# Supplementary material for: Quantitative Evaluation of Stem-like Markers of Human Glioblastoma Using Single-Cell RNA Sequencing Datasets
Source: Cancers (Basel). 2023 Mar 2;15(5):1557. doi: 10.3390/cancers15051557 (PMC10001303; doi:10.3390/cancers15051557)
Supplement: Supplementary file 1 [file cancers-15-01557-s001.zip]

Archive with 31 entries (29 files):
- cancers-2177473-supplementary/
- cancers-2177473-supplementary/28 marker gene lists/
- cancers-2177473-supplementary/28 marker gene lists/sce.BT771.total4.csv
- cancers-2177473-supplementary/28 marker gene lists/sce.BT771.total5.csv
- cancers-2177473-supplementary/28 marker gene lists/sce.BT830.total1.csv
- cancers-2177473-supplementary/28 marker gene lists/sce.BT920.total2.csv
- cancers-2177473-supplementary/28 marker gene lists/sce.BT_S1.total2.csv
- cancers-2177473-supplementary/28 marker gene lists/sce.BT_S2.total2.csv
- cancers-2177473-supplementary/28 marker gene lists/sce.MGH100.total2.csv
- cancers-2177473-supplementary/28 marker gene lists/sce.MGH101.total2.csv
- cancers-2177473-supplementary/28 marker gene lists/sce.MGH102.total1.csv
- cancers-2177473-supplementary/28 marker gene lists/sce.MGH102.total2.csv
- cancers-2177473-supplementary/28 marker gene lists/sce.MGH105.total2.csv
- cancers-2177473-supplementary/28 marker gene lists/sce.MGH106.total1.csv
- cancers-2177473-supplementary/28 marker gene lists/sce.MGH110.total4.csv
- cancers-2177473-supplementary/28 marker gene lists/sce.MGH113.total1.csv
- cancers-2177473-supplementary/28 marker gene lists/sce.MGH115.total1.csv
- cancers-2177473-supplementary/28 marker gene lists/sce.MGH121.total1.csv
- cancers-2177473-supplementary/28 marker gene lists/sce.MGH122.total3.csv
- cancers-2177473-supplementary/28 marker gene lists/sce.MGH122.total4.csv
- cancers-2177473-supplementary/28 marker gene lists/sce.MGH124.total1.csv
- cancers-2177473-supplementary/28 marker gene lists/sce.MGH124.total2.csv
- cancers-2177473-supplementary/28 marker gene lists/sce.MGH125.total2.csv
- cancers-2177473-supplementary/28 marker gene lists/sce.MGH125.total4.csv
- cancers-2177473-supplementary/28 marker gene lists/sce.MGH129.total3.csv
- cancers-2177473-supplementary/28 marker gene lists/sce.MGH136.total1.csv
- cancers-2177473-supplementary/28 marker gene lists/sce.MGH136.total3.csv
- cancers-2177473-supplementary/28 marker gene lists/sce.MGH143.total2.csv
- cancers-2177473-supplementary/28 marker gene lists/sce.MGH151.total2.csv
- cancers-2177473-supplementary/28 marker gene lists/sce.MGH66.total4.csv
- cancers-2177473-supplementary/Supplementary Figures and Tables.pdf
