# Supplementary material for: Quantitative Evaluation of Stem-like Markers of Human Glioblastoma Using Single-Cell RNA Sequencing Datasets
Source: Cancers (Basel). 2023 Mar 2;15(5):1557. doi: 10.3390/cancers15051557 (PMC10001303; doi:10.3390/cancers15051557)
Supplement: Supplementary file 1 [file cancers-15-01557-s001.zip › cancers-2177473-supplementary/28 marker gene lists/sce.BT771.total4.csv]

index	names	scores	logfoldchanges	pvals	pvals_adj
1	TAGLN3	14.729808807373	5.75783777236938	2.41820187702177E-34	5.72775296591377E-30
2	NNAT	14.1996278762817	6.4405345916748	4.74676267200676E-33	5.62159103245761E-29
4	DCX	12.7587852478027	4.35974931716919	3.6861108522394E-28	2.91030738820474E-24
3	OLIG1	13.0370426177979	5.39157485961914	3.09533440107397E-27	1.83290226559595E-23
6	GPR56	12.1566095352173	4.42953634262085	7.50124846292971E-26	3.55349142185906E-22
7	ABAT	11.9588775634766	3.716304063797	1.08634208454534E-25	4.2885164357568E-22
5	CKB	12.4657535552979	5.77893209457397	5.43922781829086E-25	1.84047928720053E-21
8	STMN1	11.8697557449341	4.7845778465271	1.15437154809584E-24	3.41780556102477E-21
9	SEZ6L	11.6404619216919	4.37753105163574	1.31573991713865E-24	3.46273507526067E-21
11	BCAN	11.5671424865723	5.82188892364502	1.89784039963296E-24	4.49522477057062E-21
14	MAP2	11.0460119247437	3.50520467758179	8.46903153595474E-23	1.8236134632784E-19
13	PTPRS	11.1419296264648	2.58603858947754	9.78199138702494E-23	1.93080206660894E-19
10	MYT1	11.5734462738037	5.30893182754517	2.43203189261671E-22	4.12976070120918E-19
12	NOVA1	11.2889699935913	3.0974907875061	2.61531750899847E-22	4.12976070120918E-19
15	MEST	10.9082651138306	5.0706992149353	2.53326370127637E-22	4.12976070120918E-19
18	CD24	10.7755031585693	4.48757648468018	4.76019387833546E-22	7.04687201264086E-19
17	WSCD1	10.7924022674561	3.94291067123413	6.93149659656536E-22	9.65761343448512E-19
21	CHD7	10.6253776550293	3.02110910415649	1.30187011420723E-21	1.7131164180618E-18
19	NXPH1	10.7060785293579	4.95331430435181	1.81692182889733E-21	2.26503212838221E-18
16	UHRF1	10.8987054824829	4.93022155761719	5.96666346720535E-21	7.0663195442113E-18
20	HIP1	10.6405382156372	3.54828524589539	6.69110044505994E-21	7.54692405436617E-18
25	SCG3	10.4863023757935	3.75941061973572	7.08489771228165E-21	7.62785850968651E-18
24	ASCL1	10.4873294830322	4.55126762390137	1.22707925298481E-20	1.26367822548688E-17
23	TNR	10.4988651275635	4.51675128936768	1.49948961045726E-20	1.47987128805378E-17
27	ZNF462	10.2802572250366	2.98857569694519	1.59592540929338E-20	1.51204356978092E-17
26	GRIA2	10.3356523513794	3.51291966438293	2.15123762325024E-20	1.88719312386316E-17
29	KLRC2	10.1793537139893	4.43505859375	3.24714698013902E-20	2.7468544061276E-17
30	SOX11	10.1744070053101	3.08979201316833	4.52969060786668E-20	3.69966385303207E-17
33	MARCKSL1	9.88856601715088	3.66462707519531	2.79785264598362E-19	2.20899792575894E-16
22	OLIG2	10.5564222335815	5.16973638534546	3.30040105206679E-19	2.52171933287916E-16
34	NOTCH1	9.79607582092285	2.886878490448	4.37013007738403E-19	3.23471565665369E-16
31	ROBO2	10.0188121795654	4.03553152084351	6.7005394176751E-19	4.80936292869856E-16
32	ELAVL4	9.93104934692383	4.43931722640991	6.97092287571359E-19	4.82604952712794E-16
35	SEMA5A	9.77629852294922	3.38804841041565	7.1312899370716E-19	4.82604952712794E-16
36	LHFPL3	9.68744850158691	4.2588062286377	1.01228150585031E-18	6.66024992988066E-16
38	AIF1L	9.63843154907227	3.88967514038086	1.33666349035083E-18	8.55681390066207E-16
39	SCD5	9.59829139709473	2.58524465560913	2.59232846314647E-18	1.61583926258124E-15
37	PTPRZ1	9.6599817276001	3.6828305721283	3.3536779281196E-18	2.03680039501131E-15
40	REV3L	9.58796691894531	3.00969004631042	3.49807229748129E-18	2.07138351095355E-15
28	NEU4	10.2126598358154	6.21737194061279	3.9432543310549E-18	2.27804688013088E-15
41	C3orf70	9.44364547729492	3.19644737243652	7.4691701267486E-18	4.21225627671827E-15
42	ZEB1	9.38759803771973	3.13261079788208	7.7151895600735E-18	4.24981348650932E-15
45	DNMT1	9.20664978027344	2.8955078125	2.7669555391879E-17	1.48950247502738E-14
43	CELSR3	9.29498291015625	3.15289187431335	4.02169284512775E-17	2.11684037177102E-14
48	NLGN3	9.12139320373535	3.56832051277161	4.40206962111767E-17	2.2666830662129E-14
44	LRRN1	9.28858947753906	3.9373459815979	7.82007223066574E-17	3.94098363522444E-14
52	MYO10	9.00910663604736	2.60891842842102	1.06462018468614E-16	5.25345701968251E-14
51	FXYD6	9.02071380615234	3.60221457481384	1.56772033023145E-16	7.57816811058411E-14
50	CBX5	9.02209663391113	2.17070913314819	2.09968849896518E-16	9.94664435729786E-14
47	SHD	9.12442493438721	4.67359161376953	4.06673392503382E-16	1.76145845478947E-13
53	TRAF4	8.89573097229004	3.20976829528809	3.95135636165796E-16	1.76145845478947E-13
55	KLF12	8.85569667816162	2.84573030471802	4.09018893073634E-16	1.76145845478947E-13
54	TMSB15A	8.8836555480957	4.47873210906982	4.21016286030454E-16	1.78074852694952E-13
59	KLHDC8A	8.76222515106201	3.7237024307251	4.81000346348721E-16	1.99876740414312E-13
56	MAGI1	8.82011985778809	3.07834148406982	5.25305695221155E-16	2.14523977534626E-13
49	NPPA	9.09827518463135	5.43147754669189	7.18892070135017E-16	2.837946262203E-13
46	DLL3	9.15758419036865	5.60716867446899	7.35023860888482E-16	2.8540615031155E-13
62	SPECC1	8.63109970092773	2.68083667755127	1.38726114519753E-15	5.21566150557914E-13
61	MMP16	8.66239929199219	3.16448831558228	1.5930660428087E-15	5.63184511790552E-13
64	SDC3	8.58884811401367	2.89077973365784	1.53882657437523E-15	5.63184511790552E-13
65	DSEL	8.58616733551025	2.51667952537537	1.55270592665914E-15	5.63184511790552E-13
57	CACNG4	8.79693984985352	3.94242525100708	1.65376923702244E-15	5.6769823403063E-13
66	HN1	8.56718444824219	3.47598433494568	1.81093031964294E-15	5.95745771542537E-13
67	NAV1	8.5618143081665	2.39907455444336	2.05712470567831E-15	6.6746651751639E-13
60	GPM6A	8.69321823120117	3.34223985671997	2.20511881969184E-15	7.058168157192E-13
69	SMARCA4	8.53790855407715	2.15858817100525	2.62793182982158E-15	8.29935910948718E-13
72	KLRC3	8.49892520904541	3.44707322120667	2.78440208650878E-15	8.67780892382197E-13
63	MAGED1	8.61209201812744	2.95177006721497	2.93056237562996E-15	9.01035331071E-13
73	ATP1A3	8.49365234375	3.36924386024475	2.96718550297805E-15	9.01035331071E-13
74	METRN	8.4849853515625	3.09628891944885	3.01954575012459E-15	9.05328615663937E-13
71	DBN1	8.50009346008301	3.00640797615051	3.1327549247679E-15	9.27530414350655E-13
68	HNRNPM	8.55659198760986	2.61029601097107	3.2723346735543E-15	9.56895297256879E-13
58	FANCI	8.78824329376221	4.29328107833862	3.62387694135877E-15	1.04677011259785E-12
70	TCF12	8.50422286987305	2.76299500465393	4.25331332725818E-15	1.21378288517394E-12
75	COL9A3	8.40628433227539	2.70515060424805	5.44024057109819E-15	1.51254102082001E-12
77	LRRTM2	8.38029289245605	3.19617700576782	6.1256793830402E-15	1.66773381455966E-12
79	NRXN1	8.29681873321533	2.90477347373962	1.00135118626057E-14	2.69522774974635E-12
78	RFX4	8.34771156311035	3.5651376247406	1.03035550344214E-14	2.71998415207991E-12
80	RAB3IP	8.27858257293701	2.51869702339172	1.12579469402808E-14	2.93028276074166E-12
81	NKAIN4	8.24878787994385	3.6887845993042	1.44511071448168E-14	3.6805260627111E-12
82	CRB1	8.22063064575195	3.44514036178589	2.03513370386142E-14	5.12810392655974E-12
84	HIP1R	8.21578311920166	3.3832573890686	2.12825556210413E-14	5.30630118357878E-12
83	C8orf46	8.21942138671875	3.75118517875671	2.62977249464115E-14	6.35599911306839E-12
86	ACAP3	8.17258167266846	3.04423189163208	3.84356766660604E-14	9.19583270214451E-12
85	TUBA1A	8.1734094619751	2.53503918647766	5.54110963861941E-14	1.29947250396376E-11
87	VANGL2	8.02550220489502	2.54542207717896	6.02404812239553E-14	1.39887846889275E-11
89	PHYHIPL	7.92658662796021	3.41331672668457	1.22321991388538E-13	2.81293076507661E-11
90	NFIB	7.9061074256897	2.37544178962708	1.46371202642381E-13	3.33360414018022E-11
88	SMOC1	8.00472640991211	3.93369340896606	1.58315103940976E-13	3.5375958037226E-11
93	CRMP1	7.81003856658936	2.77457094192505	2.40532061931942E-13	5.32452562515886E-11
92	GLCCI1	7.86393785476685	3.48668503761292	4.10791409202456E-13	8.84545938033578E-11
96	RBP1	7.75328016281128	3.23236203193665	4.10603041164233E-13	8.84545938033578E-11
95	ZDHHC22	7.78385066986084	3.46106600761414	4.54021418918762E-13	9.68150179664151E-11
99	DUSP10	7.70022583007812	3.3355233669281	6.5030943922334E-13	1.35116047170562E-10
100	MTSS1	7.62941598892212	2.63163757324219	6.8437180060897E-13	1.39741641976069E-10
98	ATP2B2	7.70903873443604	3.43683695793152	8.42289390312521E-13	1.70516807683268E-10
102	CCND2	7.58277940750122	2.58845376968384	8.92973332745489E-13	1.79245477622116E-10
94	LINC00643	7.80662536621094	3.86752247810364	9.61209646150417E-13	1.89726763989323E-10
103	NCAN	7.54565000534058	3.08607172966003	1.34275938969873E-12	2.5648870084197E-10
104	CDCA7L	7.49999666213989	2.99281764030457	1.48522156826668E-12	2.81431664527716E-10
101	NME1	7.59700059890747	2.89693641662598	1.50449081205997E-12	2.82820391860733E-10
106	SLIT1	7.47260236740112	2.78851008415222	1.89511322064631E-12	3.50684779251785E-10
105	BEX1	7.49686050415039	3.28455066680908	2.48579814470628E-12	4.52912421965483E-10
109	HMGN2	7.41386461257935	2.13002920150757	2.57207344780616E-12	4.65054440341502E-10
110	C2orf80	7.40030813217163	3.59331059455872	3.33928076063833E-12	5.9025525445134E-10
112	LINC00673	7.3738751411438	2.81901550292969	3.60342141114462E-12	6.32226959587937E-10
113	GRIK2	7.35521650314331	2.57923674583435	3.71843495236227E-12	6.47609193247447E-10
116	IDH2	7.34347867965698	3.04556751251221	3.82578288028286E-12	6.61441556951677E-10
107	TSPAN11	7.44287586212158	3.34679174423218	3.97771595036994E-12	6.82725942032337E-10
114	PMP2	7.3523850440979	3.76274108886719	4.13336606884618E-12	6.99306490762076E-10
115	FAM212B	7.34884023666382	2.88306903839111	4.93891460906011E-12	8.18063856155229E-10
111	ASRGL1	7.39793872833252	3.41933059692383	5.29241584158624E-12	8.64525252578012E-10
118	CENPV	7.31726312637329	3.05968451499939	5.42313920557253E-12	8.79811474131446E-10
123	PSRC1	7.25806903839111	3.25664782524109	6.60922750934476E-12	1.05774434315095E-09
124	TUBA1B	7.23646974563599	2.27805304527283	7.27062543575397E-12	1.15578546356556E-09
119	HMGB3	7.28828907012939	2.9963161945343	7.52738947873463E-12	1.18862498128872E-09
120	B4GALNT1	7.28580617904663	3.20320510864258	7.83892474744998E-12	1.22962100376225E-09
122	KCNA2	7.25882339477539	3.34218335151672	9.43475714305549E-12	1.47020827427903E-09
108	DLL1	7.44202995300293	4.66270637512207	1.00515076003254E-11	1.54597408455394E-09
130	NLGN1	7.18554306030273	2.60690069198608	1.02197642509308E-11	1.55170087209965E-09
131	ILDR2	7.18532133102417	2.57827186584473	1.02082220096428E-11	1.55170087209965E-09
129	DHX9	7.19107723236084	2.39329504966736	1.06952797364208E-11	1.61355666138129E-09
121	CSPG5	7.27504777908325	3.29112029075623	1.08596452917101E-11	1.62798454670535E-09
128	CADM2	7.19156360626221	2.46894717216492	1.10074472631166E-11	1.63976349606403E-09
132	NIN	7.17891836166382	2.45554804801941	1.12871502902347E-11	1.67092151109062E-09
125	PLLP	7.22661638259888	3.77023386955261	1.1531622616949E-11	1.69650939941028E-09
133	MAGI2	7.16316318511963	2.24725365638733	1.24027416924932E-11	1.81340333165675E-09
127	RBMX	7.20342874526978	2.25218915939331	1.64354157931602E-11	2.34511601492044E-09
136	TUBB2B	7.1430983543396	2.49244093894958	1.64247659978092E-11	2.34511601492044E-09
126	SEZ6	7.20437479019165	3.38147068023682	1.77156973917142E-11	2.51265873305474E-09
135	KCND2	7.14731359481812	3.59359979629517	3.5172918297864E-11	4.81564013181044E-09
140	TMPO	6.92803812026978	2.69392228126526	4.56322742273811E-11	6.21175889281464E-09
141	SOX4	6.92231702804565	2.59685516357422	4.69679712119999E-11	6.35704780644246E-09
139	PCDH15	6.93464994430542	2.66951513290405	5.14762919589729E-11	6.92765597352405E-09
142	ZNF649	6.92208528518677	2.93664836883545	5.24697634199402E-11	7.02146223934861E-09
144	H2AFV	6.89125394821167	2.31939911842346	5.80852982563825E-11	7.68608030447306E-09
146	SCRG1	6.88140106201172	3.3684229850769	5.93098451353722E-11	7.8045166215357E-09
143	ZNF664	6.90072631835938	2.20212984085083	6.41387926073764E-11	8.34720572361713E-09
149	IGSF9B	6.86652660369873	2.39790368080139	6.39888918439144E-11	8.34720572361713E-09
148	ATF7IP	6.86699199676514	2.25743007659912	7.09508508378604E-11	9.0351712523955E-09
145	CNP	6.89121055603027	2.23306894302368	7.32048812453911E-11	9.22303626158688E-09
138	DPYSL2	6.93884944915771	2.19644331932068	7.45059121598955E-11	9.33728590168933E-09
154	H2AFY	6.82498693466187	2.34325838088989	8.13707499689585E-11	1.01439346513934E-08
150	ARVCF	6.84840774536133	2.71744894981384	9.64814575410453E-11	1.19023948089437E-08
156	EPN2	6.78610515594482	2.27456736564636	1.02182025892311E-10	1.2540328835675E-08
157	PAFAH1B3	6.75693225860596	3.07481932640076	1.20249926144849E-10	1.46816481993138E-08
152	MEX3A	6.84278631210327	2.62339448928833	1.23187338482923E-10	1.4963155381059E-08
158	SORT1	6.75119113922119	2.29422545433044	1.24377869276542E-10	1.50306847534907E-08
155	TNK2	6.82123184204102	2.47386837005615	1.27367427860779E-10	1.53138319609666E-08
147	FBN3	6.87439823150635	3.17548704147339	1.31607981679495E-10	1.57179064291346E-08
160	ETV1	6.72783613204956	2.47356176376343	1.45358545516567E-10	1.71291667119672E-08
163	NLGN4X	6.70513296127319	2.34895157814026	1.62213871173685E-10	1.89270825252212E-08
161	EPHB2	6.71694374084473	2.54820489883423	1.75547510367555E-10	2.03824427968917E-08
159	RNF165	6.74491262435913	3.02127432823181	1.84323543564071E-10	2.12970119651639E-08
164	MLLT11	6.69952344894409	2.50230407714844	1.87250256900809E-10	2.15301436162746E-08
153	KCNH7	6.83135604858398	3.99868011474609	1.90909441494659E-10	2.17398126502042E-08
167	KIF21A	6.68174314498901	2.04965806007385	1.90739245074405E-10	2.17398126502042E-08
170	GRIK3	6.6639609336853	2.64173674583435	2.08127017245243E-10	2.34747453831944E-08
172	DBI	6.65279388427734	3.078861951828	2.29332217837976E-10	2.56224665646712E-08
169	HNRNPR	6.66701793670654	2.04983592033386	2.33058173799138E-10	2.59165065943962E-08
166	RNF157	6.68378782272339	2.31512832641602	2.45755201498433E-10	2.72007369284667E-08
174	PLXNB1	6.63392019271851	2.30294442176819	2.48490062860869E-10	2.73755145531281E-08
171	GNG4	6.66364812850952	2.07400631904602	2.55785311805853E-10	2.77914261258414E-08
162	SOX8	6.70821762084961	3.66322469711304	3.58736716319197E-10	3.79332047443594E-08
183	VCAN	6.55693531036377	2.52863574028015	3.74252100428465E-10	3.93979344477716E-08
180	NOL4	6.58863735198975	2.60321068763733	3.84067459671181E-10	4.02523090697858E-08
177	UNC80	6.59764003753662	2.31650137901306	3.9976709413384E-10	4.17131426945116E-08
184	LOC283174	6.54809188842773	2.63996839523315	4.07549522770033E-10	4.23386754225044E-08
168	CNTN1	6.67866992950439	3.75228834152222	4.15763957887844E-10	4.30034284128012E-08
179	MAP3K1	6.58924007415771	2.55948567390442	4.33974487651736E-10	4.46918248457349E-08
188	SCHIP1	6.50200891494751	2.64933919906616	5.26720521836087E-10	5.35446449794402E-08
187	DOCK10	6.5024790763855	2.4316611289978	5.48360150856433E-10	5.55062330478012E-08
175	KIF18B	6.62814426422119	2.21158766746521	5.62495868862448E-10	5.66947963824508E-08
192	TSPAN13	6.46560621261597	2.7400016784668	6.2513618320963E-10	6.2741422184336E-08
190	HAUS1	6.49186229705811	3.08095860481262	6.4733105101017E-10	6.44230389673399E-08
165	DTL	6.69378471374512	5.00216722488403	6.52763072198443E-10	6.46918248037336E-08
173	GPR123	6.64941740036011	3.9261109828949	6.67475988297535E-10	6.58743177450642E-08
186	TSPAN3	6.5096263885498	2.04904842376709	6.90829976844833E-10	6.78962607118121E-08
193	TACC2	6.46368885040283	2.64681482315063	8.54487720942925E-10	8.36338684225377E-08
195	CXCR7	6.42955112457275	3.12996792793274	9.12116927780543E-10	8.85426293090572E-08
198	C1orf61	6.41134357452393	2.61377906799316	9.60219858473918E-10	9.28317043584213E-08
203	DPP6	6.36046600341797	2.43707919120789	1.11826695098334E-09	1.06803512100771E-07
194	HES6	6.44269752502441	3.63950943946838	1.18854479064396E-09	1.13059726550976E-07
196	LMNB1	6.42776489257812	3.26389193534851	1.2740175115682E-09	1.2022461664942E-07
191	MLF1IP	6.48564720153809	3.91716575622559	1.28604542266559E-09	1.20878063020861E-07
205	AMOTL2	6.34702157974243	2.71708798408508	1.33199438142463E-09	1.24211098104031E-07
211	SOX5	6.29988956451416	2.15185189247131	1.56188893368456E-09	1.43949032230554E-07
212	RASSF2	6.29473781585693	2.53081345558167	1.76112622773729E-09	1.610580533984E-07
210	SOX6	6.30178070068359	2.21135020256042	1.82680982916948E-09	1.66422375437339E-07
215	SKA2	6.27425622940063	2.18480730056763	1.85358345537548E-09	1.68214474038405E-07
201	PAK3	6.3651180267334	3.14734864234924	1.9067359837809E-09	1.71722237687584E-07
204	INA	6.35965776443481	3.60018134117126	1.90043324120006E-09	1.71722237687584E-07
197	BTBD17	6.41262006759644	4.08285617828369	1.91991706206265E-09	1.72254377015212E-07
206	SLC18A1	6.33272647857666	3.46975159645081	1.93414380912336E-09	1.72875963256211E-07
217	MCM7	6.25617933273315	2.61456894874573	1.98009090895036E-09	1.76317418306008E-07
213	RNF144A	6.28518056869507	2.7145516872406	2.33573889556966E-09	2.0055065273418E-07
202	MYO5C	6.36428642272949	3.14323735237122	2.37882736233782E-09	2.02679514044366E-07
226	MTF2	6.20329904556274	2.21180772781372	2.65163898440278E-09	2.24309717802015E-07
214	BEST3	6.2841911315918	3.25879740715027	2.80618857737806E-09	2.34867076479776E-07
227	LSAMP	6.18445158004761	2.00914263725281	2.92494442087532E-09	2.43944484341031E-07
228	KIAA1958	6.18091917037964	2.44683742523193	3.2292752085697E-09	2.67442701364272E-07
231	CRIP2	6.1524977684021	2.59746646881104	3.65211757263177E-09	3.00361308421375E-07
229	SALL3	6.17271375656128	2.47456407546997	3.739999605527E-09	3.06524673551946E-07
234	PARP1	6.13063669204712	2.46886968612671	3.91318638968582E-09	3.13774516084833E-07
235	PEG3	6.13044500350952	2.27185583114624	3.92118790682726E-09	3.13774516084833E-07
236	ARHGEF9	6.12448644638062	2.09778666496277	4.09529177475496E-09	3.26602966252007E-07
239	GOLM1	6.11112594604492	2.17961359024048	4.3424953703745E-09	3.42854484475635E-07
233	ATAD5	6.14060306549072	2.66067147254944	4.83092780072596E-09	3.75165101272115E-07
243	RUNDC3A	6.0934100151062	2.43980979919434	5.10917218822551E-09	3.94188444463549E-07
244	EZH2	6.08003425598145	2.35074019432068	5.25067695585162E-09	4.02483930020393E-07
218	PCSK2	6.25148391723633	5.2950267791748	6.23271859590759E-09	4.71655503714591E-07
247	CTTNBP2	6.05693578720093	2.29934048652649	6.72234158550793E-09	5.0547740569632E-07
251	RFX3	6.02912616729736	2.19838547706604	6.7568222265564E-09	5.06462314108275E-07
238	ORC6	6.1132698059082	2.36579155921936	6.85650036172347E-09	5.12312515986694E-07
242	FAM222A	6.094557762146	3.16127991676331	7.00177253129132E-09	5.21521962818132E-07
252	ADCYAP1R1	6.01518201828003	2.42142939567566	7.75038540447419E-09	5.70840461001431E-07
249	NKX2-2	6.03200149536133	2.46922326087952	8.72778885512249E-09	6.40019835363565E-07
253	KLRC4	6.00631427764893	2.8140606880188	9.5519669033334E-09	6.89780146562058E-07
259	LDLRAD3	5.9638614654541	2.3062047958374	9.61699991633483E-09	6.92365531970537E-07
260	LIMA1	5.95823192596436	2.30017924308777	1.0013268613341E-08	7.18709940532108E-07
256	DSCAM	5.97899293899536	2.38681793212891	1.01476034629681E-08	7.2602563455921E-07
262	PDE4B	5.95216655731201	2.00248074531555	1.05312260802677E-08	7.49076939751412E-07
267	UGGT2	5.92988538742065	2.20768117904663	1.18729643855184E-08	8.39471744583252E-07
257	ASIC4	5.97264003753662	3.16539764404297	1.22588046018843E-08	8.64172755357832E-07
246	CENPF	6.06253671646118	3.72052335739136	1.24998793833997E-08	8.78552353338891E-07
255	CSPG4	5.99235486984253	2.64236116409302	1.29579275470575E-08	9.05373073391165E-07
263	LOC254559	5.94903039932251	2.74725794792175	1.35787087112504E-08	9.40424837820694E-07
269	PCSK1N	5.90802240371704	2.18820118904114	1.38963899056826E-08	9.59620674361513E-07
265	PTN	5.9372673034668	2.17877221107483	1.40012887469971E-08	9.64053852503994E-07
264	ZBTB18	5.94781064987183	2.2712562084198	1.4422955645711E-08	9.90209064998002E-07
272	COL20A1	5.88349008560181	2.70816826820374	1.46992724957861E-08	1.00626291426356E-06
275	SOX9	5.87364435195923	2.18216633796692	1.53060063648096E-08	1.03879102222602E-06
254	COL9A1	5.9984974861145	3.89530968666077	1.56151139769732E-08	1.05674168473882E-06
278	RCN2	5.86209630966187	2.28747844696045	1.68344758325263E-08	1.12484255265678E-06
276	SMARCE1	5.86595773696899	2.05542874336243	1.71987023784851E-08	1.14429343971011E-06
280	FADS2	5.84843063354492	2.36718344688416	1.79164111075607E-08	1.18870620026242E-06
266	CA10	5.93667602539062	3.55078768730164	1.83192274489771E-08	1.20866078372276E-06
279	CDK2AP1	5.85048294067383	2.34725069999695	1.88552466630161E-08	1.24057047905611E-06
284	H3F3AP4	5.83993721008301	2.68083095550537	1.90365237305051E-08	1.24902798083309E-06
271	CCND1	5.88426780700684	2.99263834953308	1.96900366626186E-08	1.28833759223973E-06
261	INSM1	5.95586252212524	3.69344329833984	1.98937428090751E-08	1.29808041921695E-06
289	FABP5	5.79397439956665	2.84210968017578	2.61290766404043E-08	1.67721764039191E-06
294	GRIA4	5.7506856918335	2.1402759552002	3.08925696605327E-08	1.9574385328531E-06
301	KLHL7	5.73809909820557	2.25713896751404	3.14978102074384E-08	1.98633782337837E-06
302	TPPP3	5.73341035842896	2.78631186485291	3.16268321687856E-08	1.98703752453543E-06
293	ST8SIA5	5.76384544372559	2.61912393569946	3.20614189207889E-08	2.00371179038999E-06
300	DNAJB5	5.73813772201538	2.26270794868469	3.20500233317698E-08	2.00371179038999E-06
277	GSX1	5.86365652084351	4.61334323883057	3.22437941964521E-08	2.00800417843011E-06
303	FOXN2	5.73039960861206	2.03656077384949	3.22996534654173E-08	2.00800417843011E-06
292	CENPO	5.77100038528442	2.62644839286804	3.56364386027931E-08	2.19813719985874E-06
298	ST3GAL5	5.74182558059692	2.82297396659851	3.59146142346354E-08	2.20954169548461E-06
297	RPS6KL1	5.74498081207275	2.2673921585083	3.89500635354939E-08	2.38390492222664E-06
306	TIMELESS	5.70467281341553	2.499272108078	4.01152219380097E-08	2.442594207773E-06
311	APBA2	5.68663740158081	2.11953353881836	4.03160861332083E-08	2.44853029782352E-06
305	STON2	5.71017694473267	2.26638674736023	4.08751920270738E-08	2.47613759169634E-06
285	MKI67	5.83951616287231	5.12236452102661	4.61417751214154E-08	2.78095187156704E-06
318	ZDHHC11	5.65900039672852	2.28122711181641	4.6835312994671E-08	2.80845879390324E-06
308	FANCA	5.70147609710693	2.86960434913635	4.95139118939774E-08	2.96158211394128E-06
321	KIAA0226L	5.64468812942505	2.36826944351196	5.25986249441492E-08	3.13816380460231E-06
326	GATS	5.6243634223938	2.10978221893311	5.59512380530397E-08	3.32145620181529E-06
296	CLSPN	5.74709558486938	2.29973363876343	5.71168386554057E-08	3.35384692072289E-06
315	CA14	5.66883707046509	3.28966593742371	5.72048533299015E-08	3.35384692072289E-06
316	CACNG5	5.6634635925293	3.2816333770752	5.69404526105619E-08	3.35384692072289E-06
327	PCNA	5.62285614013672	2.90107703208923	6.22798701298431E-08	3.63340148742725E-06
304	PRC1	5.72229623794556	3.7620484828949	6.25334575532256E-08	3.63923212679534E-06
313	UBE2T	5.67704105377197	3.89187741279602	6.9751662768622E-08	4.01980020520093E-06
317	SLITRK3	5.65975952148438	2.99971699714661	7.00907567218984E-08	4.02953801872545E-06
331	GAREML	5.58644866943359	2.0029182434082	7.09390773199024E-08	4.05860624492562E-06
322	SPSB4	5.64434051513672	3.15439772605896	7.17870794317685E-08	4.08737683514632E-06
312	SAPCD2	5.68604326248169	3.4369478225708	7.31493329091263E-08	4.15495227646419E-06
328	LRRK2	5.61324548721313	2.42971253395081	7.41985936016757E-08	4.1944341003563E-06
337	SLITRK1	5.57095384597778	2.31976771354675	7.40484880936331E-08	4.1944341003563E-06
339	ZNF711	5.55368900299072	2.17738628387451	8.01682536488719E-08	4.52110775220757E-06
319	CCNE2	5.64638948440552	3.5935492515564	8.05471506302343E-08	4.53168600909199E-06
336	CKAP2	5.57346868515015	2.89300775527954	8.61332270221363E-08	4.82305346393929E-06
340	FBLN1	5.55205678939819	2.60516762733459	9.36030077602182E-08	5.20441512161627E-06
343	CCDC144C	5.54209470748901	2.41623759269714	9.49236223793851E-08	5.24093454470423E-06
347	PCDHGC3	5.51509571075439	2.30498099327087	9.64994587062155E-08	5.31177747034231E-06
334	NUSAP1	5.57807159423828	3.46357727050781	9.81293365988455E-08	5.36466112895906E-06
342	RIT2	5.54925537109375	3.11148476600647	9.82970079358368E-08	5.36466112895906E-06
351	LSM4	5.51025056838989	2.08061528205872	9.81141299288195E-08	5.36466112895906E-06
349	FZD5	5.51088333129883	2.1134569644928	1.00833984538087E-07	5.47787559121361E-06
348	ZNF300	5.51171493530273	2.72459483146667	1.04335645306266E-07	5.65513522820188E-06
330	HRASLS	5.60530805587769	3.98220705986023	1.05799126660632E-07	5.72136555726878E-06
320	CDC45	5.64485740661621	5.64497518539429	1.07157615131951E-07	5.78162932121956E-06
338	DHFR	5.56153202056885	2.41701292991638	1.08098897351088E-07	5.80596481328314E-06
345	PRIM1	5.52073431015015	2.78731036186218	1.08043066683025E-07	5.80596481328314E-06
352	LRRC8B	5.50949382781982	2.07311916351318	1.08755805075793E-07	5.82803167200281E-06
356	CDH10	5.49876499176025	2.48114728927612	1.10000300005065E-07	5.88141558898415E-06
333	GINS2	5.58111333847046	3.85122609138489	1.14972653563725E-07	6.09575587896939E-06
346	MCM2	5.51806116104126	2.86358618736267	1.1581203216983E-07	6.123044182979E-06
335	E2F1	5.57589244842529	4.83275365829468	1.32908727082729E-07	6.98021310350668E-06
358	ZNF100	5.48331308364868	2.24174332618713	1.33663335809503E-07	7.0043136548316E-06
363	TUBB3	5.44515037536621	2.25442862510681	1.39124748928157E-07	7.25838943416813E-06
360	KLHL23	5.46645736694336	2.67793917655945	1.55109419139205E-07	8.00418671401135E-06
355	GPR17	5.50066518783569	3.54128623008728	1.58741751906729E-07	8.13843535857747E-06
367	AGT	5.43412590026855	3.66221785545349	1.5808601527891E-07	8.13843535857747E-06
357	ASIC1	5.4868335723877	2.93242502212524	1.59769214270013E-07	8.17342032224519E-06
353	KIAA0101	5.50903844833374	2.81153416633606	1.67590551588646E-07	8.52065376930308E-06
366	GEN1	5.43545293807983	2.28973865509033	1.6763858244086E-07	8.52065376930308E-06
374	UBE2E3	5.40355730056763	2.36896657943726	1.67995664538738E-07	8.52065376930308E-06
370	CELF3	5.42604064941406	2.4129683971405	1.74947935169631E-07	8.83543026104024E-06
373	CTPS1	5.40664672851562	2.42399454116821	1.81253532606124E-07	9.09570163836581E-06
364	LINGO1	5.44215202331543	2.64095211029053	1.85521036087139E-07	9.27057228008432E-06
362	NETO1	5.44788646697998	2.78362441062927	1.86159593572554E-07	9.28289712286212E-06
365	NKD1	5.44023942947388	2.41431784629822	1.90192161492881E-07	9.44421705895258E-06
369	PCYT1B	5.42902612686157	2.48610639572144	2.04967220064369E-07	1.0114278280093E-05
354	NCAPH	5.50802183151245	5.06894254684448	2.12069060477564E-07	1.03997262245789E-05
386	DNER	5.35047149658203	2.39466714859009	2.20360720048668E-07	1.07445906692748E-05
371	FOXM1	5.42448282241821	3.0991485118866	2.24191972233613E-07	1.08815800293552E-05
384	RNFT2	5.35549592971802	2.18353605270386	2.23959481827877E-07	1.08815800293552E-05
379	OMG	5.37365531921387	3.06052994728088	2.31390468979735E-07	1.11396639192154E-05
381	FBXO5	5.36871671676636	2.76420402526855	2.44419597813969E-07	1.16485364060798E-05
396	SHISA4	5.32582807540894	2.09381127357483	2.47218668480442E-07	1.17582758667224E-05
382	CENPH	5.36847066879272	2.84582996368408	2.56130056873306E-07	1.21473435180609E-05
398	GSTA4	5.31923341751099	2.47787046432495	2.56424544415707E-07	1.21473435180609E-05
390	MCM4	5.33904266357422	2.49375247955322	2.59575819363579E-07	1.22476351741947E-05
394	C1QL1	5.3270206451416	2.10957551002502	2.60739439602147E-07	1.2278080251325E-05
389	KNTC1	5.3425931930542	2.24471497535706	2.65483156043823E-07	1.24519485822851E-05
400	HOXA7	5.31018877029419	2.15828347206116	2.67749757755424E-07	1.2533440241492E-05
393	TYMS	5.32743883132935	2.93675112724304	2.87099620805769E-07	1.33600031795785E-05
402	POLE	5.30406522750854	2.13253235816956	2.87891660162243E-07	1.33705918874566E-05
405	KPNA2	5.28848123550415	2.57185435295105	2.93690715237317E-07	1.35866372677951E-05
401	TMEM97	5.30811405181885	2.55632996559143	2.95904887319334E-07	1.36623843295239E-05
406	PCMTD2	5.28591775894165	2.00906896591187	3.02447969730395E-07	1.39373202549302E-05
408	NCALD	5.28261566162109	2.5210862159729	3.21048104058329E-07	1.47085984385408E-05
399	TMSB15B	5.31591987609863	2.8677453994751	3.34161304391024E-07	1.52503750593561E-05
403	LHFPL3-AS1	5.29946565628052	2.75287532806396	3.35468858302794E-07	1.52806064956922E-05
395	HIST1H3I	5.32652235031128	2.96330094337463	3.37385254065272E-07	1.53384013969099E-05
414	MPDU1	5.24859189987183	2.00176668167114	3.57069990484706E-07	1.61712424371334E-05
409	SLC6A9	5.2795467376709	2.51225996017456	3.5991039517825E-07	1.62687740843359E-05
397	TOP2A	5.31962060928345	3.78212666511536	3.7925029934823E-07	1.69489105478531E-05
420	ERBB3	5.23851776123047	2.48241758346558	3.79122256027099E-07	1.69489105478531E-05
418	SLC43A2	5.24227142333984	2.09543919563293	3.85068849477134E-07	1.71120839938375E-05
412	BLM	5.25797367095947	2.56645321846008	3.95220190846077E-07	1.73999729375096E-05
428	RBM4	5.22540664672852	2.0755922794342	4.10396379638804E-07	1.80012012002309E-05
411	SLC1A6	5.26935005187988	3.32963418960571	4.24238915285774E-07	1.84376567843282E-05
431	FAM5C	5.21405792236328	2.19510865211487	4.24121723008623E-07	1.84376567843282E-05
429	TSPAN12	5.2200665473938	2.56919503211975	4.32701156631653E-07	1.87551700177056E-05
438	ARC	5.2020115852356	2.24609327316284	4.45106193837313E-07	1.91687005586011E-05
410	SPAG5	5.27745056152344	3.28496527671814	4.46187163373915E-07	1.91803795856162E-05
421	SLC38A3	5.23793792724609	2.7519850730896	4.5533970004211E-07	1.95383625637634E-05
427	TRIM36	5.22930431365967	2.60557150840759	4.67008650798558E-07	2.00028334589776E-05
424	USP32P1	5.23275089263916	2.34505319595337	4.80808501573466E-07	2.04093730614142E-05
407	HIST1H3B	5.2849440574646	4.36508369445801	5.23121543365213E-07	2.18530103635775E-05
437	CDK5R1	5.20398998260498	2.56200075149536	5.25624229313886E-07	2.1918900520297E-05
422	KIF15	5.23790550231934	3.59750652313232	5.35416922031934E-07	2.21712085149954E-05
434	LOC400940	5.2128005027771	2.89502716064453	5.35418866443357E-07	2.21712085149954E-05
442	BCL7A	5.18239116668701	2.01545143127441	5.39411128204899E-07	2.22975427271575E-05
432	CENPM	5.21360969543457	3.60473823547363	5.76571109528995E-07	2.37094848963607E-05
449	NUDT11	5.14892673492432	2.19640183448792	5.89270830382231E-07	2.4147870049193E-05
446	CDC7	5.16717052459717	2.6638720035553	6.06655944710442E-07	2.4774573631744E-05
452	S100B	5.14192914962769	2.68853497505188	6.08524819960375E-07	2.48081220061643E-05
440	C4orf21	5.18850231170654	2.98209738731384	6.86392275476877E-07	2.75091157985538E-05
450	XYLT1	5.14734315872192	2.45864772796631	7.13806456700476E-07	2.83678183446434E-05
447	BIRC5	5.15362548828125	3.6143012046814	7.73214027466264E-07	3.05748705418463E-05
466	CTNNA2	5.09569978713989	2.35261178016663	8.00076319623731E-07	3.15317931890311E-05
467	GABRB3	5.09558582305908	2.33198690414429	8.15445083814619E-07	3.20308992624097E-05
465	FABP7	5.09676837921143	2.44446992874146	8.19317371828637E-07	3.21297206442601E-05
462	MAST1	5.10540962219238	2.55361890792847	8.52251375877649E-07	3.33659935356E-05
463	DBF4B	5.1021580696106	2.26934409141541	8.54678907518652E-07	3.34058161773709E-05
472	MPHOSPH9	5.06273508071899	2.164222240448	9.07633788982998E-07	3.5358904483308E-05
475	RAP1GAP	5.05906963348389	2.18461012840271	9.09425542166949E-07	3.53705310209628E-05
470	NUP210	5.07088184356689	2.17352271080017	9.21874541474199E-07	3.56188356620995E-05
473	PIK3R1	5.06117105484009	2.01759433746338	9.31718848071845E-07	3.58257997328404E-05
484	ELMO1	5.01925802230835	2.15820407867432	1.07961206088764E-06	4.09802744778602E-05
479	BRCA1	5.04662227630615	2.30446457862854	1.14021818714609E-06	4.30051082495897E-05
468	POLQ	5.09203195571899	3.84005260467529	1.15189670294491E-06	4.33076592157988E-05
480	ZNF724P	5.04188776016235	2.77700352668762	1.16626611657275E-06	4.37784140049795E-05
474	CENPK	5.05953741073608	3.18509030342102	1.18800394282469E-06	4.43833775863497E-05
485	CSMD3	5.01618576049805	2.28480219841003	1.2486615918898E-06	4.6284504640848E-05
469	KIF4A	5.07680988311768	4.23072290420532	1.30580371887852E-06	4.81764281703374E-05
494	C16orf80	4.97738599777222	2.14496350288391	1.31352840989086E-06	4.83860558579705E-05
496	KCNJ10	4.9738245010376	2.26827621459961	1.342582369327E-06	4.93029550385727E-05
503	GGH	4.96326875686646	2.38288021087646	1.38875155891891E-06	5.09194573135501E-05
506	PCBP4	4.95499753952026	2.0297269821167	1.4268574511841E-06	5.19946855211487E-05
507	MAD2L2	4.95479917526245	2.10115528106689	1.4328225632367E-06	5.21318513561053E-05
502	PODXL2	4.96341800689697	2.14625406265259	1.44198343562892E-06	5.23846927243965E-05
477	PKMYT1	5.05208587646484	4.35600090026855	1.44931986134113E-06	5.25705822905453E-05
509	FEZ1	4.94668197631836	2.10751414299011	1.49968445103747E-06	5.40662494783463E-05
498	PDGFRA	4.97034120559692	2.4301118850708	1.50987320025664E-06	5.43508459289951E-05
510	CD200	4.94389009475708	2.58861351013184	1.64956529765102E-06	5.86660715317747E-05
513	ADCY1	4.93673515319824	2.02552509307861	1.69194020258856E-06	5.9903281970871E-05
504	RAD51AP1	4.96230173110962	2.96403169631958	1.74382124265128E-06	6.15561102137679E-05
490	CDC6	4.99752855300903	3.24470639228821	1.81532099552003E-06	6.37002860739072E-05
532	ARL2BP	4.89786434173584	2.07821178436279	1.85736404986615E-06	6.50791788241561E-05
500	ZWINT	4.96650743484497	3.68719244003296	1.86226981029847E-06	6.51546864501175E-05
529	RFC3	4.90574979782104	2.47283458709717	1.91672245189121E-06	6.66659148245156E-05
522	CDCA7	4.91631984710693	2.76608514785767	1.98205427883735E-06	6.843576916697E-05
517	WDR76	4.92347574234009	2.14972853660583	2.00188030521322E-06	6.89193850425587E-05
531	RANBP17	4.90332317352295	2.16075706481934	2.06680372051223E-06	7.06411441905522E-05
530	DDX12P	4.90379285812378	2.22728419303894	2.2266344582736E-06	7.56672364112892E-05
527	TROAP	4.90975141525269	3.55775547027588	2.3695198825144E-06	7.97222271835738E-05
539	ABLIM1	4.86503124237061	2.12529563903809	2.36697236388616E-06	7.97222271835738E-05
542	NME1-NME2	4.85018587112427	2.77275586128235	2.52975536793025E-06	8.46324655999941E-05
543	BRSK2	4.84731388092041	2.45620465278625	2.57441315467746E-06	8.58838732136483E-05
537	GCNT2	4.87974739074707	2.94543528556824	2.59316083336893E-06	8.62663026673828E-05
544	HELLS	4.84622430801392	2.44591975212097	2.60271502382338E-06	8.64627041434511E-05
520	EXO1	4.92018508911133	4.89509534835815	2.69208327790771E-06	8.9181376951779E-05
549	LRP4	4.82867765426636	2.26922988891602	2.7950605279535E-06	9.23344542051697E-05
545	USP32P2	4.8452582359314	2.49111461639404	2.80722609940502E-06	9.26071829951355E-05
538	CHAF1A	4.868896484375	2.93877720832825	2.82371582257489E-06	9.30216035792892E-05
557	SH3BP4	4.79987144470215	2.02078723907471	2.99995380730778E-06	9.82806443705284E-05
554	PIK3R3	4.80944681167603	2.40645289421082	3.03170066415881E-06	9.90467061120906E-05
552	CELF5	4.81506204605103	2.51130390167236	3.12833522876798E-06	0.000101782621193
551	TESC	4.82451820373535	2.94634580612183	3.17656432768911E-06	0.000103210017374
559	CSRNP3	4.79012250900269	2.03536295890808	3.29542478104423E-06	0.000106633102956
562	NUDT1	4.77118015289307	2.25603890419006	3.42678107719342E-06	0.000109982027906
560	PAQR4	4.7774806022644	2.22556948661804	3.45321556586464E-06	0.000110530897153
577	GPR19	4.74251890182495	2.33734273910522	3.91671900805737E-06	0.000122876035
565	CLVS2	4.76796054840088	2.83577656745911	3.94690470950441E-06	0.000123332961675
553	GABRA3	4.80966424942017	3.73061537742615	3.98027799870686E-06	0.000124211942921
563	SMIM18	4.76833724975586	2.99638652801514	4.03936960158788E-06	0.000125890142609
580	H2AFY2	4.73671007156372	2.10752439498901	4.05926694803882E-06	0.000126344016992
586	MCM5	4.72283744812012	2.29100179672241	4.33876129279322E-06	0.000134161749323
573	PBK	4.75398206710815	3.66999435424805	4.49997041231509E-06	0.000138244227219
570	FAM64A	4.75903797149658	3.49193453788757	4.51866072913247E-06	0.000138638598485
595	IGF2	4.69984531402588	2.65947890281677	4.56318135971803E-06	0.00013964278254
574	ARHGAP11A	4.7519383430481	2.35206079483032	4.66520545892272E-06	0.000142213714929
601	AEN	4.69153642654419	2.12624192237854	4.76261061909858E-06	0.000144254725222
593	BAMBI	4.70421743392944	2.33497714996338	5.02824660048246E-06	0.000151718533731
578	TK1	4.73986864089966	4.03920078277588	5.28944032597781E-06	0.000159194007066
587	RRM2	4.72105026245117	2.66426467895508	5.54056872900325E-06	0.000166118874576
606	CHEK1	4.67111778259277	2.03120756149292	5.68432878284226E-06	0.000169784377743
604	MPPED2	4.67949867248535	2.35536432266235	5.91859945667525E-06	0.000176337039913
613	C5orf30	4.64066934585571	2.28336834907532	6.20161405784555E-06	0.000183385056897
622	ZNF85	4.61912488937378	2.12673807144165	6.76061714133268E-06	0.000197938167626
615	FANCG	4.63615608215332	2.36416888237	6.83507549545027E-06	0.000199624658675
618	GMNN	4.62460994720459	2.48242878913879	6.83093164737961E-06	0.000199624658675
611	NRARP	4.64919948577881	2.42032337188721	7.06912293699222E-06	0.000205810801992
627	AHCY	4.60107469558716	2.02588129043579	7.07295418482386E-06	0.000205810801992
612	IGFBPL1	4.64215850830078	2.87620973587036	7.11878593795067E-06	0.000206636720253
605	ESCO2	4.67175102233887	4.46194124221802	7.20435176308897E-06	0.000208609139194
623	REEP1	4.61585235595703	2.38193559646606	7.35764841072847E-06	0.000212075735096
625	RACGAP1	4.60844564437866	2.5068531036377	7.47621829286102E-06	0.000214644492709
619	CHGA	4.62425374984741	2.93468403816223	7.63671507697055E-06	0.000218194491331
602	USP43	4.68554830551147	5.47701978683472	7.72938649862972E-06	0.000220479463591
643	CHGB	4.57589673995972	2.14937615394592	8.03196074316718E-06	0.000228385380747
634	EPHB3	4.59488010406494	2.45867943763733	8.23424268891339E-06	0.000233296976471
639	ZNF675	4.58056306838989	2.42669773101807	8.38454160398846E-06	0.00023670590278
635	BAI1	4.58576774597168	2.0512490272522	8.4466024904997E-06	0.000238174079274
645	NCAPG2	4.57073593139648	2.13917875289917	8.49808243412333E-06	0.000239340761635
641	SLC6A1	4.57786846160889	2.30126309394836	8.64953484167171E-06	0.000243028330083
640	EME1	4.5793924331665	3.08701610565186	9.50423449736045E-06	0.000263912424741
662	TCEAL2	4.53116846084595	2.06941509246826	9.58128254440937E-06	0.000265740349352
642	TPX2	4.57591962814331	3.04361987113953	9.64482951224251E-06	0.000267189978745
664	CEP78	4.52739810943604	2.03227281570435	9.89842139403629E-06	0.000272938310989
653	SLC16A14	4.54658508300781	2.44392871856689	9.94015849566077E-06	0.000273452490277
651	KIF24	4.55054950714111	2.45882129669189	1.02332210416862E-05	0.000280212801842
667	NEGR1	4.51913642883301	2.21970224380493	1.07772710255966E-05	0.000293414300589
672	UBL7	4.50494289398193	2.11998057365417	1.07696484474783E-05	0.000293414300589
647	DEPDC1B	4.56302738189697	3.62064290046692	1.08979471689253E-05	0.000296359100624
669	NETO2	4.51658916473389	2.12650752067566	1.09656371282005E-05	0.000297857891076
656	NUF2	4.54258060455322	3.24261116981506	1.12883946902251E-05	0.000304876757848
658	DIAPH3	4.53921413421631	3.4619734287262	1.14962520590097E-05	0.000309080847071
661	TMEM35	4.53454399108887	3.170729637146	1.14939189793547E-05	0.000309080847071
680	HIST1H4C	4.482497215271	2.29297685623169	1.22972927585957E-05	0.00032653999583
652	HIST1H1B	4.54820728302002	4.89583444595337	1.27892440747751E-05	0.000337334114872
671	CASC5	4.51095628738403	3.36648941040039	1.32054095366227E-05	0.000347537033649
675	CDK1	4.49152708053589	3.42374849319458	1.39024879233616E-05	0.000364263638222
665	CNIH2	4.52594327926636	4.98899507522583	1.42873493467288E-05	0.000372288401129
689	CACNA1E	4.45930862426758	2.62259221076965	1.47049626308379E-05	0.000382749170191
682	WDR62	4.47823238372803	3.30103421211243	1.61507853831462E-05	0.00041356486766
706	STMN4	4.40866708755493	2.05620455741882	1.66279738250379E-05	0.000424407530194
703	ZNF74	4.41208600997925	2.1231689453125	1.69827830649975E-05	0.000431603218538
712	FEN1	4.38956117630005	2.11026120185852	1.83122337087249E-05	0.000460938966658
702	TACC3	4.41559791564941	3.11460089683533	1.89657207686853E-05	0.00047536726151
709	CCDC144A	4.40040445327759	2.35732221603394	1.94795216275409E-05	0.000484655408897
717	PHACTR3	4.3796591758728	2.91545987129211	2.04810124653362E-05	0.000503718556535
719	MAD2L1	4.3773512840271	2.70781970024109	2.05009156674705E-05	0.000503718556535
701	NCAPG	4.41657638549805	3.59831786155701	2.05309822706371E-05	0.000503934555505
732	RAPGEF4	4.35964918136597	2.01639699935913	2.11700691261265E-05	0.000516942533321
731	CXXC4	4.36000823974609	2.21582412719727	2.16676452540537E-05	0.000525301786579
710	NDC80	4.39460849761963	3.53600716590881	2.180559266547E-05	0.000527566157175
722	ZNF367	4.37407255172729	3.16290736198425	2.24013270366501E-05	0.000540323658035
738	PTCHD2	4.34734010696411	2.34798288345337	2.27075816060951E-05	0.000543833951387
749	MCM3	4.32554960250854	2.11745190620422	2.38841637390945E-05	0.000567422570034
720	KIF23	4.37491989135742	3.70784115791321	2.44862722455888E-05	0.000579402441967
756	CHTF18	4.31326818466187	2.14238333702087	2.54744252912261E-05	0.000600385310894
751	GRB14	4.32011556625366	4.48941516876221	3.22420075806539E-05	0.000738572719106
768	CKAP2L	4.27877140045166	3.72433614730835	3.5940379200645E-05	0.000809205153751
775	LOC643669	4.25061702728271	2.82261943817139	3.80048530487895E-05	0.000849229197466
805	TTYH1	4.19895935058594	2.02107381820679	3.86991270358999E-05	0.000860683120162
788	COCH	4.22845983505249	2.77237391471863	3.9575583267659E-05	0.000877703431908
771	ASPM	4.26772737503052	3.9430251121521	3.96143138740389E-05	0.000877740541086
800	SYT6	4.2054123878479	2.06415152549744	4.01017212486851E-05	0.000885227744172
784	CDT1	4.23313140869141	2.17505955696106	4.04702014304511E-05	0.00089004381716
787	AURKB	4.23118686676025	3.51940083503723	4.04251999992899E-05	0.00089004381716
807	DRAXIN	4.19788932800293	2.19025611877441	4.15681270915497E-05	0.000907543886543
796	KIF11	4.21074390411377	2.40287780761719	4.39536233010922E-05	0.000950763033342
822	KNSTRN	4.17607831954956	2.40782594680786	4.61288992542808E-05	0.000995090262055
824	RAB33A	4.17340612411499	2.66705822944641	4.68369046871693E-05	0.001008526294928
809	PAK7	4.19623422622681	3.29712557792664	4.83882057584314E-05	0.001033474338678
829	CABP7	4.15698432922363	2.16232657432556	4.85271127723673E-05	0.001034575331347
853	GFAP	4.11412000656128	2.64287376403809	5.48562118965027E-05	0.001152793467076
843	MDGA2	4.12770080566406	2.2500855922699	5.51317615629373E-05	0.001156643847989
841	ATAD2	4.13133096694946	2.25881505012512	5.56182961169047E-05	0.001164787764655
833	OIP5	4.14983320236206	3.27633380889893	5.75346883962571E-05	0.001198867834518
832	ASF1B	4.15005445480347	3.41949892044067	5.82125469492692E-05	0.00120737512
844	KIF21B	4.1252589225769	2.59341239929199	5.84078881164226E-05	0.001208122565909
851	KIFC1	4.11651945114136	3.12685513496399	6.35958468923677E-05	0.001298561404735
840	BUB1B	4.1339955329895	3.73844289779663	6.36839186680389E-05	0.001299239705057
879	AXIN2	4.07019281387329	2.01546764373779	6.75589537716295E-05	0.001366525515828
876	PCDHGC4	4.0766224861145	2.10478830337524	6.83280289213483E-05	0.001378549994064
864	RGR	4.09610986709595	3.14556932449341	6.92249132317116E-05	0.00139308521224
872	TICRR	4.08078289031982	2.46656727790833	7.07146981554625E-05	0.001418245842938
866	HJURP	4.09545850753784	2.44392323493958	7.1815832171409E-05	0.00143668057501
860	MCM10	4.10056209564209	4.89367198944092	7.58401960549176E-05	0.001505742568111
894	GADD45G	4.02528667449951	2.33008456230164	8.20326229206646E-05	0.001621890406093
908	H3F3A	3.99862623214722	2.21181797981262	8.65397630664255E-05	0.001698244265113
892	LOC100288637	4.03526926040649	2.54928636550903	9.04840900311078E-05	0.001771244757419
906	LPPR5	4.00027322769165	2.17240023612976	9.29870230159672E-05	0.001812749487371
897	DLX1	4.01760911941528	2.94138264656067	9.42717376808275E-05	0.001833267962815
907	HAUS8	3.99946737289429	2.3882532119751	9.47581559192143E-05	0.001839706295986
909	E2F2	3.99843907356262	2.61572623252869	0.000104361630442	0.001983876066327
934	RNASEH2A	3.95411729812622	2.07843565940857	0.000105270080097	0.001994741693738
912	ARHGAP11B	3.98528027534485	2.96458077430725	0.000105464574074	0.001996829657489
917	ESPL1	3.97852444648743	3.07658386230469	0.000107472533991	0.002029711975696
938	CSMD1	3.94749808311462	2.13408470153809	0.000112553273633	0.002109127246259
957	ANKFN1	3.891756772995	2.08843898773193	0.000137907403532	0.002526275916517
952	KIF14	3.90926337242126	2.60348129272461	0.000141262870746	0.00257835276121
964	ANLN	3.88399600982666	2.26238226890564	0.000145613133573	0.002651032038285
969	FXYD7	3.87357926368713	2.02137589454651	0.00014697255379	0.00267372650467
968	DIRAS2	3.87516450881958	2.19998216629028	0.000147328015203	0.002678136122875
977	ADAMTS7	3.85505270957947	2.24103236198425	0.000167275124796	0.002979006470615
979	TGFA	3.8538990020752	3.10697245597839	0.000168802425855	0.002992705283538
993	CCNA2	3.8264172077179	2.7573413848877	0.000186578235618	0.003263878943026
997	HMP19	3.82239675521851	2.70191740989685	0.000186553352358	0.003263878943026
1003	RLBP1	3.81079506874084	2.78674721717834	0.000196756058874	0.003419195899111
1009	BOP1	3.79826879501343	2.11243629455566	0.0001986624444	0.003449793737581
1018	RAD54L	3.78232741355896	2.33475351333618	0.000214609659856	0.003659643198951
1011	NEURL1B	3.79480218887329	3.49719548225403	0.000217839959675	0.003706722187396
1021	CDHR1	3.77403354644775	2.40005445480347	0.000220810577062	0.003743821995917
1032	MASP1	3.76245403289795	2.08708214759827	0.0002235538785	0.003779512609668
1005	SPC24	3.80973315238953	6.75740051269531	0.000227005107684	0.003821494655728
1058	FUT9	3.73359823226929	2.08502411842346	0.000254260419398	0.004211477128576
1047	WNK2	3.74935150146484	3.09938144683838	0.000256843505747	0.004242395590738
1063	KLRK1	3.72690010070801	2.16786789894104	0.000258937193771	0.004271021150187
1039	MYBL1	3.75509929656982	3.75127673149109	0.000263265811443	0.004336379700861
1050	CDCA2	3.74834275245667	3.61154103279114	0.000264667595781	0.00435643966204
1065	TMEM179	3.72560024261475	2.68893265724182	0.00026675990579	0.004372647147772
1069	KCNIP2	3.71331977844238	2.33695125579834	0.000271249649473	0.004433967700087
1044	CENPE	3.75037670135498	4.08815002441406	0.000273515527318	0.004467923296594
1079	STMN2	3.69691896438599	2.56478881835938	0.000299805511728	0.004811106606228
1062	FBXO43	3.72790265083313	5.20163440704346	0.000300545141148	0.004819710367796
1068	TTK	3.71783661842346	4.15440464019775	0.000301401517052	0.004827330716711
1081	FGD3	3.69549965858459	2.92218279838562	0.000301427937601	0.004827330716711
1092	ZNF695	3.68427395820618	2.36958789825439	0.000305729325203	0.004886305530879
1096	PUSL1	3.67853331565857	2.2885684967041	0.000310761031524	0.004950024070389
1094	CCNB2	3.6814067363739	2.47809147834778	0.000315111779063	0.00499580829912
1098	CTXN1	3.67744851112366	2.11548542976379	0.000317549753037	0.005021016989617
1097	TRAIP	3.67827963829041	2.60934543609619	0.00031795020563	0.00502195393242
1085	ORC1	3.68918895721436	3.04608821868896	0.000325515678257	0.005123032794148
1102	SHCBP1	3.67029786109924	2.39368391036987	0.000338953943423	0.005306320623873
1118	LRRN2	3.64878273010254	2.13262915611267	0.000342774093864	0.005351975733197
1111	SCRT2	3.66196322441101	3.73566007614136	0.000360669950111	0.005594517641345
1125	FANCB	3.63870882987976	2.31103014945984	0.000365661929794	0.005653438948502
1130	MELK	3.63155841827393	2.50167393684387	0.000374475189324	0.005752152616298
1134	LOC100133985	3.62560820579529	2.53050065040588	0.000389369118305	0.005942394933101
1156	SAPCD1	3.58641171455383	2.00585746765137	0.000429112367459	0.006494540278361
1147	FAM111B	3.60593104362488	2.12811732292175	0.000451298109357	0.006778343067991
1161	PRSS48	3.57840204238892	2.22907114028931	0.000460805445817	0.006894907005444
1160	UNC13C	3.57884621620178	2.4625506401062	0.000463239609023	0.006916089557037
1187	CCDC138	3.54535293579102	2.01789307594299	0.000492577370578	0.007255264600646
1188	SBK1	3.54495644569397	2.0060977935791	0.000513500380251	0.007475580827672
1179	CDH20	3.54947543144226	3.27018356323242	0.000523819447619	0.007602443282052
1231	ELFN2	3.50102806091309	2.83627104759216	0.000611060447289	0.008610099794456
1226	KIF20A	3.5070366859436	3.25825428962708	0.000611946812501	0.008612354061088
1245	SIX6	3.48438549041748	2.25445222854614	0.000616864448423	0.008650711264272
1244	KIAA1524	3.48809766769409	2.09044122695923	0.000617482704283	0.008654257593875
1248	ABCD2	3.48045802116394	2.80652523040771	0.000652085889801	0.009016524451735
1263	UBE2C	3.46882843971252	2.42623710632324	0.000662496720393	0.009133816833075
1255	EBF3	3.47503876686096	2.86317133903503	0.000663095705962	0.009136756772205
1267	CDC25A	3.46524095535278	2.54388189315796	0.000680114075035	0.00931705146401
1257	HIST1H3G	3.47363471984863	4.33252096176147	0.000704973981733	0.009585541751629
1292	LGR5	3.43764114379883	2.75119209289551	0.000740200019848	0.009995654315911
1270	SVOP	3.46234846115112	2.08964538574219	0.000743398421089	0.010024700977172
1280	PRRT4	3.44898414611816	4.82218074798584	0.000786578478988	0.010514050707286
1316	VSTM2B	3.40972375869751	3.23294854164124	0.000852478926384	0.011186601579132
1317	LOC148709	3.40940451622009	2.30466747283936	0.000852415478984	0.011186601579132
1322	BUB1	3.402752161026	2.50150966644287	0.000852341634998	0.011186601579132
1328	MFNG	3.39793348312378	3.22021722793579	0.000873831178399	0.011429295181668
1341	LOC81691	3.38779544830322	2.36376571655273	0.000873868680824	0.011429295181668
1342	LRRC16B	3.38629555702209	2.33960390090942	0.000885763639255	0.011565709790188
1347	ERI2	3.37567090988159	2.0100474357605	0.000896019779284	0.011673885859251
1350	IGDCC3	3.372802734375	2.0171229839325	0.000918008774151	0.011901453653276
1345	FAM72D	3.38341045379639	2.69036602973938	0.000930308105717	0.012041135405473
1356	CEP152	3.36722755432129	2.01038336753845	0.000934305755939	0.012079675837971
1348	FA2H	3.37540364265442	3.46447014808655	0.000947627906636	0.012211923066697
1365	C6orf118	3.35429549217224	2.07351088523865	0.000958080042869	0.012313122026801
1364	SERPINB2	3.35877704620361	2.50992774963379	0.00096792465968	0.012419427675612
1368	IQGAP3	3.35267615318298	2.5418758392334	0.000996870138486	0.012746420846267
1373	NEUROD1	3.34747648239136	3.30144834518433	0.001018755567627	0.012966278546376
1374	CDC20	3.34648275375366	2.95624732971191	0.001035076724023	0.01313166967606
1383	TP73	3.33339881896973	2.12717294692993	0.001037249984065	0.013152196532418
1382	RTKN2	3.33418822288513	2.02952122688293	0.001043317669639	0.013214985199505
1380	NTN4	3.33673286437988	2.47282528877258	0.001059350111034	0.013360898152265
1385	E2F5	3.33277416229248	2.18586611747742	0.00106377708129	0.013402459546512
1401	SLC7A3	3.31773924827576	2.89629316329956	0.001150444277	0.014259248113559
1414	KCNE1L	3.30723595619202	2.3333888053894	0.001149022618574	0.014259248113559
1444	CHAF1B	3.27084875106812	2.16095781326294	0.001288543389291	0.015619467102738
1445	HIST1H3C	3.27005243301392	2.62384867668152	0.001318715258776	0.015928143610075
1450	CDCA3	3.26395392417908	2.80220222473145	0.001322895196317	0.015970487064208
1458	GABRQ	3.25634956359863	2.13304281234741	0.001339748897294	0.016099156888208
1451	CCDC150	3.26363587379456	2.39977097511292	0.00136476510784	0.016317933540788
1436	C2orf48	3.28169345855713	28.0954036712646	0.001376325827265	0.016381735449552
1477	CHST8	3.24239468574524	2.73410081863403	0.001453049513544	0.017113845159281
1486	GPR179	3.23791217803955	2.26355600357056	0.001466726026718	0.017228948650991
1487	HOXD3	3.23704719543457	2.48453378677368	0.001476202793925	0.01730957394896
1502	ENHO	3.22831130027771	2.53035855293274	0.001503549582304	0.017578023399039
1491	SLC13A5	3.23457813262939	2.71430277824402	0.001505389659095	0.017584939093518
1507	RAD51	3.223064661026	2.3807270526886	0.001510260308808	0.017621687524346
1512	TCF19	3.2175886631012	2.13015913963318	0.001541357889096	0.017905151035374
1513	ATRNL1	3.21550393104553	2.13901782035828	0.001548673664861	0.017946127409925
1499	MIMT1	3.22962164878845	4.84026050567627	0.001605454217789	0.018432762289166
1527	ZNF670	3.20368838310242	2.16290616989136	0.001630651519238	0.018667767948128
1540	FAM5B	3.19131684303284	2.2131814956665	0.001671313230781	0.019041233854872
1562	RHBDL3	3.17013478279114	2.40746903419495	0.001820716941452	0.020265743174452
1558	HILS1	3.17277026176453	3.58452200889587	0.001858664913634	0.02058173779539
1570	KIF2C	3.16613793373108	2.60245561599731	0.00188911200752	0.020840944112773
1590	CENPI	3.14495229721069	2.50435423851013	0.001986238822502	0.02172024596019
1603	CKMT1B	3.13645839691162	2.44253873825073	0.00202242012662	0.022070704790883
1613	GALNT16	3.12238788604736	2.05893540382385	0.002077852476975	0.022546707098928
1612	CDKN3	3.12321066856384	2.36759233474731	0.002099022308008	0.022692256902299
1629	DSCC1	3.10782599449158	2.48552989959717	0.002238358876501	0.023975228072065
1615	TRIM67	3.12223052978516	5.47107076644897	0.002277898272692	0.024263854460117
1631	DEPDC1	3.10249471664429	2.32200336456299	0.002296677653286	0.02442707988133
1640	SGOL2	3.09227275848389	2.11164021492004	0.002314421833313	0.02460475563009
1630	DPP10	3.10504484176636	3.47429776191711	0.002368607881297	0.025068295923322
1627	CXorf28	3.11013150215149	28.2194576263428	0.002372032481293	0.02509332798209
1665	HIST1H3J	3.06693434715271	3.08445358276367	0.002560653808104	0.026651806387012
1669	CDH24	3.05983257293701	2.42670369148254	0.002596960804656	0.026952387970357
1675	CACNG2	3.05238318443298	2.69051885604858	0.002674125507037	0.027562809730059
1683	IGSF21	3.04593229293823	2.18633723258972	0.002679827415803	0.027609565972468
1690	LOC100505978	3.04176187515259	2.05678486824036	0.002689955483018	0.027653769778979
1678	MARCH10	3.05086708068848	2.80935788154602	0.002695295510631	0.027689181849516
1685	GPD1	3.04560852050781	2.31630516052246	0.002695980320443	0.027689181849516
1689	KIF18A	3.04285335540771	2.57705569267273	0.002800840171322	0.028484628723889
1728	PCDHB14	3.00926637649536	2.08095026016235	0.00299330010626	0.029978565038843
1727	CDKN2D	3.00961852073669	2.04565382003784	0.003004136490003	0.030033630037038
1762	GTSE1	2.98354959487915	2.03928899765015	0.003272894348298	0.032047034118969
1749	GSG2	2.99100375175476	3.6111171245575	0.003308238076855	0.032325714815994
1772	MGC2889	2.97389483451843	2.6447606086731	0.003393151874932	0.032972126790667
1778	C19orf57	2.96813440322876	2.07003784179688	0.003432489573568	0.033143884239515
1753	CHRM1	2.98788976669312	5.38560342788696	0.003442082551043	0.033209436783709
1759	NOSTRIN	2.98429822921753	4.42322301864624	0.003454439734797	0.033315089396744
1782	CECR6	2.96530222892761	2.51233744621277	0.003480783118196	0.033555485933087
1797	IGSF9	2.95428729057312	2.16154980659485	0.003615489376348	0.034642589550233
1799	LMO3	2.95286965370178	2.28797221183777	0.003620492622896	0.034662485151946
1798	VASH2	2.95356130599976	2.91028881072998	0.00362792834055	0.034719640676473
1800	LOC100506343	2.95239615440369	2.9043550491333	0.003667298179127	0.034994450807659
1802	DLGAP5	2.94795417785645	2.92587566375732	0.003706220671312	0.035269402499277
1792	XKR5	2.95940160751343	2.58356738090515	0.003732824726827	0.035494053183312
1817	NXPH3	2.93073868751526	2.32966732978821	0.003827111693476	0.036230602546635
1803	NEFM	2.94707059860229	3.63478112220764	0.003865453454422	0.036506032903281
1852	ACTL6B	2.90551567077637	2.00041246414185	0.004099793999343	0.038171273847655
1850	GAS5-AS1	2.90624928474426	2.0335328578949	0.004122094455375	0.038303261701097
1828	CUX2	2.91954040527344	6.18431806564331	0.004235008884524	0.039109974075309
1836	HR	2.91545343399048	3.9651997089386	0.004251249734005	0.039242050350599
1873	MYBL2	2.88700771331787	2.26830983161926	0.004373295528644	0.040196304963707
1891	XRCC6BP1	2.86335349082947	2.15215754508972	0.004711683475386	0.042775367879644
1895	CHRNA4	2.86152291297913	2.46976327896118	0.004785912113426	0.043349565705009
1894	ARHGEF28	2.86168837547302	2.42209148406982	0.004809505929816	0.043513352732473
1915	RPH3A	2.84667062759399	2.2832019329071	0.004857112716217	0.043833190581978
1910	CDCA8	2.84894061088562	2.48567938804626	0.004908127806317	0.044195254251882
1897	NMU	2.86067891120911	4.02309083938599	0.00491386509096	0.044198207261857
1922	CDCA5	2.84429955482483	2.09223747253418	0.004928296369486	0.044233280715286
1914	PIF1	2.8469660282135	2.51378560066223	0.005013694010231	0.044745424388219
1906	DMRT2	2.85468077659607	3.36389994621277	0.005037057153647	0.044937000279206
1913	TMEM63C	2.84789061546326	2.9993462562561	0.005094195800837	0.045378383504562
1936	ZNF90	2.83446645736694	2.18617534637451	0.005129223872018	0.045621778682923
1938	LOC100130855	2.83037137985229	2.25650572776794	0.005226889440861	0.046420736144068
