# Supplementary material for: Quantitative Evaluation of Stem-like Markers of Human Glioblastoma Using Single-Cell RNA Sequencing Datasets
Source: Cancers (Basel). 2023 Mar 2;15(5):1557. doi: 10.3390/cancers15051557 (PMC10001303; doi:10.3390/cancers15051557)
Supplement: Supplementary file 1 [file cancers-15-01557-s001.zip › cancers-2177473-supplementary/28 marker gene lists/sce.BT771.total5.csv]

index	names	scores	logfoldchanges	pvals	pvals_adj
1	PLP1	12.4012413024902	11.0844917297363	3.21476368993479E-14	7.61448927597953E-10
3	COL16A1	9.84297752380371	6.46870374679565	3.45479857648092E-12	4.09151795412635E-08
4	CDH19	8.93808937072754	6.69827604293823	3.07388175912099E-10	2.42693211155133E-06
2	MPZ	9.92218780517578	9.21069717407227	1.40585831060338E-09	8.32478998623792E-06
6	ERBB3	7.64709329605103	6.13766527175903	2.50918520229568E-09	1.18865121403151E-05
7	COL20A1	7.53428268432617	5.71432399749756	4.25157686054483E-09	1.67838082531441E-05
5	ABCA8	8.65492630004883	8.06023979187012	7.65826906323765E-09	2.5913394433121E-05
8	SOX10	6.77493667602539	5.18126630783081	5.34422335646404E-08	0.000158229093027
9	GAS7	6.56541633605957	5.01610279083252	1.13377758959673E-07	0.000298385066524
11	LGI4	6.15391397476196	4.94358253479004	3.31465528067429E-07	0.000785109249781
14	PLXNB3	6.03432559967041	4.130539894104	4.51008064596179E-07	0.000971143365275
12	CIT	6.10510444641113	4.95680665969849	5.37765731471671E-07	0.001061459926303
13	KANK2	6.06472063064575	4.94300985336304	6.66877967101944E-07	0.00121505165606
18	DMD	5.8459644317627	3.97358727455139	8.63489713466804E-07	0.001460901239512
17	RBMS3	5.84936618804932	4.84111547470093	1.07899605468464E-06	0.001703806703417
16	ZEB2	5.85810518264771	3.79424047470093	1.20594730415064E-06	0.001785254240382
10	AZGP1	6.19003105163574	7.70842313766479	1.66300837881629E-06	0.002188334247813
21	ILDR2	5.63039398193359	3.7691547870636	1.63298114761919E-06	0.002188334247813
19	NDRG2	5.68034219741821	5.14914226531982	1.78198073350577E-06	0.002221473455464
22	SLC35D2	5.59929323196411	4.34801483154297	2.040010831304E-06	0.002415984827513
23	NRXN1	5.53913354873657	3.87456893920898	2.53614950077881E-06	0.002860535098831
15	S100B	5.99621915817261	5.55236577987671	3.6144738167377E-06	0.003722279427098
24	C1orf198	5.37521886825562	4.56605243682861	3.56904164684275E-06	0.003722279427098
27	PTGDS	5.27702522277832	5.97142791748047	4.96351251248006E-06	0.004898573223775
30	ITPK1	5.25374364852905	3.07608771324158	5.27092236918175E-06	0.004993882689458
29	GRIK3	5.2538800239563	3.9586489200592	5.64861960328419E-06	0.005145892458592
20	AFAP1L2	5.64183712005615	6.10192680358887	6.47271640048458E-06	0.005678250394884
31	BCAN	5.2514533996582	6.23466396331787	6.85532113795808E-06	0.005799112016917
32	LPPR2	5.19924783706665	3.32745265960693	8.40450170464778E-06	0.006635634245876
33	L1CAM	5.1485915184021	3.74302053451538	8.18349728259625E-06	0.006635634245876
25	SPTBN1	5.32981061935425	2.58592247962952	9.85560624816746E-06	0.007530319019164
37	NKAIN4	4.99148082733154	4.52847671508789	1.27871925802435E-05	0.009356758961997
38	PPP2R2B	4.97247886657715	4.35186147689819	1.30360992039981E-05	0.009356758961997
35	TSC22D4	5.05068969726562	2.74110174179077	1.57153391957223E-05	0.010948044829114
36	CNP	5.03944063186646	3.41844129562378	1.71496793314297E-05	0.011300196843149
39	FREM2	4.92510461807251	3.70417380332947	1.71750015348036E-05	0.011300196843149
26	SPARC	5.30627870559692	4.85470676422119	1.83552293576164E-05	0.011526330276577
28	ZNF536	5.26901817321777	6.48625087738037	1.94652204282302E-05	0.011526330276577
41	AIF1L	4.8571310043335	4.45906829833984	1.94366789040639E-05	0.011526330276577
40	GSN	4.88051414489746	5.10605144500732	2.15943848232956E-05	0.012475234120112
34	SFRP1	5.10133123397827	5.07684373855591	2.3059474923678E-05	0.01300444578672
43	ALDH3A2	4.78679895401001	3.68532037734985	2.45307521060576E-05	0.013512451032188
44	SDK2	4.75364971160889	3.46663069725037	2.63977959214422E-05	0.014210413504438
45	TMEM176A	4.74511241912842	4.9540057182312	2.90861119164745E-05	0.014976818409861
46	DISC1	4.72319841384888	3.09305429458618	3.01041272527114E-05	0.015171199108675
42	ARHGAP39	4.8302755355835	3.65766024589539	4.19898601621957E-05	0.019891436556035
47	SLC35F1	4.60417747497559	3.86736178398132	4.18741989319801E-05	0.019891436556035
50	TMEM176B	4.55735111236572	5.00195598602295	4.85407534893899E-05	0.022543848767641
52	FAM95B1	4.51524925231934	3.55310678482056	5.54980492241175E-05	0.025279361421586
51	LOC90499	4.52158117294312	3.16586875915527	5.82481729333349E-05	0.026031438190547
49	EDNRB	4.56064701080322	5.30874490737915	6.09396367244356E-05	0.026729930286203
48	TOM1L2	4.56895685195923	2.53671193122864	6.23500968331765E-05	0.026851352610739
57	CHL1	4.4401159286499	3.80911707878113	6.92490645382618E-05	0.029289881118808
58	TTYH1	4.43581199645996	4.19119930267334	7.41633022870381E-05	0.030486882978301
60	AHR	4.41964626312256	3.36792755126953	7.46533485071969E-05	0.030486882978301
62	CITED2	4.4001088142395	3.15839028358459	7.82405789627804E-05	0.031410277174787
53	FXYD1	4.48618364334106	3.86657500267029	9.00573453597743E-05	0.033960936529359
55	CYP4F35P	4.46718692779541	2.90548229217529	9.34488518288654E-05	0.033960936529359
59	FAM19A5	4.42150688171387	3.66882300376892	9.24002508368839E-05	0.033960936529359
64	ADAMTS4	4.39191436767578	3.25368165969849	9.2367719871355E-05	0.033960936529359
65	RTKN	4.37866878509521	3.2533392906189	9.07928162220803E-05	0.033960936529359
67	IL1RAPL1	4.35571384429932	3.48085451126099	9.46306599230634E-05	0.033960936529359
66	SEMA3C	4.3673996925354	3.97740292549133	0.000101033464531	0.035717591655043
63	GSTK1	4.39232301712036	3.76441192626953	0.000103257169764	0.035966901809105
61	COL18A1	4.41016340255737	3.76172161102295	0.000118431430438	0.040248211717301
72	PPFIBP1	4.27800512313843	3.09135103225708	0.000118946838648	0.040248211717301
73	MMP17	4.27521324157715	4.01055812835693	0.000133103782084	0.044404171583805
56	TMEM205	4.45299434661865	3.43827438354492	0.000135225704372	0.044485500468861
54	GPM6B	4.47482204437256	3.07754015922546	0.00014046086061	0.045354772531981
69	KCNMB4	4.30554533004761	3.83080363273621	0.000141697761014	0.045354772531981
74	SEPT7	4.25415992736816	2.52397775650024	0.000146079503486	0.046133854927552
77	ARPC1B	4.19265747070312	3.95150637626648	0.000148387640848	0.046246179751667
70	LAMB2	4.29037857055664	3.07414889335632	0.000156286496289	0.048075350014432
82	GNG2	4.16733646392822	3.51321864128113	0.000161578183069	0.049065908258537
71	HSPA12A	4.28642177581787	4.00251293182373	0.000164943595305	0.049453848080856
81	LAMA4	4.17176675796509	3.65084505081177	0.000167120394793	0.049480170888212
