# Supplementary material for: Quantitative Evaluation of Stem-like Markers of Human Glioblastoma Using Single-Cell RNA Sequencing Datasets
Source: Cancers (Basel). 2023 Mar 2;15(5):1557. doi: 10.3390/cancers15051557 (PMC10001303; doi:10.3390/cancers15051557)
Supplement: Supplementary file 1 [file cancers-15-01557-s001.zip › cancers-2177473-supplementary/28 marker gene lists/sce.BT830.total1.csv]

index	names	scores	logfoldchanges	pvals	pvals_adj
1	FABP7	21.5359325408936	8.99614334106445	1.90058052035422E-40	4.50171502051101E-36
2	BCAN	14.6179475784302	8.08114910125732	1.96031446390832E-28	2.32160041960662E-24
3	OLIG1	14.1770153045654	6.28703498840332	4.10914314386549E-25	2.43322911263995E-21
4	SLC1A2	13.0771446228027	4.77511405944824	1.38598152125725E-24	6.56567166249983E-21
5	FZD3	12.8808927536011	3.71699404716492	3.01534282245728E-24	1.19035683487872E-20
9	NCAN	12.6409072875977	6.17415618896484	1.43555666781394E-23	4.85751360483443E-20
8	MLC1	12.6641416549683	5.00387096405029	2.87928146924172E-23	8.52483261005742E-20
11	METTL7B	11.4947538375854	6.45863485336304	4.20734540877064E-21	1.10727981502379E-17
10	TUBB2B	12.1374444961548	5.8567361831665	1.92448975858516E-20	4.55834644218481E-17
7	KNDC1	12.7847013473511	6.19922637939453	2.86164033182195E-20	6.16189208177588E-17
6	ASCL1	12.7882089614868	8.52699375152588	1.28185888330991E-19	2.16872210786275E-16
13	HS6ST2	11.0891637802124	6.53253555297852	6.77989324618856E-19	1.00367844643264E-15
14	RASA4	11.0277109146118	5.00867938995361	1.18012748759696E-18	1.64426468654244E-15
17	ITGA7	10.4848203659058	4.05352687835693	2.36209268269436E-18	3.10825151568325E-15
15	NCAM1	10.5847997665405	4.96520233154297	6.46378593589471E-18	8.05795966724222E-15
19	DDR1	10.0578832626343	3.71541047096252	1.28751891492962E-17	1.52480865095115E-14
18	AQP4	10.2035684585571	5.02423191070557	3.36041694835926E-17	3.79023027803988E-14
16	SLC1A3	10.5457172393799	3.87368869781494	4.36337628593858E-17	4.69776957767005E-14
12	HIF3A	11.0989446640015	6.31781339645386	1.54189093211956E-16	1.521717859091E-13
23	GPR56	9.60111522674561	4.67029142379761	1.8538309009551E-16	1.7563935488009E-13
20	RDH5	9.73240661621094	6.14291524887085	4.75823061901188E-16	4.33474809391982E-13
21	CPNE2	9.65918159484863	4.77427196502686	6.83444278701809E-16	5.99557821678928E-13
26	LCAT	9.17424392700195	5.29364538192749	1.46205102029536E-15	1.19414277471434E-12
22	SPARCL1	9.65905952453613	2.66119980812073	4.78970858358087E-15	3.78163458368988E-12
25	FGFR2	9.21368885040283	4.5231032371521	5.26537415331582E-15	4.02308555469157E-12
29	ABAT	8.86683177947998	3.39259886741638	7.80423027935424E-15	5.77659369989952E-12
24	HEPN1	9.34087944030762	4.59507989883423	9.40388855269456E-15	6.55119130173892E-12
27	FAT3	9.02181625366211	3.40752243995667	9.19546328312128E-15	6.55119130173892E-12
31	MT3	8.71162033081055	4.80654191970825	1.76322713057463E-14	1.12875129229164E-11
32	ARL4D	8.69452857971191	4.54763746261597	1.93513792631331E-14	1.20620202428045E-11
30	PTPRZ1	8.865065574646	2.53038668632507	3.40440359729055E-14	2.06760778475446E-11
33	RAB31	8.59453392028809	4.55245304107666	6.33938003271935E-14	3.66230623060952E-11
38	TNC	8.13978672027588	3.86818671226501	3.90573632143437E-13	1.92731813561447E-10
40	CSRP1	8.1320276260376	4.10602474212646	4.19953961937312E-13	1.98940590848943E-10
35	CADM1	8.336838722229	2.48643136024475	4.46054617068791E-13	2.07161758037086E-10
28	PI16	8.93550205230713	9.23934364318848	6.3703734526208E-13	2.90170510766877E-10
42	LYPD1	8.03535652160645	3.90835928916931	1.0237597953074E-12	4.40886809302745E-10
41	CYGB	8.10186672210693	5.3772177696228	1.25112438831791E-12	5.19897057222773E-10
34	GATM	8.56429386138916	6.6045069694519	1.34207024222178E-12	5.38784334868901E-10
39	TRIL	8.13554954528809	4.47468090057373	1.89163463454351E-12	7.4675429922996E-10
43	SLC12A4	7.8111400604248	3.62815999984741	2.45486014725483E-12	9.29324076483622E-10
44	C1QTNF3	7.80909872055054	4.74217414855957	2.47181528406942E-12	9.29324076483622E-10
36	ADCYAP1R1	8.27182579040527	5.40617227554321	4.19498656348547E-12	1.50549169307147E-09
37	OLIG2	8.20526790618896	4.91744709014893	4.74667201457233E-12	1.66714294200956E-09
49	MPPED1	7.65435934066772	3.85392141342163	5.40546376423566E-12	1.82905449599551E-09
47	MARCKS	7.67888975143433	2.0088062286377	6.62526127152232E-12	2.21022448559546E-09
46	PSD2	7.69354915618896	3.27398061752319	7.2522918820395E-12	2.38580257663872E-09
52	NTRK2	7.49556732177734	3.24443197250366	1.25275106987342E-11	3.95635491213623E-09
48	SLC25A18	7.67370176315308	4.51510047912598	1.59770246136096E-11	4.83554191914893E-09
50	DPYSL2	7.55897998809814	2.52754330635071	1.59848285395349E-11	4.83554191914893E-09
51	BMP7	7.4973783493042	2.72962641716003	1.61280001525275E-11	4.83554191914893E-09
53	PTPRE	7.49094724655151	3.62817716598511	2.33097033743358E-11	6.73309309907948E-09
55	NCOR2	7.3898024559021	2.30590677261353	2.55660427593187E-11	7.29587094936414E-09
56	KCNN3	7.28123140335083	3.07535600662231	5.78376079112516E-11	1.55675179657489E-08
54	MASP1	7.40280675888062	4.25212717056274	6.38229096904835E-11	1.67967715436532E-08
61	GABBR1	7.19754409790039	3.15436720848083	7.1196850301739E-11	1.8202031037662E-08
59	SLC13A5	7.22118902206421	4.11862134933472	8.47634592432627E-11	2.11337610066939E-08
45	GRIA1	7.71679735183716	7.77439594268799	1.11363028222528E-10	2.7193244190503E-08
60	SOX2-OT	7.21673107147217	2.62707233428955	1.28342430959245E-10	3.1019579792864E-08
58	GPM6A	7.23218297958374	2.07020306587219	1.68218849027921E-10	4.02467844250033E-08
57	ST6GAL2	7.24997901916504	4.22268533706665	2.05998757603095E-10	4.8792865725869E-08
64	PVRL1	7.00758600234985	3.02509832382202	2.69814628406257E-10	6.32755375092139E-08
68	ATP1B2	6.89204692840576	2.00039625167847	2.73143244049343E-10	6.34281458681641E-08
67	HEPACAM	6.89440536499023	3.079998254776	2.9025264807281E-10	6.67468371092482E-08
62	TUBA1A	7.14133644104004	2.42052578926086	3.11214992859184E-10	7.02041744844059E-08
70	FGFR1	6.79805088043213	2.38865685462952	4.32918898195628E-10	9.48082326289237E-08
74	SDC3	6.77691173553467	2.59969520568848	4.91780096540884E-10	1.04939669969976E-07
65	SEMA5B	6.9373984336853	4.04400777816772	5.08464177089638E-10	1.0753109373701E-07
73	CKB	6.78181505203247	4.0354266166687	5.77594156872002E-10	1.20007852628686E-07
71	C11orf96	6.79229784011841	3.76937890052795	6.6707327412675E-10	1.37393891921445E-07
72	HEY1	6.79112386703491	4.39245319366455	7.57129097830131E-10	1.54597929406935E-07
76	NES	6.6340184211731	2.7421510219574	9.47954006278791E-10	1.88682677249743E-07
66	SYNC	6.90682363510132	4.62542724609375	9.69322742588841E-10	1.91328154007994E-07
77	PEA15	6.59260845184326	2.50855445861816	1.19242051959699E-09	2.31505511698151E-07
63	SLC15A2	7.03017950057983	4.97040557861328	1.48675879383566E-09	2.85029866821794E-07
69	DFNA5	6.83462476730347	4.91735363006592	1.79585781544141E-09	3.37592763623375E-07
80	PHGDH	6.52288627624512	3.51143646240234	2.13129632462309E-09	3.97495155472617E-07
78	TNFRSF1B	6.53679037094116	2.66878771781921	2.30721953507075E-09	4.23634123315393E-07
79	MAPK8IP1	6.5274920463562	2.32904386520386	2.71515162113555E-09	4.7637837998679E-07
83	FBLN1	6.4236044883728	3.48299956321716	2.7844280646149E-09	4.84940905429916E-07
85	FASN	6.34984588623047	2.15192866325378	3.97431604845046E-09	6.72397499454269E-07
82	ATP1A2	6.42813682556152	2.08923554420471	6.13290769906439E-09	1.00877813722249E-06
75	GPR123	6.71913290023804	7.79134798049927	6.29493835174343E-09	1.02828903309927E-06
84	FOXP2	6.35043239593506	3.63431930541992	7.56216761924569E-09	1.21848640972417E-06
87	NRXN2	6.29592275619507	3.48203420639038	1.0334743549686E-08	1.62095881815307E-06
92	SLC4A4	6.14110946655273	2.66774463653564	1.17379141100293E-08	1.8053521662997E-06
95	ITGA2	6.08468008041382	2.44995903968811	1.64096546611816E-08	2.42924425190467E-06
86	C14orf132	6.34377288818359	4.04329490661621	1.69075460931551E-08	2.48740457616442E-06
99	CSRP2	6.04051828384399	3.87349820137024	1.74901995204128E-08	2.53434681002076E-06
100	PLCG1	6.03283214569092	2.06256985664368	1.79362238024027E-08	2.57477210293158E-06
98	NPAS3	6.04852628707886	2.33884882926941	2.08462072210179E-08	2.95666625291634E-06
88	ATP13A4	6.29269123077393	5.52175283432007	2.43953285396193E-08	3.41909912301434E-06
90	PXDN	6.18316221237183	4.39532327651978	2.63532032853366E-08	3.6503039357689E-06
93	IGDCC4	6.12606477737427	3.57372736930847	2.75614346531181E-08	3.795465937173E-06
103	AK4	5.97174596786499	2.30397415161133	2.78633080331254E-08	3.81485730677808E-06
105	IDH2	5.93807315826416	2.82140302658081	2.97354199219897E-08	4.02464660726999E-06
107	S1PR1	5.92527055740356	2.63497948646545	2.970011904423E-08	4.02464660726999E-06
94	CD97	6.0871376991272	3.94453763961792	3.08618219555355E-08	4.12990460360911E-06
101	AK1	6.01160907745361	3.07976245880127	3.2521028442592E-08	4.30331329436443E-06
91	KIF26B	6.17484188079834	4.72148180007935	4.37570423436653E-08	5.63276796169595E-06
110	IGSF3	5.89620923995972	2.91762065887451	4.46877675919898E-08	5.70612578105044E-06
118	IGDCC3	5.82362699508667	3.17354035377502	4.7806502739578E-08	6.02311076537045E-06
108	ID1	5.9249095916748	4.32519102096558	5.67956797109223E-08	7.11779084461855E-06
102	BBOX1	5.98043394088745	4.19801568984985	5.72317299736845E-08	7.13468819029838E-06
121	HMGCS1	5.80133008956909	2.35693907737732	6.0806665897865E-08	7.5406632903499E-06
120	FHL1	5.80351543426514	2.59756183624268	6.64687478226323E-08	8.11535443776737E-06
96	DHCR24	6.08369922637939	6.32269191741943	7.28038497721676E-08	8.79812237603858E-06
113	NT5DC3	5.8772988319397	2.56303954124451	7.68716588605148E-08	9.24254879071144E-06
125	PRRT2	5.76227283477783	2.84494686126709	8.08583723139467E-08	9.67278488196031E-06
128	SCD	5.69142532348633	2.64643001556396	8.91759443641598E-08	1.0508564269699E-05
129	FGF12	5.69008779525757	2.34838700294495	9.00986008120031E-08	1.05647299942233E-05
126	DPYSL5	5.741051197052	2.67944598197937	9.37962241972092E-08	1.09441249573157E-05
122	CHST6	5.78997278213501	2.22614002227783	1.04261422930858E-07	1.19301259108228E-05
119	CST3	5.82131004333496	2.30428242683411	1.0972652606241E-07	1.23761071253059E-05
131	TMEM132B	5.65173482894897	2.16423630714417	1.0966428796022E-07	1.23761071253059E-05
104	SMOC1	5.94238376617432	6.43873357772827	1.22337541755743E-07	1.36683349718233E-05
112	AMZ1	5.89303398132324	4.74909734725952	1.24382218277644E-07	1.38315362541046E-05
135	CALB1	5.61582851409912	3.82596921920776	1.25571376571233E-07	1.38985216143282E-05
132	FADS2	5.64827585220337	2.81298136711121	1.35688130167945E-07	1.48615770476753E-05
136	SCRN1	5.59854555130005	2.2888023853302	1.36154784233114E-07	1.48615770476753E-05
111	RASSF2	5.89486455917358	4.8951678276062	1.37658646460907E-07	1.48885054797856E-05
117	ZFHX4-AS1	5.83729839324951	4.90570402145386	1.37518579404063E-07	1.48885054797856E-05
109	DBX2	5.89897394180298	7.42931222915649	1.6409118947895E-07	1.73511781874929E-05
140	STON2	5.53926849365234	2.063227891922	1.77869050575137E-07	1.87244725863231E-05
139	WASF3	5.5397834777832	2.10053706169128	1.81249142571631E-07	1.89958725263347E-05
127	DTX4	5.70320796966553	3.66892838478088	1.86422627797147E-07	1.94520104053006E-05
141	GRIA4	5.53711652755737	2.14296126365662	1.92252622714018E-07	1.99723492175624E-05
143	LIMA1	5.50785493850708	2.50531792640686	2.05162007929822E-07	2.10366550641807E-05
142	CNTFR	5.50920629501343	2.68884491920471	2.07372206952405E-07	2.1171629714977E-05
144	SPOCK2	5.49815988540649	2.04436588287354	2.19918619578387E-07	2.23561906580844E-05
138	RFX4	5.56379747390747	3.4126148223877	2.4363024915712E-07	2.45558556661087E-05
146	ABR	5.48770952224731	2.22408366203308	2.54278929991323E-07	2.54128723028459E-05
147	BAI2	5.47205495834351	2.59125781059265	2.57793147823678E-07	2.56558340308893E-05
123	VAT1L	5.77609872817993	31.8429832458496	2.7701390224466E-07	2.74533526718285E-05
152	GNA12	5.40426111221313	2.34345769882202	3.35359713839E-07	3.26886015719776E-05
153	CTNND2	5.37299776077271	2.23485136032104	3.79562086651032E-07	3.68455228869522E-05
130	ROBO2	5.66573858261108	6.7065372467041	3.98336944943334E-07	3.85102403180727E-05
157	SEMA6D	5.35529470443726	2.5058114528656	4.15346723473883E-07	3.97445484666556E-05
156	MEST	5.3560643196106	2.46641492843628	4.18688554562641E-07	3.98275385677539E-05
134	PRODH	5.6380615234375	6.51612377166748	4.32085109459914E-07	4.07743741142132E-05
154	RASSF4	5.37299680709839	2.90847730636597	4.80434826934398E-07	4.49785743508622E-05
151	CDIP1	5.40860795974731	3.21316623687744	4.84069664297622E-07	4.51404490887932E-05
145	CRB2	5.48850965499878	3.85962271690369	5.03216990785265E-07	4.65593657958586E-05
161	TUBB2A	5.30836534500122	2.87664699554443	5.19346821406802E-07	4.74951691576893E-05
148	RBM20	5.4516806602478	3.95762610435486	5.66894405075634E-07	5.16440803023903E-05
159	LRRC17	5.31725263595581	3.40179634094238	6.08974617056187E-07	5.48447634205052E-05
166	TM7SF2	5.24155187606812	2.74141669273376	6.78481898404383E-07	6.04154971639332E-05
163	CDC34	5.27240133285522	2.82495069503784	6.92591386840313E-07	6.14408973359538E-05
158	KIF1A	5.34781646728516	3.30355548858643	7.06030040672607E-07	6.21673886370682E-05
162	PHYHIPL	5.29920959472656	3.56124877929688	7.21313831927795E-07	6.31248174584325E-05
168	HSF1	5.20759439468384	2.06939911842346	7.9350608436986E-07	6.8594836183885E-05
169	SLC18B1	5.20366954803467	2.82573771476746	8.03506410122793E-07	6.91060807006582E-05
174	EDNRB	5.166672706604	2.49080562591553	9.64142446340753E-07	8.12693166691355E-05
150	KIRREL3	5.41921091079712	31.0782527923584	1.0773963355702E-06	9.01738855276172E-05
165	ACBD7	5.24656581878662	2.11836838722229	1.08488662158588E-06	9.04810722495889E-05
181	CRB1	5.12428665161133	2.99791812896729	1.42009470761165E-06	0.000114799874555
188	H19	5.05493402481079	2.6964066028595	1.54970076632501E-06	0.000123589940576
182	C8orf46	5.12234401702881	3.30346632003784	1.62359115705075E-06	0.00012818793382
176	KLHDC8A	5.15394735336304	3.86041212081909	1.71833079828186E-06	0.000135217220226
184	MAMDC2	5.09018850326538	3.11584949493408	1.74332924671954E-06	0.000136730120986
179	C6orf118	5.14548444747925	4.08770036697388	1.92736344131155E-06	0.000148702053651
187	TSPAN7	5.06407642364502	2.08739805221558	1.93409446932037E-06	0.000148736888313
175	HES6	5.15729427337646	4.49899244308472	2.10509341505388E-06	0.000161187104893
195	BAALC	4.97874641418457	2.51168537139893	2.18796754863009E-06	0.000166103203067
196	ABTB2	4.96797037124634	2.17584276199341	2.2396208136955E-06	0.000169481337358
191	MID1IP1	5.02492427825928	2.66318988800049	2.28777994128463E-06	0.000171614580483
192	DNER	5.01249980926514	3.22583818435669	2.2857815938638E-06	0.000171614580483
189	PLAGL1	5.04009294509888	3.35241293907166	2.38706883402355E-06	0.000178359976034
199	HTRA1	4.93553638458252	2.36712312698364	2.56781274320601E-06	0.000191261674955
170	ADAM11	5.17454862594604	6.26493358612061	2.59598313318261E-06	0.000192753782108
171	BTBD17	5.17417049407959	30.823169708252	2.69775988197431E-06	0.000199360525797
173	TENM1	5.16808462142944	7.16598844528198	2.71021233245275E-06	0.000199360525797
200	ACAT2	4.93386030197144	2.95926642417908	2.7057504605956E-06	0.000199360525797
197	LRRN3	4.94656705856323	2.85720372200012	2.79866203207503E-06	0.000204596015098
201	DCXR	4.91334915161133	2.33463191986084	2.84424457254111E-06	0.000207288544447
177	CDH10	5.15173864364624	30.721508026123	2.93224764107238E-06	0.000212395160937
198	SMOC2	4.93785333633423	3.03191232681274	3.01211649778962E-06	0.000216196943535
204	RGCC	4.89806985855103	3.15465378761292	3.01157224120439E-06	0.000216196943535
186	DLL3	5.06578207015991	4.10046863555908	3.02384846427618E-06	0.000216383307326
202	UHRF1	4.90664863586426	2.65676164627075	3.2026377906052E-06	0.000228486984061
193	OSBPL3	5.00019836425781	3.75001358985901	3.58978174579048E-06	0.00025305824533
194	FAM179A	4.99224185943604	3.94228887557983	3.99426343793503E-06	0.000275825433793
209	LSS	4.84042453765869	2.38220739364624	4.0584617862366E-06	0.000279443970549
203	BLM	4.90022087097168	3.53331732749939	4.55427040017256E-06	0.000309978300858
214	ZBTB16	4.76641750335693	2.43534827232361	5.29635270916748E-06	0.000358426886484
216	JAM2	4.7592658996582	2.06741285324097	5.45645531246948E-06	0.000364060846567
212	CTRL	4.80113840103149	3.14984488487244	5.91396130225548E-06	0.000391279573758
215	NRXN1	4.76077842712402	2.57436299324036	6.78797784404031E-06	0.000444143765784
222	PIK3R3	4.7040376663208	2.02022695541382	6.78475932622024E-06	0.000444143765784
211	PCDHB5	4.80967092514038	3.94604301452637	7.32650971242447E-06	0.000473434008398
224	PNMA2	4.67414236068726	2.21636271476746	8.00071237014374E-06	0.000509421702148
225	LINC00461	4.66715049743652	2.09548926353455	7.99907871872672E-06	0.000509421702148
220	ALDH1L1-AS2	4.72686386108398	3.84095859527588	9.53015215730447E-06	0.000600348893611
217	TLCD1	4.75103759765625	4.55460500717163	1.03097241727046E-05	0.000644316957136
230	ALDH1L1	4.59956407546997	2.61449861526489	1.10934076947447E-05	0.000689654736634
231	TSC22D3	4.59407758712769	2.38499236106873	1.16618162020576E-05	0.000719327548338
227	DGCR6	4.64004802703857	3.4104630947113	1.18974374025315E-05	0.000730058814291
233	FAM103A1	4.56622266769409	2.24615025520325	1.19510490922909E-05	0.00073145361447
219	SLIT1	4.74167728424072	5.77138090133667	1.24852485637812E-05	0.000754592068658
226	USP2	4.66111993789673	3.33459281921387	1.23925423706567E-05	0.000754592068658
237	FAM5C	4.55034160614014	2.25444173812866	1.27489632276596E-05	0.000764485931672
221	NRSN1	4.71068811416626	5.62938594818115	1.37219515778486E-05	0.000816159379507
232	PAQR6	4.58545207977295	2.86902642250061	1.37485262358979E-05	0.000816159379507
238	ITPKB	4.54553031921387	2.51395964622498	1.53270583614479E-05	0.000891982074568
243	PLTP	4.5068097114563	2.15348362922668	1.57970944139052E-05	0.000914841022708
239	KIAA1199	4.53188848495483	2.73860168457031	1.59157018797163E-05	0.000919461743227
247	BCHE	4.47859668731689	2.77838087081909	1.72927383358067E-05	0.000994164563645
246	ARPP21	4.48410558700562	2.41441178321838	1.82914468672437E-05	0.001038971727812
248	HDHD1	4.47839879989624	2.86807823181152	1.90993855216267E-05	0.001079685072709
255	ARHGAP31	4.42507076263428	2.03817510604858	2.20008089093757E-05	0.001222103359122
249	PLEKHG3	4.47203016281128	2.81823372840881	2.22124165141265E-05	0.001226394632992
250	PHF19	4.46706819534302	2.8920590877533	2.22914738008462E-05	0.001227897321969
242	NTM	4.51753234863281	3.79389309883118	2.29883326598349E-05	0.001260420480048
258	SOX8	4.4054594039917	2.58118581771851	2.34707446330316E-05	0.001280940224373
234	DSCAM	4.5639123916626	6.11930561065674	2.41825751017284E-05	0.001307736241688
253	FGF1	4.43566226959229	3.12302136421204	2.54751455561714E-05	0.001374497261147
259	POU3F2	4.39700889587402	2.50365519523621	2.5814692638626E-05	0.001389651840542
262	C2orf88	4.37211179733276	2.3183422088623	2.68304604068972E-05	0.001434551433855
245	LOC283070	4.48868608474731	3.92421627044678	2.73585468126345E-05	0.001452947398664
265	HRSP12	4.35255002975464	2.5092179775238	2.81802220508362E-05	0.001483281643325
261	LUZP2	4.38022708892822	3.01451134681702	3.20784032662089E-05	0.00166260188132
269	C1QL1	4.33017301559448	2.53468322753906	3.79181491276193E-05	0.001944002771075
267	NCKAP5	4.34750509262085	2.9871928691864	3.97664233999487E-05	0.00201693255814
276	DKK3	4.25443458557129	2.10489249229431	4.14172854706633E-05	0.002082823404794
260	PLIN5	4.39659881591797	5.08112478256226	4.40685374836285E-05	0.002206780927774
282	BLCAP	4.22394037246704	2.09838056564331	4.68129305142128E-05	0.00231968843548
264	COL22A1	4.35609483718872	28.6324653625488	5.15599838171429E-05	0.00254427036811
284	USPL1	4.19832372665405	2.11868858337402	5.21428584743145E-05	0.002567683463249
271	PCP4	4.30867004394531	4.65491771697998	5.23255951976782E-05	0.002571336198864
281	SPHKAP	4.22621011734009	3.1295382976532	5.80201209134241E-05	0.002810357022404
287	GDF5	4.17925977706909	2.91815781593323	5.9929869512835E-05	0.002891036434381
292	STMN1	4.14842128753662	2.20638823509216	6.22773723711884E-05	0.002973995649161
288	FAM49A	4.17621183395386	2.70960283279419	6.76410285938502E-05	0.003191524707717
294	ILDR2	4.13958024978638	2.20423555374146	6.79122523890961E-05	0.00319795151111
289	CDON	4.17532777786255	2.46593689918518	7.03589098871288E-05	0.003300041860567
278	KCNE1L	4.23709344863892	7.424241065979	7.71423045716607E-05	0.003568735597821
296	XKR8	4.10524702072144	2.67363524436951	8.01184677960414E-05	0.003684827239256
306	LMF1	4.06708145141602	2.17267775535583	8.47581292092924E-05	0.003875639089674
295	SHC3	4.1077675819397	2.671147108078	9.0759475747018E-05	0.004134094120277
299	ANKFN1	4.08697557449341	2.73443984985352	9.20071612392473E-05	0.004151390277313
305	PTGFRN	4.06756925582886	2.2985987663269	9.3430569477706E-05	0.004199234285861
290	CDCA7L	4.16493225097656	9.94536113739014	9.95702274024992E-05	0.004443484044141
300	KCNIP1	4.08694934844971	3.4926130771637	0.000100373277747	0.004468874918632
301	APC2	4.08364534378052	2.63472366333008	0.000101346267662	0.004503729260512
312	CCDC41	4.01807403564453	2.04702186584473	0.00010639794785	0.004658302759276
311	THY1	4.02137231826782	2.64844536781311	0.000109342206093	0.004769575494528
315	FDFT1	3.99066519737244	2.21768808364868	0.00011553940617	0.004993916741874
317	ZFYVE21	3.98425650596619	2.1598379611969	0.000116124115814	0.005000937831236
318	RAB30	3.98242974281311	2.15248465538025	0.000116728440164	0.005017839988602
303	DLL1	4.0683445930481	4.10372543334961	0.000121271861276	0.005175577128246
327	MSMO1	3.949946641922	2.3604097366333	0.000135237854034	0.005669458071946
320	SFRP4	3.97548151016235	2.7903835773468	0.000138603305936	0.005769697547293
329	PKNOX2	3.94055318832397	2.18890070915222	0.000146469921938	0.006054601345597
324	FAM107A	3.95428037643433	2.82248210906982	0.000148042721501	0.006098330263422
319	BCAS1	3.98027586936951	2.64079737663269	0.000155792520882	0.006373232555467
310	LY6H	4.02764511108398	30.0065670013428	0.00015842954227	0.006469934721038
330	DAGLA	3.92740082740784	2.28264355659485	0.00016099499842	0.006552109162482
335	CD44	3.89008188247681	2.06586790084839	0.000165249156856	0.006679337080717
334	KIAA1161	3.89536023139954	2.05509853363037	0.000167516627144	0.00673650056119
343	HMGCR	3.85380411148071	2.0275444984436	0.000192080774707	0.007582708716174
339	GOLGA7B	3.86686825752258	2.41386818885803	0.000194297790254	0.007628232098684
340	POMT2	3.86323046684265	2.05940818786621	0.00019424533606	0.007628232098684
326	LOC100505875	3.95056819915771	5.97028541564941	0.000200958967602	0.00782880609642
348	NT5E	3.83579754829407	2.33030486106873	0.000211309189184	0.008138324317083
345	SOX13	3.84621119499207	2.51647400856018	0.000220559190424	0.008453341398694
352	DPF3	3.81366872787476	2.14868712425232	0.00023041891396	0.008781165385194
355	CPXM1	3.79401397705078	2.07039737701416	0.000232580798539	0.008810809323281
361	LINC00263	3.78894138336182	2.23428893089294	0.000239185851461	0.008978377302232
363	EBP	3.78609490394592	2.07810854911804	0.000239038031013	0.008978377302232
353	MSRA	3.7956337928772	2.13818621635437	0.00024745212916	0.009230159261876
358	ENKUR	3.79215502738953	2.58764743804932	0.000257586550849	0.009533117255329
360	CSPG5	3.78929615020752	2.54735541343689	0.000265525526731	0.009811603160903
359	GALNT16	3.79008269309998	2.49875426292419	0.00026630660905	0.009825137604301
364	FSCN1	3.76621222496033	2.08501195907593	0.000271624725072	0.010005759312668
367	DOK5	3.74128341674805	2.04478693008423	0.000280380401813	0.010280325382869
365	ACTN2	3.74303698539734	2.38560676574707	0.000306109205569	0.011086395478751
366	NTRK3	3.74236392974854	2.54572129249573	0.000319006704624	0.01150075008482
375	CD9	3.69846701622009	2.32577419281006	0.000327219270218	0.011743205506651
370	APBA1	3.72746014595032	2.61560726165771	0.00034385264715	0.012192355988623
372	TACC2	3.71031737327576	2.42255830764771	0.000349412247474	0.012334096115765
376	LIPG	3.69455647468567	2.95697379112244	0.000367816833711	0.012874791336229
383	CLEC10A	3.66253423690796	3.04932451248169	0.000407965350621	0.014147975541442
387	HIST1H1C	3.63390398025513	2.15283751487732	0.000417837920492	0.014426981027367
384	SHROOM2	3.65742564201355	2.44010710716248	0.000426790148219	0.014608311344955
385	ERMN	3.63993000984192	3.10452151298523	0.000474382095737	0.016074698597463
394	SLITRK2	3.60329031944275	2.27459406852722	0.000493538280439	0.016605039361461
386	FLJ35390	3.63897347450256	3.66377329826355	0.000497246778571	0.016706081130814
390	WSCD1	3.62539577484131	3.62741541862488	0.000524313588429	0.017369079238501
403	ALDOC	3.55675172805786	2.25382614135742	0.000535795866656	0.017650710566913
396	ACHE	3.59319448471069	2.88376450538635	0.000542646204819	0.017851552787989
391	LRRC4	3.62399578094482	3.92407822608948	0.000562554299126	0.018277998805342
398	PLXNC1	3.57840061187744	3.58684659004211	0.000635748442138	0.020515446322178
408	MT2A	3.50583004951477	2.34322118759155	0.000640129434597	0.020628715357632
409	DHRS3	3.48542594909668	2.55999279022217	0.000683441739768	0.0219647232675
412	NTNG2	3.47771072387695	2.08174061775208	0.000775482312076	0.024393192621281
419	PXMP2	3.44718813896179	2.15907192230225	0.000805834075469	0.025134587606652
422	ENHO	3.44085144996643	2.10471224784851	0.000816888431541	0.025392151429763
418	LGI1	3.44949698448181	2.27826404571533	0.000829261643193	0.025642155718905
424	RAC3	3.43325614929199	2.35362482070923	0.000900437918971	0.027590908859947
431	NELL2	3.41393184661865	2.22847390174866	0.000910136743778	0.027816127629837
430	ASGR1	3.41466569900513	2.19071769714355	0.000911555131942	0.027823575844292
428	ARMC3	3.41694521903992	2.61901950836182	0.000923459254612	0.028042379365066
436	RND1	3.39744567871094	2.57193374633789	0.001012851904585	0.030444683010148
438	SLC16A11	3.39340209960938	3.5473108291626	0.001124798416766	0.033285678698911
444	ACSBG1	3.34136414527893	4.06815385818481	0.001328379091875	0.038091994152711
449	RNF182	3.33120155334473	6.15713787078857	0.001459797745971	0.041409304683926
466	FAIM	3.25901317596436	2.09694933891296	0.0014794090277	0.041715812178685
456	GAD1	3.3156111240387	29.2739868164062	0.001543234231819	0.043309296226136
472	PCDHGB5	3.23660135269165	2.25759363174438	0.001625740139505	0.045196339136511
479	TTYH2	3.21983432769775	2.27088451385498	0.00171182694047	0.04703750917863
481	PRADC1	3.20632243156433	2.1341986656189	0.001749713809991	0.047856491112512
482	SLC9A3R1	3.20618486404419	2.43259692192078	0.001841283758129	0.049447445685983
