# Supplementary material for: Quantitative Evaluation of Stem-like Markers of Human Glioblastoma Using Single-Cell RNA Sequencing Datasets
Source: Cancers (Basel). 2023 Mar 2;15(5):1557. doi: 10.3390/cancers15051557 (PMC10001303; doi:10.3390/cancers15051557)
Supplement: Supplementary file 1 [file cancers-15-01557-s001.zip › cancers-2177473-supplementary/28 marker gene lists/sce.BT920.total2.csv]

index	names	scores	logfoldchanges	pvals	pvals_adj
1	NCAN	20.7477703094482	4.48525762557983	1.20E-70	2.85E-66
3	SEZ6L	18.5872821807861	4.28655338287354	1.13E-59	8.90E-56
4	NREP	18.296745300293	4.58273887634277	6.11E-57	3.62E-53
5	LAPTM4B	18.2484550476074	5.89806842803955	4.45E-55	1.51E-51
2	FABP7	18.9623413085938	6.11407279968262	2.82E-54	8.34E-51
8	MAP2	17.1527233123779	3.7364616394043	9.43E-52	2.23E-48
9	DKK3	16.8648376464844	4.90846681594849	4.80E-51	9.47E-48
7	COL1A2	17.2009944915771	5.3837776184082	5.78E-51	1.05E-47
6	GPM6B	17.9522228240967	6.32822465896606	1.65E-50	2.80E-47
15	ATP1B2	16.1453189849854	3.0547456741333	8.18E-48	1.21E-44
14	SLC1A2	16.2138252258301	3.69049596786499	9.26E-48	1.29E-44
17	TNC	16.0093250274658	4.59230184555054	1.17E-46	1.46E-43
12	ITM2C	16.3416385650635	4.86105394363403	5.33E-46	6.31E-43
13	MAP1B	16.2955436706543	3.72896933555603	9.95E-46	1.12E-42
11	CNN3	16.4801063537598	5.7765007019043	2.21E-45	2.19E-42
10	FXYD6	16.5378227233887	5.13754558563232	7.00E-45	6.38E-42
18	CHL1	15.5742053985596	3.83535432815552	1.04E-44	8.77E-42
19	SOX4	15.4508047103882	3.54878926277161	1.17E-44	9.57E-42
16	PTPRZ1	16.0991725921631	5.06381464004517	3.10E-44	2.44E-41
22	SOX11	15.3398694992065	3.37683868408203	4.38E-44	3.16E-41
21	CADM1	15.3518686294556	3.73092269897461	1.11E-43	7.53E-41
24	ATP1A2	15.1827020645142	3.96828651428223	1.48E-43	9.74E-41
25	FZD3	15.0424289703369	2.80780434608459	5.55E-43	3.37E-40
23	CDH2	15.2656660079956	4.18599510192871	1.42E-42	7.65E-40
30	SEMA5A	14.9299306869507	3.23112273216248	2.17E-42	1.14E-39
26	DPYSL3	15.0247650146484	3.65074682235718	2.64E-42	1.33E-39
28	SPRY4	14.9856948852539	3.48006153106689	2.72E-42	1.34E-39
33	IGSF3	14.7756109237671	3.10403251647949	8.84E-42	4.11E-39
31	MOXD1	14.8687896728516	5.04029083251953	1.71E-41	7.56E-39
20	GPM6A	15.3734407424927	4.96827936172485	2.72E-41	1.17E-38
27	PCDHGC3	14.9925718307495	3.88318037986755	6.93E-41	2.78E-38
32	PAM	14.8147420883179	4.35907316207886	8.76E-41	3.46E-38
35	WWTR1	14.6320743560791	3.33596253395081	2.46E-40	8.83E-38
38	KIF5C	14.4542436599731	3.28472089767456	2.90E-40	9.96E-38
34	C1orf61	14.6419696807861	4.85485744476318	1.59E-39	4.95E-37
39	PTPRS	14.2998857498169	2.82811331748962	1.89E-39	5.73E-37
36	TRIB2	14.5801696777344	4.03535795211792	6.85E-39	1.84E-36
40	RCN2	14.1652555465698	4.3679633140564	9.30E-39	2.45E-36
41	SLC35F1	14.120584487915	3.41722846031189	1.90E-38	4.68E-36
37	FAM84A	14.5702629089355	4.82257604598999	2.56E-38	6.18E-36
43	NRXN3	14.0088357925415	2.76247906684875	3.48E-38	8.26E-36
29	TUBB2B	14.9428033828735	5.77660465240479	7.00E-38	1.55E-35
45	MAGED4B	13.8702554702759	2.26636290550232	1.91E-37	3.93E-35
49	DCLK2	13.7619686126709	2.89655828475952	3.54E-37	6.98E-35
52	DCHS1	13.6464443206787	2.42571115493774	1.20E-36	2.24E-34
50	TUBB3	13.7300024032593	4.57959222793579	1.75E-36	3.13E-34
53	LOC100506421	13.6096019744873	3.14865803718567	1.80E-36	3.21E-34
51	CLU	13.7054424285889	4.28238582611084	2.44E-36	4.28E-34
44	MEST	13.9896745681763	5.29301834106445	2.53E-36	4.38E-34
55	NDFIP1	13.5145139694214	2.28535461425781	6.50E-36	1.06E-33
47	FBLN2	13.779746055603	4.2976245880127	8.20E-36	1.31E-33
57	KIDINS220	13.4232835769653	2.96240973472595	1.12E-35	1.76E-33
56	FREM2	13.4596662521362	2.75814199447632	1.29E-35	1.96E-33
46	CKB	13.8247051239014	4.57722854614258	2.92E-35	4.30E-33
48	PTN	13.7729988098145	5.14120769500732	4.26E-35	6.15E-33
42	TUBA1A	14.0477275848389	4.67641019821167	1.08E-34	1.49E-32
60	CTTN	13.1829957962036	2.92659497261047	1.29E-34	1.75E-32
62	DDR1	13.157844543457	2.95341420173645	1.90E-34	2.51E-32
58	GFAP	13.2874727249146	5.12936496734619	2.75E-34	3.56E-32
65	KIF1B	13.0756568908691	2.32092905044556	4.45E-34	5.70E-32
59	ASTN1	13.2727146148682	3.43030214309692	5.26E-34	6.62E-32
54	NGFRAP1	13.583028793335	4.19103288650513	7.36E-34	9.04E-32
64	PON2	13.0811462402344	4.45352745056152	8.29E-34	1.01E-31
68	GPRC5B	12.9756355285645	3.22395992279053	1.01E-33	1.22E-31
67	MDK	12.9776077270508	3.84830093383789	1.17E-33	1.38E-31
69	NEFL	12.9752140045166	4.29180812835693	1.79E-33	2.07E-31
71	NPNT	12.9140758514404	3.94891333580017	1.81E-33	2.08E-31
70	LZTS1	12.945520401001	3.09463930130005	1.83E-33	2.10E-31
73	NCAM1	12.8527450561523	2.83487749099731	3.42E-33	3.84E-31
74	BEX1	12.8245534896851	4.12995290756226	4.41E-33	4.88E-31
75	SPARC	12.8026809692383	3.72926902770996	6.61E-33	7.18E-31
76	TSKU	12.778208732605	3.5165548324585	9.00E-33	9.65E-31
77	COL9A3	12.7180604934692	3.19920325279236	1.34E-32	1.40E-30
79	VCAN	12.7077779769897	2.8347704410553	2.64E-32	2.71E-30
80	RUFY3	12.6182098388672	2.96619987487793	4.50E-32	4.46E-30
78	SNTG1	12.7140436172485	3.07663989067078	7.90E-32	7.70E-30
82	ZEB1	12.5161294937134	3.0037989616394	1.97E-31	1.89E-29
83	MARCKSL1	12.5076341629028	3.32708621025085	2.22E-31	2.12E-29
85	SOX9	12.3948440551758	2.95090579986572	4.56E-31	4.30E-29
84	LHFP	12.437050819397	3.93748903274536	6.87E-31	6.36E-29
88	MMP2	12.3285102844238	3.48014378547668	7.27E-31	6.65E-29
86	RTN1	12.3686189651489	4.19162178039551	7.95E-31	7.22E-29
87	RNF180	12.3436813354492	3.34238576889038	1.37E-30	1.21E-28
89	FEZ1	12.254506111145	3.66562581062317	1.40E-30	1.24E-28
90	PDLIM4	12.1874752044678	3.36887264251709	2.52E-30	2.17E-28
92	TSC22D1	12.076343536377	3.71887755393982	7.83E-30	6.53E-28
91	S100B	12.12486743927	4.53385734558105	1.97E-29	1.61E-27
94	AIF1L	11.9715824127197	3.19714117050171	2.38E-29	1.93E-27
95	GADD45A	11.9453754425049	3.48254323005676	3.50E-29	2.80E-27
96	SGCB	11.8807859420776	2.72383093833923	4.31E-29	3.44E-27
93	MAGED2	11.9986572265625	3.45003652572632	6.41E-29	5.06E-27
97	CLIP3	11.8363189697266	2.5473039150238	9.77E-29	7.54E-27
100	CACNG5	11.7606077194214	3.26737141609192	1.48E-28	1.13E-26
98	UG0898H09	11.8223905563354	2.98018050193787	1.60E-28	1.22E-26
101	CDH6	11.7518129348755	3.03599500656128	1.91E-28	1.44E-26
99	ANXA6	11.7626972198486	3.14278602600098	1.95E-28	1.47E-26
102	ST8SIA3	11.717435836792	2.99098920822144	2.88E-28	2.14E-26
105	IGF2BP2	11.6620655059814	2.50450992584229	3.81E-28	2.81E-26
106	TTC3	11.635293006897	2.28383421897888	5.49E-28	3.99E-26
109	ARID5B	11.592698097229	2.61476516723633	6.38E-28	4.62E-26
108	SYT11	11.6142768859863	2.42207527160645	7.67E-28	5.53E-26
104	ALPK2	11.6708040237427	2.6427686214447	1.18E-27	8.44E-26
103	HERC2P2	11.6759490966797	2.50688624382019	1.32E-27	9.37E-26
111	DLG5	11.5654830932617	2.49101328849792	1.48E-27	1.05E-25
113	SERINC5	11.4898567199707	2.48167729377747	1.68E-27	1.19E-25
116	CELSR2	11.4224491119385	2.19345879554749	3.22E-27	2.24E-25
112	ZNF532	11.5157632827759	2.66981840133667	3.39E-27	2.35E-25
115	BCL11A	11.4231338500977	3.03163623809814	5.16E-27	3.45E-25
117	AKAP6	11.354320526123	2.52880907058716	6.13E-27	4.08E-25
118	SLC25A4	11.3050222396851	2.73882699012756	9.87E-27	6.48E-25
120	VAT1	11.2716455459595	2.61280035972595	1.51E-26	9.82E-25
121	PMP2	11.2518672943115	4.21480846405029	1.58E-26	1.03E-24
122	NFIA	11.2289886474609	2.47011470794678	2.19E-26	1.42E-24
114	TUBB2A	11.4751348495483	4.05579042434692	2.95E-26	1.89E-24
119	CXCL14	11.2836847305298	3.86902332305908	4.08E-26	2.61E-24
123	CALD1	11.211254119873	2.92548179626465	5.25E-26	3.31E-24
128	MAGED1	11.1045064926147	2.86612510681152	7.49E-26	4.69E-24
110	SLC4A3	11.5758066177368	4.42496824264526	7.96E-26	4.98E-24
130	PCSK1N	11.0791501998901	3.23076057434082	8.12E-26	5.06E-24
125	TENM1	11.1529197692871	2.51599526405334	8.43E-26	5.24E-24
124	IRS2	11.175742149353	2.19318866729736	8.79E-26	5.45E-24
132	PXDN	10.9665498733521	2.42864322662354	2.29E-25	1.40E-23
131	SDK2	11.0054321289062	2.27822828292847	2.69E-25	1.62E-23
134	SCHIP1	10.9605493545532	3.17847585678101	2.81E-25	1.70E-23
133	CRIP2	10.9662942886353	3.65972661972046	3.24E-25	1.94E-23
126	PCDHGA9	11.1343994140625	3.58865714073181	3.50E-25	2.10E-23
139	ELOVL2	10.9003286361694	3.13789486885071	4.36E-25	2.60E-23
135	CAPN5	10.9555788040161	2.86806035041809	5.37E-25	3.19E-23
143	CFI	10.8570508956909	3.58050894737244	5.48E-25	3.24E-23
142	CNR1	10.8805894851685	3.06762623786926	5.85E-25	3.45E-23
144	DAG1	10.8422746658325	2.17285537719727	6.75E-25	3.97E-23
137	SOX5	10.9383459091187	2.7744677066803	1.09E-24	6.29E-23
140	IGSF8	10.8984203338623	3.49040102958679	1.19E-24	6.85E-23
147	EXTL3	10.7679653167725	2.6061532497406	1.23E-24	7.01E-23
149	PTPRG	10.7611837387085	2.37748885154724	1.31E-24	7.50E-23
150	NLGN4X	10.7521524429321	2.63331818580627	1.50E-24	8.51E-23
153	SPTBN1	10.7269887924194	2.27384090423584	1.75E-24	9.93E-23
152	MAP4K4	10.7376022338867	2.22842121124268	1.78E-24	1.00E-22
151	RCN1	10.7401895523071	3.32072162628174	1.89E-24	1.06E-22
145	CNN2	10.8060274124146	3.19386172294617	1.91E-24	1.07E-22
146	CACNB2	10.7800693511963	2.74482083320618	2.09E-24	1.17E-22
155	GAP43	10.701060295105	3.45840406417847	2.55E-24	1.41E-22
154	ATP10B	10.7233562469482	2.63768744468689	3.08E-24	1.69E-22
157	LIMA1	10.6653699874878	2.96591567993164	3.31E-24	1.81E-22
127	TMTC2	11.1077537536621	4.70636606216431	3.60E-24	1.96E-22
158	SERPINE2	10.63951587677	3.75966906547546	4.28E-24	2.31E-22
159	BICD1	10.6368446350098	2.56574368476868	4.88E-24	2.63E-22
129	SCN1A	11.0945301055908	4.47972011566162	4.99E-24	2.68E-22
160	TNS1	10.6339673995972	2.09562087059021	5.07E-24	2.72E-22
138	SCG5	10.9060249328613	5.01108837127686	5.27E-24	2.82E-22
162	ROBO1	10.5798072814941	2.55246043205261	6.57E-24	3.49E-22
163	C16orf45	10.5741100311279	2.9388415813446	7.06E-24	3.74E-22
161	SORBS1	10.5904016494751	2.64184355735779	7.15E-24	3.77E-22
164	CHPF	10.5669870376587	2.8371422290802	7.87E-24	4.13E-22
165	PHLDB1	10.5633459091187	2.27597641944885	8.74E-24	4.58E-22
168	SERPINH1	10.4782752990723	2.89236998558044	1.60E-23	8.32E-22
169	LRRN3	10.4571571350098	3.4804584980011	1.94E-23	1.00E-21
170	LSAMP	10.4491119384766	2.28252506256104	2.06E-23	1.06E-21
171	MAP1LC3A	10.4259490966797	2.90606069564819	2.75E-23	1.41E-21
172	CCND2	10.3861408233643	2.62971138954163	3.67E-23	1.86E-21
141	LOC150568	10.8864841461182	31.2433204650879	3.79E-23	1.91E-21
166	LPPR2	10.4958000183105	2.64520764350891	5.61E-23	2.78E-21
174	KLHDC8A	10.3517360687256	3.19299650192261	6.92E-23	3.41E-21
175	SDC2	10.3177900314331	3.46768093109131	7.12E-23	3.51E-21
176	NRCAM	10.3017482757568	2.66923141479492	8.42E-23	4.10E-21
167	HCG22	10.4949932098389	3.78137707710266	1.04E-22	5.01E-21
180	SSBP2	10.2360944747925	2.80287957191467	1.50E-22	7.13E-21
182	ITGA6	10.2179641723633	2.74881291389465	1.61E-22	7.65E-21
173	HNRNPK	10.3622922897339	2.0126256942749	2.38E-22	1.11E-20
187	NNAT	10.1740579605103	3.86047077178955	2.39E-22	1.11E-20
177	NTM	10.2701005935669	3.04796838760376	2.49E-22	1.15E-20
183	F3	10.2059259414673	3.31377482414246	3.56E-22	1.64E-20
190	FAM213A	10.0992889404297	2.8951690196991	4.34E-22	1.99E-20
189	CHPT1	10.1091299057007	2.79552674293518	4.73E-22	2.17E-20
192	FOXP1	10.0777444839478	2.28403329849243	5.58E-22	2.55E-20
188	VANGL2	10.1357374191284	2.47355222702026	8.19E-22	3.67E-20
194	RTN4	10.0215377807617	2.1459276676178	8.46E-22	3.76E-20
179	CMBL	10.2481279373169	2.32565474510193	9.61E-22	4.26E-20
195	WDR43	10.0142822265625	2.72963404655457	9.65E-22	4.27E-20
198	NOVA1	9.97899723052979	2.71400237083435	1.35E-21	5.88E-20
196	DBN1	10.00270652771	2.79640030860901	1.51E-21	6.55E-20
197	PEBP1	9.99979209899902	2.37538743019104	1.88E-21	8.05E-20
200	FHL1	9.93842220306396	3.06683301925659	1.92E-21	8.22E-20
202	NLGN3	9.91403388977051	2.48622846603394	2.08E-21	8.89E-20
191	LRP4	10.0959901809692	2.89553093910217	2.19E-21	9.31E-20
201	EDNRB	9.92313575744629	3.09466052055359	2.50E-21	1.06E-19
207	CPXM1	9.87382030487061	2.741459608078	2.92E-21	1.23E-19
184	ATAD2B	10.198769569397	3.60719704627991	3.14E-21	1.32E-19
204	APP	9.89077472686768	2.35670232772827	3.63E-21	1.52E-19
199	KCNQ2	9.95250415802002	3.1383900642395	4.07E-21	1.69E-19
205	DLX2	9.88627147674561	2.36786651611328	4.09E-21	1.69E-19
206	CYFIP2	9.88179969787598	2.5612952709198	4.50E-21	1.86E-19
208	MIR100HG	9.8517541885376	2.99202919006348	5.06E-21	2.08E-19
181	QPCT	10.2206420898438	31.8546619415283	5.78E-21	2.36E-19
216	FOXG1	9.77114486694336	2.61678957939148	7.63E-21	3.11E-19
209	CDK6	9.84438419342041	2.10107660293579	8.28E-21	3.36E-19
215	DOK5	9.7713508605957	3.1834409236908	1.07E-20	4.27E-19
217	CASK	9.77100944519043	2.37653851509094	1.14E-20	4.54E-19
219	PCBP4	9.70774078369141	2.75610089302063	1.90E-20	7.49E-19
213	OPCML	9.78191661834717	2.63262009620667	2.03E-20	7.97E-19
222	NFIB	9.65251636505127	2.05905413627625	2.03E-20	7.99E-19
228	UPF3A	9.6080493927002	2.35222840309143	3.49E-20	1.33E-18
226	PFKM	9.62744426727295	2.80383253097534	4.28E-20	1.61E-18
231	CSNK1E	9.56326198577881	2.18121480941772	4.28E-20	1.61E-18
212	PPP1R9A	9.78595924377441	3.31151819229126	4.41E-20	1.66E-18
233	AASS	9.54965305328369	2.19990015029907	4.45E-20	1.67E-18
229	NPEPPS	9.58005237579346	2.34875798225403	4.59E-20	1.72E-18
230	C20orf112	9.57786750793457	2.18171620368958	4.85E-20	1.82E-18
221	RBFOX1	9.67610931396484	2.77294015884399	5.16E-20	1.93E-18
234	ALK	9.50967502593994	2.21876454353333	6.12E-20	2.27E-18
237	PLAT	9.49343681335449	3.30917167663574	7.00E-20	2.59E-18
211	NCDN	9.79143619537354	4.43438291549683	7.94E-20	2.92E-18
239	MLLT11	9.48208618164062	3.04684901237488	8.36E-20	3.07E-18
235	SNRPG	9.50966453552246	2.65932774543762	1.12E-19	4.09E-18
241	C1QTNF6	9.4697847366333	2.52814316749573	1.21E-19	4.36E-18
244	TTC28	9.41838645935059	2.12154769897461	1.79E-19	6.39E-18
246	B3GAT1	9.39766502380371	2.16689729690552	1.90E-19	6.76E-18
247	PTBP2	9.38119411468506	2.51522040367126	1.91E-19	6.79E-18
232	ZNF286A	9.55441474914551	2.12886047363281	1.92E-19	6.80E-18
245	DPF2	9.40059471130371	2.47815847396851	2.39E-19	8.41E-18
249	CDCA7L	9.35535526275635	2.72457027435303	2.46E-19	8.67E-18
251	ATAT1	9.33706951141357	2.69025278091431	2.73E-19	9.56E-18
252	ADD1	9.30477046966553	2.137366771698	3.37E-19	1.17E-17
227	EXT1	9.61616230010986	30.0869789123535	4.93E-19	1.68E-17
256	HSPA5	9.22760391235352	2.34767413139343	7.41E-19	2.50E-17
258	C12orf57	9.20594596862793	2.51817989349365	7.41E-19	2.50E-17
242	STARD4-AS1	9.46573925018311	3.73309350013733	7.80E-19	2.62E-17
261	RHOJ	9.18221855163574	2.15126752853394	8.87E-19	2.98E-17
260	TNFRSF21	9.18686199188232	2.18938779830933	9.11E-19	3.05E-17
240	MASP1	9.4785041809082	5.07375240325928	1.08E-18	3.60E-17
255	COL23A1	9.23162078857422	2.53787612915039	1.17E-18	3.90E-17
264	TRAM2	9.157958984375	2.13080549240112	1.23E-18	4.11E-17
267	DLX1	9.13398361206055	2.50837898254395	1.30E-18	4.32E-17
265	C3orf70	9.15596389770508	2.05268692970276	1.30E-18	4.34E-17
266	DCLK1	9.13764476776123	2.58631634712219	1.56E-18	5.13E-17
254	NLGN2	9.24369239807129	2.45692229270935	1.92E-18	6.26E-17
273	SNHG16	9.08048343658447	2.30562210083008	1.99E-18	6.46E-17
248	MIAT	9.36995792388916	4.1883282661438	2.06E-18	6.68E-17
271	SSFA2	9.0896520614624	2.10287547111511	2.14E-18	6.91E-17
275	LGALS3BP	9.06958293914795	2.7449996471405	2.19E-18	7.03E-17
259	DAAM1	9.18945217132568	2.97113800048828	2.54E-18	8.15E-17
278	TSPAN6	9.04934787750244	2.99321699142456	2.66E-18	8.52E-17
253	JAKMIP2	9.28030014038086	2.71256542205811	3.24E-18	1.03E-16
279	PTGFRN	9.0096607208252	2.32646560668945	3.92E-18	1.23E-16
283	KAT7	8.99611568450928	2.46352005004883	3.92E-18	1.23E-16
281	AP1S2	9.00205898284912	2.61145639419556	4.17E-18	1.30E-16
280	NCMAP	9.00719356536865	2.13300561904907	4.18E-18	1.30E-16
285	RND3	8.98253726959229	2.91189622879028	4.39E-18	1.36E-16
274	LINC00340	9.07849216461182	2.60039663314819	4.46E-18	1.38E-16
287	DPYSL5	8.98186206817627	2.16690373420715	4.47E-18	1.39E-16
276	CLIP2	9.06827640533447	2.18864607810974	5.21E-18	1.60E-16
257	SULT1C4	9.22702884674072	4.7654595375061	5.74E-18	1.76E-16
262	LOC728392	9.16675472259521	3.95118165016174	6.60E-18	2.01E-16
298	VCL	8.8592586517334	2.17271494865417	1.21E-17	3.60E-16
297	SCRG1	8.86065006256104	3.11133694648743	1.25E-17	3.74E-16
272	PARD3	9.08615207672119	3.43058133125305	1.30E-17	3.86E-16
295	EFEMP2	8.86561012268066	2.65874004364014	1.35E-17	4.00E-16
277	NDN	9.05504035949707	4.43329381942749	1.54E-17	4.55E-16
291	NEO1	8.94275760650635	2.66800761222839	1.63E-17	4.81E-16
290	THSD7A	8.95067977905273	2.80415987968445	1.88E-17	5.54E-16
270	BTBD11	9.10283660888672	7.91633081436157	1.94E-17	5.69E-16
305	PRNP	8.78892803192139	2.44264960289001	1.99E-17	5.83E-16
303	LPHN3	8.82063007354736	2.18934941291809	2.09E-17	6.12E-16
304	H2AFY2	8.80251502990723	2.39702749252319	2.23E-17	6.52E-16
296	KALRN	8.86454772949219	2.97646594047546	2.26E-17	6.60E-16
306	DDAH1	8.77576637268066	2.4709906578064	2.35E-17	6.84E-16
307	ST6GALNAC5	8.76611709594727	2.90729117393494	2.56E-17	7.43E-16
309	ATP2B1	8.74532413482666	2.17721462249756	2.80E-17	8.12E-16
286	CALN1	8.98191070556641	2.76720237731934	2.94E-17	8.49E-16
302	YWHAQ	8.82557582855225	2.42574238777161	3.13E-17	9.03E-16
308	NSFL1C	8.76163864135742	2.10202169418335	3.20E-17	9.20E-16
292	KLHDC10	8.93746089935303	3.04182243347168	3.57E-17	1.02E-15
313	FIBIN	8.72447490692139	2.96396017074585	4.03E-17	1.15E-15
317	MLC1	8.70102024078369	2.31018853187561	4.27E-17	1.21E-15
293	CADM4	8.88778972625732	2.98651027679443	4.28E-17	1.22E-15
316	PLCB4	8.7055139541626	2.09792375564575	4.40E-17	1.25E-15
322	ITGB8	8.68019104003906	2.03861665725708	4.61E-17	1.30E-15
301	HNRNPA1L2	8.82873630523682	2.40216326713562	4.66E-17	1.31E-15
323	RBP1	8.66578674316406	2.73977541923523	5.15E-17	1.45E-15
318	STMN4	8.69698333740234	2.68443560600281	5.68E-17	1.59E-15
327	GFRA1	8.64240074157715	2.2310905456543	6.35E-17	1.77E-15
321	CCDC28B	8.68100738525391	2.80563950538635	7.02E-17	1.94E-15
328	AES	8.64102745056152	2.10469961166382	7.73E-17	2.13E-15
330	LAMC1	8.62049674987793	2.12802934646606	7.86E-17	2.17E-15
299	DTX3	8.84491348266602	4.19422483444214	8.21E-17	2.25E-15
333	PFN2	8.60656070709229	2.71672391891479	8.20E-17	2.25E-15
334	DYNC1I2	8.60492992401123	2.01624178886414	8.65E-17	2.37E-15
314	PTK7	8.71614074707031	2.81432223320007	8.87E-17	2.43E-15
325	HYOU1	8.64874744415283	2.29705905914307	1.00E-16	2.73E-15
315	LRSAM1	8.71577644348145	3.58740735054016	1.36E-16	3.66E-15
339	TMEM2	8.54378128051758	2.0243067741394	1.40E-16	3.78E-15
331	SLC22A23	8.61381340026855	2.27661776542664	1.77E-16	4.74E-15
337	PCDHB3	8.55646324157715	2.72471761703491	1.99E-16	5.30E-15
332	ZNF84	8.60872173309326	2.65730237960815	1.99E-16	5.30E-15
340	PBX1	8.48137187957764	2.1683042049408	2.18E-16	5.80E-15
341	RPS27L	8.47882080078125	2.0468807220459	2.19E-16	5.82E-15
342	LMF1	8.47498321533203	2.30496287345886	2.24E-16	5.94E-15
343	LAMB2	8.46903800964355	2.19845509529114	2.65E-16	6.99E-15
312	ACP6	8.72650623321533	30.1976375579834	2.69E-16	7.09E-15
344	ATP6V0E2	8.45824337005615	2.27966141700745	2.72E-16	7.17E-15
345	THY1	8.43881416320801	2.62461829185486	2.95E-16	7.74E-15
348	DTNA	8.39122295379639	2.3566792011261	4.31E-16	1.12E-14
346	C2orf80	8.41587543487549	2.96894478797913	4.44E-16	1.14E-14
350	LGALS3	8.3809700012207	3.00837373733521	5.33E-16	1.37E-14
353	SORCS1	8.36093521118164	2.26603198051453	5.38E-16	1.38E-14
351	DSTN	8.37518119812012	2.70716285705566	5.94E-16	1.52E-14
338	IGFBP7	8.5558385848999	6.02986097335815	8.32E-16	2.11E-14
361	FGF14	8.30203914642334	2.49995422363281	8.55E-16	2.16E-14
362	FNBP1L	8.28579521179199	2.39107632637024	9.23E-16	2.32E-14
355	PLXNA4	8.35484027862549	2.20704913139343	9.62E-16	2.42E-14
357	MMP16	8.3203125	2.0992751121521	9.85E-16	2.48E-14
364	SGCE	8.27647590637207	2.52230525016785	9.96E-16	2.50E-14
347	INO80D	8.39242076873779	2.56126070022583	1.03E-15	2.58E-14
359	HSPBP1	8.31089496612549	2.76480197906494	1.41E-15	3.49E-14
369	CDK2AP1	8.21800708770752	2.44229388237	1.59E-15	3.93E-14
371	ENO2	8.20432186126709	2.32386064529419	1.69E-15	4.15E-14
372	TRIM9	8.19191551208496	2.3708062171936	1.95E-15	4.76E-14
374	CDC42EP4	8.17663478851318	2.31503891944885	2.11E-15	5.13E-14
360	COL4A1	8.30733776092529	2.81092810630798	2.12E-15	5.16E-14
378	PMP22	8.15123271942139	2.86347007751465	2.50E-15	6.04E-14
356	DMBX1	8.33617687225342	2.05265116691589	2.51E-15	6.06E-14
370	CREBZF	8.21150207519531	2.39229869842529	3.38E-15	8.08E-14
385	BSCL2	8.11362457275391	2.60085773468018	3.41E-15	8.12E-14
384	STRAP	8.12215423583984	2.17959833145142	3.54E-15	8.42E-14
388	PJA2	8.09924030303955	2.16702723503113	3.70E-15	8.78E-14
379	NOTCH3	8.14973163604736	2.17462921142578	4.09E-15	9.66E-14
389	RHOBTB3	8.08300113677979	2.10316610336304	4.12E-15	9.70E-14
382	GRIA4	8.14228916168213	2.78755903244019	4.21E-15	9.92E-14
376	DCUN1D5	8.16387176513672	2.22663617134094	4.86E-15	1.14E-13
365	PCDHA10	8.26633930206299	4.11878824234009	5.10E-15	1.19E-13
387	CRYAB	8.10480499267578	3.01538491249084	5.43E-15	1.27E-13
367	LOC440297	8.25458526611328	3.91149830818176	5.68E-15	1.32E-13
392	EPHA4	8.05492496490479	2.32609987258911	6.50E-15	1.50E-13
366	TRIM2	8.2579345703125	29.604907989502	6.51E-15	1.51E-13
380	KCNIP4	8.149338722229	3.31011962890625	6.71E-15	1.55E-13
375	CX3CL1	8.17446804046631	3.30796337127686	6.94E-15	1.60E-13
398	NPY	7.98239707946777	3.41487503051758	8.94E-15	2.05E-13
386	ARHGEF12	8.11214447021484	2.35378527641296	9.01E-15	2.07E-13
393	MSMO1	8.04519081115723	2.66904616355896	9.10E-15	2.08E-13
394	HMGCS1	8.02502632141113	2.02483534812927	9.73E-15	2.22E-13
408	CA12	7.940514087677	2.53558254241943	1.17E-14	2.65E-13
412	MPPED2	7.90974426269531	2.37845039367676	1.57E-14	3.50E-13
404	CACFD1	7.96285247802734	3.05485773086548	1.62E-14	3.61E-13
413	ID3	7.90376138687134	2.83439660072327	1.63E-14	3.62E-13
403	TM7SF2	7.96627712249756	3.16682505607605	1.71E-14	3.79E-13
419	NRN1	7.87024021148682	2.51772117614746	2.26E-14	4.96E-13
391	LPHN2	8.06454181671143	6.10156965255737	2.34E-14	5.12E-13
420	PRICKLE2	7.87004137039185	2.4020528793335	2.34E-14	5.12E-13
405	KLF12	7.95024490356445	2.58027386665344	2.56E-14	5.59E-13
395	MDFI	8.01879978179932	4.41885375976562	2.66E-14	5.81E-13
416	LEMD1	7.88417339324951	2.83489966392517	2.85E-14	6.20E-13
422	METRN	7.83202886581421	2.08458948135376	3.34E-14	7.21E-13
414	TMEM131	7.90162658691406	2.03406739234924	3.36E-14	7.24E-13
417	FAT3	7.8827338218689	2.03030586242676	3.48E-14	7.49E-13
409	MAP6	7.9391713142395	3.90561842918396	3.65E-14	7.83E-13
435	GPC4	7.78416585922241	2.18408370018005	4.26E-14	9.04E-13
402	NBEA	7.9677414894104	5.71984624862671	4.42E-14	9.37E-13
437	NRSN2	7.77303600311279	2.03888869285583	5.05E-14	1.06E-12
439	ADAMTS3	7.76071310043335	2.12998700141907	5.22E-14	1.10E-12
442	TTC17	7.74628400802612	2.15163898468018	5.79E-14	1.21E-12
426	TVP23A	7.81582498550415	2.43515419960022	6.79E-14	1.41E-12
428	EPB41L1	7.81510877609253	3.38928604125977	7.72E-14	1.60E-12
446	GRIP2	7.71873235702515	2.13598966598511	8.00E-14	1.65E-12
425	KIF5A	7.8225679397583	3.94468235969543	8.35E-14	1.73E-12
449	MYBPC1	7.66933107376099	2.92060089111328	9.28E-14	1.92E-12
441	RYR3	7.758948802948	2.87774515151978	1.12E-13	2.30E-12
457	TNFAIP1	7.63031482696533	2.12643027305603	1.16E-13	2.38E-12
459	GLT25D2	7.61743688583374	2.11830973625183	1.17E-13	2.39E-12
431	SOCS7	7.79983854293823	3.14646148681641	1.26E-13	2.57E-12
445	CGRRF1	7.72257041931152	2.94423604011536	1.39E-13	2.81E-12
448	LYPD6	7.67913818359375	3.4446542263031	1.40E-13	2.84E-12
434	TMEM8B	7.78529644012451	6.80081939697266	1.46E-13	2.95E-12
461	CPT1C	7.59798717498779	2.19425010681152	1.46E-13	2.95E-12
469	OPRM1	7.56332063674927	2.48005890846252	1.73E-13	3.47E-12
458	TUSC3	7.62212610244751	2.03952884674072	1.77E-13	3.56E-12
455	C1QL1	7.63135766983032	2.93037104606628	1.92E-13	3.84E-12
471	CPNE8	7.55290079116821	2.07654166221619	2.09E-13	4.14E-12
474	PLOD2	7.53975915908813	2.10445094108582	2.19E-13	4.33E-12
460	IGF1R	7.60943794250488	2.64683437347412	2.24E-13	4.43E-12
452	RAB6B	7.64911079406738	3.23730063438416	2.26E-13	4.46E-12
484	PTPLAD1	7.51278924942017	2.15084338188171	2.51E-13	4.91E-12
466	RGMA	7.57023906707764	2.29623174667358	2.53E-13	4.96E-12
453	HECW1	7.63577556610107	3.07201290130615	2.56E-13	5.00E-12
486	C8orf4	7.51144599914551	2.56313824653625	2.61E-13	5.09E-12
451	ARMCX4	7.65687370300293	3.83475017547607	2.64E-13	5.15E-12
450	CTPS2	7.6609992980957	3.79701256752014	2.65E-13	5.15E-12
480	OSBPL5	7.52018928527832	2.19812798500061	2.67E-13	5.20E-12
482	CPNE5	7.5167293548584	2.43300890922546	2.83E-13	5.49E-12
489	GSTA4	7.4858980178833	2.54209923744202	3.17E-13	6.12E-12
497	CRMP1	7.45517873764038	2.17525458335876	3.58E-13	6.90E-12
498	GOLM1	7.45212984085083	2.09486794471741	3.64E-13	7.00E-12
495	F2R	7.45765924453735	2.19709157943726	3.64E-13	7.00E-12
472	WDR73	7.54674530029297	3.05560660362244	3.71E-13	7.12E-12
487	ERBB3	7.50532293319702	2.53460741043091	3.72E-13	7.14E-12
488	KLHDC8B	7.49992084503174	2.73619771003723	3.73E-13	7.16E-12
475	MYO9A	7.53404474258423	2.34975266456604	3.79E-13	7.26E-12
496	MATN2	7.45630121231079	2.4700973033905	3.98E-13	7.60E-12
467	NKD1	7.56682014465332	2.16946315765381	4.05E-13	7.72E-12
500	RBMS3	7.44772291183472	2.22100377082825	4.17E-13	7.94E-12
504	CTHRC1	7.41979074478149	2.52468967437744	4.62E-13	8.77E-12
493	CSRNP2	7.47520160675049	2.58998394012451	5.47E-13	1.03E-11
505	NKAIN3	7.41692972183228	2.18610072135925	5.85E-13	1.10E-11
501	SCN3A	7.43548488616943	2.49468231201172	5.90E-13	1.11E-11
508	PEG10	7.379319190979	2.48618340492249	6.25E-13	1.17E-11
481	SLCO5A1	7.52011871337891	3.42560744285583	6.44E-13	1.20E-11
509	PLOD1	7.37598848342896	2.11184287071228	6.71E-13	1.25E-11
473	C5orf30	7.54154348373413	30.0127201080322	6.97E-13	1.30E-11
478	GRIN2B	7.52323055267334	4.55804252624512	7.19E-13	1.34E-11
510	HDGFRP3	7.37222480773926	2.10008144378662	7.19E-13	1.34E-11
513	KIFAP3	7.3528790473938	2.23164486885071	7.43E-13	1.37E-11
511	TRIL	7.36518049240112	2.27318692207336	7.62E-13	1.41E-11
515	SPARCL1	7.35021018981934	2.95750141143799	7.76E-13	1.43E-11
517	MSRA	7.34040069580078	2.00121593475342	9.06E-13	1.67E-11
522	NEFM	7.3196759223938	2.49335646629333	1.08E-12	1.97E-11
528	FSTL1	7.29375505447388	2.29512214660645	1.10E-12	1.99E-11
535	ACTN1	7.27265024185181	2.01286435127258	1.25E-12	2.27E-11
532	HSBP1	7.27843427658081	2.05153942108154	1.29E-12	2.34E-11
531	FKBP10	7.28241014480591	2.08156371116638	1.31E-12	2.37E-11
530	ATP9A	7.28622055053711	2.02151131629944	1.33E-12	2.40E-11
502	SBK1	7.43215656280518	4.16119194030762	1.35E-12	2.42E-11
529	LMO2	7.29244565963745	2.60073971748352	1.39E-12	2.51E-11
534	MAPK4	7.27604675292969	2.17846775054932	1.45E-12	2.60E-11
525	ZNF423	7.30860137939453	2.33351731300354	1.68E-12	3.00E-11
541	TMEM206	7.24084234237671	2.45858907699585	1.69E-12	3.03E-11
544	LMNA	7.2255163192749	2.29363203048706	1.70E-12	3.04E-11
539	DBNDD1	7.25228691101074	2.337562084198	1.84E-12	3.27E-11
526	CHST10	7.30029439926147	2.76964998245239	1.85E-12	3.29E-11
518	URB1	7.33319807052612	2.5754280090332	1.92E-12	3.41E-11
551	SRI	7.18695116043091	2.07028126716614	2.29E-12	4.03E-11
546	SHC3	7.21944856643677	2.20688962936401	2.31E-12	4.05E-11
516	HARS2	7.34340000152588	29.8982620239258	2.42E-12	4.25E-11
524	SYNJ2	7.31489324569702	3.51973032951355	2.53E-12	4.42E-11
543	NINL	7.22572565078735	2.50904631614685	2.66E-12	4.63E-11
554	PAR-SN	7.1651496887207	2.04166579246521	2.66E-12	4.63E-11
547	ABHD4	7.21277284622192	2.60186767578125	2.93E-12	5.10E-11
558	TPM2	7.12972116470337	2.23821020126343	3.22E-12	5.57E-11
560	TPST1	7.12363386154175	2.25663304328918	3.48E-12	6.00E-11
562	NKIRAS2	7.11642646789551	2.03773307800293	3.81E-12	6.56E-11
559	NPY5R	7.12962532043457	2.5781991481781	3.97E-12	6.82E-11
557	LCAT	7.13098573684692	2.79767155647278	4.07E-12	6.99E-11
565	EXT2	7.09630823135376	2.20051217079163	4.30E-12	7.36E-11
566	MAP2K5	7.08100748062134	2.23663687705994	4.59E-12	7.85E-11
567	PNMA1	7.07585954666138	2.05789589881897	4.63E-12	7.90E-11
571	NDRG4	7.06324148178101	2.05299496650696	5.16E-12	8.77E-11
568	ZNF195	7.07203340530396	2.27754902839661	5.32E-12	9.02E-11
570	MANBAL	7.06907510757446	2.46032643318176	5.46E-12	9.25E-11
549	BBS9	7.20139694213867	4.54983329772949	5.47E-12	9.27E-11
550	EMID1	7.19964504241943	28.8976497650146	5.91E-12	9.97E-11
573	LTBP1	7.05872297286987	2.08574724197388	5.97E-12	1.01E-10
574	ERRFI1	7.05858755111694	2.3011839389801	6.64E-12	1.11E-10
584	TMEM98	7.01192045211792	2.25337386131287	7.01E-12	1.17E-10
563	ISLR2	7.11586570739746	2.28418326377869	7.04E-12	1.18E-10
572	MORN2	7.06002378463745	3.44807052612305	7.10E-12	1.19E-10
583	PPAP2B	7.01259660720825	2.33318519592285	8.08E-12	1.34E-10
580	C1orf52	7.03042316436768	2.12303161621094	8.24E-12	1.37E-10
589	ARMCX3	6.99071836471558	2.23238229751587	8.47E-12	1.40E-10
564	UNC80	7.10644721984863	5.46706390380859	1.04E-11	1.71E-10
592	WDR18	6.97701835632324	2.47135090827942	1.06E-11	1.74E-10
596	SPOCK1	6.9639949798584	2.26471066474915	1.10E-11	1.81E-10
585	RPH3A	7.00665998458862	2.91596341133118	1.18E-11	1.93E-10
598	WDR47	6.96005582809448	2.46377015113831	1.30E-11	2.13E-10
586	C11orf57	7.00645208358765	3.06988930702209	1.31E-11	2.13E-10
594	FGD1	6.97455024719238	2.72210383415222	1.37E-11	2.25E-10
599	DDHD2	6.95182657241821	2.41074657440186	1.38E-11	2.25E-10
603	SLC10A4	6.90318202972412	2.38574194908142	1.52E-11	2.47E-10
607	PAPSS1	6.89109325408936	2.17406892776489	1.54E-11	2.50E-10
593	LOC100505738	6.97584676742554	3.05062198638916	1.88E-11	3.04E-10
597	CNTNAP3	6.96123933792114	3.25363636016846	2.09E-11	3.36E-10
600	LINC00263	6.95037937164307	3.21288180351257	2.10E-11	3.37E-10
614	TNFRSF19	6.86279058456421	2.1971549987793	2.12E-11	3.39E-10
620	GNG12	6.83944654464722	2.09679079055786	2.17E-11	3.47E-10
591	HYDIN	6.98458051681519	28.6878871917725	2.19E-11	3.51E-10
610	TLE1	6.88105964660645	2.44918775558472	2.25E-11	3.60E-10
624	SEC61A2	6.83065795898438	2.05692338943481	2.61E-11	4.15E-10
623	EIF3J	6.8310661315918	2.34436964988708	2.88E-11	4.56E-10
602	CLEC11A	6.9083571434021	3.75948643684387	2.97E-11	4.69E-10
616	MAPK3	6.86132144927979	2.47523164749146	3.00E-11	4.73E-10
634	ING4	6.78144216537476	2.25030779838562	3.51E-11	5.51E-10
630	ZNF518B	6.80111742019653	2.06188869476318	3.53E-11	5.53E-10
638	UCHL1	6.75886487960815	2.36250448226929	3.63E-11	5.69E-10
619	VARS2	6.84875154495239	2.48333215713501	3.72E-11	5.82E-10
613	PRDM16	6.86290168762207	2.98938822746277	3.79E-11	5.92E-10
625	KIAA0368	6.83049011230469	2.41883039474487	3.96E-11	6.16E-10
646	MYL6B	6.7367787361145	2.01093888282776	4.14E-11	6.43E-10
644	ECEL1	6.73894643783569	2.35875654220581	4.61E-11	7.14E-10
621	ASMTL-AS1	6.83455896377563	2.63347339630127	4.65E-11	7.19E-10
618	DCP1B	6.85359239578247	29.2162399291992	4.81E-11	7.44E-10
649	C4orf27	6.72733688354492	2.21014714241028	4.91E-11	7.59E-10
656	PDCD6	6.70819807052612	2.13484621047974	5.07E-11	7.81E-10
658	RCAN3	6.70354795455933	2.02348446846008	5.33E-11	8.20E-10
628	PNMAL1	6.81438016891479	3.13125514984131	5.40E-11	8.30E-10
639	RNF182	6.75844478607178	2.99984741210938	5.85E-11	8.96E-10
633	APCDD1	6.78220319747925	3.52046084403992	6.04E-11	9.24E-10
652	PCDHGB7	6.72585153579712	2.62744784355164	6.49E-11	9.88E-10
667	TTYH1	6.66912889480591	2.0683856010437	6.56E-11	9.97E-10
670	ETV4	6.66147232055664	2.14498543739319	6.65E-11	1.01E-09
669	NTPCR	6.66213178634644	2.1688928604126	7.55E-11	1.14E-09
677	RGS17	6.64054918289185	2.35386824607849	7.99E-11	1.20E-09
672	BOC	6.65807247161865	2.0112636089325	9.08E-11	1.36E-09
641	PIP5K1B	6.74648761749268	29.5649585723877	9.09E-11	1.36E-09
668	GRB10	6.66673517227173	2.15378308296204	9.19E-11	1.37E-09
647	SORBS2	6.7357964515686	4.7083535194397	9.34E-11	1.39E-09
645	HEPACAM	6.73779439926147	5.49765491485596	9.47E-11	1.41E-09
689	ZFYVE21	6.6163535118103	2.30889320373535	9.49E-11	1.41E-09
674	CLTB	6.64873075485229	2.48921179771423	1.02E-10	1.51E-09
690	IGFBP4	6.61452102661133	2.01989006996155	1.03E-10	1.53E-09
692	RFX4	6.61167287826538	2.1838321685791	1.05E-10	1.55E-09
653	NTNG2	6.72033977508545	27.2830772399902	1.06E-10	1.56E-09
654	ACHE	6.71428394317627	4.77484655380249	1.06E-10	1.56E-09
657	PTPN4	6.7079963684082	4.1500129699707	1.08E-10	1.59E-09
662	ZFP82	6.68910264968872	3.9139289855957	1.18E-10	1.74E-09
701	GRIA1	6.59070539474487	2.38001036643982	1.28E-10	1.86E-09
673	EIF4E3	6.65265560150146	3.22766137123108	1.31E-10	1.90E-09
703	CSPG5	6.5768780708313	2.02925658226013	1.45E-10	2.09E-09
698	PLXNB3	6.59297370910645	2.38672590255737	1.55E-10	2.22E-09
694	GEM	6.60943365097046	3.48244643211365	1.70E-10	2.44E-09
681	LOC100132273	6.63548135757446	28.9980754852295	1.74E-10	2.49E-09
682	ZSCAN21	6.63460254669189	29.5188465118408	1.75E-10	2.51E-09
684	ADAMTS6	6.63017082214355	28.5993556976318	1.80E-10	2.57E-09
707	PINK1	6.56525707244873	2.7605447769165	1.88E-10	2.68E-09
693	POLR3F	6.60987854003906	4.50122117996216	1.98E-10	2.82E-09
719	PDLIM2	6.48867416381836	2.10336661338806	2.08E-10	2.95E-09
713	TMEM25	6.51762390136719	2.6203396320343	2.09E-10	2.96E-09
702	C12orf73	6.58364486694336	3.93491578102112	2.11E-10	2.98E-09
730	FBLN1	6.4621114730835	2.00275683403015	2.31E-10	3.26E-09
729	ACTR10	6.46280241012573	2.04242396354675	2.41E-10	3.39E-09
704	CLVS1	6.57324552536011	29.0347023010254	2.50E-10	3.52E-09
728	MBD5	6.46692705154419	2.53138899803162	3.11E-10	4.32E-09
726	GPT2	6.46837997436523	2.35261988639832	3.12E-10	4.32E-09
711	FHDC1	6.52347135543823	3.90180945396423	3.30E-10	4.56E-09
722	MED12L	6.48499727249146	2.79255676269531	3.42E-10	4.72E-09
716	SYNPO	6.50332403182983	28.385778427124	3.75E-10	5.14E-09
751	PALM	6.40584850311279	2.19033908843994	3.89E-10	5.32E-09
743	SSBP3	6.43040227890015	2.13562703132629	3.97E-10	5.41E-09
740	ETS1	6.43346548080444	2.76006960868835	4.56E-10	6.15E-09
747	SLC16A4	6.4169774055481	2.09824252128601	5.03E-10	6.75E-09
764	MXRA8	6.37099266052246	2.29824590682983	5.03E-10	6.75E-09
775	SHISA4	6.35082197189331	2.06182861328125	5.17E-10	6.93E-09
771	PTPRD	6.36143493652344	2.18754625320435	5.19E-10	6.95E-09
733	RPE65	6.44438743591309	5.55785274505615	5.23E-10	7.01E-09
784	PKIG	6.32578659057617	2.14855861663818	5.31E-10	7.10E-09
744	KCNN3	6.43028545379639	2.08442139625549	5.35E-10	7.14E-09
734	ZXDB	6.44130945205688	28.8769111633301	5.35E-10	7.14E-09
766	SERINC2	6.36908435821533	2.48661494255066	5.40E-10	7.20E-09
738	PDCD2L	6.43739604949951	29.555627822876	5.47E-10	7.29E-09
739	PDZD8	6.43408489227295	28.5237407684326	5.58E-10	7.42E-09
782	C14orf37	6.33508491516113	2.22269868850708	5.64E-10	7.49E-09
776	LOC100132215	6.34611797332764	2.16904330253601	5.88E-10	7.79E-09
750	UTP14C	6.40880489349365	3.14797234535217	6.04E-10	7.97E-09
757	PEX1	6.39126968383789	3.1056764125824	6.06E-10	7.98E-09
797	IQCK	6.30272483825684	2.04000735282898	6.85E-10	8.97E-09
762	MEGF11	6.38499593734741	3.82600808143616	6.92E-10	9.05E-09
774	DPH2	6.35188150405884	3.60565447807312	8.05E-10	1.05E-08
780	LRRTM1	6.3380241394043	3.72429871559143	8.45E-10	1.09E-08
778	CDC37L1	6.34060716629028	3.64247059822083	8.77E-10	1.13E-08
811	MEG3	6.24423980712891	2.15885972976685	9.17E-10	1.18E-08
791	ZNF197	6.31113004684448	2.7245934009552	9.19E-10	1.18E-08
812	NT5C3B	6.24174928665161	2.36924338340759	9.63E-10	1.23E-08
785	GRAMD3	6.32510995864868	3.42472195625305	9.68E-10	1.24E-08
783	PCDHGB2	6.33177804946899	29.0031719207764	9.97E-10	1.27E-08
815	CD24	6.23768281936646	2.25113320350647	1.00E-09	1.27E-08
788	FKBP1B	6.31700754165649	29.6708087921143	1.08E-09	1.38E-08
795	FJX1	6.30594730377197	4.33136367797852	1.13E-09	1.43E-08
804	FGFBP3	6.28090476989746	3.14376091957092	1.18E-09	1.50E-08
799	AHSA2	6.29388952255249	28.4783191680908	1.23E-09	1.56E-08
823	C12orf76	6.21234655380249	2.41853857040405	1.24E-09	1.57E-08
803	PCDHGB1	6.28239011764526	5.34095096588135	1.30E-09	1.64E-08
824	TSPAN18	6.21202516555786	2.11986088752747	1.42E-09	1.78E-08
837	MEIS3	6.1677417755127	2.01042819023132	1.44E-09	1.80E-08
808	GAL3ST3	6.25834131240845	4.59520959854126	1.47E-09	1.83E-08
818	SHANK2	6.23130893707275	2.51807069778442	1.50E-09	1.87E-08
828	PIK3C3	6.18530941009521	2.02555775642395	1.56E-09	1.94E-08
816	ADCY2	6.23670625686646	5.11461400985718	1.70E-09	2.10E-08
833	PNOC	6.17802667617798	2.78092908859253	1.71E-09	2.12E-08
826	ZNF446	6.19228363037109	3.26164484024048	1.77E-09	2.19E-08
845	COL6A1	6.13471460342407	2.01945638656616	1.90E-09	2.34E-08
854	TMEM246	6.12245464324951	2.32516288757324	2.12E-09	2.59E-08
848	ABCA2	6.13218641281128	2.04573893547058	2.20E-09	2.67E-08
858	SPEG	6.1140832901001	2.45187401771545	2.31E-09	2.80E-08
862	C1orf226	6.10215711593628	2.07011222839355	2.35E-09	2.83E-08
859	PRPH	6.1125750541687	2.68166089057922	2.41E-09	2.90E-08
872	MNF1	6.06682395935059	2.1028106212616	2.53E-09	3.05E-08
840	PEX5	6.14729166030884	28.8292369842529	2.80E-09	3.35E-08
844	ABCA4	6.13925933837891	4.21048450469971	2.81E-09	3.36E-08
850	ADAM23	6.12631702423096	4.52348947525024	3.07E-09	3.65E-08
851	JMJD7	6.12604570388794	5.11200761795044	3.11E-09	3.69E-08
878	CD200	6.03828048706055	2.14960718154907	3.22E-09	3.83E-08
871	CNTNAP1	6.06935501098633	2.79527354240417	3.52E-09	4.16E-08
863	FLJ11235	6.09048843383789	3.62121987342834	3.67E-09	4.32E-08
887	EFNB2	6.02144336700439	2.00846290588379	3.70E-09	4.35E-08
884	GRIK4	6.02900075912476	2.0672812461853	3.88E-09	4.55E-08
894	DOLK	6.00716829299927	2.48169612884521	4.06E-09	4.75E-08
868	CLCN2	6.07825231552124	28.8848667144775	4.09E-09	4.79E-08
908	RCAN1	5.97754669189453	2.2253246307373	4.16E-09	4.86E-08
909	IFT43	5.97622346878052	2.02471160888672	4.37E-09	5.09E-08
897	SLC20A2	6.0007209777832	2.12137389183044	4.52E-09	5.26E-08
919	GNG11	5.95462703704834	2.19686198234558	4.77E-09	5.54E-08
898	SEMA4B	6.00024938583374	2.63779520988464	4.84E-09	5.62E-08
899	SLC6A1	5.99510335922241	2.72939324378967	5.26E-09	6.08E-08
924	DIRAS3	5.94099092483521	2.41606068611145	5.59E-09	6.45E-08
906	KIAA1671	5.98003816604614	2.89910364151001	5.77E-09	6.64E-08
895	ZBTB10	6.00637817382812	3.88929867744446	5.89E-09	6.76E-08
905	GAS8	5.98061847686768	2.64977550506592	6.01E-09	6.89E-08
910	RASSF8	5.97564363479614	2.55614304542542	6.20E-09	7.10E-08
902	CYP2D6	5.9922833442688	5.02661323547363	6.48E-09	7.39E-08
933	ENOX1	5.92292594909668	2.13969588279724	6.67E-09	7.60E-08
931	MAGEF1	5.92719268798828	2.20611262321472	6.76E-09	7.70E-08
928	KCNIP2	5.93425321578979	2.43025064468384	6.81E-09	7.75E-08
912	LOC100505679	5.9723162651062	28.5803546905518	7.29E-09	8.25E-08
953	TM4SF1	5.87054777145386	2.19180655479431	7.57E-09	8.55E-08
925	TRPM8	5.93900966644287	2.30857038497925	7.67E-09	8.66E-08
935	DUSP8	5.92043256759644	2.02950382232666	7.74E-09	8.73E-08
937	LY6G5B	5.91264629364014	2.91154956817627	7.77E-09	8.77E-08
922	NEIL1	5.94999027252197	28.7172107696533	8.23E-09	9.25E-08
955	DCX	5.86018562316895	2.12917304039001	9.08E-09	1.01E-07
950	RBPMS	5.87552833557129	2.05803275108337	9.29E-09	1.04E-07
954	CACNG7	5.86182546615601	2.57799601554871	9.70E-09	1.08E-07
963	PCOLCE	5.84470319747925	2.27147841453552	1.00E-08	1.11E-07
971	COL2A1	5.81954288482666	2.22946095466614	1.12E-08	1.24E-07
943	C1S	5.88934898376465	29.2873668670654	1.14E-08	1.26E-07
958	NSG1	5.85544538497925	2.8782913684845	1.17E-08	1.29E-07
951	CDC34	5.87258005142212	3.74775767326355	1.17E-08	1.29E-07
968	SNX21	5.82997894287109	2.54386496543884	1.17E-08	1.29E-07
966	THAP4	5.83666896820068	2.83913660049438	1.27E-08	1.40E-07
959	SETD1A	5.85232973098755	2.99784445762634	1.30E-08	1.42E-07
957	ALDH1L1	5.85714197158813	28.6008644104004	1.36E-08	1.48E-07
964	URB2	5.83976602554321	4.22141551971436	1.44E-08	1.57E-07
998	SCG2	5.75630617141724	2.14497995376587	1.48E-08	1.60E-07
997	KIAA0895L	5.75640439987183	2.36537313461304	1.69E-08	1.83E-07
977	LINC00839	5.80492162704468	2.84343266487122	1.70E-08	1.83E-07
975	CAMK2A	5.81069183349609	4.17628860473633	1.71E-08	1.84E-07
989	MFAP2	5.77485466003418	3.20901250839233	1.75E-08	1.88E-07
980	LRRC4B	5.79043626785278	3.72737884521484	1.84E-08	1.97E-07
982	PRKCI	5.78933954238892	2.94942474365234	1.84E-08	1.98E-07
1013	RGS3	5.71831560134888	2.12805843353271	1.85E-08	1.98E-07
994	WDR19	5.76490592956543	3.11210656166077	1.89E-08	2.02E-07
983	TOP1MT	5.78882026672363	4.98014163970947	1.93E-08	2.06E-07
988	CDK5R1	5.77633190155029	3.14653897285461	1.97E-08	2.10E-07
992	STXBP4	5.7691593170166	3.61002397537231	2.07E-08	2.20E-07
1001	ZNF142	5.74896621704102	2.75002527236938	2.23E-08	2.36E-07
1021	ZFHX2	5.69989633560181	2.75146293640137	2.82E-08	2.93E-07
1029	FAM107A	5.68304538726807	2.65432190895081	2.86E-08	2.96E-07
1022	TRIM23	5.69846820831299	5.08814144134521	3.11E-08	3.20E-07
1030	RWDD2A	5.67982578277588	28.9439544677734	3.46E-08	3.54E-07
1034	CTXN1	5.67574787139893	27.0506858825684	3.53E-08	3.61E-07
1073	CRYZ	5.60232067108154	2.11592388153076	3.59E-08	3.66E-07
1068	NME3	5.61328506469727	2.18791627883911	3.83E-08	3.89E-07
1074	C19orf25	5.60204839706421	2.25800681114197	3.85E-08	3.90E-07
1044	SLC35D2	5.65707969665527	28.0089931488037	3.90E-08	3.95E-07
1049	CTH	5.64611196517944	3.21664547920227	3.92E-08	3.97E-07
1064	FNDC4	5.62360525131226	2.68262815475464	4.03E-08	4.07E-07
1079	PHLDA2	5.58869028091431	2.19184422492981	4.06E-08	4.10E-07
1046	CA11	5.64876508712769	28.6787223815918	4.07E-08	4.11E-07
1077	SLC25A38	5.59782552719116	2.37750172615051	4.28E-08	4.29E-07
1058	EYA2	5.62932777404785	28.6996917724609	4.50E-08	4.51E-07
1067	FAM216A	5.6142692565918	4.66652250289917	4.80E-08	4.79E-07
1070	DES	5.60575771331787	4.56526470184326	5.01E-08	4.98E-07
1072	RND1	5.60338354110718	4.65859699249268	5.08E-08	5.05E-07
1100	TEKT4P2	5.54604291915894	2.22193741798401	5.13E-08	5.09E-07
1091	SMIM8	5.56935739517212	2.71324372291565	5.20E-08	5.16E-07
1097	SCRN2	5.54969215393066	2.78656101226807	5.25E-08	5.20E-07
1099	ZNF568	5.54778718948364	2.15046334266663	5.39E-08	5.33E-07
1083	PTPRM	5.5850944519043	28.1893520355225	5.66E-08	5.58E-07
1084	HDHD1	5.5823712348938	29.1080074310303	5.74E-08	5.64E-07
1087	SCUBE1	5.57953834533691	6.53379392623901	5.82E-08	5.72E-07
1113	A1BG	5.51550626754761	2.29946875572205	6.05E-08	5.94E-07
1122	POGLUT1	5.5018367767334	2.06751775741577	6.53E-08	6.38E-07
1130	SMOX	5.49092435836792	2.06003880500793	6.61E-08	6.46E-07
1096	NAA30	5.55487394332886	28.3311500549316	6.61E-08	6.46E-07
1132	ARMCX1	5.48824787139893	2.10361337661743	6.66E-08	6.50E-07
1127	FAM219A	5.49552249908447	2.05587124824524	7.12E-08	6.93E-07
1114	PCP4	5.51442527770996	3.50103163719177	7.29E-08	7.08E-07
1105	TCEA3	5.52444505691528	3.82008123397827	7.42E-08	7.19E-07
1133	ZBTB44	5.48540544509888	2.10149812698364	7.65E-08	7.40E-07
1136	RUFY1	5.48077440261841	2.38177752494812	7.68E-08	7.42E-07
1115	ZNF449	5.51408433914185	5.62122488021851	8.13E-08	7.83E-07
1124	MOK	5.49838352203369	2.88043856620789	8.39E-08	8.05E-07
1120	FGFRL1	5.5060772895813	5.20024681091309	8.45E-08	8.11E-07
1121	DUSP26	5.50298357009888	29.0386943817139	8.63E-08	8.26E-07
1123	KTI12	5.49880266189575	29.0762996673584	8.81E-08	8.43E-07
1145	PTPN21	5.45992422103882	2.37469339370728	9.07E-08	8.66E-07
1131	DLG3	5.48852157592773	5.40717220306396	9.25E-08	8.82E-07
1168	FHL2	5.41854763031006	2.2282121181488	9.62E-08	9.14E-07
1140	C7orf60	5.46779155731201	2.71452498435974	9.65E-08	9.15E-07
1137	MOSPD1	5.47821760177612	5.11322784423828	9.72E-08	9.21E-07
1147	ZNF81	5.45897912979126	3.01377701759338	1.01E-07	9.54E-07
1141	SAMD11	5.46774101257324	5.11283683776855	1.03E-07	9.69E-07
1142	C17orf100	5.46502447128296	28.7807750701904	1.05E-07	9.86E-07
1167	GPRASP2	5.41899967193604	2.35070085525513	1.05E-07	9.94E-07
1156	ARHGAP23	5.43324851989746	2.92886447906494	1.12E-07	1.05E-06
1171	DLG2	5.41622161865234	2.07676076889038	1.12E-07	1.05E-06
1175	CXorf23	5.41048192977905	2.27444744110107	1.14E-07	1.06E-06
1180	SLC16A2	5.40718746185303	2.25209546089172	1.14E-07	1.06E-06
1177	DDX19A	5.40975427627563	2.02799582481384	1.15E-07	1.08E-06
1182	CLCN5	5.40489339828491	2.24554491043091	1.24E-07	1.15E-06
1159	BCL2L2	5.42847871780396	5.26936864852905	1.25E-07	1.16E-06
1208	PKDCC	5.36708879470825	2.1437304019928	1.29E-07	1.20E-06
1204	BGN	5.37246513366699	2.03398776054382	1.29E-07	1.20E-06
1170	PPM1E	5.41690015792847	28.5074291229248	1.34E-07	1.23E-06
1218	NEIL2	5.35009813308716	2.16984272003174	1.38E-07	1.27E-06
1181	ADIPOR2	5.40527486801147	4.05088424682617	1.40E-07	1.29E-06
1184	IGDCC3	5.40302181243896	27.8410110473633	1.43E-07	1.32E-06
1221	TRIM32	5.34662961959839	2.63094806671143	1.51E-07	1.39E-06
1188	ZSWIM5	5.38730239868164	28.0727672576904	1.55E-07	1.42E-06
1195	ZNF441	5.38194370269775	4.23556089401245	1.56E-07	1.43E-06
1229	TBPL1	5.33202743530273	2.12708902359009	1.57E-07	1.43E-06
1192	SNPH	5.38407945632935	6.19855451583862	1.57E-07	1.44E-06
1193	TGFB3	5.38399267196655	28.204475402832	1.58E-07	1.44E-06
1220	FMN2	5.34740114212036	2.15993595123291	1.58E-07	1.44E-06
1207	COMMD3-BMI1	5.36837100982666	3.2371883392334	1.59E-07	1.45E-06
1210	THBS4	5.3604941368103	2.59161925315857	1.60E-07	1.46E-06
1224	RAPGEFL1	5.33969068527222	2.59060716629028	1.61E-07	1.47E-06
1197	FBXO32	5.37852764129639	28.1296100616455	1.62E-07	1.47E-06
1198	DGKI	5.37774133682251	6.10182237625122	1.62E-07	1.48E-06
1217	ADORA2A	5.35053634643555	3.1723198890686	1.72E-07	1.56E-06
1212	RAB40C	5.3598198890686	28.5001678466797	1.78E-07	1.61E-06
1241	FAM174A	5.3100700378418	2.290522813797	1.82E-07	1.64E-06
1235	ZNF71	5.31698369979858	2.38054013252258	1.85E-07	1.67E-06
1216	NAALADL2	5.35059595108032	5.24554252624512	1.86E-07	1.67E-06
1225	SPAG6	5.33778142929077	3.07635092735291	1.91E-07	1.72E-06
1249	CBR4	5.29843425750732	2.32433152198792	1.94E-07	1.74E-06
1247	PRICKLE1	5.29967212677002	2.40824031829834	2.00E-07	1.79E-06
1227	SPIN3	5.33534479141235	28.5972213745117	2.01E-07	1.80E-06
1230	KSR1	5.32859230041504	5.56863832473755	2.07E-07	1.86E-06
1233	CYP2D7P1	5.3210072517395	28.2853622436523	2.16E-07	1.93E-06
1264	ZNF605	5.2679443359375	2.35156559944153	2.25E-07	2.01E-06
1238	PURG	5.31067705154419	28.5472316741943	2.27E-07	2.02E-06
1265	FLJ46906	5.26679039001465	2.62056636810303	2.29E-07	2.04E-06
1259	CTNND2	5.28222990036011	2.3863308429718	2.31E-07	2.05E-06
1257	SOX12	5.28817415237427	3.44905996322632	2.48E-07	2.19E-06
1254	LRRC10B	5.29074668884277	5.45786046981812	2.50E-07	2.21E-06
1270	ASIC1	5.24874877929688	3.08251523971558	2.82E-07	2.47E-06
1271	TEX2	5.24786281585693	4.90846490859985	3.09E-07	2.69E-06
1278	WBSCR16	5.24196577072144	28.4295043945312	3.19E-07	2.77E-06
1279	PHLDA3	5.23522329330444	28.5959625244141	3.30E-07	2.86E-06
1284	ZNF155	5.23341464996338	28.9735774993896	3.33E-07	2.88E-06
1289	ZNF420	5.22835540771484	3.67152500152588	3.35E-07	2.90E-06
1309	CAMK4	5.16627788543701	2.03552198410034	3.63E-07	3.13E-06
1290	POLR3B	5.21301078796387	6.29316806793213	3.68E-07	3.16E-06
1293	NHEJ1	5.21150827407837	4.22157573699951	3.68E-07	3.16E-06
1321	KLHL11	5.14638662338257	2.08608913421631	3.93E-07	3.36E-06
1306	NPY2R	5.18707990646362	28.7152462005615	4.18E-07	3.56E-06
1308	TSEN2	5.17413997650146	3.23550152778625	4.25E-07	3.61E-06
1316	KLK10	5.15940570831299	2.00200867652893	4.38E-07	3.72E-06
1345	ADAMTS7	5.11691999435425	2.00592494010925	4.68E-07	3.95E-06
1340	ABLIM1	5.11986780166626	2.17002177238464	4.74E-07	4.00E-06
1323	DLX6-AS1	5.14533042907715	2.35120344161987	4.92E-07	4.15E-06
1346	C17orf80	5.11681747436523	2.0742039680481	5.21E-07	4.38E-06
1334	ABCB6	5.12882566452026	2.76290416717529	5.23E-07	4.40E-06
1333	LOC285033	5.13011884689331	3.89439868927002	5.45E-07	4.57E-06
1357	GPR162	5.08752346038818	2.22578239440918	5.57E-07	4.66E-06
1337	PCDHB7	5.12592267990112	6.94570446014404	5.62E-07	4.71E-06
1342	FAM89B	5.11923694610596	4.26761722564697	5.74E-07	4.80E-06
1339	RPP40	5.12138319015503	28.9814071655273	5.75E-07	4.81E-06
1347	DNM3OS	5.11506938934326	27.9169254302979	5.93E-07	4.95E-06
1374	SHC2	5.0524435043335	2.28835153579712	6.60E-07	5.47E-06
1373	SMYD5	5.05264854431152	2.042804479599	6.62E-07	5.48E-06
1358	SHC4	5.08751773834229	27.9932708740234	6.77E-07	5.60E-06
1359	HEATR2	5.08257102966309	4.29838037490845	6.85E-07	5.66E-06
1380	PAQR6	5.03998994827271	2.09401488304138	7.13E-07	5.88E-06
1364	NUDT3	5.06440496444702	2.94660496711731	7.22E-07	5.95E-06
1383	NR2F2	5.03913688659668	2.07927465438843	7.34E-07	6.04E-06
1393	KLHL29	5.02099514007568	2.19262599945068	7.54E-07	6.19E-06
1379	ULK4	5.04289150238037	2.81457901000977	7.57E-07	6.21E-06
1370	SAMD5	5.0574369430542	2.65470910072327	7.60E-07	6.24E-06
1385	TLE2	5.03658056259155	2.22960925102234	7.67E-07	6.29E-06
1392	NHS	5.02120733261108	2.0716917514801	7.76E-07	6.36E-06
1369	IGF2BP1	5.05761861801147	27.7224216461182	7.82E-07	6.40E-06
1387	ZNF35	5.03490447998047	2.4346079826355	7.99E-07	6.54E-06
1389	FEZ2	5.02512168884277	2.20525527000427	8.07E-07	6.60E-06
1382	SVIL	5.03954839706421	3.00361323356628	8.28E-07	6.76E-06
1391	SLC9B2	5.02237176895142	2.34775614738464	8.32E-07	6.79E-06
1400	PLCH1	5.00939846038818	2.77834486961365	8.95E-07	7.27E-06
1394	C21orf91	5.02043628692627	27.7684497833252	9.34E-07	7.55E-06
1410	CCDC101	4.97200202941895	2.54036402702332	9.82E-07	7.92E-06
1413	YTHDF1	4.96773815155029	2.70235919952393	1.11E-06	8.94E-06
1408	TSSK3	4.97640180587769	28.3310451507568	1.15E-06	9.21E-06
1412	FAM19A1	4.97013902664185	28.6820011138916	1.19E-06	9.46E-06
1419	RBAK	4.96281147003174	3.85729098320007	1.20E-06	9.60E-06
1421	P4HTM	4.95099592208862	2.54451751708984	1.21E-06	9.63E-06
1418	C1QTNF3	4.96417188644409	3.95786547660828	1.21E-06	9.67E-06
1437	CTSK	4.91546201705933	2.15965938568115	1.25E-06	9.94E-06
1420	MAGEL2	4.9522967338562	27.7253723144531	1.29E-06	1.02E-05
1433	TEAD3	4.91855525970459	2.2204282283783	1.33E-06	1.05E-05
1440	TPD52L1	4.91084432601929	2.81274151802063	1.38E-06	1.09E-05
1436	MXD1	4.91668272018433	2.11643505096436	1.41E-06	1.11E-05
1435	DIRC2	4.91758823394775	5.3372631072998	1.51E-06	1.19E-05
1439	BRD7P3	4.9124174118042	4.09907293319702	1.54E-06	1.21E-05
1441	CREB3L1	4.90908765792847	27.3599109649658	1.58E-06	1.24E-05
1453	DPP4	4.88379049301147	2.79743075370789	1.62E-06	1.27E-05
1447	STOX1	4.89298009872437	3.2506217956543	1.63E-06	1.27E-05
1459	ZNF558	4.87200212478638	2.98917603492737	1.74E-06	1.36E-05
1465	KCTD13	4.85777187347412	2.15608763694763	1.78E-06	1.39E-05
1468	RILPL1	4.85270166397095	2.42554807662964	1.89E-06	1.47E-05
1461	PDGFRB	4.86956262588501	5.48815822601318	1.90E-06	1.47E-05
1467	PCDHA4	4.85445213317871	3.66808199882507	1.99E-06	1.54E-05
1476	SNHG9	4.83400726318359	3.25717115402222	2.15E-06	1.65E-05
1496	THSD1	4.80690813064575	2.28231191635132	2.24E-06	1.72E-05
1493	WRNIP1	4.81051063537598	2.6850483417511	2.27E-06	1.74E-05
1500	TIAM2	4.79952335357666	2.04711985588074	2.32E-06	1.77E-05
1488	MMP17	4.81815767288208	4.04040908813477	2.38E-06	1.82E-05
1489	C8orf42	4.81411790847778	28.0521545410156	2.46E-06	1.87E-05
1497	PRR7	4.80602073669434	28.0728797912598	2.55E-06	1.94E-05
1516	RAB11FIP3	4.77152490615845	2.34628653526306	2.61E-06	1.98E-05
1504	ZNF415	4.79132032394409	4.30532360076904	2.71E-06	2.05E-05
1530	PIBF1	4.75096750259399	2.34379076957703	2.75E-06	2.09E-05
1509	NOL4	4.78223705291748	3.96814894676208	2.81E-06	2.12E-05
1512	PRICKLE2-AS1	4.77762222290039	4.94971323013306	2.90E-06	2.18E-05
1513	VAV3	4.77613353729248	4.4898681640625	2.91E-06	2.19E-05
1517	ARMCX5-GPRASP2	4.76848602294922	27.7356586456299	3.03E-06	2.27E-05
1520	NOX4	4.76491165161133	2.97804689407349	3.05E-06	2.29E-05
1539	RNF187	4.7355809211731	2.09093523025513	3.09E-06	2.32E-05
1533	PDGFD	4.74281215667725	2.67528414726257	3.20E-06	2.39E-05
1526	NKAIN1	4.75503921508789	27.6771831512451	3.22E-06	2.41E-05
1549	RFNG	4.71788167953491	2.16175293922424	3.35E-06	2.50E-05
1535	HOPX	4.74044942855835	28.9445457458496	3.44E-06	2.56E-05
1536	ADCY5	4.74024820327759	6.09855604171753	3.44E-06	2.56E-05
1541	RAB3A	4.73058605194092	3.28784155845642	3.48E-06	2.59E-05
1548	PTPDC1	4.72021532058716	2.79050254821777	3.51E-06	2.61E-05
1554	PTDSS2	4.70496606826782	2.30409955978394	3.51E-06	2.61E-05
1542	KRT222	4.72622346878052	28.6253433227539	3.67E-06	2.72E-05
1546	RAB3C	4.72303247451782	28.6181831359863	3.73E-06	2.76E-05
1552	GLIS2	4.70809745788574	2.50294137001038	3.76E-06	2.78E-05
1567	CHST7	4.68251895904541	2.03600001335144	3.83E-06	2.83E-05
1550	IGSF10	4.71567583084106	27.313684463501	3.85E-06	2.84E-05
1551	SULF1	4.71317481994629	5.76688480377197	3.89E-06	2.87E-05
1556	CHDH	4.69722557067871	2.07296919822693	4.09E-06	3.00E-05
1560	KHDC1	4.68861150741577	2.90661716461182	4.09E-06	3.00E-05
1568	FAM69B	4.68051910400391	2.09462285041809	4.12E-06	3.02E-05
1580	LETMD1	4.66305303573608	2.01569128036499	4.15E-06	3.04E-05
1562	AMER1	4.68576335906982	2.87845492362976	4.31E-06	3.15E-05
1565	ADARB1	4.68297338485718	27.7676696777344	4.47E-06	3.26E-05
1570	THBS2	4.67851829528809	3.85253882408142	4.50E-06	3.28E-05
1576	NDNL2	4.66977405548096	28.2152576446533	4.74E-06	3.44E-05
1586	CACTIN	4.65385723114014	27.3762836456299	5.09E-06	3.67E-05
1591	RBM45	4.64895582199097	4.41767072677612	5.18E-06	3.73E-05
1592	TWIST1	4.6489405632019	27.6699295043945	5.21E-06	3.75E-05
1598	MN1	4.6393256187439	3.58621144294739	5.38E-06	3.86E-05
1596	PYROXD2	4.64117479324341	27.8065776824951	5.39E-06	3.87E-05
1597	TMEM233	4.63940620422363	28.1823596954346	5.44E-06	3.90E-05
1607	SLC25A53	4.62926054000854	2.08765983581543	5.59E-06	4.00E-05
1612	KCND3	4.626868724823	3.46267151832581	5.63E-06	4.02E-05
1606	OTUD7B	4.63019561767578	27.398904800415	5.67E-06	4.05E-05
1620	LOC100505659	4.61046075820923	2.67521023750305	5.82E-06	4.15E-05
1631	TTC8	4.59964942932129	2.58341360092163	5.84E-06	4.16E-05
1617	C1orf95	4.61411380767822	4.15882730484009	6.04E-06	4.30E-05
1622	ENDOV	4.60971927642822	3.63083672523499	6.10E-06	4.34E-05
1625	CLIP4	4.6078896522522	27.6975135803223	6.26E-06	4.44E-05
1628	TRPC4	4.60399770736694	28.133415222168	6.37E-06	4.51E-05
1639	FYCO1	4.58792924880981	2.63803100585938	6.38E-06	4.52E-05
1632	SCNN1D	4.5941743850708	27.843147277832	6.65E-06	4.70E-05
1634	PTCHD2	4.59166097640991	27.2783184051514	6.73E-06	4.75E-05
1646	UNC13A	4.57262182235718	2.43429851531982	6.81E-06	4.80E-05
1664	DHRS12	4.54190254211426	2.2998571395874	7.29E-06	5.12E-05
1647	MGC72080	4.5718207359314	27.9004211425781	7.35E-06	5.15E-05
1662	TRIM3	4.54294729232788	2.15404725074768	7.50E-06	5.25E-05
1653	CAMK2B	4.55390501022339	3.72818183898926	7.85E-06	5.47E-05
1661	SPHAR	4.54314565658569	3.03757762908936	8.00E-06	5.56E-05
1657	KCND1	4.54638195037842	27.3573112487793	8.22E-06	5.71E-05
1665	ARSE	4.54139995574951	27.9426174163818	8.40E-06	5.82E-05
1666	LOC283914	4.54136800765991	26.1557636260986	8.41E-06	5.82E-05
1669	CHIC1	4.53705501556396	5.71532106399536	8.56E-06	5.91E-05
1670	CELF2-AS2	4.53426456451416	3.32449412345886	8.58E-06	5.92E-05
1675	LRFN3	4.52390050888062	3.96831154823303	9.00E-06	6.18E-05
1697	PPP1R17	4.4973669052124	2.50608706474304	9.09E-06	6.24E-05
1694	PCDH1	4.49936151504517	2.20985960960388	9.19E-06	6.30E-05
1691	RPL23AP32	4.50171089172363	2.64326119422913	9.28E-06	6.35E-05
1681	WWP1	4.51762580871582	4.74442434310913	9.30E-06	6.37E-05
1680	ZNF768	4.51773548126221	4.96063661575317	9.31E-06	6.37E-05
1693	LINC00599	4.50005626678467	2.63585710525513	9.33E-06	6.38E-05
1692	APBA3	4.50131845474243	2.85131669044495	9.52E-06	6.49E-05
1713	CCDC126	4.48073959350586	2.39428329467773	9.73E-06	6.62E-05
1687	PCDHGA12	4.50604343414307	28.0503349304199	9.82E-06	6.68E-05
1690	BOK	4.50197410583496	28.1046314239502	9.99E-06	6.77E-05
1699	CCDC157	4.49642944335938	3.99442720413208	1.02E-05	6.88E-05
1705	ZNF256	4.49053144454956	28.611795425415	1.05E-05	7.09E-05
1730	SLC35A1	4.45817613601685	2.03687787055969	1.06E-05	7.12E-05
1706	HNRNPA1P33	4.48826217651367	26.9316730499268	1.06E-05	7.15E-05
1709	LOC90499	4.48525238037109	26.9012680053711	1.08E-05	7.24E-05
1714	LOC401324	4.47860240936279	3.06642532348633	1.09E-05	7.34E-05
1716	GLIS3	4.47609424591064	26.9190235137939	1.12E-05	7.50E-05
1718	LOC100240735	4.4741735458374	27.4826812744141	1.13E-05	7.56E-05
1729	CCNJL	4.45966863632202	2.7146372795105	1.13E-05	7.59E-05
1720	RAB33A	4.47264432907104	28.442440032959	1.14E-05	7.60E-05
1733	PACSIN3	4.45298290252686	2.39608240127563	1.14E-05	7.62E-05
1742	FKBP11	4.44518899917603	2.11519074440002	1.16E-05	7.78E-05
1735	SLC27A5	4.45269727706909	27.0017642974854	1.24E-05	8.23E-05
1747	ENKUR	4.4396858215332	28.0636749267578	1.31E-05	8.68E-05
1752	FTLP10	4.43184995651245	2.4705126285553	1.32E-05	8.76E-05
1754	EDARADD	4.43144178390503	27.8224983215332	1.36E-05	8.97E-05
1755	ZSCAN12P1	4.42894792556763	27.770435333252	1.37E-05	9.05E-05
1761	CD27-AS1	4.41939067840576	5.66009855270386	1.43E-05	9.38E-05
1775	SRCIN1	4.39907550811768	2.59182357788086	1.48E-05	9.65E-05
1768	LPCAT4	4.40589904785156	3.22685718536377	1.48E-05	9.68E-05
1771	MAST1	4.40313053131104	2.52159595489502	1.49E-05	9.74E-05
1773	RUNDC3A	4.4009861946106	27.8145732879639	1.55E-05	0.000100753850112
1778	L3MBTL1	4.39489650726318	27.7235507965088	1.59E-05	0.000103254880533
1787	PPFIA2	4.38447999954224	27.2662391662598	1.66E-05	0.000107595410914
1802	CDH10	4.37235689163208	2.1504328250885	1.67E-05	0.000107806300581
1789	NR1H3	4.38147687911987	28.0742740631104	1.68E-05	0.000108815144901
1790	LOC344595	4.38146877288818	27.9230575561523	1.68E-05	0.000108815144901
1792	ZNF454	4.38024997711182	28.0727481842041	1.69E-05	0.000109355380778
1799	CAPS	4.37551403045654	27.0703468322754	1.73E-05	0.000111382381492
1803	SMOC2	4.36966466903687	28.2454376220703	1.77E-05	0.000114021650979
1816	NPR2	4.35644435882568	2.85372042655945	1.80E-05	0.000115805647943
1811	FAM45B	4.3624062538147	27.5380363464355	1.83E-05	0.00011732799354
1812	C2orf42	4.36229658126831	28.0172996520996	1.83E-05	0.000117351309057
1813	PARD6G-AS1	4.36134386062622	27.674373626709	1.84E-05	0.000117797867728
1822	RGS20	4.34879779815674	2.88289356231689	1.88E-05	0.0001201683798
1820	LCA5	4.34965658187866	3.34466552734375	1.89E-05	0.000121137697207
1828	NFASC	4.33945083618164	2.2931067943573	1.91E-05	0.000122023167182
1829	SNX24	4.33800220489502	2.21184253692627	1.93E-05	0.000122901901638
1837	C15orf27	4.33015251159668	2.55727744102478	1.97E-05	0.000125659066165
1824	C1QTNF5	4.34409379959106	26.3132228851318	1.98E-05	0.000125734618196
1825	MFRP	4.34409379959106	26.3132228851318	1.98E-05	0.000125734618196
1839	WBSCR17	4.32879304885864	5.09852886199951	2.11E-05	0.00013333268715
1864	USP30	4.30436658859253	2.06468415260315	2.12E-05	0.000134088392751
1845	PPP2R5A	4.31997394561768	3.25125050544739	2.14E-05	0.000135359254443
1844	B3GALT5	4.32303476333618	27.7032737731934	2.16E-05	0.000136443646694
1851	TMEM177	4.31388187408447	28.4412670135498	2.25E-05	0.000141501236057
1853	ZFP69	4.31355333328247	28.2341442108154	2.25E-05	0.000141660387605
1860	ZNF23	4.30757904052734	3.31128621101379	2.26E-05	0.000142220318073
1857	ZNF224	4.30924701690674	4.77517032623291	2.29E-05	0.000143751891064
1872	BRSK2	4.29193258285522	2.48112893104553	2.33E-05	0.000146249925461
1865	FAM149B1	4.30394124984741	5.59264373779297	2.34E-05	0.000147052978895
1875	NAT14	4.28965711593628	2.4270031452179	2.40E-05	0.000150221347675
1873	NAT6	4.29162645339966	27.7698173522949	2.47E-05	0.00015434757842
1895	KDM1B	4.26418399810791	2.12609028816223	2.50E-05	0.000156235250925
1883	GABRB2	4.27762031555176	2.39525747299194	2.51E-05	0.000156530458286
1890	LINC00466	4.26769876480103	2.21809124946594	2.52E-05	0.000157469788498
1888	DOCK6	4.27149248123169	2.61163020133972	2.56E-05	0.000159711197554
1902	PXDNL	4.25657415390015	2.28964042663574	2.61E-05	0.000162733682755
1907	CDO1	4.24966716766357	2.34125876426697	2.65E-05	0.000164665718288
1887	N6AMT1	4.27307653427124	4.15611791610718	2.65E-05	0.000165034087987
1896	TRIM62	4.26259660720825	2.51730012893677	2.67E-05	0.000165729358976
1897	SPOCD1	4.26194906234741	3.01315784454346	2.75E-05	0.000170493979931
1905	FAM129B	4.2531270980835	2.0487368106842	2.76E-05	0.000170669473593
1900	ORAI3	4.25725221633911	3.40316963195801	2.81E-05	0.000173514395708
1923	LOC283688	4.2331075668335	2.61867737770081	3.03E-05	0.000186056908912
1916	GFRA2	4.23881053924561	27.8141860961914	3.08E-05	0.00018876400403
1930	KHDRBS3	4.22333526611328	2.62093806266785	3.12E-05	0.000191086232781
1928	MAN1C1	4.22406339645386	27.3768444061279	3.28E-05	0.000199551795391
1949	ZCCHC12	4.20118618011475	2.37003016471863	3.32E-05	0.000201963919414
1943	CSRNP3	4.20495748519897	2.42423272132874	3.37E-05	0.000204599395628
1953	ZNF418	4.1956090927124	2.07348442077637	3.42E-05	0.00020736285269
1935	PCDHA3	4.2136926651001	27.6098098754883	3.42E-05	0.000207391554926
1939	THAP2	4.20790386199951	5.608567237854	3.50E-05	0.000212000109828
1944	ZNF670	4.2026834487915	3.56843233108521	3.54E-05	0.000214139919787
1945	FAM227B	4.20266056060791	27.0746784210205	3.58E-05	0.000216339130639
1966	GPAM	4.18252229690552	2.30878257751465	3.66E-05	0.000220566037505
1951	RMST	4.19750547409058	27.5830059051514	3.66E-05	0.000220670442896
1957	C14orf79	4.19398212432861	27.9921073913574	3.71E-05	0.000223465298929
1965	LOC642852	4.18616914749146	26.9599361419678	3.83E-05	0.000229874303145
1974	LRRC48	4.16659164428711	2.4011116027832	3.92E-05	0.000234746144097
1971	TBC1D3P1-DHX40P1	4.17324304580688	26.0281162261963	4.04E-05	0.000241381733275
1973	CLCN4	4.16933012008667	5.57390117645264	4.11E-05	0.000244743454265
1998	RABEP2	4.14507579803467	2.1816885471344	4.14E-05	0.000246387085722
1977	PXN-AS1	4.16286039352417	27.8825664520264	4.22E-05	0.000250797911346
1990	PGBD5	4.14950656890869	3.85059309005737	4.43E-05	0.000261824975442
1989	ALG1L	4.15035438537598	26.2963027954102	4.44E-05	0.00026258568042
1994	NPHP1	4.14784240722656	27.8310451507568	4.49E-05	0.000265044241132
2015	AQP4	4.12849903106689	2.47311878204346	4.58E-05	0.000269832592502
2024	AFF2	4.12094593048096	2.21788907051086	4.67E-05	0.00027475283548
2004	TM6SF2	4.13776254653931	27.6723289489746	4.68E-05	0.000275135196739
2014	LPPR5	4.12876987457275	3.09957957267761	4.76E-05	0.000279433107519
2010	FGF2	4.13113737106323	4.60791778564453	4.80E-05	0.000281528525797
2023	STRBP	4.12116956710815	2.31739401817322	4.83E-05	0.000283323235842
2012	RIMBP2	4.12920236587524	27.2917423248291	4.85E-05	0.000283962775971
2027	PKNOX2	4.12042236328125	2.60655975341797	4.91E-05	0.000287474829222
2025	NETO1	4.1207332611084	27.2441825866699	5.02E-05	0.000293168496782
2040	EXD3	4.10283803939819	2.0943775177002	5.02E-05	0.000293168496782
2029	PGBD2	4.11754846572876	28.1416702270508	5.08E-05	0.000296712914208
2031	C9orf117	4.11681127548218	26.5415477752686	5.10E-05	0.000297460858238
2044	SEZ6	4.09930849075317	2.59554028511047	5.23E-05	0.000304127859286
2053	SHF	4.09165668487549	2.04847884178162	5.35E-05	0.000311449233037
2043	GDAP1L1	4.09955787658691	27.7520809173584	5.47E-05	0.000317950833294
2052	NDUFC2-KCTD14	4.09170866012573	27.3777160644531	5.65E-05	0.000327856530349
2054	SIAH2	4.09129190444946	4.96059942245483	5.65E-05	0.000327947629657
2055	KCNH3	4.09115552902222	5.23278284072876	5.66E-05	0.000328180803596
2058	LIPG	4.08190155029297	27.9476776123047	5.88E-05	0.000339752036444
2067	ATF7IP2	4.07731866836548	2.74372601509094	5.88E-05	0.000339877558441
2059	DYNC1I1	4.08144092559814	28.0197162628174	5.89E-05	0.000340220410454
2062	ADAMTS9-AS2	4.08022308349609	27.3638381958008	5.92E-05	0.000341737155261
2063	MCM3AP-AS1	4.079909324646	27.8815250396729	5.92E-05	0.000342005340666
2073	ESRRB	4.06969451904297	2.65367269515991	5.96E-05	0.000343558848299
2068	MFSD3	4.07593774795532	27.9007186889648	6.02E-05	0.000346876189233
2070	PYGO1	4.07192707061768	27.233793258667	6.12E-05	0.000352048288685
2071	HID1	4.07192087173462	27.7413635253906	6.12E-05	0.000352048288685
2079	DSCAML1	4.06248807907104	2.98122572898865	6.22E-05	0.000357149377918
2077	LOC100653515	4.06458330154419	3.49959111213684	6.24E-05	0.000358065237188
2084	TIMP3	4.05854368209839	27.478385925293	6.46E-05	0.000369225666407
2086	UBE2Q2P2	4.05840063095093	27.7761707305908	6.46E-05	0.000369306051215
2114	FDXR	4.03375482559204	2.11494493484497	6.47E-05	0.000369422282363
2107	ALG14	4.03747272491455	2.01904892921448	6.49E-05	0.000370787724874
2087	DDX26B	4.05681848526001	27.4748859405518	6.50E-05	0.000371259096155
2088	ZNF300P1	4.05649471282959	4.92094135284424	6.50E-05	0.000371259096155
2089	ADCY9	4.05284833908081	27.0616016387939	6.61E-05	0.000376670348818
2096	ANKS6	4.04598617553711	2.51073980331421	6.65E-05	0.000378657426444
2103	CYP4F35P	4.03902435302734	25.5735092163086	6.99E-05	0.000396319937552
2111	CDKN1C	4.03558731079102	27.1948280334473	7.08E-05	0.000401543854701
2113	KCTD14	4.03404521942139	27.9774227142334	7.13E-05	0.000403749684352
2132	HABP4	4.01217460632324	2.09587407112122	7.14E-05	0.00040434294867
2118	AVEN	4.03145360946655	27.2547187805176	7.20E-05	0.000407485460252
2121	PCDHB5	4.02754020690918	27.3111743927002	7.32E-05	0.000413343416981
2133	C10orf88	4.01163578033447	2.41678166389465	7.37E-05	0.000416183359938
2130	PCDHB4	4.01368141174316	2.35543203353882	7.51E-05	0.000423110203848
2137	STON1	4.00840759277344	2.19720244407654	7.62E-05	0.000428909113373
2147	NAT8L	3.99906635284424	2.1835880279541	7.64E-05	0.000430240796483
2131	LMO3	4.01285934448242	27.9424629211426	7.76E-05	0.000436400831078
2146	MAPKAPK5	3.99975299835205	2.43207097053528	7.77E-05	0.000437037252801
2136	AKR1C1	4.00946187973022	28.1421012878418	7.87E-05	0.000441531298646
2142	PCDHGA4	4.00315380096436	27.4740142822266	8.07E-05	0.000451835016476
2145	KIAA0825	3.99983215332031	3.24568390846252	8.12E-05	0.000454394000244
2155	DTX2P1-UPK3BP1-PMS2P11	3.99165463447571	2.57306551933289	8.25E-05	0.000460490612941
2168	UNC5C	3.97598838806152	2.27508401870728	8.70E-05	0.000482860546709
2162	ASB4	3.97824501991272	4.22807359695435	8.89E-05	0.00049220626584
2163	HCG17	3.97800421714783	27.8687171936035	8.92E-05	0.00049336295336
2167	ZBED3	3.97675848007202	26.0081329345703	8.96E-05	0.000495578624647
2180	GPR37	3.96254348754883	3.0240523815155	9.31E-05	0.000513698605803
2182	OSBPL6	3.9614794254303	2.75017094612122	9.42E-05	0.000519278618739
2183	ZXDA	3.96089816093445	27.5024852752686	9.54E-05	0.000525148990486
2185	MYL5	3.95820069313049	27.8587341308594	9.65E-05	0.000529575075165
2197	ZKSCAN2	3.94973134994507	2.39379096031189	9.81E-05	0.000537477861738
2192	HIST1H4K	3.95157647132874	27.7837047576904	9.90E-05	0.00054199568957
2202	SPRY3	3.94585275650024	26.5429859161377	0.000101276176352	0.000552841092332
2214	ZFYVE9	3.93765115737915	2.24458980560303	0.000101297405249	0.000552841092332
2207	ZFPM2	3.94163584709167	4.51730012893677	0.000102795723898	0.000559085996842
2234	FAM95B1	3.91966366767883	2.06831669807434	0.000107065573025	0.000580708761776
2232	PARD3B	3.92166829109192	2.43585109710693	0.000107134466938	0.000580949401072
2223	C6orf57	3.92929291725159	27.6688137054443	0.000108104723396	0.00058594244356
2233	HEATR3	3.91981172561646	2.05093050003052	0.000110639623311	0.000597903289471
2260	ZNF432	3.89333319664001	2.07987570762634	0.000114133555045	0.000615520807104
2241	RAB26	3.91507363319397	27.2744827270508	0.00011431452383	0.000616356433289
2255	PRDM15	3.899174451828	2.29274725914001	0.000119284734881	0.000640675335688
2252	NDP	3.90208196640015	27.7477684020996	0.000120282605843	0.000645314460765
2253	SULT4A1	3.90205144882202	27.3005638122559	0.000120296988011	0.000645314460765
2259	CELF3	3.89634871482849	2.66764211654663	0.000120832389814	0.000647372989173
2283	MAPK8IP1	3.87281250953674	2.07185506820679	0.000128108141348	0.000682034038202
2267	ZNF684	3.88518142700195	28.1343231201172	0.000128489356154	0.000683909862889
2295	ASGR1	3.86497378349304	2.05002188682556	0.000128799280761	0.00068525151934
2272	TMEM179	3.87919545173645	26.9853515625	0.000131521329443	0.000698321947809
2278	PPAPDC2	3.87530064582825	3.73638105392456	0.00013280593106	0.000704510925665
2280	USP27X	3.87475252151489	26.4538307189941	0.000133815351519	0.000708913087917
2287	PMS2CL	3.86913299560547	3.1470673084259	0.000135966087457	0.000718699564273
2288	MRAP	3.86806988716125	26.9259414672852	0.000137337291827	0.000725138451674
2300	NIM1	3.8619167804718	2.76790285110474	0.000137408589002	0.000725353206842
2291	KDM5B-AS1	3.86744356155396	27.4384269714355	0.000137671938542	0.000726581447485
2299	PCDHGA3	3.86215758323669	26.8284282684326	0.00014052633178	0.000740326222095
2304	PRKAA2	3.8566734790802	3.66517400741577	0.000143399406149	0.000754623046888
2305	SPRN	3.8563871383667	27.3125324249268	0.000143706427719	0.000755976936067
2308	HNRNPUL2-BSCL2	3.85470819473267	26.9751262664795	0.000144644395161	0.000760189100956
2327	ZFP28	3.84100389480591	2.12624454498291	0.000145304533107	0.000763291898686
2314	ROR1	3.84968137741089	4.40896511077881	0.000147227527401	0.000772023735668
2322	DHX37	3.84546661376953	2.14199161529541	0.000147549059176	0.000773538516079
2315	FAM161B	3.84856748580933	27.2393856048584	0.000148124704681	0.000776212777673
2329	C9orf41	3.83832001686096	2.04770827293396	0.000148474694535	0.000777702701187
2319	SNED1	3.8461697101593	26.934455871582	0.000149505109651	0.000782453999334
2347	TRUB1	3.82128500938416	2.13530373573303	0.000153923273113	0.000803399437407
2331	ARHGEF25	3.83761215209961	27.1879386901855	0.00015453138848	0.000806040622668
2349	PCDHB11	3.81812405586243	2.1206202507019	0.000157461210988	0.000818438938655
2335	NR6A1	3.83181762695312	27.1577968597412	0.000158025169016	0.000821009904212
2339	EPHA7	3.83059906959534	4.68070793151855	0.0001585735105	0.000823497515831
2340	GAN	3.83025908470154	26.9127006530762	0.000158977552516	0.000825233905085
2345	STON1-GTF2A1L	3.82458853721619	26.5879993438721	0.00016248884922	0.000841432199963
2346	ACTR3B	3.8244264125824	27.6491470336914	0.000162590274376	0.000841729812194
2357	ZBTB45	3.81380224227905	2.51207327842712	0.000164590392264	0.000850826720027
2362	FAM71E1	3.81022763252258	27.26930809021	0.000171712230455	0.000885323441568
2368	CCDC149	3.8088538646698	26.6803665161133	0.00017262000103	0.00088942295941
2389	KIF9-AS1	3.79158735275269	2.0898015499115	0.000173956519505	0.000895724808912
2373	PCDHGA10	3.80182456970215	27.183084487915	0.000177336617689	0.000911007186197
2374	STX1A	3.801673412323	27.4616432189941	0.000177439341723	0.000911147173283
2375	KIF7	3.80165505409241	26.8911476135254	0.000177451739861	0.000911147173283
2377	PPP1R3G	3.79845237731934	27.6079692840576	0.000179642179059	0.000921595116569
2379	DHFRL1	3.79769349098206	3.69984316825867	0.00017985075621	0.000922465355474
2380	OSCP1	3.79601430892944	3.44951987266541	0.000180002580449	0.000922844398381
2385	ZBTB22	3.79311227798462	3.20397710800171	0.000181510067289	0.000929768047968
2382	EPN2-IT1	3.79383111000061	27.1868438720703	0.000182848058502	0.000935419438859
2383	SDPR	3.7938277721405	27.9406147003174	0.000182850291392	0.000935419438859
2398	PNPLA4	3.78391265869141	2.15196633338928	0.000187962996761	0.000959295742571
2397	ZNF550	3.78508710861206	27.8737373352051	0.000189062247824	0.000963898377977
2399	NKAIN2	3.78343367576599	27.4555606842041	0.00019025946713	0.000968928346255
2400	OBSCN	3.78243899345398	25.813419342041	0.0001909831818	0.000971152349531
2402	TM4SF18	3.78218173980713	27.586124420166	0.000191170791682	0.000971480663328
2408	PTCD2	3.77609658241272	3.94702982902527	0.000194988360063	0.000989182757859
2407	GRK4	3.77643799781799	27.1025619506836	0.00019540501454	0.000991084191518
2412	LRRN2	3.77371788024902	27.5410461425781	0.000197440957111	0.000999911590792
2413	ROM1	3.77232027053833	3.6575231552124	0.000197498435244	0.000999988870711
2419	ZNF641	3.76706171035767	3.17075562477112	0.000200412770279	0.001013424197919
2427	LOC730668	3.764155626297	2.58192944526672	0.000200352914898	0.001013424197919
2417	FBXL2	3.76837801933289	27.7188892364502	0.000201496176512	0.001017837158638
2420	SYNPR	3.76674723625183	27.9234600067139	0.000202750300082	0.001023735580416
2433	ZNF853	3.76252365112305	3.22005891799927	0.000204168643839	0.001029142051068
2441	C2orf81	3.75746917724609	27.3680515289307	0.000210026652075	0.001056197724213
2446	PCDHA12	3.75081181526184	27.272346496582	0.000215398878045	0.001081148087598
2456	GRAMD1C	3.74011135101318	2.54706406593323	0.000220703396236	0.001105898168659
2459	C2orf40	3.73843216896057	27.7649574279785	0.000225735206825	0.001128962016228
2461	PCDHB19P	3.73738884925842	2.78671312332153	0.000225856348889	0.001129329423639
2468	LOC100132356	3.72955727577209	26.8089199066162	0.000233431781937	0.00116327902103
2470	C19orf44	3.72725367546082	26.9827976226807	0.000235469467025	0.001171735077575
2472	HMGN5	3.72459149360657	3.15516662597656	0.000235524390118	0.001171735077575
2479	WARS2	3.71860599517822	2.09719347953796	0.00023739091947	0.001179782064325
2473	FAXC	3.72454977035522	26.8189945220947	0.000237882913546	0.001181483474573
2476	ZCCHC18	3.722496509552	27.609992980957	0.000239730934707	0.001189664135651
2490	CCDC159	3.70762658119202	2.01815176010132	0.000240006777471	0.001190783521402
2477	WDR86	3.71996998786926	26.6454105377197	0.000242023711232	0.001200036345874
2481	TRMT1L	3.71714806556702	27.3033237457275	0.000244609153471	0.001210322207876
2487	CCDC175	3.70875287055969	26.3478488922119	0.000252455048278	0.00124679947321
2501	CPOX	3.69976091384888	27.5491943359375	0.000261121750399	0.001284779763179
2507	ZNF660	3.69429278373718	3.73134231567383	0.000265493964845	0.001305207565654
2516	C9orf69	3.6894793510437	2.87196254730225	0.000267486322624	0.001314456646819
2515	RNF157-AS1	3.69009828567505	26.9129734039307	0.000270747214223	0.001328551588168
2523	LOC100130015	3.68314385414124	26.9691638946533	0.000277880761835	0.001359893331577
2531	VASN	3.67645192146301	27.1798896789551	0.000284912092841	0.001391141585453
2536	SENP8	3.67248368263245	27.7266979217529	0.000289160094443	0.001408256330318
2557	DKFZP434I0714	3.65434670448303	2.06592178344727	0.000291852758143	0.001420054319922
2548	ZNF17	3.66096043586731	2.75093555450439	0.000296188018701	0.001438488704317
2546	PCDHGB3	3.66344666481018	27.3257637023926	0.000299058555086	0.001450942428464
2549	GALNT4	3.65860748291016	27.1618556976318	0.000304489403892	0.001472465500324
2551	IDUA	3.65761804580688	26.7535266876221	0.000305611188079	0.001476684333096
2554	ZFP2	3.65597033500671	27.9265689849854	0.000307487706852	0.001484842777676
2574	NPR1	3.64290976524353	2.40843152999878	0.000313249289632	0.001511124780901
2567	ZNF239	3.64677166938782	27.5267639160156	0.000318165935792	0.001532295453916
2569	CD248	3.64667081832886	27.0378704071045	0.000318284794109	0.001532295453916
2579	TRAM1L1	3.63900136947632	27.7437133789062	0.000327456660448	0.001571659262284
2580	ADCYAP1R1	3.63871669769287	26.8105621337891	0.000327801797519	0.001572997037286
2589	MGC12916	3.62754058837891	2.2130823135376	0.000328092784055	0.001574074475012
2584	DNER	3.63722252845764	27.4706897735596	0.000329619352554	0.00158043805356
2588	SLC25A27	3.63025760650635	27.1775703430176	0.000338216628208	0.001616098256152
2594	CDKL3	3.62158751487732	2.85273027420044	0.000344585756209	0.001643878795883
2599	HS3ST3A1	3.61933708190918	2.87229228019714	0.000349936702338	0.001668062131531
2600	ZNF707	3.61895561218262	3.83626580238342	0.000352116980975	0.001677442238814
2613	BAMBI	3.61196851730347	2.8988344669342	0.000357258901196	0.001700569600831
2606	LOC653513	3.61451959609985	27.2345104217529	0.000358426589336	0.00170556285002
2607	ZNF879	3.61450052261353	27.9188938140869	0.000358451906924	0.00170556285002
2608	PPP1R37	3.61427092552185	25.5821380615234	0.000358755002835	0.00170666218059
2611	RGS11	3.61226630210876	27.2690753936768	0.000361411570832	0.001716541902291
2616	JMJD1C-AS1	3.60954594612122	26.6338844299316	0.000365046183372	0.001732762304477
2619	GRM3	3.60629820823669	27.5616645812988	0.000369430466029	0.001751467177413
2622	KIAA0895	3.60056781768799	2.38885974884033	0.000372094994349	0.00176057571637
2642	CCDC51	3.58207893371582	2.04449987411499	0.00038147556618	0.00180172088944
2623	DBP	3.59490180015564	27.304178237915	0.000385209713546	0.001815014377371
2629	LINC00472	3.59100389480591	26.7745952606201	0.000390750573008	0.001837466363366
2636	GUSBP4	3.58455491065979	2.62570190429688	0.000392524746553	0.001845076631645
2643	LOC254128	3.58182573318481	2.52536392211914	0.000395062366099	0.001855899881679
2641	CNTN2	3.58307766914368	3.20357036590576	0.000399403833113	0.001872951730572
2638	SOX1	3.58360767364502	26.3760929107666	0.000401470647989	0.001881526269938
2647	UNC79	3.57875990867615	26.8367519378662	0.000408646292151	0.001910619043799
2658	FAM222A-AS1	3.56866502761841	26.5154666900635	0.000423976705719	0.001975666388288
2660	C2orf88	3.56738114356995	26.9281997680664	0.000425964984746	0.001983760642685
2671	SERP2	3.55522060394287	2.10897326469421	0.000426765522005	0.001986707577479
2668	LOC283761	3.55930304527283	27.2329730987549	0.000438675430062	0.002036148586412
2669	SLC18A1	3.55610585212708	27.2093143463135	0.000443803733362	0.002058338599652
2675	CCDC148	3.55189943313599	2.74356484413147	0.000447927045206	0.002074618692364
2676	MSL3P1	3.55176711082458	27.4415054321289	0.000450853210366	0.002086131889182
2679	PCDHGA6	3.55016398429871	27.2381401062012	0.000453484402626	0.002097077618233
2680	ADAM1A	3.54997825622559	27.4395980834961	0.000453790208755	0.002098082155878
2688	GMEB2	3.54373145103455	2.22533369064331	0.000453972745433	0.002098516480936
2683	NDUFAF4P1	3.54618287086487	2.84067463874817	0.000454749056187	0.002101187782701
2686	MMP11	3.54409623146057	27.4230670928955	0.000463574392793	0.002138310237134
2687	CCDC17	3.54391360282898	26.0494556427002	0.000463881265227	0.002139309121526
2695	ZNF624	3.53817200660706	27.3901348114014	0.000473628658295	0.002181288819827
2699	C3orf18	3.53651905059814	27.3062896728516	0.000476470391819	0.002192671012361
2700	ABCB1	3.53586006164551	27.0201015472412	0.000477607477116	0.00219705004913
2708	TMC1	3.53058314323425	3.33853054046631	0.000484438976664	0.002225018732064
2709	MEX3D	3.53026795387268	26.1311016082764	0.000487361718719	0.00223627463572
2713	TAPT1-AS1	3.52293682098389	27.2034168243408	0.000500432108533	0.002288711126223
2716	TEX9	3.52141690254211	27.017204284668	0.00050318271156	0.00229951489601
2718	LOC643529	3.51750469207764	27.2639102935791	0.000510328087105	0.002325438836318
2731	SH2D4A	3.5048840045929	2.45467758178711	0.000523178216704	0.00237759003086
2738	SHB	3.5032799243927	2.4404661655426	0.000526689904609	0.002391713397348
2744	HVCN1	3.50091791152954	2.62961959838867	0.000532729930114	0.00241728757178
2732	TNFRSF25	3.50480365753174	27.2476825714111	0.000534186719173	0.002422041851136
2741	ITPKC	3.50218296051025	2.93783926963806	0.000534024766375	0.002422041851136
2735	PABPC5	3.50428438186646	27.4749298095703	0.000535183890194	0.002426098683852
2747	DLL3	3.49957633018494	27.1261520385742	0.000544306495759	0.002463681188335
2749	RGPD8	3.4981095790863	25.932731628418	0.000547178004948	0.002475732230222
2764	LOC152225	3.48573732376099	2.11274123191833	0.000552567426778	0.002496302130586
2755	ZNF823	3.49172353744507	4.35834693908691	0.00055916945474	0.002522759562852
2756	GLI2	3.49110674858093	26.3347244262695	0.00056108472135	0.002530436540348
2757	ZNF582	3.49008822441101	27.6989841461182	0.00056313511734	0.002538233756293
2761	GRK6	3.48696708679199	4.36126708984375	0.000568858245997	0.002562079561644
2762	KLHL14	3.48663425445557	26.8120403289795	0.000570139085485	0.002567360148063
2775	PPP1R3C	3.47918772697449	2.95742321014404	0.000579811854709	0.002606457314602
2772	RGR	3.48142766952515	27.6383895874023	0.000580851940604	0.002610637393764
2778	YJEFN3	3.47747564315796	26.9803085327148	0.000589109025021	0.002644737749553
2781	SNORA48	3.4758620262146	27.5824508666992	0.000592511763786	0.002659509880053
2787	RPUSD2	3.46965432167053	2.04158711433411	0.000592630903145	0.002659540654013
2788	LOC729970	3.4665150642395	2.68811655044556	0.000604444808954	0.002706404488638
2792	MYCL1	3.46273636817932	27.3199272155762	0.000620883053384	0.002775285148604
2793	ATP6V1B1	3.46248912811279	26.8719959259033	0.000621429109091	0.002777201863759
2795	LOC100506713	3.46065306663513	3.36509490013123	0.000622517638382	0.002781017122355
2802	IGSF9B	3.45871329307556	2.78846669197083	0.000623212771195	0.002783597529422
2797	RAPGEF4	3.45987010002136	3.45776510238647	0.000624689485618	0.00278914140553
2805	C17orf59	3.45587277412415	27.4953079223633	0.000636219615065	0.002832080023008
2808	ELOVL2-AS1	3.45235657691956	3.91979718208313	0.000643561456615	0.002863147381928
2810	ITGB4	3.4507303237915	26.8211898803711	0.000647942337153	0.002879392532423
2815	TH	3.44778060913086	5.81672334671021	0.000654656965475	0.002902696533927
2820	LENG9	3.44559860229492	25.532398223877	0.000659840911737	0.002920760948494
2821	D21S2088E	3.4451425075531	24.8095226287842	0.000660908197624	0.002924121128993
2824	ZNF787	3.44385313987732	3.30816221237183	0.000660970384389	0.002924121128993
2826	MTHFD2L	3.44254922866821	4.58027458190918	0.00066652507435	0.002944295582071
2838	GSDMB	3.43209886550903	26.8204288482666	0.000692125909233	0.003046022721309
2840	BBC3	3.43138670921326	26.895227432251	0.000693869265707	0.003052560814923
2845	GABPB2	3.43009185791016	27.2597637176514	0.000697050182409	0.003064846968727
2855	PLCB1	3.42540311813354	2.61773562431335	0.000699223286865	0.00307383124957
2849	MAMSTR	3.42902541160583	26.658670425415	0.00069967965839	0.00307526672641
2859	FAM167A	3.42142486572266	2.07926106452942	0.000701174104854	0.003081263422554
2853	PCDHGA5	3.42706418037415	26.9476985931396	0.000704539927821	0.003093975938285
2854	ADCK5	3.42650556564331	27.4816646575928	0.000705930424893	0.003097567255282
2856	TNFAIP6	3.42450928688049	27.8974456787109	0.000710919190119	0.003115994066831
2861	ZNF341	3.4188334941864	26.6127471923828	0.000725283210163	0.003170737932062
2862	PRR19	3.41798877716064	26.9758033752441	0.00072744451924	0.003178278966286
2870	NMNAT2	3.41105580329895	26.405481338501	0.00074540847805	0.003252690868182
2887	C1orf213	3.39904236793518	2.18071436882019	0.000756522114543	0.003296960957696
2879	GRAMD1B	3.40479135513306	26.8552742004395	0.000761995514132	0.003318982300062
2880	CELF4	3.40416717529297	27.2938079833984	0.000763666767288	0.003325650128699
2882	XKR6	3.40168070793152	26.3609752655029	0.000770359469226	0.003351522721128
2884	DGCR11	3.40080165863037	3.16421961784363	0.000770456861291	0.003351522721128
2894	CEP170B	3.39300131797791	2.17959809303284	0.000775202149975	0.003370308025756
2895	A2M-AS1	3.39281392097473	2.17964720726013	0.000784440907256	0.003405474217242
2892	KCNJ8	3.39591693878174	27.2081069946289	0.000786083920762	0.003411356494532
2899	SLC2A11	3.38389110565186	2.24654531478882	0.000814675267441	0.003520598136219
2903	ZFYVE28	3.38194227218628	26.5382137298584	0.000825461341967	0.003562491115608
2904	ZC3H10	3.38190364837646	27.2986888885498	0.000825572647706	0.003562491115608
2906	ZBTB42	3.380939245224	26.8206996917725	0.000828357143694	0.003573855611209
2912	TLCD1	3.37692403793335	27.3668804168701	0.000840045132908	0.003620984352696
2928	SYS1-DBNDD2	3.36463046073914	2.25319147109985	0.00086044333011	0.003697471102503
2921	GDNF	3.36812376976013	2.79919362068176	0.000863665679838	0.003710644892553
2922	C22orf23	3.36809301376343	27.0717086791992	0.000866294816223	0.003720590936909
2925	OXSM	3.36659526824951	27.4638652801514	0.000870821978385	0.003738678517313
2927	CACNA1D	3.36545062065125	3.57509303092957	0.000872910563522	0.00374696622102
2926	GGN	3.36568975448608	26.1503677368164	0.00087356924985	0.003747864614623
2929	NUDT17	3.36375641822815	27.3688564300537	0.000879463191921	0.00376826432052
2942	DTX4	3.35435605049133	2.0992214679718	0.000882408205323	0.00377814908736
2936	ZNF688	3.35807251930237	27.1133232116699	0.000897004953445	0.003832333933495
2937	VWCE	3.35800647735596	26.5586891174316	0.000897210305255	0.003832519980212
2940	FAM229A	3.35501599311829	27.1355895996094	0.000906572519514	0.003869022828327
2943	MORC4	3.35249638557434	2.90644359588623	0.000910194655473	0.003880286286811
2947	NRSN1	3.35158467292786	2.89833307266235	0.00091416595109	0.003894412718978
2944	GLB1L2	3.35229778289795	26.4005374908447	0.000915160609654	0.00389794896606
2957	AQP7P1	3.34093451499939	26.3444709777832	0.000951891476394	0.004037697261797
2977	RCAN2	3.33099913597107	2.06378793716431	0.000952525752089	0.004038941096308
2969	CHCHD4	3.33675026893616	4.53141450881958	0.000965098909562	0.004084941524641
2968	FLJ35946	3.33683848381042	27.006420135498	0.000965464635143	0.004085759397532
2970	HLA-F-AS1	3.33625531196594	25.2257061004639	0.000967411618673	0.00409320943996
2978	PRSS48	3.33099150657654	26.4465274810791	0.000985152756439	0.00416015835069
2989	RAVER2	3.32297658920288	2.5160551071167	0.000998689208532	0.004210564719348
2987	EEF1A2	3.32394766807556	26.4455718994141	0.00100936739113	0.004251044812644
2991	C21orf119	3.32092928886414	27.5945091247559	0.00101991193848	0.004289840275059
3005	DLX6	3.31277775764465	2.15831518173218	0.001020027882679	0.004289840275059
2994	C21orf88	3.31979084014893	27.1622047424316	0.001023915553734	0.004303897747247
2998	SLC22A20	3.31904029846191	25.5753517150879	0.001026562957596	0.004312729729269
3000	LOC100133286	3.31651401519775	3.25056314468384	0.001031309457208	0.004330894873875
3012	HMP19	3.30858731269836	2.15851092338562	0.001031577507577	0.004330894873875
3019	SALL4	3.30506134033203	2.0983030796051	0.00104785409708	0.004390495691392
3011	GCNT2	3.30868625640869	2.25156879425049	0.001058765513687	0.004429052551184
3014	ZNF836	3.30803275108337	26.8767890930176	0.001066131759962	0.004453685514368
3017	SPATA12	3.30559659004211	27.1405410766602	0.001075078783983	0.004487894973108
3018	ABCC6P2	3.30528473854065	27.1453399658203	0.001076228625379	0.004491301814284
3030	C22orf31	3.29818058013916	27.3743057250977	0.001102745423634	0.004589637691827
3040	ZNF781	3.29078793525696	2.54260587692261	0.001118483664034	0.004646974928312
3038	SNX32	3.29248523712158	27.0396213531494	0.00112444105722	0.004669269088589
3041	CTNNA2	3.29066610336304	27.3307666778564	0.001131453678359	0.004695096675827
3048	TNFRSF11B	3.28821754455566	27.2510013580322	0.001140957830219	0.004728736162128
3050	LRRC6	3.28688025474548	26.9850597381592	0.001146179290911	0.004747884344965
3054	ARHGEF19	3.28410530090332	3.06623291969299	0.001150869588258	0.00476398061298
3056	CYSLTR2	3.28294944763184	27.1628799438477	0.001161656962417	0.004805275377541
3057	LGI2	3.28185200691223	24.9894428253174	0.001166012249546	0.004821607217656
3059	BAHCC1	3.27785587310791	2.23468279838562	0.001170298394184	0.004837641843743
3063	MAP10	3.27485823631287	2.77340388298035	0.001184201053541	0.004889990612653
3066	SNORA66	3.27233815193176	27.3043899536133	0.001204413650576	0.004961878513433
3071	METTL18	3.26813220977783	27.506254196167	0.001221761473175	0.005028439603061
3073	ZNF285	3.26729464530945	4.40275239944458	0.001224364511458	0.005038272727309
3088	TRIM47	3.25792741775513	2.00829887390137	0.001227080817071	0.005043333667292
3076	LINC00535	3.26468706130981	26.5328788757324	0.001236144705348	0.005074406150932
3079	ADAMTS13	3.26327753067017	3.46121048927307	0.00123869974531	0.005083132738637
3080	FBXO31	3.26281332969666	3.16130042076111	0.001238543212604	0.005083132738637
3084	GNG12-AS1	3.25978922843933	25.6942768096924	0.001256862224843	0.005145184697135
3085	C2orf16	3.25862383842468	26.770902633667	0.001261839113246	0.00516288154022
3089	H19	3.25768947601318	26.8361988067627	0.001265843471049	0.005177476852919
3104	TST	3.24986672401428	2.92559766769409	0.001291227497055	0.005269471828953
3109	BZRAP1	3.24798536300659	2.09412837028503	0.001293445309176	0.005275795693671
3108	PDE10A	3.24825668334961	26.7055740356445	0.001306926112316	0.005326196128065
3114	TMCC2	3.24521207809448	26.8630809783936	0.001320448690507	0.005375755875447
3121	TPTEP1	3.23884606361389	2.80103325843811	0.001339882470043	0.005448318658442
3124	MAP6D1	3.23505926132202	26.9872989654541	0.001366484513389	0.00554221783975
3130	LOC100499183	3.23142910003662	27.0545520782471	0.001383302872859	0.005604671886167
3144	LOC286297	3.21896457672119	2.10373067855835	0.001410323382625	0.00569855333348
3135	ARL6	3.22493743896484	27.2047252655029	0.001413858116068	0.005709913612479
3140	PPP1R3F	3.22123956680298	26.6477012634277	0.001431542160347	0.005776406747865
3143	CACNA2D2	3.2194492816925	26.1946640014648	0.001440176491318	0.005807976332156
3146	FLJ40292	3.21744990348816	27.252405166626	0.001449876894137	0.005840349038642
3148	CCDC160	3.21545696258545	27.2199935913086	0.00145960670785	0.005872642174645
3154	MBLAC2	3.21158766746521	3.9052038192749	0.001476680109894	0.005935286795004
3159	ZNF613	3.20610976219177	2.08202934265137	0.001486879914021	0.005974255749533
3156	FCRLB	3.20864224433899	26.9628829956055	0.001493334414142	0.00599612119569
3162	SEPT7L	3.20539927482605	26.4695281982422	0.001509637466111	0.006051023008603
3165	GAS1	3.20290064811707	27.02610206604	0.001522310272007	0.006094902147186
3169	SEC14L3	3.20098352432251	24.2602691650391	0.001532101407841	0.006130994077735
3174	STPG1	3.19874978065491	2.99056696891785	0.001535557696323	0.006142749467171
3173	ASIC2	3.19894051551819	26.6381969451904	0.001542598719952	0.006163629095947
3176	HS3ST4	3.19679808616638	27.0076599121094	0.001553678127422	0.006204758072184
3185	ZNF354A	3.18874073028564	2.19344758987427	0.00156410313375	0.006236927075084
3188	DLGAP1-AS5	3.18805694580078	2.87272095680237	0.001590059310416	0.006266396869304
3192	THNSL2	3.18677639961243	27.2100028991699	0.001606492022265	0.006266396869304
3195	RFESD	3.18541526794434	27.4086780548096	0.00161379164823	0.006266396869304
3205	LOC646736	3.17593693733215	2.21898221969604	0.001639598606671	0.006266396869304
3210	CCDC171	3.16802358627319	2.18443083763123	0.001678036365285	0.006381819098932
3213	PSTK	3.16546940803528	2.3221230506897	0.001698424491347	0.006451071600715
3212	LOC643355	3.16673636436462	26.2259120941162	0.001717119571914	0.006515811307332
3234	WNT10B	3.14799761772156	26.6901359558105	0.001826896871888	0.006878378526077
3242	KCNK3	3.14366745948792	2.02443313598633	0.001834479853153	0.006893779121336
3238	LDLRAD2	3.14600157737732	7.03672170639038	0.001838941477481	0.006909449212502
3248	CXXC4	3.14010071754456	2.24003529548645	0.001845758096503	0.006930663645175
3243	TBKBP1	3.14292240142822	26.3256072998047	0.001857725491391	0.006971179656067
3254	MGC16275	3.1371967792511	26.7462940216064	0.001893081008873	0.007080296348675
3255	ISM2	3.13616347312927	27.3175086975098	0.001899527931118	0.007098803814527
3256	OTUD7A	3.13602066040039	26.1652755737305	0.00190041971064	0.007101016132865
3264	SAP30L	3.13372349739075	2.2311372756958	0.001903992281318	0.007112121301892
3267	HYAL3	3.13181018829346	27.2025890350342	0.001926909714791	0.00718865703332
3273	WFDC2	3.12695360183716	26.8372859954834	0.001957888019709	0.007293887328536
3281	ACTL6B	3.11936283111572	27.4217319488525	0.002007228780029	0.007458930166891
3288	MSX2	3.11532735824585	26.8955116271973	0.002033923233075	0.007551019701977
3289	FP588	3.11501502990723	26.571159362793	0.002036002623651	0.00755628165743
3293	C16orf93	3.11069512367249	2.54408884048462	0.002046739436369	0.007584335151727
3292	PIGV	3.11178946495056	26.6668167114258	0.002057596505564	0.007620838267779
3298	PRRT3-AS1	3.108558177948	26.5723361968994	0.002079438311688	0.007686263397414
3304	PCDHGA1	3.10458731651306	26.7637157440186	0.002106574362974	0.007772012517352
3306	IL17D	3.10313534736633	26.9329776763916	0.002116577435392	0.007801626693854
3308	OSBP2	3.10211944580078	26.6528339385986	0.002123602769875	0.007825086373251
3321	ST20-MTHFS	3.09365582466125	26.4769973754883	0.002182970871528	0.008020140850475
3322	SLC26A1	3.09198832511902	26.2077522277832	0.002194848137958	0.008058777398182
3336	LOC285419	3.07955241203308	26.4972553253174	0.002285310148709	0.008346932333433
3337	TMEM110	3.07870435714722	3.18363761901855	0.002288112932606	0.008355880808158
3348	NHLRC1	3.07075977325439	2.55058240890503	0.002333698431043	0.008498767072216
3358	VPS37D	3.06472849845886	25.8861541748047	0.002397624385298	0.008706136929354
3362	TMTC1	3.06242299079895	2.2538788318634	0.002407778097184	0.008734971972723
3368	SLC7A5P1	3.05923867225647	26.4382228851318	0.002440492509558	0.008838762321312
3372	ANO1	3.0562596321106	26.3859214782715	0.002464048126088	0.00891317103154
3375	ZPLD1	3.0540189743042	3.14769887924194	0.002474060250326	0.008943924158916
3381	A4GALT	3.04927849769592	26.3335304260254	0.002520072841581	0.00908945413822
3383	KLRG1	3.04882407188416	4.173996925354	0.002522090721146	0.009095347262647
3385	RSPH9	3.04833984375	27.1666412353516	0.002527693028843	0.009110002599083
3395	GGT1	3.04307746887207	2.23448657989502	0.002537616590636	0.009141594914952
3389	NAT16	3.04587388038635	26.3333835601807	0.002547817502509	0.009172762633291
3394	C16orf89	3.04313516616821	24.5389366149902	0.002570339396853	0.009249629133069
3400	C21orf67	3.03885984420776	26.7805156707764	0.002605863597664	0.00936274724047
3402	PEX7	3.038330078125	26.8706912994385	0.00261029691442	0.009376325859109
3412	HP07349	3.03113102912903	26.8552474975586	0.002671231784851	0.009569085912883
3414	PKN3	3.02964639663696	25.6725673675537	0.002683959185401	0.009610318558639
3424	PNMA6C	3.02324628829956	26.3730487823486	0.002739468341863	0.009779509743086
3425	FIZ1	3.02190732955933	25.9239063262939	0.00275121393998	0.009817001112136
3429	CELSR1	3.01993870735168	25.9722099304199	0.002768568218785	0.009871489813358
3431	TRPM3	3.01899194717407	26.5348377227783	0.00277694960077	0.009897984172294
3441	DOK4	3.01329898834229	2.03030371665955	0.002776430396692	0.009897984172294
3434	RUSC1-AS1	3.01659083366394	25.9309463500977	0.002798309452922	0.009966510485704
3436	CRYGD	3.01629090309143	27.0463848114014	0.002800988209026	0.009970918311643
3437	VN1R1	3.01628017425537	26.5328903198242	0.002801084625757	0.009970918311643
3448	CXADRP3	3.00863361358643	24.8840084075928	0.002870180892386	0.010190841645489
3449	AHCTF1P1	3.00721716880798	24.2393341064453	0.00288315104504	0.010224631779132
3454	PCDHA11	3.00394129753113	26.3674030303955	0.002913352729599	0.010316291337013
3456	RAB23	3.00331497192383	26.8449058532715	0.002919160637006	0.010335312234399
3469	KLF5	2.99277305603027	25.6000728607178	0.003018517183575	0.010650468942375
3479	LINC00310	2.98742914199829	2.82463693618774	0.003057038088861	0.010767330937139
3478	KCNIP3	2.98810219764709	26.4668350219727	0.003063523941059	0.010788377649112
3481	ST8SIA6	2.9866042137146	26.7861042022705	0.003078086080895	0.010833216480248
3482	ZSCAN23	2.98538875579834	26.1812438964844	0.003089948890067	0.010863667717105
3483	TTC12	2.98509669303894	27.0338439941406	0.003092806909082	0.010872102174017
3487	LOC100505695	2.98199152946472	27.3327388763428	0.003123330688837	0.010963131401273
3488	CTDP1	2.98166608810425	25.7109203338623	0.003126545628563	0.010972790007132
3496	LRRC29	2.97766447067261	3.40954494476318	0.00316034700388	0.011078286093517
3497	GOLGA6L6	2.97702312469482	24.189001083374	0.003172745848126	0.011115169081306
3499	PI4K2B	2.9762966632843	4.72218656539917	0.003179232424382	0.011133877507628
3502	ELFN1	2.97403216362	4.29230070114136	0.003201376526172	0.011198907753496
3510	NALCN	2.96963477134705	26.1741008758545	0.003247556985554	0.011340058719268
3513	GAPDHS	2.96881508827209	24.9231853485107	0.003255955485406	0.011366331853697
3515	ENDOG	2.96751070022583	26.6201629638672	0.00326935943825	0.01140808009051
3527	RPL19P12	2.95950770378113	2.96949744224548	0.0033413186441	0.011631756820128
3525	TRIM71	2.96040844917297	26.6433868408203	0.003343244076709	0.011634872484836
3534	LOC440894	2.95424175262451	26.3056182861328	0.003408632687874	0.011817458115485
3535	LINC00605	2.95391464233398	25.1026802062988	0.00341213253688	0.011827860569081
3536	ZNF540	2.95255208015442	26.6481628417969	0.003426752477247	0.011863680409974
3538	FLJ45513	2.95121598243713	26.1673336029053	0.003441141570295	0.011905766759276
3543	SEMA3F	2.94924998283386	25.9934883117676	0.003462416334864	0.011968884020373
3549	TBC1D3	2.94583868980408	26.4922275543213	0.003499617189061	0.012083372119547
3550	EVC2	2.94515657424927	26.2573795318604	0.003507099645021	0.012102150668992
3557	CCDC144A	2.94249320030212	2.37310791015625	0.003520393861038	0.012146256226153
3555	FOXH1	2.94349312782288	25.7477207183838	0.003525409304294	0.012160018171181
3556	MAGEE1	2.94273686408997	26.401704788208	0.003533760818196	0.012183501999968
3560	SH3BP5L	2.94158935546875	3.8179657459259	0.003543382241847	0.0122113417402
3573	ZNF691	2.93106198310852	3.32977724075317	0.003657984240251	0.012566456088164
3574	LOC401010	2.93025684356689	24.578052520752	0.003674238814431	0.012616413534155
3582	QRICH2	2.92427158355713	26.1663589477539	0.003743403912634	0.012826636314752
3583	ABCG4	2.92367625236511	26.5496921539307	0.003750348085709	0.01284238033224
3591	ZNF559-ZNF177	2.92034816741943	26.4729976654053	0.003789388615957	0.012961077076904
3595	YPEL4	2.91637301445007	26.2309131622314	0.003836502631471	0.013099524481624
3598	LOC154761	2.91459035873413	26.1019134521484	0.00385780457269	0.013162771407192
3599	BEAN1	2.91392636299133	26.4204006195068	0.003865766120377	0.013186137143901
3601	L1CAM	2.91138792037964	26.1087398529053	0.003896344587321	0.013286613575482
3608	LOC100131434	2.90797090530396	2.61253929138184	0.003916449525293	0.013351327497996
3607	ZFR2	2.90834164619446	3.36613726615906	0.003931791967465	0.013401270558984
3611	NTSR1	2.90651321411133	26.2871952056885	0.003955682822671	0.013467630205229
3613	HSPA4L	2.90591192245483	26.6861457824707	0.003963058547197	0.013486925969671
3614	LOC100499484-C9ORF174	2.90497136116028	26.3432312011719	0.003974622280754	0.013522393470546
3615	FAM156B	2.90384912490845	26.7476291656494	0.003988459497038	0.013560071502584
3619	MGC16025	2.9018223285675	26.2270374298096	0.004013563646755	0.013631383501151
3620	RGS5	2.90109205245972	26.8058338165283	0.004022643224209	0.013658303814308
3623	CLDN10	2.89675521850586	3.05350542068481	0.004069106706321	0.013798262196983
3627	FAM86C1	2.89436054229736	2.13148498535156	0.004077112075864	0.013821450784158
3633	CCDC19	2.89126992225647	26.703929901123	0.004146603426608	0.014034931232158
3636	GPR17	2.88874173164368	27.1450958251953	0.004179068156766	0.014128662341015
3637	FIGNL2	2.88796162605286	24.3495178222656	0.004189135033423	0.014156009819577
3638	CRABP1	2.88788914680481	27.5678215026855	0.004190070446155	0.014156009819577
3649	MAP3K6	2.88072061538696	2.06479620933533	0.004228121678853	0.014272094924513
3653	TNFRSF13B	2.87792682647705	25.0610790252686	0.004320583909965	0.014546887063458
3654	FABP5P3	2.87777090072632	24.8247299194336	0.004322655692795	0.014551794022107
3657	KIAA1199	2.87710499763489	4.53695821762085	0.00433033613886	0.014572020582846
3658	FGL1	2.87648868560791	27.0773029327393	0.004339728740772	0.014598894326647
3661	TMEM143	2.87304830551147	26.7199153900146	0.004385839615511	0.014737267290821
3666	CDH24	2.87171769142151	3.08681392669678	0.004393679051822	0.01476151518035
3672	SLC6A1-AS1	2.86635136604309	26.2843360900879	0.004476880088083	0.014992136542675
3675	FAM57B	2.86618781089783	26.3535404205322	0.004479125838489	0.01499724979044
3678	PALMD	2.86373734474182	26.2572555541992	0.004512880606355	0.01508712029022
3689	HYAL1	2.85731911659241	26.5024299621582	0.004602396135283	0.015358179044847
3693	MEF2B	2.85560870170593	3.19574642181396	0.004617632345113	0.015400343526662
3697	LOC100507433	2.85193634033203	2.08873820304871	0.004620666417216	0.015406123980599
3691	CHST8	2.85581207275391	26.7956714630127	0.004623646668909	0.015413890921856
3692	ZNF625-ZNF20	2.85570573806763	26.0273666381836	0.004625149132497	0.01541672985538
3696	SLC5A10	2.85222935676575	24.6023941040039	0.004674526741023	0.015565983465187
3709	ASXL3	2.84202122688293	26.3374176025391	0.004822309070851	0.016015313047138
3717	ZNF717	2.83555698394775	2.17032313346863	0.004889628431599	0.016222963864805
3714	CYP4F30P	2.83678364753723	24.0552959442139	0.004899772346094	0.016252066627863
3721	ANKRD20A3	2.83325219154358	25.6019821166992	0.004952636233448	0.016406733122441
3723	AQP1	2.83291912078857	3.56588530540466	0.004952234956344	0.016406733122441
3725	RHCG	2.83264565467834	25.4196929931641	0.004961769440234	0.016432392472229
3726	SH3BGR	2.83214569091797	26.7813892364502	0.00496930755449	0.016455056442843
3732	LOC100129961	2.82589769363403	26.884693145752	0.005064401805061	0.016734852281622
3734	EFTUD1P1	2.82483220100403	26.2432594299316	0.005080784799316	0.016784882923984
3735	ARHGAP5-AS1	2.82478046417236	26.5779132843018	0.00508157957557	0.016784882923984
3736	RPS10P7	2.82477474212646	24.6624183654785	0.005081668303972	0.016784882923984
3738	CYP21A1P	2.82305645942688	25.3601474761963	0.005108191784971	0.016858385205352
3741	SYBU	2.82180333137512	26.587589263916	0.005127614010993	0.016913057438293
3744	PSD2	2.81974315643311	26.7053642272949	0.005159691322068	0.017002288349263
3751	GLT1D1	2.81383752822876	25.7054061889648	0.00525265287511	0.017284570158357
3752	TSNAX-DISC1	2.81341576576233	25.870288848877	0.00525935060148	0.017304205910078
3753	ZNF630	2.81301784515381	27.1865863800049	0.005265676023952	0.017320205846871
3757	ZNF382	2.81143164634705	26.8545475006104	0.005290959372377	0.017383069215676
3763	ASMT	2.8047935962677	25.6005439758301	0.005397967592967	0.017669466612357
3765	RHBDL1	2.8036048412323	26.9127998352051	0.005417335854446	0.017723068653094
3766	MAPK11	2.80313944816589	26.1507110595703	0.005424936806581	0.017745484491187
3769	TAS2R43	2.80264472961426	26.0726718902588	0.005433026413301	0.017767039020496
3770	LOC400680	2.80224871635437	24.7266654968262	0.005439509329143	0.017783328912365
3779	LOC100499484	2.80010104179382	26.2905979156494	0.005474795223329	0.017886344780657
3781	FAM86B1	2.79963612556458	25.3757438659668	0.005482458054823	0.017908909320995
3785	HFM1	2.79742288589478	2.99196887016296	0.005506066331592	0.017973633838217
3789	LRRC55	2.7963650226593	25.688591003418	0.005536668937675	0.018063199884828
3792	JPH1	2.79317092895508	25.971981048584	0.005590070869869	0.018211428944682
3793	KIFC2	2.79305720329285	25.8448143005371	0.00559198356475	0.018211428944682
3799	HIST2H2BC	2.78887844085693	26.4966869354248	0.005662574488033	0.018400842272403
3807	FAM218A	2.78312873840332	27.194616317749	0.005761026911724	0.018669542130402
3815	KCNS1	2.77762699127197	4.15905475616455	0.005854387300826	0.018935821057951
3819	LINC00314	2.77541923522949	25.2065296173096	0.005895472227955	0.019055698033752
3825	LOC100129213	2.77281808853149	2.88729214668274	0.005926285486334	0.019142233469154
3828	LAMP5	2.77160573005676	26.8904991149902	0.005963021621491	0.019250392548266
3832	CNTD2	2.77039837837219	26.0548362731934	0.005984552508185	0.019312004183769
3834	ZDHHC1	2.7692346572876	25.5065021514893	0.006005370176489	0.019371264878157
3835	KLHL35	2.76916146278381	26.1894073486328	0.0060066837934	0.019372863879423
3837	CECR5-AS1	2.76795125007629	26.8262138366699	0.006028409664772	0.019434995415786
3844	SEZ6L2	2.76494669914246	26.1360092163086	0.006082656105278	0.019591214646397
3845	MAOA	2.76478362083435	26.4693946838379	0.00608560949707	0.019598062073095
3849	NPAS2	2.76011371612549	25.1254348754883	0.006170841462802	0.019834787744325
3850	C19orf73	2.75998878479004	26.9757823944092	0.006173135510353	0.019839469158512
3851	KCNJ13	2.75916409492493	25.5984859466553	0.006188301773454	0.019880118785572
3855	CABYR	2.75746989250183	26.9302787780762	0.006219567389003	0.019969726606469
3857	MPPED1	2.75730085372925	26.2457637786865	0.006222696571785	0.019977065735877
3858	LOC100130987	2.75633668899536	25.952938079834	0.00624056027643	0.020026271603783
3865	C7orf63	2.75321698188782	26.3467121124268	0.006298685028769	0.020191917856775
3867	LOC390660	2.75193381309509	24.9174880981445	0.006322738643652	0.020240625424185
3870	ADHFE1	2.7470371723175	2.25496411323547	0.006369215725728	0.020367388103092
3871	OTOP1	2.74659705162048	24.7001037597656	0.006423652358312	0.020519302732161
3876	ZBTB7C	2.74376368522644	26.2078533172607	0.00647782287578	0.020668051342657
3883	LOC100507266	2.74120736122131	2.24059891700745	0.006482292512241	0.020678731373058
3885	ANKEF1	2.74056220054626	2.57274794578552	0.00651484111605	0.020774168911519
3886	RAB4B-EGLN2	2.74049472808838	25.79709815979	0.006540832201404	0.02084582232541
3889	CSPG4P1Y	2.73818206787109	26.3672256469727	0.006585738784197	0.020977314842547
3890	GDF1	2.73721742630005	24.2066764831543	0.006604554972866	0.021023449682475
3901	METTL25	2.72753596305847	4.0987753868103	0.006793486602093	0.021572667067592
3903	SYCE1L	2.72705698013306	25.4817523956299	0.006805705170146	0.021597606145634
3906	FAM179A	2.72565841674805	25.3273029327393	0.006833820140343	0.021671691504105
3911	PRRT1	2.7229208946228	25.8431797027588	0.00688916307859	0.02181837400913
3913	SLC9A3R2	2.7219443321228	25.1089477539062	0.006908999341849	0.02187495768093
3918	ZNF616	2.71816563606262	26.7442836761475	0.006986251158281	0.022084124507548
3919	MYCBP2-AS1	2.71811437606812	25.9226207733154	0.006987305288357	0.022084509348817
3930	TMEM229B	2.71280407905579	3.59977054595947	0.007091653377761	0.022363586993164
3932	SCN1B	2.71186351776123	3.08775496482849	0.00710473029365	0.022398860872541
3934	PHKA1	2.71057796478271	25.9823246002197	0.007143734651707	0.022500864223449
3938	CD160	2.70817995071411	25.8259258270264	0.007194172331463	0.022635649022719
3941	SLC23A1	2.70648050308228	24.9962062835693	0.007230105757964	0.022733610113254
3944	FAM69C	2.70361709594727	26.836893081665	0.007291020413867	0.022919058994407
3946	RAI2	2.70308041572571	25.819393157959	0.007302491984573	0.022949028147352
3948	SOX13	2.70192337036133	25.3793334960938	0.007327273439269	0.023014692836829
3951	C17orf61-PLSCR3	2.70012712478638	3.38388919830322	0.007358205605512	0.023099596815396
3950	AKNAD1	2.70021629333496	24.8765487670898	0.007363971062864	0.023108508027954
3960	LINC00691	2.69414377212524	23.8926391601562	0.007495868733414	0.023463347009335
3961	LOC644554	2.69313144683838	26.6941738128662	0.007518063637337	0.023520387704923
3962	TSPAN33	2.69273328781128	25.7273101806641	0.007526811367479	0.023538428049922
3963	KLF15	2.69131946563721	25.9476451873779	0.007557940026513	0.023626417773258
3965	SIAH3	2.69012451171875	23.0538349151611	0.007584339411443	0.023702686805574
3971	PRR5-ARHGAP8	2.68706321716309	25.7039585113525	0.007652348442696	0.023896311827778
3978	LOC286359	2.68434619903564	2.25635480880737	0.007669178324851	0.023939398761521
3976	DOCK9	2.68473744392395	26.38454246521	0.007704388204691	0.02403030537481
3977	PTCH2	2.68439722061157	3.935063123703	0.007708602361567	0.024040283809887
3982	ZNF610	2.68105387687683	2.0478618144989	0.007716843076846	0.024056481326424
3987	CHST2	2.67577743530273	26.0834274291992	0.007907861764446	0.024561449482384
3994	SLIT1	2.67273449897766	26.1558876037598	0.007978053493479	0.024751641012059
3997	GPR171	2.66851496696472	26.2817211151123	0.008076319441285	0.025025602078267
3999	RHOU	2.66507434844971	2.96284151077271	0.008141827934482	0.025208802151131
4006	MYLK	2.66143488883972	26.380765914917	0.008243650349832	0.025470793397616
4010	RASSF10	2.65994000434875	25.1257247924805	0.008279380381023	0.025574517958388
4016	H2BFM	2.65600037574768	24.811279296875	0.008374200714434	0.025833722078937
4019	TTBK1	2.65422582626343	3.13592028617859	0.00840597607374	0.025926483734037
4021	ANO4	2.65314126014709	26.3379573822021	0.008443624335	0.026024162133872
4022	SLC30A1	2.65299153327942	26.659107208252	0.008447274924505	0.026032026263574
4031	SNORA25	2.64569187164307	26.3792991638184	0.008626953893902	0.026533960515641
4034	ZFP91-CNTF	2.64190363883972	3.18478989601135	0.008710534875469	0.026784074913717
4035	ZNF391	2.64102339744568	26.3224964141846	0.008743659308448	0.026875462546055
4041	LOC100128239	2.63757634162903	26.3835563659668	0.008830740802258	0.027111461651625
4042	C8orf82	2.63674187660217	26.056812286377	0.008851933288786	0.027169481907242
4048	LIX1	2.63185858726501	2.02790212631226	0.008950587787321	0.027440282465762
4049	ABLIM2	2.63136148452759	25.9940586090088	0.008989708459487	0.02754239226121
4051	SNORD56B	2.63035893440247	27.0094146728516	0.009015594458384	0.027610986597012
4054	CCDC8	2.62898421287537	2.22513222694397	0.009039027257265	0.027679172542414
4053	OPLAH	2.62906455993652	26.2209968566895	0.009049109731116	0.027702883946131
4055	MCOLN3	2.62853956222534	23.7676391601562	0.00906273483445	0.027737425673701
4056	LOC100288842	2.6282696723938	26.1916255950928	0.009069750107052	0.027755310211324
4059	FOXO4	2.62617921829224	3.99252009391785	0.009121003590473	0.027883336479599
4060	TESPA1	2.62496829032898	2.74482607841492	0.009135012066892	0.027918954298892
4064	TTTY10	2.6233332157135	25.9771862030029	0.009198869895983	0.028095756547293
4074	PRSS27	2.61794567108154	26.4132766723633	0.00934166398994	0.028458733538998
4077	MACROD2	2.61395478248596	25.9853134155273	0.009448724706866	0.028711031867458
4082	SNORD116-13	2.61215758323669	26.5116767883301	0.009497290818721	0.028851203069414
4086	PPP1R3E	2.61018681526184	25.3922939300537	0.009550811611324	0.028995196593927
4094	SLC13A5	2.60736441612244	25.9598331451416	0.009627928665276	0.029200106933991
4101	EPHA1	2.60448503494263	24.8527221679688	0.009707171338714	0.029402053750483
4102	ENTPD2	2.602787733078	25.233549118042	0.00975415637055	0.02953303691587
4108	EHHADH-AS1	2.59931612014771	25.1896858215332	0.009850898392224	0.029795476863518
4109	RNF208	2.59884142875671	26.0529479980469	0.009864194120604	0.02982426626763
4110	UBE2F-SCLY	2.59815382957458	25.0808258056641	0.009883476564691	0.029878752509415
4114	FRS3	2.59652876853943	25.3582210540771	0.009929191156147	0.030001635632669
4117	C15orf59	2.59467458724976	2.43588495254517	0.0099448860842	0.030041394183187
4119	EFHC2	2.59424805641174	3.43284869194031	0.009985643858474	0.030145291923503
4120	TCF21	2.59326076507568	26.27467918396	0.010021697957093	0.030246424287933
4124	LOC100130155	2.59242129325867	26.1329517364502	0.010045582338352	0.030298926557291
4128	ABCC6	2.58867883682251	2.65010762214661	0.010124782782678	0.030530312538576
4127	PTGER3	2.58870315551758	26.0008392333984	0.010151991714777	0.030596777676067
4129	JPH3	2.58763813972473	25.8779602050781	0.010182657362991	0.030673587981663
4132	ANGPTL7	2.58593463897705	26.1955242156982	0.010231884675649	0.030802290344106
4135	GDPD3	2.58442282676697	26.2529430389404	0.010275742610106	0.030918602574056
4136	LOC643339	2.5842924118042	26.3789749145508	0.010279533482807	0.030926080283723
4140	ADAM32	2.58189630508423	2.40989518165588	0.01031082612444	0.031012346359807
4142	KRTCAP3	2.58087611198425	25.7392024993896	0.010379300874668	0.031190576061582
4145	TTC25	2.57992219924927	25.9952659606934	0.010407314150267	0.031258894618719
4147	AACSP1	2.57774686813354	23.1928253173828	0.010471451292488	0.031427622315493
4150	IGIP	2.57589292526245	25.6743278503418	0.010526382971997	0.031568486588342
4152	ZNF729	2.57378077507019	23.3976612091064	0.010589283155391	0.031724988719782
4156	DNAH2	2.57266545295715	25.8452434539795	0.010622636361508	0.031820888435395
4166	PODNL1	2.56693005561829	2.82674717903137	0.010785033790664	0.032262479207588
4168	PLEKHF1	2.56531167030334	26.6015720367432	0.010844893137123	0.032416978652939
4169	GLI4	2.56396555900574	3.14364719390869	0.010873636670066	0.032486498255195
4173	NID2	2.56004428863525	25.5379390716553	0.011006636586481	0.032825886953838
4176	NYAP1	2.55848002433777	25.0118579864502	0.011055084623005	0.032949633116961
4181	PRR22	2.55709457397461	25.4330196380615	0.011098153464632	0.033040581066273
4183	SLC45A1	2.55606937408447	26.0516624450684	0.011130119154493	0.033114390486175
4192	MMP28	2.55388164520264	26.4349174499512	0.011198601986196	0.033281064823717
4203	GADD45G	2.54901504516602	26.2404670715332	0.01135230700456	0.03367870036448
4209	SERHL	2.54755353927612	24.4708194732666	0.011398827778144	0.033791318492256
4214	PRUNE2	2.54550194740295	25.9298419952393	0.01146442418218	0.033960274034406
4217	NEGR1	2.5435848236084	25.8554649353027	0.01152602540703	0.034125679723864
4219	CAMKV	2.54226446151733	26.3326358795166	0.011568626888475	0.034247531118663
4221	ZAR1	2.54061388969421	25.8361778259277	0.011622077621365	0.034397167379688
4223	ATP2B2	2.54024004936218	25.1319999694824	0.0116342157311	0.034428789830938
4226	ZNF425	2.53702759742737	2.44195532798767	0.011710123324831	0.03462866659726
4227	HGFAC	2.53689193725586	25.8497047424316	0.011743413044827	0.034712901707199
4228	SLC22A18AS	2.53627705574036	25.102970123291	0.01176355948719	0.034759439871953
4232	PHF7	2.53310513496399	2.36033391952515	0.011823753594897	0.034919878759194
4231	CGN	2.53410530090332	25.8194255828857	0.011834993409082	0.034944359746637
4234	FANCE	2.532790184021	25.8374691009521	0.011878434629466	0.035037684014137
4236	CHRM5	2.53091669082642	26.1237926483154	0.01194055993824	0.035194636970776
4244	LRRC10	2.52771234512329	23.9372749328613	0.012047498862441	0.035478932992139
4245	LURAP1L	2.52682065963745	26.3504085540771	0.012077407816828	0.035549332863102
4248	IGSF5	2.52575063705444	4.22322273254395	0.01211082650838	0.035638841679401
4249	LSR	2.52555704116821	25.5963687896729	0.012119908507846	0.035656707603632
4250	CYP2F1	2.52530813217163	24.7825565338135	0.012128295546179	0.035668091421256
4252	IL20RB	2.52458143234253	25.4688701629639	0.012152811770755	0.035731318222703
4255	TAS2R19	2.52405762672424	26.3461666107178	0.012170509876988	0.035778912367673
4257	PCDH10	2.52316737174988	25.0758037567139	0.01220064043817	0.035843904909576
4260	ANKRD53	2.52233910560608	26.0268993377686	0.012228735561123	0.035905520081909
4262	FANK1	2.52123069763184	26.2747993469238	0.012266424834899	0.035993872477629
4263	C15orf62	2.52091383934021	25.7575035095215	0.01227721839578	0.036013374248481
4265	ZNF775	2.51994395256042	25.1125202178955	0.012310305348013	0.036100271446457
4267	THSD4	2.51842188835144	25.2720546722412	0.01236239525551	0.0362440517418
4268	UBE2QL1	2.51806354522705	25.645227432251	0.012374681157463	0.036275581422731
4274	ZNF653	2.51651358604431	25.038516998291	0.012427971341274	0.036391263343975
4278	TSGA10	2.51452875137329	25.7298736572266	0.012496512802593	0.036558962825202
4281	CADPS	2.51290893554688	25.972261428833	0.012552692968868	0.036702022671349
4289	LOC728218	2.51010417938232	2.17905688285828	0.012590724789865	0.036795053346421
4285	NEURL1B	2.51126933097839	25.7490463256836	0.012609797043841	0.036841698875098
4287	GOLGA2P3Y	2.51023602485657	24.93528175354	0.012645893295421	0.036924387154257
4288	GOLGA2P2Y	2.51023602485657	24.93528175354	0.012645893295421	0.036924387154257
4294	DNAJC28	2.50943231582642	2.67775273323059	0.012659492967646	0.036954985263947
4300	HMGA2	2.50824069976807	2.568035364151	0.012684236189623	0.03702265168052
4296	ETNK2	2.50903844833374	26.2405567169189	0.012687855524333	0.037028652778382
4298	C1orf204	2.50872325897217	26.2777137756348	0.012698915998495	0.037051715769726
4304	SYT14	2.50655698776245	25.9480514526367	0.012775188132972	0.037255984501055
4311	C12orf66	2.50181317329407	2.10300922393799	0.012872288393647	0.037506830224125
4309	INSRR	2.50325345993042	24.2722816467285	0.012892284575578	0.037555854440675
4312	LOC100129617	2.50119519233704	25.847469329834	0.012965725603973	0.037718764020598
4324	AKR1E2	2.4928994178772	25.9995861053467	0.013265504030903	0.038466933139037
4335	BCL11B	2.48671579360962	23.7305126190186	0.013492950684091	0.038993903111685
4338	TEKT3	2.48437476158142	25.7552089691162	0.013579958483886	0.039215058632642
4339	TREH	2.48434495925903	25.2940216064453	0.013581065860152	0.039215058632642
4345	ZNF547	2.48169851303101	26.3166103363037	0.013680036482915	0.039447935735856
4352	KLHL17	2.47928309440613	26.0667686462402	0.013770921950021	0.039695516284312
4356	LOC728989	2.47739148139954	25.5578460693359	0.013842464660355	0.039848397902912
4359	TRIM74	2.47667384147644	25.8095207214355	0.013869702351413	0.039912254877364
4360	TRIM73	2.47667384147644	25.8095207214355	0.013869702351413	0.039912254877364
4362	SMIM10	2.47613549232483	3.54967784881592	0.013883014140017	0.039940856664696
4367	DHRS4L1	2.47260904312134	2.13791227340698	0.013959606394427	0.040141706575016
4371	PRDM14	2.47138738632202	2.05330920219421	0.014000007637265	0.040233774032826
4366	LINC-ROR	2.47267317771912	23.1404151916504	0.014022373608595	0.04028795988515
4370	CCDC64	2.47146058082581	25.6797351837158	0.014068952610754	0.040407082762012
4383	FAM66D	2.46374416351318	24.7417335510254	0.014368533750681	0.041192579329294
4384	TIGD5	2.46341037750244	25.6642017364502	0.014381616078282	0.041220106296004
4386	CLDN1	2.4631769657135	26.4881916046143	0.014390767494984	0.041241345297786
4391	RTN4R	2.46109580993652	26.3227806091309	0.014472642691621	0.041460935509643
4394	LOC151009	2.45801496505737	25.2174701690674	0.014594607445345	0.041769921695316
4397	TPTE2P6	2.45635414123535	25.334379196167	0.014660728664876	0.041938891202447
4398	DNM1P35	2.45616340637207	3.33943223953247	0.014658979291948	0.041938891202447
4399	BMP6	2.45378136634827	26.3738784790039	0.014763681515417	0.042213008253761
4403	CCDC169	2.45340871810913	26.1185512542725	0.014778651937048	0.042250712103913
4405	TPI1P3	2.45256662368774	24.5875225067139	0.014812512298237	0.042327080021239
4407	BAGE5	2.45172834396362	23.7835884094238	0.014846296541307	0.0424082706075
4410	SNORA33	2.4484395980835	26.3766574859619	0.014979494532964	0.042772309482848
4412	TECTA	2.44787120819092	25.130687713623	0.015002620564507	0.04281350249288
4413	PAR1	2.44759249687195	26.0650424957275	0.015013975995206	0.04283199599667
4414	PCDP1	2.44542813301086	26.0797157287598	0.015102386183472	0.043035986422247
4415	CD207	2.44532680511475	25.9958038330078	0.015106538944813	0.043042641819662
4417	PCDHA1	2.44477677345276	26.4757537841797	0.015129088480285	0.043101706728893
4421	FLJ35024	2.44248294830322	2.3092679977417	0.015170773409985	0.043199680090033
4422	FAM171A2	2.44216656684875	24.0810718536377	0.01523649749218	0.043360768905415
4424	KIRREL3-AS2	2.44144558906555	25.6881332397461	0.015266282328244	0.043424662330585
4429	PLN	2.43903660774231	24.4958362579346	0.015366183720428	0.04365640249515
4431	CKMT1B	2.43764543533325	26.6139278411865	0.015424137843602	0.043805921810501
4435	PALM2-AKAP2	2.4353711605072	3.74658346176147	0.015514215665379	0.044018892219713
4439	EPCAM	2.43394804000854	26.2918663024902	0.015579107701321	0.044176552737158
4444	LOC100507053	2.43208980560303	2.05660510063171	0.015577901013403	0.044176552737158
4443	SIM2	2.43266177177429	25.0358772277832	0.015633338358483	0.044309112403855
4445	SOX10	2.43135523796082	2.59479117393494	0.015655698166578	0.044361869454908
4447	LOC646498	2.43061447143555	25.7722511291504	0.015720000465314	0.044501485720262
4451	STX19	2.4286572933197	25.900764465332	0.015803248532903	0.044705093126756
4453	RNU6-71	2.42764520645142	26.3110599517822	0.015846450300698	0.044805899704229
4455	LOC100506321	2.42620205879211	25.1983680725098	0.015908238046599	0.044959136901533
4457	GATSL2	2.4249792098999	2.37208294868469	0.015914490833355	0.044971442362067
4460	PRDM11	2.42373108863831	2.27704834938049	0.015977945882676	0.045129218480452
4462	KIAA1024	2.42201900482178	25.8781108856201	0.01608851537523	0.045409029453969
4466	NRG2	2.42109656333923	25.351634979248	0.016128517295517	0.04550566535576
4468	USP6	2.42039608955383	3.16822052001953	0.016146687991609	0.045546082144724
4473	TRAF1	2.41796207427979	26.0283279418945	0.016265090348252	0.045858222829269
4474	CCDC62	2.41777944564819	25.6467227935791	0.016273082100219	0.045875294290143
4475	SNAI3-AS1	2.41626954078674	25.7400817871094	0.016339262397666	0.046039943986571
4476	VPS13A-AS1	2.41566371917725	25.3171520233154	0.016365881562276	0.046093016728188
4477	SP5	2.41506052017212	25.8441333770752	0.016392423982672	0.046156794395336
4481	KCNA6	2.41386747360229	24.8548755645752	0.016445034669044	0.046271928150507
4483	SLX1B-SULT1A4	2.4124608039856	3.03652596473694	0.016491790384467	0.046381447048978
4484	SLX1A-SULT1A3	2.4124608039856	3.03652596473694	0.016491790384467	0.046381447048978
4482	NOD2	2.41275763511658	25.6275291442871	0.016494105976607	0.046382452114675
4491	RAB17	2.40760040283203	25.6965675354004	0.016723854596848	0.046922674719373
4493	PSAPL1	2.40594601631165	25.2219333648682	0.016798151825167	0.047108811760704
4495	NEDD8-MDP1	2.4035279750824	26.0935401916504	0.016907271974816	0.047358756385465
4508	SATB2	2.39767527580261	3.20982694625854	0.017162285659666	0.048016288463838
4510	GOLGA8F	2.39732432365417	22.9807281494141	0.017190082886296	0.048077022463667
4513	PRH2	2.39414930343628	24.8479881286621	0.017336430961366	0.048417722409021
4518	LAMB2P1	2.39071369171143	25.769603729248	0.01749602790826	0.04877717950036
4520	ABCC6P1	2.38829612731934	2.34781432151794	0.017559581401912	0.048931322951258
4531	HORMAD2	2.38515424728394	26.4531135559082	0.017757038125195	0.049394386968101
