# Supplementary material for: Quantitative Evaluation of Stem-like Markers of Human Glioblastoma Using Single-Cell RNA Sequencing Datasets
Source: Cancers (Basel). 2023 Mar 2;15(5):1557. doi: 10.3390/cancers15051557 (PMC10001303; doi:10.3390/cancers15051557)
Supplement: Supplementary file 1 [file cancers-15-01557-s001.zip › cancers-2177473-supplementary/28 marker gene lists/sce.BT_S1.total2.csv]

index	names	scores	logfoldchanges	pvals	pvals_adj
1	S100B	20.5170841217041	11.470365524292	8.121000420912E-52	1.39794901245579E-47
2	GPM6B	11.4719247817993	7.61228513717651	1.03133053898568E-23	5.91777463269981E-20
4	RN7SL1	9.32991981506348	3.08645844459534	2.60111077521448E-17	3.73129340704516E-14
3	CPE	9.33511543273926	6.88402605056763	5.70981743540102E-17	7.56067671792254E-14
5	ADGRG1	8.94014930725098	5.60985088348389	2.31796359417313E-16	2.66009502067308E-13
6	H4C3	8.65507316589355	5.46622085571289	1.48534200720839E-15	1.27843386560426E-12
7	PMP2	8.21582508087158	5.51280117034912	1.86497928795712E-14	1.23475974857284E-11
8	VCAN	7.84130525588989	5.49263763427734	2.15120568442155E-13	1.12214711065553E-10
9	SLC1A3	7.83236646652222	5.58873605728149	2.12630140142847E-13	1.12214711065553E-10
10	FOS	7.7270679473877	6.65059757232666	4.38976954770611E-13	2.09904147206147E-10
11	MT3	7.62204933166504	3.86470699310303	1.22566581268235E-12	5.02347888083667E-10
12	BEX1	7.52028942108154	4.84882593154907	1.44976798334336E-12	5.51362397359362E-10
13	SCHIP1	7.45298957824707	3.84223127365112	3.03509488579293E-12	1.11161964604339E-09
14	AIF1L	7.16632223129272	4.96191167831421	1.76179445492447E-11	5.21750015150074E-09
15	RBP1	6.99564218521118	4.79576253890991	3.23534426050605E-11	8.84019303180178E-09
18	VCAN-AS1	6.65448808670044	3.73363637924194	2.35455572989281E-10	5.47720572086146E-08
17	BCL6	6.6618070602417	4.73183917999268	2.47612122598565E-10	5.68319343788226E-08
20	ALDH1L1	6.62741661071777	4.5871114730835	3.66804921000776E-10	8.09510244885559E-08
19	AC072022.2	6.64010047912598	3.01873278617859	3.85419150155794E-10	8.2932565634773E-08
24	CKB	6.5201563835144	4.30033493041992	5.4472795741323E-10	1.11630322129897E-07
21	WSCD1	6.56622648239136	4.83617353439331	7.36331669713504E-10	1.49120157205274E-07
25	C1orf61	6.42594766616821	2.82040071487427	8.29316907186344E-10	1.65998386515183E-07
23	TNIK	6.54239940643311	4.78208923339844	9.89161365033075E-10	1.95717514226199E-07
22	DGKG	6.54759073257446	6.36141347885132	1.63736097316433E-09	3.14431366390016E-07
29	JUNB	6.32998704910278	4.260422706604	1.64394231294885E-09	3.14431366390016E-07
26	AC093484.3	6.37026643753052	2.20084142684937	1.88213662167829E-09	3.56034063797473E-07
31	MPC1	6.29960155487061	4.03960704803467	1.96586407352099E-09	3.63875098511723E-07
33	RAMP1	6.27781820297241	4.48424625396729	1.95838540262259E-09	3.63875098511723E-07
30	UBB	6.30815076828003	2.24747920036316	2.61697578423154E-09	4.79240650529381E-07
27	TTYH1	6.35361528396606	5.33691501617432	2.70403477973963E-09	4.89971102088821E-07
34	ATP1B2	6.18811082839966	3.70698761940002	3.07966117364613E-09	5.52221744199422E-07
35	YWHAE	6.17937612533569	2.68527317047119	3.72157388288312E-09	6.406317281995E-07
37	BEX2	6.17057991027832	3.76196575164795	3.68900432458713E-09	6.406317281995E-07
28	NEDD9	6.34048700332642	5.59566783905029	3.8437552407328E-09	6.48690222686024E-07
32	NTM	6.28423643112183	4.20595979690552	3.82536426725963E-09	6.48690222686024E-07
38	ZNF462	6.14780712127686	4.56400060653687	4.16391473525601E-09	6.89207963968241E-07
36	GADD45B	6.17314147949219	3.98241305351257	4.31767158033826E-09	7.07851415085169E-07
40	METTL9	6.05055570602417	4.44508361816406	6.22143965108695E-09	9.73598746852825E-07
39	GFAP	6.08639669418335	4.75743341445923	6.57683241332895E-09	1.01083565324147E-06
43	SERINC1	5.91982507705688	4.40459489822388	1.53652221658855E-08	2.13303979325447E-06
46	SOX4	5.83395910263062	3.23915314674377	1.94070644121349E-08	2.6304976912637E-06
47	FABP7	5.8324613571167	3.5645763874054	1.95614179716594E-08	2.63070507003238E-06
41	MROCKI	6.03705263137817	6.33365297317505	2.00382839957838E-08	2.67394589692576E-06
42	AC245884.1	5.93703651428223	4.82685279846191	2.2944567168627E-08	2.9962470332467E-06
45	BCHE	5.84163570404053	4.21433544158936	2.29948239765416E-08	2.9962470332467E-06
50	KCNE5	5.73788499832153	4.35026693344116	3.19145758893037E-08	3.92412506684625E-06
51	NRCAM	5.7289080619812	4.10845327377319	3.34041916964821E-08	4.07815429690243E-06
44	BTBD17	5.86098575592041	7.01270818710327	4.55822608969656E-08	5.4489794380581E-06
49	MT1M	5.74521350860596	4.03736782073975	4.85585575774872E-08	5.72525349410181E-06
54	ZBTB20	5.6569619178772	3.24669528007507	5.48368018827949E-08	6.29307138406954E-06
52	GLIDR	5.70754480361938	4.06145000457764	6.62163222511859E-08	7.30671648225586E-06
53	SLC35F1	5.67789745330811	3.9723494052887	7.1016198158983E-08	7.73716984246034E-06
48	LRRTM2	5.74746417999268	6.07817935943604	7.18774435475121E-08	7.7817503976533E-06
56	BNIP3L	5.57898330688477	3.84928512573242	7.33368508437153E-08	7.89012844014822E-06
57	HOOK2	5.56203937530518	3.50790953636169	8.72553853164185E-08	9.15862318802944E-06
55	SNTG1	5.5836443901062	3.82744407653809	8.92846077885589E-08	9.31481962710456E-06
59	CTNNA2	5.5332989692688	2.72868871688843	9.41137295825104E-08	9.70104036546906E-06
61	GATM	5.51429605484009	4.24516248703003	9.91672040613154E-08	1.01610967304255E-05
62	CEBPD	5.50621938705444	3.48565101623535	1.02798128407746E-07	1.03483449263797E-05
60	MT1X	5.53013896942139	3.09664678573608	1.34401011420277E-07	1.31453352874355E-05
63	ZSWIM7	5.50426816940308	4.02608203887939	1.39655129441885E-07	1.35820530972464E-05
64	STAG3L4	5.47220277786255	3.90514826774597	1.61214321691678E-07	1.54174629644475E-05
58	ABCA1	5.537269115448	5.25137329101562	1.68948612335049E-07	1.59795682018436E-05
65	FAM107A	5.42210483551025	4.0709285736084	2.12653841878855E-07	1.95755253160567E-05
66	DAG1	5.36234140396118	3.33985829353333	2.47994199110534E-07	2.25871541983531E-05
70	LINC00461	5.30691623687744	3.26697683334351	2.73687208493829E-07	2.45271533527675E-05
69	DDR1	5.30979871749878	3.7324070930481	2.93040806080792E-07	2.57367573258916E-05
71	HSP90AA1	5.30019235610962	2.6686589717865	3.08052860263491E-07	2.69178778506383E-05
72	PSMB6	5.28535318374634	3.39592504501343	3.12687391959791E-07	2.7184852349474E-05
74	SOX2-OT	5.25863027572632	2.96771812438965	3.48759227464419E-07	2.98683648834453E-05
67	CARHSP1	5.31592750549316	3.69835019111633	3.73269263303079E-07	3.17363334469935E-05
68	SLC44A1	5.31348609924316	3.98452639579773	3.89742292734656E-07	3.2410743126253E-05
76	CCNL1	5.23289203643799	3.8467812538147	3.92085141402221E-07	3.24488155004703E-05
75	ABAT	5.24395799636841	3.51788735389709	4.03378025731896E-07	3.3065473023566E-05
73	SELENOP	5.27169036865234	4.12556600570679	4.6370378915077E-07	3.76518727662328E-05
79	TAF7	5.1717963218689	3.59908986091614	5.3749826502133E-07	4.28356256207277E-05
78	CPEB4	5.17622661590576	3.34918355941772	5.81252067355272E-07	4.58975829699709E-05
80	CHD9	5.14642143249512	3.6071765422821	6.23303597502153E-07	4.89933704447583E-05
77	ERBB4	5.21553230285645	4.36016702651978	6.60535834318927E-07	5.16839265998455E-05
82	SUB1	5.07606792449951	2.25921440124512	9.02437962189734E-07	6.90425203605959E-05
83	CST3	5.04653263092041	3.1576714515686	9.76499669341132E-07	7.43781650798152E-05
81	AC022167.2	5.12946033477783	3.8846869468689	9.94236121659113E-07	7.53955092433479E-05
84	ZFP36	5.03620910644531	3.869380235672	1.01005302252675E-06	7.59259944531683E-05
87	PON2	4.90951108932495	2.94131445884705	1.88017949948003E-06	0.000133190987259
88	RPAIN	4.8778862953186	2.63042020797729	2.07126809214228E-06	0.000144351453191
85	TLCD1	4.9498987197876	4.33255052566528	2.17062706414228E-06	0.000150666025331
89	EGR1	4.87562227249146	2.13760161399841	2.21665184674835E-06	0.000152260242948
90	PDE7B	4.864173412323	3.63916492462158	2.75729736709503E-06	0.000185406706551
92	NOVA1	4.79373931884766	2.28800582885742	3.03071186112879E-06	0.000198467755007
91	ALDH1L1-AS1	4.83623075485229	3.35654425621033	3.16603335692215E-06	0.000204462914193
94	IP6K2	4.75468492507935	3.2241153717041	3.61209803262453E-06	0.000228597998285
95	KLF9	4.73421382904053	3.22754454612732	4.27433536798283E-06	0.000264670536059
93	LERFS	4.77910947799683	3.23764252662659	4.35854484362539E-06	0.000268917530244
97	PPM1K	4.72271347045898	3.84086918830872	5.55787561639693E-06	0.000336877714298
96	LTBP1	4.72631502151489	4.44155597686768	5.81371450897736E-06	0.000348701329469
100	CCDC152	4.66379165649414	3.01855659484863	5.86727951053981E-06	0.000350692185745
98	BX664615.1	4.67885446548462	3.5516185760498	6.64229768639599E-06	0.000386222286604
99	SRGAP1	4.66714239120483	3.61815237998962	6.58483905515423E-06	0.000386222286604
102	AC005021.1	4.61841058731079	2.44393658638	6.62697030909271E-06	0.000386222286604
103	LUC7L3	4.60724401473999	2.78736996650696	7.09290390097749E-06	0.000404295522356
105	ATP13A4	4.59743499755859	3.00353598594666	7.41122649915028E-06	0.000421045719328
107	NEDD8	4.58666086196899	2.36582732200623	7.6012635492339E-06	0.000430421548475
106	MTSS2	4.59397459030151	3.04380393028259	7.79322664526747E-06	0.000439844601546
104	ALDH1L1-AS2	4.60651826858521	3.37905168533325	8.50328415542781E-06	0.000472179140166
109	PCDH9	4.5595908164978	3.15864396095276	8.70999221363887E-06	0.000482024274117
108	CDH10	4.57461881637573	3.48758387565613	8.97703377237281E-06	0.00049057352177
110	RNF13	4.55540180206299	3.24341869354248	9.18666785999947E-06	0.0005004408245
113	QKI	4.51135396957397	2.77511358261108	1.09263460170328E-05	0.00058051271709
114	GPR39	4.48783922195435	2.8873348236084	1.2369182235713E-05	0.000646025863295
115	LYPD1	4.48676490783691	2.98922085762024	1.24526570725575E-05	0.000647613410414
116	MAGED1	4.46261739730835	3.46244335174561	1.30507779340071E-05	0.000672623028012
112	RASD1	4.51307201385498	4.26966190338135	1.40742660120282E-05	0.000721054806938
118	LINC01546	4.44997835159302	3.15808844566345	1.46049138142783E-05	0.000743813569228
119	ITGB8	4.44736337661743	2.25887656211853	1.46553155112698E-05	0.000744178764634
120	SCG3	4.42702102661133	2.91304540634155	1.56313470299932E-05	0.000789085066787
111	HSD17B8	4.51662254333496	30.8475856781006	1.59903694408035E-05	0.000804848595187
117	AL512625.1	4.45659923553467	2.9940550327301	1.62242289619339E-05	0.000814238709477
121	RTN3	4.41124248504639	2.52300477027893	1.69926182433145E-05	0.000849409674828
122	SLC38A2	4.38950872421265	3.21441841125488	1.77340279356411E-05	0.000882293517006
124	SNX3	4.37801647186279	3.07026648521423	1.86023043816013E-05	0.000922824402377
125	SAT2	4.36409521102905	2.93783712387085	1.98610721409159E-05	0.000974041298672
130	KTN1	4.32956075668335	2.41481995582581	2.28140056758392E-05	0.001109379360745
129	SLC18B1	4.3342604637146	3.35547661781311	2.33092914186549E-05	0.001130270823889
131	SLC1A2	4.31994152069092	3.10852766036987	2.37131387984393E-05	0.001146623514821
126	FOXO3	4.36370468139648	3.48085641860962	2.39714282626685E-05	0.001155866011523
123	AL590399.1	4.38795518875122	4.09842967987061	2.4322146128703E-05	0.001166243519386
127	SLC8A1	4.35898065567017	3.89997935295105	2.5250138381472E-05	0.001204032914401
132	PRPF8	4.3058967590332	3.00348210334778	2.59511356813042E-05	0.001227260575874
134	IFI27L2	4.30177402496338	2.66490244865417	2.59123989811584E-05	0.001227260575874
135	FYN	4.29373455047607	2.81024026870728	2.680052002126E-05	0.001260503146574
128	RIMS1	4.33997297286987	4.5803656578064	2.91926927009558E-05	0.001345121283313
133	PPM1K-DT	4.30568742752075	3.99543237686157	3.24076050780733E-05	0.001464211322346
137	RNF167	4.233962059021	2.67564344406128	3.53282982312049E-05	0.001563345310416
141	PNRC1	4.22528600692749	2.94747042655945	3.56030532324517E-05	0.001567514171988
142	NRXN1	4.22305822372437	2.80849933624268	3.56046265392967E-05	0.001567514171988
138	NIN	4.23234701156616	3.33650326728821	4.07878171366024E-05	0.001773034050984
140	TSBP1-AS1	4.22808027267456	4.19639110565186	4.30783208606951E-05	0.001857226704099
147	SF3B5	4.17538356781006	2.8499219417572	4.31624282215017E-05	0.001857226704099
139	AC092691.1	4.22849941253662	4.07561874389648	4.40464688164692E-05	0.00187213805977
150	NAA38	4.17188167572021	2.36733269691467	4.39415300428358E-05	0.00187213805977
143	NEK8	4.21174049377441	3.39383482933044	4.44302797885963E-05	0.001874565775198
148	TSPAN12	4.17371606826782	3.00988698005676	4.7200093180442E-05	0.001972093213612
145	AC068535.1	4.19005107879639	3.58841729164124	4.76746059277238E-05	0.001987096044649
153	CTNND2	4.14868307113647	2.71321558952332	4.84090221965124E-05	0.002007982911062
144	CCDC184	4.19446039199829	4.5814471244812	5.27201355490028E-05	0.002155639936676
146	FGF7P6	4.17779970169067	3.53982377052307	5.37370321569233E-05	0.002192012491823
155	GNPTG	4.12237691879272	2.8972475528717	5.39079985814703E-05	0.002193787913904
152	KDM1B	4.16067028045654	4.12632513046265	5.73208509580942E-05	0.002321696772689
151	AC008945.1	4.16772079467773	4.42655420303345	5.76916006102068E-05	0.002331228199305
158	EIF4A2	4.08304119110107	2.90743589401245	6.24188641137701E-05	0.002504611484509
154	SLC9A9	4.13792991638184	4.50254011154175	6.31014930110288E-05	0.002526114187655
159	LRRN1	4.08029508590698	2.93793797492981	6.37602648864911E-05	0.002546564268576
160	TRIM9	4.07377004623413	2.87860774993896	6.48863274889908E-05	0.002567708600909
156	SMAP1	4.08967447280884	2.82994890213013	6.5236169378309E-05	0.002570985838268
163	PNISR	4.07061243057251	2.83647894859314	6.56749684708296E-05	0.002581116226614
164	HEPACAM	4.06942224502563	2.5820894241333	6.68846164022157E-05	0.00260279688804
162	XYLT1	4.07119607925415	2.79287695884705	6.86107658313622E-05	0.002630435908733
165	METTL7A	4.03428173065186	2.31617784500122	7.73958207128207E-05	0.002921692231909
157	HPR	4.08444499969482	4.57950687408447	7.92354756739336E-05	0.002984594044313
166	ANXA1	4.02464056015015	3.41632509231567	8.66089958138046E-05	0.003227028688179
168	GSTM3	4.00686550140381	2.84878396987915	8.73716510652028E-05	0.003248413825997
169	C21orf62	4.0014443397522	3.1798837184906	9.24552997998107E-05	0.003407977581914
167	TIMP3	4.0073561668396	3.74984884262085	9.86339734167549E-05	0.003614996971955
175	RAB31	3.96713542938232	2.51423048973083	9.87015555256784E-05	0.003614996971955
176	SELENOT	3.9655454158783	2.79588150978088	9.93429475675107E-05	0.003623070973363
174	FAM110B	3.96881175041199	2.66561365127563	0.000101500243441	0.003678368822315
172	LRP1	3.97385334968567	2.79602193832397	0.000102080929139	0.003691640996215
170	MBIP	3.98372602462769	3.41385245323181	0.000104522345573	0.003764116436598
171	WDR48	3.97425746917725	3.04764342308044	0.000104886017876	0.003769327581869
177	B3GAT2	3.96451187133789	3.00068497657776	0.000110752144055	0.003955368065886
181	DTNA	3.93290591239929	2.19547152519226	0.000113108434176	0.004014533166829
173	SEZ6	3.96942257881165	3.45699787139893	0.0001143075544	0.004048745352759
182	ALDOC	3.92781519889832	3.52495121955872	0.000115085789747	0.004051302218199
179	HOXA-AS3	3.95508551597595	3.34370565414429	0.000118458202868	0.004144592488157
185	RASSF2	3.90903806686401	2.62199139595032	0.000126100543157	0.004376940197509
187	GABARAPL2	3.90258407592773	2.28583455085754	0.000129038648633	0.004469358747623
183	ZNF75A	3.92405986785889	3.11552381515503	0.000129318303901	0.004470050769773
180	HOXA7	3.94407200813293	4.12696981430054	0.000130525586768	0.004502740381997
178	SLC14A1	3.95802688598633	30.5016822814941	0.000134948579204	0.004627499686088
189	CCDC14	3.89146757125854	2.56097221374512	0.000136975554691	0.004687668386572
196	HTRA1	3.87075543403625	2.96672630310059	0.000143940150483	0.004877531004748
190	HSD17B6	3.89005494117737	2.81277060508728	0.000144374213542	0.004882628117688
195	SURF1	3.87458682060242	2.61328983306885	0.000145564840841	0.004913241510271
186	DLG2	3.90450286865234	3.53738260269165	0.000146195567481	0.004924873774188
198	MAPK1IP1L	3.8633189201355	2.76996970176697	0.000147573055136	0.004961567521707
184	IFI16	3.91279411315918	4.60774660110474	0.000150279688135	0.005032907687868
197	KAT2B	3.86549758911133	2.71493554115295	0.000152154618201	0.005085805044114
188	SEMA3E	3.89984631538391	4.36431694030762	0.000156939675387	0.005205317094626
191	SLC8A1-AS1	3.88227725028992	4.00323390960693	0.000163979926514	0.005386928349261
194	CCDC144B	3.87489342689514	3.70445942878723	0.00016788607517	0.005504744567588
192	HIF3A	3.88165998458862	4.61746215820312	0.000168492297642	0.005514118653261
201	ELMO1	3.84368014335632	3.12699317932129	0.000169696685077	0.005542995705734
199	ATP13A4-AS1	3.8586699962616	3.87047910690308	0.000176401125448	0.005740205998993
204	AC005726.3	3.8169891834259	2.96835327148438	0.000176143161769	0.005740205998993
200	SLC7A11	3.84379172325134	3.51356077194214	0.000180521093188	0.005852147077472
202	EPHA4	3.8340892791748	3.31928491592407	0.000184064922308	0.005922417892717
203	AMER2	3.8239586353302	3.00198554992676	0.00019185058465	0.006141917780101
208	UNKL	3.79618906974792	2.06788682937622	0.000191890401451	0.006141917780101
207	NCAN	3.79950070381165	2.81511759757996	0.000194365548565	0.006204048261153
205	BX088651.4	3.8152449131012	3.52939319610596	0.0002037381642	0.006470754167052
210	ARPP21	3.79077816009521	2.91253519058228	0.000212901362282	0.006689927133481
213	TRA2B	3.76628112792969	2.04676556587219	0.000213509624731	0.006689927133481
206	HSPA1B	3.8008017539978	3.30852794647217	0.000214270501779	0.00669410602111
212	DICER1	3.78035020828247	2.79448127746582	0.000220472791059	0.006850575135892
216	COA3	3.75425839424133	2.57771706581116	0.000223029603243	0.006917534396814
218	PSAT1	3.75178861618042	2.96269845962524	0.000225902299794	0.006958237693742
215	C9orf147	3.75932359695435	2.28099513053894	0.000229235294059	0.007046529199882
214	NCAM1	3.76321029663086	2.91889595985413	0.000233776620772	0.007160552935886
209	BX005266.2	3.7941837310791	5.21437692642212	0.000238701115095	0.007268890623377
211	TMEM141	3.7827627658844	3.73072361946106	0.000239002677636	0.007268890623377
219	SAMD4A	3.74849534034729	2.49183130264282	0.000239517778454	0.007271709062266
221	SYNE2	3.73239159584045	2.72727203369141	0.000249240514451	0.007527063536419
223	AL158847.1	3.72696757316589	2.29840207099915	0.000253733578421	0.007622634937072
217	ZFHX2	3.75409340858459	3.47556161880493	0.000254985901642	0.007633612714543
224	MED27	3.72637820243835	2.81105279922485	0.000265974185354	0.007876292614052
225	ACYP2	3.71272778511047	2.22770953178406	0.000266164317997	0.007876292614052
226	NFIL3	3.70809388160706	2.56792163848877	0.000270598642207	0.00794895055793
228	DUSP1	3.69894361495972	3.0349395275116	0.000275426363283	0.008063247308771
229	BPTF	3.68834757804871	2.47157764434814	0.000286445501684	0.008343270500822
230	C1QBP	3.68222641944885	2.62087082862854	0.00029160693941	0.008464960969639
220	CAMK4	3.73576617240906	7.50240325927734	0.000299303973744	0.008659190931143
232	THUMPD3-AS1	3.67362380027771	2.36741065979004	0.00030177054618	0.008715902989828
222	ADCY2	3.73134160041809	7.22604608535767	0.000303894965586	0.00872719439288
233	ATF7IP	3.6586058139801	2.68152451515198	0.000323813129437	0.00918014479865
236	TOB1	3.6534276008606	2.14112234115601	0.000327088470014	0.009245485915973
237	DEK	3.64978981018066	2.34499859809875	0.000330930787097	0.009308239491982
238	PFN2	3.64704203605652	2.60447645187378	0.000332247581043	0.009330032398161
231	PEG3	3.67682456970215	3.13368511199951	0.000334957761838	0.009390819075374
239	KIAA1958	3.6464855670929	2.33646035194397	0.00033755338432	0.009432863567664
234	AL391807.1	3.65785980224609	3.00062847137451	0.000346434003192	0.009649700535501
235	AC011346.1	3.65472507476807	3.55939674377441	0.000357864830984	0.009919943962261
242	SPSB3	3.62514710426331	2.73764324188232	0.00038033564714	0.010392218777564
240	BX088651.1	3.63209795951843	3.01209616661072	0.000385046255456	0.010454552431257
241	PDCD10	3.62823581695557	2.81320667266846	0.000383778248358	0.010454552431257
244	NUP88	3.59769010543823	2.73535084724426	0.000414916552666	0.0111599586525
246	DST	3.58495831489563	2.6117057800293	0.000417407701197	0.011209448000632
243	LY6H	3.61023712158203	29.6601142883301	0.000463822842909	0.012216822635945
249	FSTL1	3.55505275726318	2.5582709312439	0.000472242628406	0.012392049703324
252	WBP2	3.54936218261719	2.45209503173828	0.000474701732144	0.012437618899729
247	PCSK1N	3.55909705162048	2.80072450637817	0.000489676143306	0.012791024477793
245	CCDC144A	3.58695888519287	29.3691310882568	0.000502411861315	0.012985762433455
256	NOL7	3.52325034141541	2.31056475639343	0.000523240528993	0.01338799578891
248	TINF2	3.55685925483704	4.20552444458008	0.000526646626509	0.013392998823418
259	FAM120B	3.5165228843689	2.66977000236511	0.00053742259541	0.013643903397457
263	SELENOK	3.51034665107727	2.06734561920166	0.000545487474829	0.013768359811894
255	P2RX7	3.53020238876343	3.11781620979309	0.000548881083903	0.013833732032659
251	FGFR3	3.54983305931091	4.857825756073	0.000559457821245	0.014018205145433
258	ALDH6A1	3.51776909828186	2.71311068534851	0.000558132312868	0.014018205145433
260	NDRG2	3.51477122306824	2.85079383850098	0.000564176221784	0.014111762572314
265	DCXR	3.49990940093994	2.47930645942688	0.000570138837029	0.014189691640109
266	CADM2	3.49525094032288	2.21285533905029	0.000573804249176	0.014232660439937
264	RPL7L1	3.50571775436401	2.48511862754822	0.000585507994424	0.014415454814739
269	RBM6	3.49365758895874	2.17852020263672	0.000586799397993	0.014415454814739
271	DNPH1	3.49067735671997	2.30584001541138	0.000590126663479	0.014450128570586
272	ZNF302	3.48908400535583	2.40423464775085	0.000592151244949	0.01445856954689
267	NAA50	3.49461364746094	2.57166218757629	0.000593066864236	0.014460415015511
275	GPM6A	3.48536586761475	2.26558804512024	0.000595131165802	0.01449022332125
278	HIF1A	3.47332239151001	2.50545859336853	0.000620072381213	0.015012554107172
276	H1-2	3.47556853294373	2.38102555274963	0.000622754628849	0.015035200814869
277	PMP22	3.47342777252197	2.64073705673218	0.000624350345863	0.015052614641016
262	AL139807.1	3.51390361785889	5.05137205123901	0.000632702426839	0.015205210725133
268	AC138150.1	3.49371123313904	2.99688816070557	0.000636756821722	0.015205210725133
274	DAPK1	3.48765850067139	3.03678750991821	0.000637560332711	0.015205210725133
279	RNF141	3.46988439559937	2.46398735046387	0.000637972418475	0.015205210725133
280	TMED10	3.46884870529175	2.58710289001465	0.000633470513824	0.015205210725133
281	SASH1	3.46832537651062	2.57674074172974	0.000652776560544	0.015477817786795
282	SPAG9	3.46577262878418	2.3529200553894	0.000653988347115	0.015485220642683
283	ALDH7A1	3.45819878578186	2.5525050163269	0.000655325296356	0.01549556270806
270	TRIM52	3.49268865585327	3.34779858589172	0.000658110563286	0.015540075770096
288	CKS2	3.44432830810547	2.20578575134277	0.000687171076609	0.016115753287118
284	KLHL5	3.45486998558044	2.67352032661438	0.000692310040879	0.016192153591968
285	AC072022.1	3.45106816291809	2.43598556518555	0.000696803294283	0.016210750423435
290	DAD1	3.43959641456604	2.04890990257263	0.000700638916872	0.016210750423435
291	CFL2	3.43847012519836	2.49716472625732	0.000708033860822	0.016359858899579
286	SDAD1P1	3.45038175582886	4.25559425354004	0.000772848364446	0.017528078716163
292	RRAGD	3.43835926055908	3.63404059410095	0.000793807508325	0.017934075948198
297	ARIH2OS	3.415931224823	2.69695949554443	0.000799073983294	0.018004266424647
298	NUDT3	3.40490174293518	2.25944256782532	0.000801593847906	0.018013885767424
300	C3orf70	3.40038299560547	2.04441475868225	0.000802760163495	0.018016575559838
301	ZFAND5	3.39916038513184	2.43987631797791	0.000804196070562	0.018025300987823
295	OLFM1	3.42211198806763	3.41276431083679	0.000807611866782	0.018054845032194
296	ADGRL3	3.4178454875946	2.99518823623657	0.000809203750726	0.018066969344997
293	NUDT11	3.43592882156372	4.83692073822021	0.000811488141355	0.0180945037115
299	MEF2C	3.401526927948	2.54869532585144	0.000853238519397	0.018782158405245
306	TMEM242	3.38345623016357	2.5039005279541	0.000880584784632	0.019303752719661
302	AC104350.1	3.3960542678833	2.9905424118042	0.000883888167907	0.019333228617978
313	SRSF5	3.37036943435669	2.33116436004639	0.000889334218101	0.019427663997949
304	DOP1A	3.39285111427307	3.27406573295593	0.000899186773453	0.019519043024246
311	HOXB7	3.37257266044617	2.29443454742432	0.00089897826812	0.019519043024246
310	ANKUB1	3.37429738044739	2.27672028541565	0.000900444876411	0.019521735645522
308	PURA	3.37764930725098	2.74518418312073	0.00091527329133	0.019768525015
307	PIM1	3.38190078735352	3.31689262390137	0.000932770075494	0.020045822820918
314	HEXIM1	3.36297035217285	2.3826003074646	0.000944990520514	0.020283125710877
315	ABCF1	3.35750246047974	2.27083349227905	0.0009477585021	0.020291933899431
316	SETD6	3.35745668411255	2.31454873085022	0.00096890799214	0.020693278134855
312	NKAIN3	3.37245965003967	3.42024707794189	0.000971944338962	0.020732403780528
305	ZNF785	3.38669085502625	6.47976779937744	0.000982741352878	0.020910889553084
309	SOX13	3.37723231315613	4.59216165542603	0.000984004844917	0.020911925185689
319	SMC2	3.33627319335938	2.34949493408203	0.001007959802252	0.021341968063925
320	BBS2	3.33059787750244	2.50713706016541	0.001024358733574	0.021662544520567
318	SSPN	3.34123063087463	2.72185873985291	0.001033435974019	0.021800939775453
317	AXL	3.34894108772278	5.90646362304688	0.001110320754027	0.022994442804862
322	NELFE	3.32088875770569	2.70303082466125	0.001111012331054	0.022994442804862
321	C14orf132	3.32325077056885	3.34538388252258	0.001130610376635	0.023364138083303
325	IER2	3.30037069320679	2.40955376625061	0.001132540262815	0.023375956935359
329	MBOAT2	3.29280042648315	2.70816254615784	0.001212203029566	0.024636201831109
326	RNF180	3.29752039909363	2.9671266078949	0.00122368974151	0.02471091984584
331	SOX8	3.28887033462524	2.54746103286743	0.001223246749111	0.02471091984584
333	PIK3R1	3.27693676948547	2.3466489315033	0.001231778441347	0.024745780955353
335	RABEP1	3.27398705482483	2.18611264228821	0.001242222831629	0.024835800027486
336	AL354740.1	3.27316784858704	2.27676320075989	0.001247388676324	0.024910149274064
334	RALGAPA1	3.27501535415649	2.53047776222229	0.001295137844038	0.025684911114363
328	AP000802.1	3.2928454875946	4.02991437911987	0.001300814124822	0.025693106084231
337	AC009318.1	3.26540422439575	3.06858134269714	0.001365150026714	0.026553324926397
341	TMEM161B-AS1	3.22565150260925	2.07070994377136	0.001454293989721	0.027976520036029
342	SREK1	3.22297787666321	2.21044158935547	0.001463447544424	0.02808448832745
338	RAD51B	3.25546598434448	4.54635667800903	0.001465187574432	0.028086568937936
339	AC091826.3	3.2472767829895	4.37963819503784	0.001501547762759	0.028497952798376
343	C1GALT1	3.21365857124329	2.55050158500671	0.00155950908557	0.029389429963281
344	PDPN	3.21152544021606	2.388432264328	0.001557109863508	0.029389429963281
346	SAP30BP	3.20873761177063	2.25484919548035	0.001560470488349	0.029389429963281
340	PCDHB3	3.24133920669556	5.92724895477295	0.001572072957165	0.029529308434953
345	RHOB	3.20919609069824	2.31909513473511	0.001573043791963	0.029529308434953
348	ZNF292	3.19728088378906	2.37512230873108	0.001600878314979	0.029953825341357
350	MT2A	3.19360685348511	2.1490786075592	0.00161344304498	0.030090800191001
349	FOXG1	3.19482278823853	2.08992481231689	0.001627683573171	0.030258039987656
353	AKIRIN2	3.18988823890686	2.30054211616516	0.001665491696475	0.030695689575081
357	SWI5	3.17769312858582	2.14630937576294	0.001706380333488	0.031305925621042
354	HAUS6	3.18877363204956	2.78113436698914	0.001730847311703	0.031662917772221
356	PIK3R4	3.18084621429443	2.51043605804443	0.001754393752008	0.031991667422738
359	CITED2	3.1752781867981	2.19519805908203	0.001753427283627	0.031991667422738
355	PGM3	3.18663668632507	2.849280834198	0.001764731930298	0.032132042997376
358	CNR1	3.17578864097595	2.83110666275024	0.001791814017158	0.032433529433602
360	CNTFR	3.17258453369141	2.63361167907715	0.001794060477988	0.032440080953876
347	AL158058.1	3.19819116592407	29.069465637207	0.001810711891081	0.032652092169698
352	FAM160A1	3.19217920303345	29.1328163146973	0.001845496558668	0.033092060167621
366	FAM120AOS	3.15324211120605	2.27834367752075	0.001868273400551	0.033430829851446
364	KCNN3	3.16279888153076	2.65342378616333	0.001871490738749	0.033453625728784
369	VEZF1	3.14560890197754	2.15492057800293	0.001892150790855	0.033683023488916
362	AL078587.2	3.1637225151062	3.25169229507446	0.001896265040362	0.033721390914033
370	SEPTIN8	3.14406871795654	2.16187357902527	0.00191015107242	0.033898289237765
363	AC244517.2	3.16315269470215	2.99849414825439	0.001918177125841	0.034005665339054
374	DYNC1LI2	3.13845920562744	2.18666076660156	0.001948797834855	0.034442100543329
371	AC122718.1	3.14316630363464	2.02384281158447	0.001956166811901	0.034501491291057
367	H2BC15	3.14790272712708	2.68368625640869	0.001998261396273	0.034989168047282
377	PDGFRA	3.13290596008301	2.22512626647949	0.002000077922535	0.034989168047282
368	APLP1	3.14732384681702	3.08773016929626	0.002005717194306	0.035016648866917
379	HIP1R	3.12015628814697	2.34894800186157	0.002101568801847	0.036394773998983
381	MAST4	3.11661124229431	2.12112331390381	0.002115571170126	0.036546637427185
383	GRAMD1C	3.11287474632263	2.21243929862976	0.002127040796181	0.036605191534018
385	ARID5B	3.11155223846436	2.03673839569092	0.002128987249662	0.036605191534018
373	AC087164.2	3.13888478279114	3.80776643753052	0.00213522346947	0.036609299605035
387	EFTUD2	3.11008810997009	2.25139188766479	0.002133372186003	0.036609299605035
378	SLC15A2	3.12457132339478	3.11925363540649	0.002137634904763	0.03661417636875
389	RRN3	3.10635471343994	2.44228863716125	0.002206572826631	0.037533542132041
382	AC020611.2	3.11384177207947	2.82418990135193	0.002217916163493	0.037689248606483
390	ABCA8	3.10275340080261	2.60654354095459	0.00223246027474	0.037861646472297
388	EDNRB	3.10873317718506	2.90936541557312	0.002255913005743	0.038213403362344
384	GLIS3	3.11250066757202	3.60151386260986	0.002298278073143	0.038484979329848
394	TCF25	3.08883285522461	2.01591348648071	0.002295063163271	0.038484979329848
395	POP5	3.08706068992615	2.15212202072144	0.002298020440429	0.038484979329848
386	GABRB1	3.11039876937866	4.56872320175171	0.002331177528589	0.038997949443279
399	LSM2	3.080561876297	2.01945734024048	0.002347782172976	0.039185034134398
391	SNAP25	3.09590578079224	3.12740349769592	0.00236874464476	0.03939668629458
393	TMEM245	3.09084892272949	2.80063223838806	0.002380553278236	0.039416938568232
396	PLAAT1	3.08553695678711	2.61245107650757	0.002381565704526	0.039416938568232
397	AC006115.2	3.08505368232727	2.26393342018127	0.002378696259058	0.039416938568232
398	OGFRL1	3.0836968421936	2.3102970123291	0.002378509581695	0.039416938568232
403	GRAMD2B	3.07549858093262	2.36769795417786	0.002396160940885	0.039584946676005
402	H4C5	3.07850861549377	2.6149115562439	0.002433943248891	0.040009626771242
404	BCLAF1	3.06757926940918	2.00825834274292	0.002438137474325	0.040009626771242
392	AL033397.2	3.0921938419342	29.038143157959	0.002523265259478	0.040899706381027
410	RNF5	3.05739808082581	2.05868864059448	0.002532510455701	0.040972401301157
406	PLEKHG1	3.06378436088562	2.73218464851379	0.002590440763265	0.041752666010157
405	IQSEC1	3.06462693214417	2.87793970108032	0.002601761705398	0.041895908322469
411	FUT9	3.05568766593933	2.76919746398926	0.002629706444907	0.042109550458257
415	TMX1	3.0445761680603	2.15440893173218	0.002628408107983	0.042109550458257
416	ZNF385A	3.04450654983521	2.04143357276917	0.002654116417916	0.042382152150284
408	IGSF11	3.06060028076172	3.72662901878357	0.002678287178804	0.042531398058972
413	TIAM2	3.04604935646057	2.56460499763489	0.002708607105605	0.042861713411054
418	MT1E	3.04155254364014	2.15388488769531	0.002707930398349	0.042861713411054
419	DMAC2L	3.04126882553101	2.26836776733398	0.00270904753057	0.042861713411054
420	ZBTB16	3.04114317893982	2.43191337585449	0.002732271425332	0.043135143509584
424	GLOD4	3.03351426124573	2.24489712715149	0.002744340723373	0.043164359040262
425	LUC7L	3.03207349777222	2.08682465553284	0.002747637224513	0.043164359040262
412	FAM122A	3.04790878295898	2.48644471168518	0.002754807798946	0.043228132589847
422	ZBTB20-AS1	3.03599739074707	2.26526689529419	0.0027614408307	0.043253359835911
423	SALL2	3.03364133834839	2.23604083061218	0.002779925500664	0.043424353510376
409	CMTM5	3.05850028991699	28.8266067504883	0.002799389794273	0.043688754232651
429	SRGAP3	3.02248644828796	2.12443661689758	0.002843340199756	0.044094827205951
417	TMEM54	3.04158926010132	3.15765070915222	0.002849874745305	0.044116676138201
433	MED13	3.01886391639709	2.09307718276978	0.002856505461018	0.04415910697958
432	SUMF1	3.02058053016663	2.09104013442993	0.002888844565546	0.044559650852422
414	AC105046.1	3.04490280151367	5.35053873062134	0.002901910146117	0.044721111240161
440	MOCS2	3.00813770294189	2.06248331069946	0.002949863883627	0.045257537337578
428	THBS4	3.02682209014893	3.06518316268921	0.002988246836235	0.04556149944053
436	ACOX1	3.01381421089172	2.2954740524292	0.00299085014336	0.04556149944053
427	MDGA2	3.0277111530304	4.33476877212524	0.003003191689987	0.045709055483146
435	CEP97	3.01453995704651	2.7825448513031	0.003008465287128	0.045748870541182
434	EGLN3	3.01612305641174	3.24016189575195	0.003030707572811	0.04596528648315
430	TGFBR1	3.02135324478149	3.27053189277649	0.003038216857819	0.046038613547974
439	TRAF3IP2-AS1	3.00896859169006	2.66185140609741	0.003063511957394	0.046299644279696
445	ZZEF1	3.00061011314392	2.46860933303833	0.003098359374884	0.046540277730583
441	PPP1R1A	3.00792503356934	3.84497976303101	0.003127609310401	0.046938680618352
449	AKAP12	2.99296069145203	2.26246905326843	0.003135780839094	0.046979400665063
444	DOCK4	3.00259613990784	2.98495697975159	0.00314999468896	0.047151311805006
437	CALCRL	3.01331162452698	5.47921371459961	0.003206487335473	0.047830565851674
438	RANBP3L	3.01219201087952	29.4113426208496	0.003224678709115	0.047977199048152
451	ADGRB3	2.98883366584778	2.61264300346375	0.003241217795873	0.048098554429443
447	FLRT2	2.99644351005554	3.90736746788025	0.003258103275587	0.048182980915763
450	LINC00888	2.99076271057129	2.98242521286011	0.003257400354688	0.048182980915763
442	FXYD7	3.00679755210876	28.4472770690918	0.003277927827075	0.048367411922886
453	PXN-AS1	2.97823691368103	2.0875940322876	0.003281813473099	0.048367411922886
457	TSR3	2.97374391555786	2.07429051399231	0.003294137412755	0.04846605249843
448	SOCS4	2.9933397769928	3.89106321334839	0.003354517394471	0.049102604105805
462	HSPA9	2.96109104156494	2.16480302810669	0.00341005514828	0.049578284900752
454	ZDHHC14	2.97699236869812	2.76308178901672	0.003437439503511	0.049869977960851
