# Supplementary material for: Quantitative Evaluation of Stem-like Markers of Human Glioblastoma Using Single-Cell RNA Sequencing Datasets
Source: Cancers (Basel). 2023 Mar 2;15(5):1557. doi: 10.3390/cancers15051557 (PMC10001303; doi:10.3390/cancers15051557)
Supplement: Supplementary file 1 [file cancers-15-01557-s001.zip › cancers-2177473-supplementary/28 marker gene lists/sce.BT_S2.total2.csv]

index	names	scores	logfoldchanges	pvals	pvals_adj
1	NDRG2	13.3945646286011	7.03261947631836	1.39E-28	4.44E-25
3	BCAN	12.3304471969604	8.12237453460693	2.51E-27	6.87E-24
2	AHCYL1	12.4462919235229	6.32754325866699	3.91E-27	9.37E-24
4	PLP1	11.7095813751221	7.67805242538452	5.44E-24	1.04E-20
5	FADS2	10.9253635406494	5.77642297744751	6.41E-23	8.19E-20
7	RARRES2	10.6987247467041	5.26620101928711	3.97E-22	4.47E-19
6	GPM6A	10.7070579528809	5.36562585830688	1.03E-21	9.89E-19
9	PSD2	10.60671043396	6.34928369522095	1.67E-21	1.52E-18
8	S100B	10.6749897003174	5.45900726318359	4.17E-21	3.63E-18
12	AL365181.3	10.2716999053955	4.21785116195679	1.86E-20	1.49E-17
11	GATM	10.3953943252563	5.13662004470825	6.49E-20	4.61E-17
10	ATP1A2	10.4129667282104	8.12448501586914	4.11E-19	2.46E-16
15	AC000032.1	9.69582939147949	4.49159669876099	5.70E-19	3.21E-16
16	AL590666.2	9.62799072265625	5.47569942474365	9.03E-19	4.67E-16
17	GSTM1	9.61219787597656	5.09004497528076	9.00E-19	4.67E-16
13	TSC22D4	9.98017406463623	4.35970306396484	9.87E-19	4.98E-16
14	AC020907.5	9.84140777587891	3.80522036552429	1.12E-18	5.48E-16
18	DDR1	9.44557571411133	3.74537324905396	1.98E-17	8.23E-15
19	RIDA	9.23079586029053	4.88831377029419	2.29E-17	9.34E-15
21	HES6	9.0621452331543	5.93824529647827	6.60E-17	2.53E-14
22	SOX9	9.03991031646729	3.6949257850647	6.99E-17	2.63E-14
24	FADS1	8.97339916229248	4.73280191421509	7.35E-17	2.71E-14
20	C1orf61	9.19597625732422	3.97178077697754	8.15E-17	2.95E-14
26	FAM107A	8.9066858291626	5.52409219741821	1.50E-16	5.32E-14
27	TNFSF13B	8.89986801147461	4.62258052825928	2.19E-16	7.35E-14
28	COL28A1	8.84751510620117	4.79990530014038	2.84E-16	9.38E-14
25	ATP1B2	8.92773056030273	3.70690274238586	7.46E-16	2.27E-13
23	SLC1A3	9.00929832458496	3.74145030975342	8.08E-16	2.42E-13
31	AC005726.3	8.52930736541748	4.74996948242188	1.48E-15	4.16E-13
30	AQP4	8.64334011077881	4.93228673934937	1.62E-15	4.50E-13
29	SLC7A3	8.77936553955078	6.06608057022095	1.88E-15	5.15E-13
32	CPE	8.4998722076416	4.2550950050354	4.09E-15	1.07E-12
35	ALDOC	8.2998685836792	5.33050012588501	6.88E-15	1.73E-12
33	HEPACAM	8.3773889541626	3.70352172851562	9.09E-15	2.25E-12
37	THRA	8.26422309875488	4.41598224639893	9.84E-15	2.36E-12
39	GFAP	8.25130844116211	5.46384334564209	1.53E-14	3.42E-12
36	MBP	8.2974157333374	5.74737453460693	2.23E-14	4.91E-12
34	RAMP3	8.36502647399902	5.91271495819092	2.93E-14	6.31E-12
40	AC093330.1	8.21695327758789	5.52655839920044	4.81E-14	1.02E-11
43	CCDC152	7.99352359771729	4.00581932067871	5.77E-14	1.22E-11
44	HOPX	7.98692178726196	4.60498237609863	5.87E-14	1.22E-11
42	ID3	8.09323501586914	3.83111953735352	6.86E-14	1.41E-11
46	SELENOP	7.94823598861694	4.14921426773071	8.51E-14	1.72E-11
38	CDO1	8.26182746887207	6.49651670455933	9.29E-14	1.84E-11
41	DAAM2	8.13460922241211	5.4583945274353	9.30E-14	1.84E-11
47	SCRG1	7.91836404800415	3.92047929763794	9.59E-14	1.88E-11
45	FGFR3	7.96863079071045	4.38307237625122	1.17E-13	2.26E-11
48	GRAMD2B	7.76708173751831	4.51097679138184	2.12E-13	4.06E-11
49	SDC3	7.73561382293701	3.97473382949829	3.03E-13	5.58E-11
52	LIFR	7.55739688873291	3.97030329704285	8.07E-13	1.36E-10
50	PMP2	7.58150482177734	3.84069800376892	9.80E-13	1.61E-10
53	HEPN1	7.51645755767822	3.41973567008972	1.16E-12	1.85E-10
55	SLC22A17	7.47136211395264	3.8905987739563	1.41E-12	2.19E-10
54	CKB	7.47375154495239	4.32078695297241	1.50E-12	2.30E-10
51	CMTM5	7.57932806015015	4.43344736099243	2.51E-12	3.67E-10
56	PGAM2	7.39519548416138	4.45639419555664	3.88E-12	5.59E-10
57	NFIA	7.30317687988281	3.4654757976532	5.31E-12	7.38E-10
59	LIX1	7.25217771530151	4.42079639434814	9.67E-12	1.26E-09
60	TSPAN3	7.19789171218872	3.35916471481323	1.07E-11	1.38E-09
62	ZBTB20	7.14839029312134	3.12469029426575	1.21E-11	1.53E-09
63	ADCYAP1R1	7.12596225738525	4.50078821182251	1.21E-11	1.53E-09
58	LGI4	7.25232982635498	4.56810569763184	1.47E-11	1.82E-09
65	EGFR	7.08769702911377	3.63417434692383	1.68E-11	2.03E-09
67	AC008945.1	6.99530220031738	2.68498468399048	2.47E-11	2.93E-09
68	EGFR-AS1	6.99254369735718	3.34978175163269	2.49E-11	2.93E-09
70	AC093535.1	6.95328903198242	3.68181467056274	3.30E-11	3.81E-09
66	ASCL1	7.02902507781982	4.63929843902588	3.53E-11	4.05E-09
61	AC007325.2	7.16674041748047	6.31250286102295	5.17E-11	5.72E-09
71	GOLIM4	6.8715443611145	3.50887298583984	5.21E-11	5.72E-09
64	ALDH1A1	7.08885717391968	5.92982769012451	5.99E-11	6.48E-09
72	APC2	6.85369348526001	3.3177592754364	6.09E-11	6.55E-09
73	SOX2	6.77678155899048	2.79031944274902	9.83E-11	1.02E-08
75	GABARAPL2	6.7401237487793	2.96093368530273	1.25E-10	1.27E-08
69	PHACTR3	6.95400905609131	5.78547430038452	1.29E-10	1.30E-08
74	AL160270.1	6.74585151672363	3.07316470146179	1.60E-10	1.59E-08
78	GPR37L1	6.52419424057007	3.98635411262512	3.83E-10	3.56E-08
76	FAM182B	6.59533357620239	3.88169765472412	4.51E-10	4.08E-08
77	PON2	6.54382562637329	2.36362481117249	4.84E-10	4.35E-08
80	ID2	6.47182941436768	3.1065993309021	6.29E-10	5.58E-08
84	PLEKHB1	6.40024137496948	3.93349194526672	7.72E-10	6.65E-08
83	MAPT	6.40054941177368	3.54726457595825	8.97E-10	7.67E-08
79	PAH	6.4998083114624	4.17606735229492	9.27E-10	7.89E-08
87	AC093849.4	6.36029243469238	2.77919816970825	9.82E-10	8.33E-08
82	SEMA3B	6.43522167205811	4.06454133987427	9.96E-10	8.41E-08
89	TTYH1	6.3398003578186	4.07047557830811	1.08E-09	9.06E-08
88	ENHO	6.35274744033813	3.39831757545471	1.20E-09	9.86E-08
90	STARD4-AS1	6.32666683197021	3.3394148349762	1.22E-09	9.98E-08
86	C2orf88	6.38526773452759	4.12033033370972	1.69E-09	1.34E-07
91	DCLK2	6.23269319534302	3.14345717430115	2.03E-09	1.57E-07
92	AGT	6.22048139572144	4.1349925994873	2.11E-09	1.62E-07
93	NCAN	6.19802236557007	4.25221920013428	2.41E-09	1.83E-07
94	SOX2-OT	6.15356826782227	2.81511378288269	3.04E-09	2.25E-07
95	BDH2	6.12194490432739	3.17999482154846	4.15E-09	2.95E-07
96	KCNJ10	6.09237384796143	3.68006682395935	4.94E-09	3.47E-07
98	NREP	6.03705978393555	3.19918656349182	5.97E-09	4.04E-07
97	PPM1K	6.08755111694336	3.73873996734619	6.19E-09	4.17E-07
102	RASSF4	5.87340211868286	3.60395050048828	1.40E-08	8.61E-07
99	ZNF423	5.96569204330444	4.01316452026367	1.48E-08	9.03E-07
101	KCNN3	5.87552833557129	3.38138866424561	1.53E-08	9.25E-07
103	MYBPC1	5.85015344619751	2.77428555488586	1.59E-08	9.64E-07
104	ATP6V0E2-AS1	5.83718347549438	2.59358882904053	1.68E-08	1.00E-06
100	FAHD2CP	5.90006113052368	3.69152522087097	1.72E-08	1.02E-06
106	AC245884.1	5.79964303970337	3.1449716091156	2.02E-08	1.18E-06
107	ATP6V0E2	5.75662517547607	3.06993269920349	2.60E-08	1.48E-06
105	AMER2	5.82493591308594	3.62392616271973	2.63E-08	1.50E-06
108	VCAN	5.75218200683594	3.19281649589539	2.70E-08	1.53E-06
110	ALDH7A1	5.72307968139648	3.41639685630798	3.01E-08	1.69E-06
109	MN1	5.72966051101685	4.61560916900635	5.37E-08	2.81E-06
112	ARAP2	5.61227178573608	3.10678577423096	5.47E-08	2.86E-06
111	PDGFRA	5.68806409835815	3.7931113243103	5.64E-08	2.92E-06
114	NR1D1	5.54572010040283	2.67284059524536	7.69E-08	3.85E-06
115	PHKG1	5.52868556976318	2.18089056015015	8.59E-08	4.24E-06
116	METTL7A	5.51311588287354	2.76052141189575	8.96E-08	4.40E-06
113	BTBD17	5.56766796112061	4.40518426895142	1.08E-07	5.14E-06
119	SPECC1	5.42372560501099	3.05660223960876	1.45E-07	6.64E-06
120	LRIG1	5.41159629821777	2.94143462181091	1.49E-07	6.79E-06
122	DCXR	5.39844799041748	2.97677063941956	1.63E-07	7.31E-06
123	BRINP3	5.38495635986328	2.81292176246643	1.83E-07	8.10E-06
125	CBR1	5.35785245895386	2.60887813568115	1.96E-07	8.61E-06
124	LINC00844	5.38360548019409	2.70770740509033	1.97E-07	8.65E-06
126	AC005021.1	5.35232448577881	2.10920190811157	2.04E-07	8.90E-06
127	TSPAN7	5.34708499908447	2.88688778877258	2.05E-07	8.95E-06
118	MEGF10	5.4354567527771	4.49949932098389	2.22E-07	9.56E-06
121	PTPRZ1	5.40441036224365	2.50576400756836	2.39E-07	1.02E-05
132	AP000688.1	5.31301069259644	2.36660051345825	2.42E-07	1.03E-05
129	AL158847.1	5.32139682769775	2.64157581329346	2.44E-07	1.04E-05
133	SLC7A11	5.31002759933472	2.78433179855347	2.52E-07	1.06E-05
134	PKMYT1	5.30621004104614	3.12279295921326	2.52E-07	1.06E-05
135	OGFRL1	5.29013252258301	2.7555251121521	2.72E-07	1.13E-05
128	ARHGEF26-AS1	5.32323408126831	3.06287145614624	2.88E-07	1.19E-05
136	EZR	5.26726770401001	3.02387356758118	3.01E-07	1.24E-05
130	GPAT2	5.32064771652222	3.3294141292572	3.02E-07	1.24E-05
137	GPR137B	5.25128126144409	3.11990451812744	3.48E-07	1.41E-05
138	IFI44L	5.19811248779297	3.08919620513916	4.32E-07	1.70E-05
139	MYO10	5.19050121307373	2.99926900863647	4.51E-07	1.77E-05
141	NCAM1	5.13802814483643	2.73211455345154	5.63E-07	2.16E-05
140	FOXD3-AS1	5.18130397796631	3.04419469833374	5.85E-07	2.22E-05
142	FAM181B	5.13646125793457	2.21744322776794	5.90E-07	2.24E-05
145	PAQR4	5.09405755996704	3.14423513412476	7.06E-07	2.62E-05
144	C4orf48	5.10071563720703	2.06740188598633	7.15E-07	2.64E-05
146	NOTCH1	5.07997608184814	3.27325773239136	7.60E-07	2.79E-05
150	METRN	5.0584602355957	2.66260004043579	8.45E-07	3.05E-05
152	MAPK4	5.04135847091675	2.97164082527161	8.93E-07	3.20E-05
149	AL589935.1	5.058913230896	2.48928260803223	9.11E-07	3.25E-05
153	RFX4	5.03453636169434	2.90168714523315	9.26E-07	3.29E-05
155	SNTA1	5.02810907363892	3.01496982574463	9.69E-07	3.41E-05
148	MEG3	5.06157064437866	3.6865336894989	9.79E-07	3.43E-05
151	CNTN1	5.05660486221313	3.09440588951111	1.00E-06	3.48E-05
154	SULT1C4	5.02812337875366	3.023517370224	1.04E-06	3.60E-05
157	TM7SF2	5.01722574234009	2.93458962440491	1.04E-06	3.61E-05
156	SCN1A	5.02434110641479	3.13038802146912	1.12E-06	3.84E-05
159	PFN2	4.99344921112061	2.34801530838013	1.13E-06	3.86E-05
160	MIR99AHG	4.98730611801147	2.59932827949524	1.15E-06	3.91E-05
161	CDK2AP1	4.98136377334595	2.40977954864502	1.19E-06	4.00E-05
158	LINC01351	5.00499057769775	3.05804228782654	1.35E-06	4.44E-05
163	RND2	4.93312120437622	2.72487258911133	1.56E-06	5.02E-05
165	FAM189A2	4.88220834732056	2.99380469322205	2.03E-06	6.39E-05
166	GSTM3	4.86549234390259	2.90456652641296	2.08E-06	6.51E-05
167	WBP2	4.85381412506104	2.25472021102905	2.14E-06	6.70E-05
164	LGR6	4.92723894119263	5.2361741065979	2.41E-06	7.50E-05
168	SLC25A26	4.82188034057617	2.18212008476257	2.49E-06	7.69E-05
170	NPDC1	4.77234506607056	2.53059840202332	3.11E-06	9.36E-05
169	TPPP3	4.78349161148071	3.27668523788452	3.49E-06	0.000104411458711
171	SLC1A2	4.74492120742798	3.05071997642517	3.54E-06	0.000105214130118
172	LINC01896	4.74300622940063	2.5397481918335	3.72E-06	0.00010937727195
174	SPTBN1	4.71317005157471	2.47811722755432	4.08E-06	0.000119053561393
173	PPFIA2	4.74167251586914	3.24112558364868	4.27E-06	0.000123097881921
178	NRXN1	4.69208955764771	2.59912061691284	4.62E-06	0.00013216715864
179	PLEC	4.68717432022095	2.69551944732666	4.63E-06	0.000132218226874
176	DAPK1	4.70874691009521	3.0721275806427	4.65E-06	0.000132592821845
175	NPL	4.71109771728516	2.91987228393555	4.66E-06	0.000132661035495
180	LMO3	4.65997743606567	2.55416893959045	5.29E-06	0.000149174012107
177	SLC14A1	4.69211578369141	3.62697100639343	5.66E-06	0.000158259863423
181	RGCC	4.62932109832764	2.7960045337677	6.35E-06	0.000173908691965
183	ADD3	4.62032270431519	2.65262246131897	6.37E-06	0.000173980407586
185	FEZ1	4.59131288528442	2.44739151000977	7.05E-06	0.000189297264859
186	SLC6A9	4.57269477844238	2.65210890769958	7.63E-06	0.000202903627935
188	B3GAT2	4.55407857894897	2.50925850868225	8.54E-06	0.000219932986401
189	RGMA	4.54180574417114	2.3864951133728	8.71E-06	0.000224057760171
190	SORL1	4.53952789306641	2.66807866096497	8.89E-06	0.000227331380446
187	MRO	4.56589651107788	3.05287647247314	9.16E-06	0.000233208999114
191	AC008840.1	4.50213766098022	2.12034726142883	1.04E-05	0.000259087684955
194	PARP1	4.47253656387329	2.58617568016052	1.18E-05	0.000289007709609
196	MTSS2	4.43720865249634	2.48026514053345	1.38E-05	0.000328173032528
195	MYO16	4.45376253128052	2.75314402580261	1.41E-05	0.000335856694225
197	PHYHIPL	4.43127918243408	2.62249279022217	1.41E-05	0.000335856694225
198	LSAMP	4.43045425415039	2.54978013038635	1.42E-05	0.000335856694225
193	TUBB4A	4.4840259552002	3.94458389282227	1.44E-05	0.000340378801838
199	SOX4	4.42030572891235	2.06606721878052	1.48E-05	0.00034691191012
200	YPEL3	4.40820264816284	2.25406861305237	1.56E-05	0.000362342780662
201	RGS12	4.40600299835205	2.6217155456543	1.67E-05	0.000379149327346
203	TSPAN12	4.36921167373657	2.47608113288879	1.86E-05	0.000415172457411
202	PTPRD	4.37699747085571	2.73606491088867	1.94E-05	0.000428705157448
205	SDCCAG8	4.35082483291626	2.3084671497345	1.99E-05	0.000437777812583
209	NIPSNAP2	4.30695247650146	2.28909516334534	2.39E-05	0.00050791629712
211	LINC00461	4.29905939102173	2.31294989585876	2.47E-05	0.000520981311419
210	LRRC37A16P	4.29915237426758	2.27904796600342	2.50E-05	0.00052516870858
204	OMG	4.35316944122314	4.88988590240479	2.60E-05	0.000542401630791
208	WDR49	4.31541156768799	2.88120412826538	2.63E-05	0.000547576762364
212	MX1	4.29442024230957	2.74408435821533	2.63E-05	0.000547576762364
216	CTNND2	4.26648759841919	2.42137384414673	2.84E-05	0.000585229470605
217	BCHE	4.26466941833496	2.51010656356812	2.97E-05	0.00061084671528
215	PDZRN3	4.26650428771973	2.68520331382751	3.00E-05	0.000615563729956
214	MAP6	4.26974439620972	2.70032215118408	3.01E-05	0.000616153872056
218	SLC38A3	4.24123382568359	2.81662058830261	3.30E-05	0.000665320442372
221	GJA1	4.22769737243652	2.19680738449097	3.33E-05	0.000669238002559
222	MSI2	4.22481060028076	2.06315016746521	3.41E-05	0.000684029568455
220	CERS1	4.2302131652832	2.2845344543457	3.44E-05	0.000687074882805
224	LINC00888	4.21618366241455	2.67533731460571	3.78E-05	0.00074132795182
227	BMPR1B	4.19802236557007	2.25476789474487	3.86E-05	0.000753085496819
230	RHOBTB3	4.17935132980347	2.1241626739502	4.06E-05	0.000787705938589
225	MYO5C	4.20740699768066	3.18807864189148	4.14E-05	0.000797700581942
229	AZIN1-AS1	4.18838357925415	2.45027947425842	4.16E-05	0.000800531059539
231	ACKR3	4.16330814361572	2.06339192390442	4.54E-05	0.000852013860592
233	TTYH2	4.14733791351318	2.58840584754944	4.86E-05	0.000899483837713
234	AL117190.2	4.14160299301147	2.84896278381348	5.12E-05	0.000938009725551
238	TXNIP	4.11714506149292	2.68155288696289	5.31E-05	0.000963871807413
237	TST	4.11947059631348	2.66118383407593	5.63E-05	0.001012447095616
236	TSPAN33	4.12060642242432	2.91778826713562	5.74E-05	0.00103047603081
242	ARHGEF6	4.09270906448364	2.54142642021179	5.78E-05	0.001035698154106
239	N4BP2L1	4.115797996521	2.91614651679993	5.98E-05	0.001070039168572
235	MSTN	4.12859869003296	4.13091325759888	6.13E-05	0.001093724867747
240	PPM1K-DT	4.11177730560303	2.73367094993591	6.14E-05	0.001093724867747
244	SALL2	4.08158874511719	2.26003050804138	6.15E-05	0.001095657479108
243	AL589740.1	4.08669853210449	2.38323497772217	6.27E-05	0.001111778455173
246	CNTFR	4.07208204269409	2.51715731620789	6.57E-05	0.00115483345149
248	RCN2	4.0515251159668	2.26114749908447	6.82E-05	0.001190751843696
247	ZNF232	4.06442070007324	2.33153581619263	6.99E-05	0.001213104697069
250	MAGED1	4.04542255401611	2.42768955230713	6.98E-05	0.001213104697069
245	AC010503.2	4.0767936706543	3.82286763191223	7.44E-05	0.001277935647548
251	CDC42EP4	4.03606176376343	2.39763903617859	7.45E-05	0.001277935647548
253	AC100786.2	4.02042865753174	2.20855712890625	8.13E-05	0.001360069083302
256	MASP1	4.01340436935425	2.472989320755	8.26E-05	0.001378074230732
258	NF1	4.00795793533325	2.25265550613403	8.47E-05	0.001407996344254
257	HIF3A	4.00900459289551	2.5957338809967	8.78E-05	0.00145422596852
259	PAQR8	3.99685788154602	2.5935206413269	8.83E-05	0.001460021532374
252	KREMEN2	4.02743482589722	3.50886869430542	8.85E-05	0.001461412341742
260	MAGI1	3.99167323112488	2.34726357460022	9.01E-05	0.001480051541414
263	ATP13A4	3.97364449501038	2.21691942214966	9.31E-05	0.001517685679441
261	RHPN1	3.99132061004639	2.74806833267212	9.40E-05	0.001529626794804
262	GASK1B	3.97816491127014	2.23833107948303	9.39E-05	0.001529626794804
265	TNIK	3.9640326499939	2.14479732513428	9.79E-05	0.001578988503369
267	HLTF	3.95783996582031	2.18124532699585	0.000100033376524	0.001608131870419
268	WIPF2	3.94603276252747	2.05855798721313	0.000105050677736	0.001677396696743
266	KCND2	3.95978975296021	2.81539702415466	0.000106961800167	0.001703653410639
271	SERPINE2	3.93316268920898	2.50364398956299	0.000109066926422	0.001729992861891
270	BMP7	3.935298204422	2.40281271934509	0.000109505931556	0.00173408525169
274	PLCD3	3.92517113685608	2.31783246994019	0.00011788394661	0.001842393393963
276	CRISPLD1	3.89957118034363	2.38459062576294	0.000124837554103	0.001923994919102
273	GSX2	3.92666602134705	4.03337335586548	0.00013167307184	0.002011951937424
277	LPIN3	3.883136510849	2.07745838165283	0.000135897038358	0.002063330548324
279	EMILIN3	3.87306451797485	2.23446607589722	0.000143741964361	0.002161883657079
280	NKAIN3	3.86479163169861	2.28179168701172	0.000144863901659	0.002170240203039
281	IL17RB	3.84688878059387	2.45079207420349	0.000152965951552	0.002273840649869
278	AC002451.1	3.8795952796936	3.46593356132507	0.000155641526237	0.002300009251999
283	DDIT4L	3.83431553840637	2.35993981361389	0.000165385857797	0.002417207033754
285	ALDH6A1	3.82358050346375	2.28705358505249	0.000167156736818	0.00244122731263
286	FXYD6	3.82269477844238	2.34024167060852	0.000167331807443	0.002441922895976
284	IQUB	3.82900810241699	2.98254084587097	0.000180337845769	0.002601998089442
288	SPAG9	3.78852987289429	2.07071971893311	0.000191159710379	0.002723279710468
292	MEST	3.77949810028076	2.3925359249115	0.000196940879701	0.002784932985944
293	SPATA20	3.77600455284119	2.33980631828308	0.000202489800354	0.002844506645585
294	STMN1	3.75655651092529	2.25418090820312	0.000214920281364	0.002981960543969
289	DACT3	3.78459501266479	3.23322987556458	0.000217280038072	0.003005994808295
295	MOCS1	3.75522208213806	2.27350044250488	0.000218917635608	0.003022104334211
291	TF	3.78100633621216	3.2070415019989	0.00022007096431	0.003035838550859
296	AP000757.1	3.7291111946106	2.23124527931213	0.000238643838528	0.003255033699275
298	TUBG2	3.7261426448822	2.21271538734436	0.000243380577336	0.003312084689161
300	COPZ2	3.7115626335144	2.09473276138306	0.000261204643476	0.003494021489423
297	SLC47A2	3.72890281677246	3.13273978233337	0.000263038101871	0.003509800187989
301	SLC49A4	3.70971393585205	2.39021587371826	0.000266083814769	0.00353566711151
303	PGM5	3.70435166358948	3.13945817947388	0.000292950961315	0.003821125506982
305	MTUS1	3.67343688011169	2.56566476821899	0.000307971403067	0.00397644208502
309	LINC00511	3.65680146217346	2.17259645462036	0.000315128901931	0.004044330133894
307	CMBL	3.66922211647034	2.54332518577576	0.000317473279372	0.004071454200471
311	NTRK2	3.6428861618042	2.30868029594421	0.000331602883137	0.004227440348489
312	MLC1	3.63921880722046	2.30986595153809	0.000332999525488	0.004236788783452
313	GALK1	3.63700890541077	2.27864956855774	0.000337879841787	0.004284399557581
314	ID4	3.63293433189392	2.05785512924194	0.000340601574857	0.004299253475519
316	SLC18B1	3.62825441360474	2.2343864440918	0.000350091373101	0.004398754622942
317	HERC6	3.62818241119385	2.60922050476074	0.000365629849835	0.004546290430033
310	LMOD1	3.6429967880249	3.25275301933289	0.000367201478347	0.00456287128833
321	C1orf194	3.60173583030701	2.65685820579529	0.000405727475925	0.00494627559911
322	KIF21B	3.59716486930847	2.72518253326416	0.000416746322631	0.005057173076591
323	CCDC163	3.5905749797821	2.55044841766357	0.000423111074127	0.005121434801856
324	ULK2	3.57772994041443	2.25302147865295	0.000424921984989	0.005133625570221
320	PTCSC3	3.61217880249023	28.9053535461426	0.000439453041092	0.005269311464559
325	AKAP1	3.57521843910217	2.57939147949219	0.000446905950852	0.005328665167562
327	ADHFE1	3.5658745765686	2.12986612319946	0.000455456177035	0.005407228306824
335	ITGA6	3.53273296356201	2.11355304718018	0.00049722101406	0.005798692544372
336	ALDH3A2	3.52817106246948	2.13653516769409	0.000502269297107	0.005839794904051
331	CXXC4	3.54127979278564	2.97282791137695	0.000512040589498	0.005940850531409
329	AL591441.1	3.55802845954895	5.03260040283203	0.000525788129486	0.006050826636083
333	AC026316.2	3.53820013999939	3.2572033405304	0.000527388123177	0.006054693725697
337	AC117489.1	3.51388812065125	2.4256911277771	0.000553074633475	0.006304261185014
341	P2RY1	3.49987292289734	2.03477787971497	0.000557035170516	0.006338094360015
340	ALCAM	3.50282216072083	2.14090538024902	0.000560052387704	0.006368643205216
344	HNMT	3.49543190002441	2.00939989089966	0.000569894621643	0.006461391032726
339	GRAMD1B	3.50995588302612	3.24729824066162	0.000578159223786	0.006528093376359
342	DZIP3	3.49729013442993	2.34826517105103	0.000578508738444	0.006528154262266
343	NFIA-AS2	3.49610090255737	2.21952438354492	0.000584920941331	0.006585000092147
348	AL450345.2	3.48110055923462	2.03887939453125	0.000593880270872	0.006654584719397
350	FAM167A	3.47709655761719	2.30404186248779	0.0006208909978	0.006916797912122
352	AC004540.1	3.47373938560486	2.10587382316589	0.00062136171796	0.006918019684965
353	PRKACB	3.46574330329895	2.02971744537354	0.000626885264923	0.00695124338032
345	TSPAN11	3.49376344680786	3.67413973808289	0.000628254716688	0.006962399436931
357	PITPNC1	3.44780826568604	2.04839372634888	0.000668995326357	0.007354342770125
356	FAHD2B	3.45129728317261	2.48636388778687	0.000688914306086	0.007547333915906
354	AL031056.1	3.46408915519714	4.19165897369385	0.000703495597337	0.007654559421108
359	PTPRN2	3.43385815620422	2.17317080497742	0.000718745250567	0.007793931944605
358	AL133304.3	3.44699859619141	3.45919442176819	0.000731590753324	0.007905117428143
363	MED15P9	3.40474796295166	2.18997430801392	0.000817074435557	0.008664773107991
367	APOE	3.39022135734558	2.44755220413208	0.000817141329061	0.008664773107991
365	SLC25A48	3.39719223976135	2.39155602455139	0.000824423131308	0.008717865131894
364	VSIR	3.39876842498779	2.55202150344849	0.000829573822402	0.008757143092601
369	SLC6A11	3.36186552047729	2.3641722202301	0.000905583551633	0.009404816494762
371	AC093535.2	3.35639190673828	2.15042042732239	0.000942696591508	0.009690455681266
372	MAP7	3.34991979598999	2.36107563972473	0.000978183145679	0.009952137030977
373	DTX1	3.34671330451965	2.4355480670929	0.000994113850946	0.010046527161376
379	FLRT2	3.31758594512939	2.0269250869751	0.001076868216722	0.010680057919572
375	CXXC4-AS1	3.3248462677002	3.40673041343689	0.001100184909069	0.010871914926595
382	PIFO	3.30624938011169	2.33133053779602	0.001121851772518	0.011046146872157
377	CD38	3.31858921051025	3.54623651504517	0.001140432115075	0.011155038986163
390	LINC01322	3.27681612968445	2.26665902137756	0.001245374894548	0.011955224626471
389	MYO15B	3.28187704086304	3.43546748161316	0.001279293688503	0.012195296699204
391	LPAR6	3.26770257949829	2.25910496711731	0.001298454716459	0.012324917593462
392	ARHGAP24	3.26481866836548	3.03150701522827	0.001338442555563	0.012633447195636
396	TLR4	3.24500966072083	2.06874585151672	0.00137406717463	0.012874572681218
398	MACIR	3.24030494689941	2.47743225097656	0.001417003747847	0.0131994209103
402	AC019257.1	3.21927356719971	2.38000774383545	0.001517167028206	0.013869483505466
404	AL513217.1	3.2166166305542	2.76071667671204	0.001563131963195	0.01417471440927
401	MMP28	3.22252154350281	3.86224150657654	0.001571886894696	0.014240626377902
410	PTCH2	3.18695163726807	2.07776570320129	0.001674480399317	0.015042062321289
408	LINC00173	3.19378066062927	2.98059725761414	0.001686574722617	0.015122348273314
413	LINC01748	3.18010663986206	2.30314588546753	0.001715018086754	0.015298632011311
412	ARMH1	3.18344974517822	2.73404121398926	0.001736747850437	0.015434984027003
409	PAIP2B	3.18913960456848	4.0230450630188	0.001772483936285	0.015708864340034
419	SEPTIN3	3.1513295173645	2.48838400840759	0.00189513054606	0.01657352642312
423	PAQR6	3.13472318649292	2.02954173088074	0.00194998726868	0.016952679698355
427	SCN1A-AS1	3.13077473640442	2.03847861289978	0.002000151910929	0.017232423905263
433	EPS8L2	3.11823630332947	2.64456510543823	0.00213667120589	0.018112119568822
450	LINC01563	3.07755136489868	2.00498461723328	0.002385447951386	0.019558131923384
448	AC078883.2	3.08240818977356	2.45584034919739	0.002387909431653	0.019561664223989
453	ATP8A1	3.05738091468811	2.96581721305847	0.002599624106369	0.02086778278263
452	MRVI1	3.05890440940857	3.24628520011902	0.002650588939523	0.021204531530751
456	ABCA6	3.05118751525879	3.99617385864258	0.002730616763115	0.021593861739873
460	SMO	3.03710246086121	2.28676867485046	0.002735206010246	0.021620991073568
464	PPARGC1A	3.01748323440552	2.0418701171875	0.002878216619997	0.022400287837436
467	AL162511.1	3.00066924095154	3.00021362304688	0.003112738665338	0.023739342670004
471	RSAD2	2.99169421195984	2.50115990638733	0.00317352887916	0.024091912382563
473	HESX1	2.98645615577698	2.78209543228149	0.003256787402288	0.024529600399069
478	GREB1L	2.96496534347534	4.50872230529785	0.003577329006835	0.026420129898547
485	CRB1	2.94444227218628	2.05924510955811	0.003610892628751	0.026549621511706
488	PCDH18	2.93923544883728	2.08084607124329	0.00367507150236	0.026836145219785
482	AC005999.2	2.95131301879883	3.83181428909302	0.003693546629573	0.026919759212342
490	GAS6	2.93825268745422	2.14153456687927	0.003702936586059	0.026941873660021
493	SLIT1	2.93402242660522	2.2856433391571	0.003739381132655	0.027150542585372
489	LINC00634	2.93916654586792	5.60646629333496	0.00391037031942	0.02802042097622
501	SYCP2	2.91555142402649	2.70103597640991	0.003990826649177	0.02839518359632
506	ESRRAP2	2.91006970405579	2.88023948669434	0.004148952599569	0.029313451607796
510	GAS6-AS1	2.89508700370789	2.57081842422485	0.004298702214726	0.030065349701009
516	AC008013.2	2.87929248809814	3.03081774711609	0.004541533628687	0.031284032719804
521	HOGA1	2.85937261581421	3.39715719223022	0.004857322708683	0.032927945477673
529	FBXO15	2.83340287208557	5.37737226486206	0.005349312225322	0.035356388944253
537	AF131216.3	2.81077694892883	3.14385342597961	0.005549422656709	0.036351248022222
538	CLDN11	2.81009101867676	3.19024777412415	0.005617250630237	0.036646966062642
542	ALDH5A1	2.80309224128723	2.29991459846497	0.005614946608863	0.036646966062642
552	KBTBD11-OT1	2.78949284553528	2.46082329750061	0.00586730448695	0.037865753207966
554	CAMK4	2.78830194473267	3.62932848930359	0.005996501472276	0.038479224618309
562	AC105383.1	2.77346158027649	3.66989469528198	0.006296236101725	0.039894900775517
559	STARD4	2.77572917938232	4.43208312988281	0.00630634373204	0.039919343326602
564	TAB2-AS1	2.77075028419495	4.30280017852783	0.006368546750094	0.040193585071989
565	LINC00609	2.7692015171051	28.1452293395996	0.006482952731594	0.040661164415735
569	RGS9	2.74791479110718	2.11422681808472	0.006564525679255	0.041025073887867
570	LINC01497	2.74696826934814	3.38339591026306	0.006733588487697	0.041727777817839
573	IGSF21	2.74286484718323	3.31794452667236	0.00682333129431	0.042174790622668
580	EFHD1	2.72485971450806	2.8336329460144	0.007164081554219	0.043786592236168
583	TMC6	2.7131941318512	2.00354290008545	0.007255798278962	0.044178058729964
582	RASSF10	2.71509027481079	4.39794158935547	0.007522012534154	0.045337930848358
584	TDH	2.71019220352173	3.95872116088867	0.007595905106327	0.045668383351846
591	AC011005.4	2.69341683387756	2.34529089927673	0.007804090982641	0.046612901283785
593	ABCA5	2.68916654586792	2.31525850296021	0.007825297014398	0.046669010394144
594	KCNK15-AS1	2.68651652336121	2.6348659992218	0.007939361882057	0.047129346541271
595	AC026316.5	2.68502736091614	3.36253190040588	0.008085719190652	0.047759083049348
