# Supplementary material for: Quantitative Evaluation of Stem-like Markers of Human Glioblastoma Using Single-Cell RNA Sequencing Datasets
Source: Cancers (Basel). 2023 Mar 2;15(5):1557. doi: 10.3390/cancers15051557 (PMC10001303; doi:10.3390/cancers15051557)
Supplement: Supplementary file 1 [file cancers-15-01557-s001.zip › cancers-2177473-supplementary/28 marker gene lists/sce.MGH100.total2.csv]

index	names	scores	logfoldchanges	pvals	pvals_adj
1	LINC00689	19.6054363250732	8.65961742401123	2.44084793908681E-42	5.78139242852102E-38
2	DLL3	14.7253389358521	6.80774688720703	3.95030223382399E-30	3.11889529034517E-26
4	SOX11	13.457314491272	3.44029998779297	4.45969385919204E-29	2.64080771872057E-25
3	ETV1	13.4971313476562	4.68302965164185	4.98651872442891E-27	2.36221365013646E-23
5	DLL1	13.1154937744141	6.38766717910767	8.12130976386597E-27	3.20602238444882E-23
10	PTPRS	12.4521980285645	3.27304792404175	5.35174817699793E-26	1.81087867600533E-22
8	DSCAM	12.548225402832	4.49798059463501	1.40762465564338E-25	4.16762469919614E-22
6	LPHN3	13.0002765655518	5.40584230422974	2.30063998803409E-25	6.05477319517504E-22
9	CNTN1	12.5392408370972	6.38588571548462	2.15879496465267E-24	4.26110146106359E-21
13	HIP1	11.7838640213013	3.40967512130737	3.0421778722739E-24	4.80380167217864E-21
12	ALCAM	11.9354019165039	5.46809434890747	1.74657479640271E-23	2.58558566422467E-20
11	COL20A1	12.1109685897827	6.09852457046509	4.226085772768E-23	5.88818044786958E-20
17	DSEL	11.4343090057373	3.60596013069153	5.45001179060753E-23	6.79415680380683E-20
7	SHD	12.7891712188721	7.02803611755371	7.34997066924429E-23	8.29006691770096E-20
16	NEU4	11.548623085022	5.40300130844116	7.29551857756352E-23	8.29006691770096E-20
18	CSMD1	11.3557815551758	3.48421955108643	2.22101145364325E-22	2.39122169504519E-19
20	NRXN1	11.3138160705566	4.0677752494812	2.40379040430707E-22	2.47548606593119E-19
15	MAP2	11.577522277832	3.41332674026489	2.51814956997944E-22	2.48520377977221E-19
21	TMSB15A	11.2152481079102	5.5866551399231	4.17600511709284E-22	3.89786695940873E-19
23	TAGLN3	11.0864934921265	4.99040460586548	4.27866845160124E-22	3.89786695940873E-19
24	TSPAN13	11.0630264282227	5.09550285339355	5.88768257019084E-22	5.16502405027927E-19
19	AMOTL2	11.3272018432617	4.6341438293457	7.00177490669902E-22	5.92300144428832E-19
25	OLIG1	10.8936319351196	4.78075742721558	1.20987220744357E-21	9.88173555362357E-19
22	CADM2	11.1780385971069	4.56384229660034	1.81778438209776E-21	1.43520136247891E-18
14	VIPR2	11.6456174850464	4.77212429046631	1.91302093505669E-21	1.4616714150888E-18
26	LHFPL3	10.8420877456665	5.52317714691162	3.35016987843131E-21	2.47975386689137E-18
27	UCP2	10.7417211532593	5.09343719482422	6.34682567214837E-21	4.55548220819716E-18
28	C8orf46	10.5733661651611	4.96526288986206	1.04343523019632E-20	6.86522412845278E-18
29	CHD7	10.5243186950684	3.12811207771301	1.41194247906501E-20	9.03872150246862E-18
31	SOX4	10.3573246002197	3.75575017929077	9.12633948987001E-20	5.40416192892653E-17
35	RBP1	10.2670907974243	4.56813764572144	1.00879549589083E-19	5.82788539406589E-17
34	GLCCI1	10.2994756698608	4.01912689208984	1.32745384336418E-19	7.48620755569618E-17
36	FAM110B	10.2110729217529	4.07322263717651	2.01215398829291E-19	1.08317907651604E-16
32	SCG3	10.3295774459839	4.52906942367554	2.3177953920214E-19	1.21998448123153E-16
37	HES6	10.0771923065186	4.9405403137207	4.07929507528452E-19	2.10048224246063E-16
33	TUBB3	10.3103227615356	5.68088245391846	1.09583850062675E-18	5.19120614516903E-16
30	KLRC2	10.464672088623	5.73913049697876	1.28607193517949E-18	5.97292154052186E-16
48	ASCL1	9.80117893218994	3.87083649635315	1.86691113366567E-18	8.50378021384711E-16
41	IGSF9B	10.0131549835205	3.83434987068176	2.26234878272997E-18	1.01105647674985E-15
43	CTNNA2	9.97456455230713	4.48551940917969	2.7776799689623E-18	1.21837273601557E-15
38	KLRC3	10.0736284255981	5.1567063331604	3.62887299442528E-18	1.56279064992649E-15
47	TCF12	9.80653762817383	3.15469217300415	4.40188261061385E-18	1.79763778474137E-15
49	SOX8	9.77053356170654	4.18740367889404	4.50187528668903E-18	1.80731217017824E-15
50	SLC38A1	9.75967979431152	4.45433044433594	5.11623707837525E-18	1.98660969571141E-15
39	TUBB	10.0323390960693	3.02360677719116	7.79005417102188E-18	2.97605198540039E-15
53	MAGI1	9.53023719787598	2.61165904998779	9.48184621362202E-18	3.45518476024387E-15
44	ATCAY	9.94334030151367	3.19733762741089	1.20369744358972E-17	4.31981479528273E-15
55	LMF1	9.42447566986084	3.75468373298645	1.87595773818417E-17	6.63193059501946E-15
45	PTMA	9.81681060791016	2.52602314949036	2.66250204928233E-17	9.27412110872077E-15
40	FBN3	10.0135145187378	4.89508056640625	3.80110101999196E-17	1.30482432984825E-14
57	LRP6	9.30735015869141	2.89104723930359	4.55537568082502E-17	1.54140897680031E-14
46	DOCK10	9.80847454071045	4.48011207580566	5.17039234534862E-17	1.72487201537926E-14
56	MTSS1	9.35878086090088	3.00247693061829	5.24583949403107E-17	1.7257354757725E-14
42	NXPH1	10.010199546814	7.00368499755859	5.72589967794765E-17	1.85785835303929E-14
54	RP1-177G6.2	9.50854396820068	5.40018129348755	9.97058844267388E-17	3.19139672774559E-14
51	LOC150622	9.67709064483643	4.18111753463745	1.97073106876623E-16	6.14193895984171E-14
61	MMP16	9.03137493133545	3.45037961006165	2.62296300615721E-16	7.9650643286974E-14
62	MLLT11	8.99514007568359	3.93042206764221	5.48056522629028E-16	1.62265834937389E-13
64	FAM212B	8.92146873474121	3.08152151107788	5.61964676490856E-16	1.64329571942746E-13
60	STMN1	9.04436874389648	4.04431772232056	7.14561692217646E-16	2.0640375904716E-13
65	MICAL1	8.78977012634277	3.36051964759827	1.30219157586661E-15	3.67187019833055E-13
59	GRIK2	9.22314739227295	4.64428758621216	1.51039303214454E-15	4.20884345404418E-13
52	LOC400940	9.54743576049805	7.36676788330078	1.74341034700191E-15	4.74648476771117E-13
58	MYT1	9.28067588806152	5.24563694000244	2.05071441077549E-15	5.51968426518502E-13
66	HNRNPAB	8.74869728088379	2.62865686416626	2.08702112307397E-15	5.55429014844158E-13
69	PROM1	8.70111083984375	3.8360002040863	2.2215361249192E-15	5.84658940609291E-13
70	ZNF462	8.67856216430664	2.72626805305481	2.860055580452E-15	7.44431609654791E-13
68	SNX22	8.72893142700195	3.26222848892212	5.60983909248858E-15	1.38490343685213E-12
71	NKAIN4	8.67143535614014	4.5291485786438	5.77660078436591E-15	1.41056253792259E-12
63	PKIA	8.97601890563965	5.03958129882812	6.81532232247665E-15	1.63058307606244E-12
67	CDR1	8.7355785369873	4.77685165405273	8.76150614854436E-15	2.07525034634422E-12
73	OLIG2	8.55426979064941	3.34830665588379	9.35089600530492E-15	2.19292398793715E-12
75	DBN1	8.48967552185059	3.10879421234131	9.81794445842108E-15	2.27988071021727E-12
72	PTPRZ1	8.62643909454346	2.87223863601685	1.03304875979354E-14	2.37561096354076E-12
77	DPYSL4	8.38972663879395	3.34904813766479	1.546206252136E-14	3.52148473923974E-12
74	LOC283174	8.51408576965332	3.76321363449097	2.29023752069562E-14	5.06977251543892E-12
76	MCM2	8.48333644866943	4.30239725112915	2.27952385349802E-14	5.06977251543892E-12
79	MCM7	8.27950859069824	3.58597326278687	2.90218314807638E-14	6.19289279687722E-12
80	DNMT1	8.25395393371582	2.60204648971558	3.09589525414197E-14	6.52715694978362E-12
82	PDGFRA	8.21589279174805	3.74795627593994	3.8938790829343E-14	8.09038771564754E-12
78	TNK2	8.29275035858154	3.362957239151	6.55306008908006E-14	1.28908219829068E-11
84	MARCKSL1	8.14702606201172	3.07085061073303	1.43335806205589E-13	2.71604152462846E-11
88	RCC2	7.98957204818726	2.25710678100586	1.51291782394868E-13	2.84404536333717E-11
89	TRAF4	7.98878002166748	2.7895040512085	1.71365763552541E-13	3.17106990273866E-11
91	SOX5	7.97368860244751	2.95749354362488	1.9626625428114E-13	3.57597115300236E-11
81	EPB41	8.24810886383057	4.11478233337402	2.23216441788292E-13	4.03595774060877E-11
93	GRIA3	7.92827224731445	2.88135504722595	2.32078960575163E-13	4.16441080316918E-11
94	CD82	7.8962779045105	3.29625511169434	2.51765701174254E-13	4.45024059553237E-11
90	CHEK1	7.98177623748779	3.88762187957764	3.48947096001882E-13	6.07732420286807E-11
92	CHD3	7.95362091064453	2.97980499267578	3.84464985268207E-13	6.59886785584258E-11
98	NOTCH1	7.8052282333374	2.67020153999329	5.59362313611674E-13	9.53169479151519E-11
85	BCL7A	8.08554267883301	4.0975775718689	6.22845381181898E-13	1.05376540704817E-10
99	UHRF1	7.7633810043335	3.79059219360352	6.48510902420255E-13	1.08940632870398E-10
100	SMARCA4	7.75560426712036	2.06592512130737	6.63295259797167E-13	1.10639517771519E-10
83	DCX	8.19514274597168	5.55978441238403	6.81461088325507E-13	1.12874736629916E-10
86	DTL	8.04887294769287	4.93803691864014	1.04893517032337E-12	1.71345368581237E-10
104	PHLDA1	7.62238693237305	2.96158170700073	1.35622931638115E-12	2.15594950253717E-10
106	FABP5	7.58496904373169	4.26763534545898	1.69893118751884E-12	2.68272560717142E-10
95	CCNE2	7.89124059677124	5.1625828742981	2.02505345872682E-12	3.15561948838181E-10
109	NFIB	7.55785799026489	2.09956550598145	2.07348701585632E-12	3.18913074399824E-10
107	RGMB	7.57862615585327	3.76730847358704	2.74418691635339E-12	4.19347169682235E-10
97	CDC6	7.88089799880981	4.41862916946411	2.79980659630428E-12	4.25103968205532E-10
112	ATF7IP	7.48417043685913	2.91180372238159	3.0038977381764E-12	4.53186763225771E-10
111	KLF12	7.4881272315979	2.73502373695374	3.95040307670992E-12	5.92210425790831E-10
113	SOX6	7.45708274841309	2.59517550468445	4.50968587301604E-12	6.71801381058226E-10
96	FAM111B	7.88870525360107	4.77290725708008	4.653234036662E-12	6.84574542809789E-10
110	XRCC2	7.51898193359375	2.79841184616089	4.84871628162269E-12	7.08930208929105E-10
115	DIP2B	7.38496351242065	2.35672473907471	5.63915063226432E-12	8.14444645584224E-10
118	ASRGL1	7.3581337928772	2.90849328041077	6.02304485422688E-12	8.64617214649806E-10
117	CSPG4	7.37303113937378	3.15333604812622	6.08387711512417E-12	8.68088634631513E-10
101	PAK3	7.70919275283813	5.7765679359436	7.38614773921891E-12	1.04260278859964E-09
105	ITM2A	7.61563301086426	5.09836959838867	1.00216002223295E-11	1.39630366391821E-09
116	FEN1	7.38378143310547	3.72029328346252	1.01449020676524E-11	1.40521725365154E-09
114	GPC2	7.40222263336182	3.15358591079712	1.08481293802417E-11	1.4852531358405E-09
119	MCM5	7.32013702392578	3.91247844696045	1.96521973018609E-11	2.61506710838133E-09
108	MFNG	7.5719952583313	6.84160041809082	2.35441812626738E-11	3.06410701861369E-09
121	ACOT7	7.30670261383057	4.2788872718811	2.69657502860253E-11	3.45249060148538E-09
126	ELAVL4	7.13291454315186	3.42224669456482	2.92554544017029E-11	3.72550910192868E-09
127	HN1	7.13141918182373	3.22464895248413	3.05758246686218E-11	3.83184647143373E-09
130	CCND2	7.09768629074097	2.09251260757446	3.51181178662746E-11	4.33233197802385E-09
131	CDK4	7.05557060241699	2.47726464271545	3.8457690361894E-11	4.71973499436177E-09
135	NREP	7.0217752456665	2.47100734710693	4.39658486000245E-11	5.34038507661632E-09
136	PCDHB12	7.00222444534302	3.1649432182312	4.97898839769627E-11	6.01695506060377E-09
120	ELMO1	7.31573438644409	5.00369644165039	5.74493292284445E-11	6.87244854598453E-09
138	HDAC2	6.96281623840332	2.31119585037231	6.08467628732135E-11	7.24229359504993E-09
128	STXBP5L	7.13006258010864	3.42254567146301	6.12716100942226E-11	7.25639678345879E-09
122	CD24	7.29571056365967	4.65200710296631	6.59791266720404E-11	7.77503280773109E-09
139	HMGA1	6.93204259872437	2.42592978477478	6.84998779251701E-11	7.99255225879595E-09
140	CRMP1	6.9313383102417	2.63722014427185	6.8496251053227E-11	7.99255225879595E-09
125	MLF1IP	7.149827003479	4.12792778015137	6.95214957358748E-11	8.07199092156829E-09
132	LHFPL3-AS1	7.05369281768799	4.11063766479492	8.79310332637985E-11	9.9652366214657E-09
137	DNM3	6.97427225112915	3.02181267738342	8.7446421914592E-11	9.9652366214657E-09
124	KCND2	7.21540307998657	4.70154666900635	9.23736839113453E-11	1.03694932565124E-08
123	DSCAML1	7.2725133895874	5.76741456985474	9.49207230096473E-11	1.06051521000307E-08
141	TACC2	6.8833384513855	2.58059144020081	1.01505777811216E-10	1.12876331137862E-08
146	TCEAL7	6.84089851379395	3.7947895526886	1.32788807531625E-10	1.42965258872458E-08
142	DHX15	6.87270069122314	2.41208600997925	1.33913485113319E-10	1.43523746986157E-08
147	PIK3R3	6.83281564712524	2.96180629730225	1.53675832062679E-10	1.63962421542189E-08
145	ORC6	6.8446216583252	2.79007148742676	1.85508329273586E-10	1.96158494963132E-08
134	E2F1	7.02750492095947	5.19133186340332	2.07763542824493E-10	2.16787985697839E-08
154	GUSBP1	6.74628973007202	2.90497779846191	2.10881175536767E-10	2.19075944024731E-08
152	MCM4	6.78384160995483	3.30246233940125	2.19826542038407E-10	2.27371680118852E-08
155	CDC7	6.74390506744385	3.28661012649536	2.43660933592584E-10	2.50928385785824E-08
143	PKMYT1	6.85811281204224	4.18074798583984	2.7481184119514E-10	2.80568675454659E-08
162	IDH2	6.68221855163574	2.92420220375061	2.77467141349643E-10	2.82063807296465E-08
133	CDC45	7.03594541549683	6.69947385787964	2.95154763424132E-10	2.98762210532649E-08
151	CLSPN	6.79608249664307	2.53539800643921	3.32463545841067E-10	3.34095149990306E-08
156	CALCRL	6.74042081832886	3.36200141906738	3.65764010076515E-10	3.6248896831265E-08
158	MARCH1	6.70774459838867	3.38061380386353	3.8935394959955E-10	3.84259902092289E-08
165	HAUS1	6.63436412811279	3.40680503845215	3.99576683734421E-10	3.92712586345789E-08
164	CUL4B	6.63439226150513	2.71375584602356	4.05846689488542E-10	3.97226639968001E-08
153	STMN4	6.74727725982666	3.60529446601868	4.20342975780692E-10	4.04725354648027E-08
159	ASIC1	6.69998931884766	2.99803304672241	4.17585890410487E-10	4.04725354648027E-08
170	GSTA4	6.59671592712402	3.2347674369812	4.33395207073E-10	4.13927373981092E-08
160	ATRNL1	6.69783067703247	3.55440521240234	4.93394964126511E-10	4.63752107948434E-08
163	KLHL13	6.65124034881592	3.58750987052917	4.98697554820907E-10	4.66883410414545E-08
175	ATAT1	6.55714416503906	2.48403787612915	5.70096157927005E-10	5.27472562369494E-08
167	MAGI2-AS3	6.61580610275269	2.86500000953674	5.79676134311927E-10	5.34249374214487E-08
171	TUBA1A	6.59509134292603	2.33005332946777	6.26823353554367E-10	5.73240847578716E-08
172	NRXN2	6.57650089263916	2.55107831954956	7.0398864256612E-10	6.38876436314985E-08
177	MAGI2	6.51874732971191	2.34448218345642	7.42370522464549E-10	6.71136954011271E-08
182	SNRPD1	6.4783091545105	2.43537759780884	8.57947343913707E-10	7.63960179997747E-08
148	ASXL3	6.81912899017334	6.37920713424683	9.08941058908261E-10	8.03327534376906E-08
183	LRRN1	6.45540046691895	2.67509770393372	9.32001661032303E-10	8.20646518334986E-08
173	GPR56	6.57345628738403	2.58069801330566	9.46024588540073E-10	8.2990882978371E-08
161	LINC00340	6.69731950759888	4.68457078933716	1.02121425869727E-09	8.92563872011197E-08
157	TOX3	6.7103533744812	4.64786386489868	1.04315629552814E-09	9.08389706466161E-08
186	SKIL	6.43341159820557	2.19589376449585	1.05036426947427E-09	9.11316047134341E-08
176	CDCA7	6.51904964447021	3.3445041179657	1.08639827889956E-09	9.39139767664781E-08
180	PHACTR3	6.50050735473633	3.54039239883423	1.11695079350463E-09	9.62039872543664E-08
190	TMPO	6.40927171707153	2.79171466827393	1.20952676898702E-09	1.03425455054969E-07
168	HELLS	6.60940074920654	3.9610857963562	1.23431188169878E-09	1.05165148309055E-07
181	LDHB	6.49456119537354	2.02194166183472	1.37159080523713E-09	1.15613878337533E-07
184	PTPRO	6.44317960739136	3.02376866340637	1.42342148147279E-09	1.19557309255902E-07
185	BCAN	6.43499374389648	3.64493203163147	1.46414296532008E-09	1.22111585480885E-07
188	POLE	6.41816997528076	2.49306297302246	1.52635063482746E-09	1.26853126794818E-07
197	CSNK1E	6.37036514282227	2.41941428184509	1.82499429885693E-09	1.51142709659879E-07
203	LAPTM4B	6.32158184051514	2.23493313789368	1.92044777465213E-09	1.58493818781918E-07
195	OMG	6.38712310791016	3.94801354408264	2.08386534982594E-09	1.71383453736032E-07
202	SOX2-OT	6.32555294036865	2.45696949958801	2.21288127525355E-09	1.80738985812605E-07
169	ARPP21	6.60884666442871	6.18217706680298	2.33068565311145E-09	1.89363098277132E-07
206	MAD2L2	6.28837537765503	2.73015666007996	2.3344602168759E-09	1.89363098277132E-07
179	FERMT1	6.50616121292114	4.40131092071533	2.60379565351525E-09	2.09062724912415E-07
201	TSPAN11	6.32755899429321	2.72176885604858	2.63969903865155E-09	2.1122943050507E-07
178	CXXC4	6.50640439987183	3.98923420906067	2.6688924747811E-09	2.1284642140628E-07
205	NME1	6.3001708984375	2.34340381622314	2.75016460816389E-09	2.17860865916287E-07
194	SEZ6	6.39699363708496	3.50852346420288	2.77164036251584E-09	2.18112054236692E-07
200	MAST1	6.32919979095459	2.93509554862976	2.77175244132585E-09	2.18112054236692E-07
187	TNR	6.43200397491455	4.22145080566406	2.8194272028725E-09	2.21128982540523E-07
209	KIF1A	6.24750375747681	2.20400023460388	2.83940789666683E-09	2.21961107064193E-07
192	ZNF662	6.4059591293335	2.44360041618347	3.07652550786012E-09	2.38139160716258E-07
193	CBX2	6.40035724639893	3.55353856086731	3.07225338364786E-09	2.38139160716258E-07
199	LOC100131234	6.32928037643433	3.16782188415527	3.13852513087736E-09	2.42146925895639E-07
196	GRID2	6.38488149642944	4.42407131195068	3.48610961035831E-09	2.66361265261119E-07
208	SLC43A3	6.27682113647461	3.12376523017883	3.54593862533054E-09	2.69195840639677E-07
198	PIN4P1	6.33900547027588	3.34350347518921	3.7041308384276E-09	2.7941414980572E-07
210	FANCI	6.24636077880859	3.05720138549805	3.73770045655578E-09	2.80161939917659E-07
189	KIF21B	6.4140567779541	3.76951169967651	3.879925225412E-09	2.89905075359964E-07
204	CA10	6.31663084030151	4.20124387741089	4.00864542461878E-09	2.97645064349594E-07
212	ZNF300	6.21375751495361	3.22046399116516	4.16875916692559E-09	3.08566342586873E-07
218	PAFAH1B3	6.16268873214722	2.80523681640625	4.61817904326988E-09	3.38656931327834E-07
216	RNF165	6.1694598197937	3.10144758224487	5.41459405657368E-09	3.9461561484309E-07
213	POLA2	6.21037864685059	3.35643887519836	5.60985021439838E-09	4.07591755147975E-07
220	C19orf57	6.14735794067383	2.80313682556152	5.66774905986656E-09	4.10539156672781E-07
211	CCDC152	6.22779750823975	3.37888097763062	5.72104135101043E-09	4.13135931219613E-07
214	WDR76	6.18300485610962	2.77559185028076	6.12062714161224E-09	4.39312649927962E-07
222	KNTC1	6.13865804672241	2.5296094417572	6.26454636996017E-09	4.48284124830443E-07
223	MIDN	6.12822818756104	2.01874899864197	6.31526207801169E-09	4.5055210114393E-07
217	KIAA0101	6.16578722000122	3.37985587120056	6.50128471558315E-09	4.61046196926056E-07
226	C2orf80	6.104163646698	3.27720069885254	7.39641665107466E-09	5.22959775514491E-07
221	FANCA	6.14258289337158	3.36622524261475	8.87359692831605E-09	6.23679575205026E-07
231	THY1	6.02876901626587	2.6941225528717	9.08842212955541E-09	6.35009930857373E-07
229	ADD2	6.03924512863159	2.77103090286255	9.40894700031623E-09	6.54533100010589E-07
215	TK1	6.17136669158936	4.29836559295654	9.79270986797734E-09	6.76239434206738E-07
230	TYMS	6.03403949737549	3.7340669631958	1.01713794684635E-08	6.98316794463845E-07
232	CORO1C	6.02223014831543	2.14217615127563	1.05346395795307E-08	7.21166107169836E-07
219	ATP1A3	6.15748405456543	4.17578887939453	1.18183544781296E-08	8.02090384438334E-07
224	ASIC4	6.12025260925293	4.02013635635376	1.23221989120319E-08	8.33896009801105E-07
235	MYO18A	5.98131322860718	2.18194007873535	1.35466020143158E-08	9.06397783364643E-07
237	MCM6	5.96891212463379	2.77022075653076	1.37755874654137E-08	9.18426159817111E-07
234	SLC4A7	5.9842004776001	2.41281151771545	1.504046243624E-08	9.97894659004985E-07
242	MMS22L	5.93767786026001	2.06672978401184	1.6923702337429E-08	1.11348559323429E-06
239	UNC80	5.96123170852661	2.44966816902161	1.71165139843277E-08	1.12305193970301E-06
228	EXO1	6.03989744186401	4.05477428436279	1.80521051043996E-08	1.18116619199671E-06
238	NETO1	5.96586513519287	3.49499273300171	2.02587178395322E-08	1.31106008400863E-06
243	FAM222A	5.93253469467163	3.08832621574402	2.09626372191468E-08	1.34924191623019E-06
236	DNER	5.97533559799194	3.63247156143188	2.13941097968135E-08	1.36956995850628E-06
247	ADAM22	5.87950277328491	2.29112076759338	2.13660491672042E-08	1.36956995850628E-06
245	ZNF85	5.89595603942871	2.91652727127075	2.35519301957877E-08	1.49557913838452E-06
257	UBE2E3	5.81662511825562	2.94147634506226	2.64317276570644E-08	1.66122444428411E-06
258	JAM3	5.81520462036133	2.2948431968689	2.64410037783969E-08	1.66122444428411E-06
253	CCND1	5.82269382476807	3.17120051383972	2.70073332945407E-08	1.6923166571812E-06
251	MAPK10	5.83267450332642	2.69531869888306	2.7196484162051E-08	1.69967262232807E-06
233	EYA1	6.00947999954224	6.03084135055542	3.12472088187669E-08	1.92239321579562E-06
249	UCHL1	5.86091899871826	2.5991518497467	3.12239514525752E-08	1.92239321579562E-06
265	CTPS1	5.76717185974121	2.64292979240417	3.50825472267498E-08	2.14166292168246E-06
262	GINS2	5.78835773468018	3.22311019897461	3.54746782334828E-08	2.14350313428131E-06
250	ATAD2	5.84757280349731	2.88241147994995	3.62055821421491E-08	2.18210030182937E-06
246	IGF2BP1	5.88667058944702	3.71444416046143	3.86162946464908E-08	2.30394346346796E-06
252	ARL15	5.82363367080688	3.59159398078918	3.96440465870325E-08	2.3593188127147E-06
264	MEX3A	5.77848958969116	2.2474582195282	3.98102150029264E-08	2.36199959620119E-06
267	EFS	5.7434344291687	2.3438835144043	4.17508565363597E-08	2.45997708437865E-06
260	CHAF1B	5.80105113983154	3.41545414924622	4.26375858013951E-08	2.50598972032716E-06
259	ACAP3	5.80772733688354	2.97088742256165	4.42730988957237E-08	2.58288822769486E-06
271	SKA2	5.71170949935913	2.29952883720398	4.42719235802117E-08	2.58288822769486E-06
272	B4GALNT1	5.70525026321411	2.42863821983337	4.57113522195128E-08	2.66024346110904E-06
255	LINC00643	5.82076358795166	3.49019742012024	5.00316810001434E-08	2.88333429724914E-06
276	LIMA1	5.68993854522705	2.10338449478149	5.23283481407643E-08	3.00837197587899E-06
270	MCM3	5.71334266662598	3.01091742515564	5.24651091901055E-08	3.00893117742576E-06
279	ZNF195	5.67241954803467	2.43487000465393	5.40614586319534E-08	3.09299446656147E-06
266	KCNQ2	5.75348472595215	3.56330800056458	6.03131589845349E-08	3.43408048968195E-06
277	DNAJC9	5.67996644973755	3.09404492378235	6.52551692636664E-08	3.68008080756953E-06
290	MSH6	5.60957670211792	2.26551604270935	7.44345879059687E-08	4.1679849861484E-06
263	LOC100128239	5.77988719940186	4.36281299591064	7.71957532762846E-08	4.30113424754054E-06
285	RBL1	5.63157796859741	2.18509674072266	7.73572232311183E-08	4.30113424754054E-06
280	SATB1	5.67105150222778	2.77155661582947	8.04613480553128E-08	4.45282123840687E-06
268	SULF1	5.73393392562866	4.04660606384277	8.72666981274292E-08	4.81817951479321E-06
283	NAV2-AS5	5.64578580856323	2.95715594291687	8.79474347119754E-08	4.8332318760739E-06
299	LMNB1	5.57383823394775	2.58986735343933	9.07104548862544E-08	4.95423442133663E-06
300	PHF6	5.5728063583374	2.48762035369873	9.07767347319133E-08	4.95423442133663E-06
301	PPAPDC1B	5.56434679031372	2.57626485824585	9.37725749977201E-08	5.10412924790221E-06
287	BRCA1	5.62357091903687	2.52596521377563	9.53469896287369E-08	5.13270180987787E-06
291	FIGNL1	5.60676670074463	3.02515006065369	9.66751199171129E-08	5.19239657677264E-06
293	ZNF724P	5.60101890563965	3.04826521873474	9.73587555174704E-08	5.21728389861268E-06
305	TMEM255A	5.55228281021118	2.3218560218811	9.76751742432334E-08	5.22242477906372E-06
278	DRP2	5.67995548248291	3.89765477180481	1.02788398512422E-07	5.45884754969783E-06
310	EZH2	5.52501153945923	2.44629716873169	1.14852433573103E-07	6.05878561606352E-06
292	PRKX	5.60457372665405	2.03510165214539	1.22554658472646E-07	6.42218947031659E-06
284	E2F2	5.64192533493042	3.0535192489624	1.24590584029124E-07	6.51446484175238E-06
297	C16orf59	5.5787672996521	3.56302690505981	1.257964221119E-07	6.56302655097461E-06
295	GABRA3	5.59624099731445	3.54074239730835	1.27950171997583E-07	6.66072038227417E-06
309	MAP3K1	5.53321981430054	2.3510046005249	1.29378449752875E-07	6.72030254571621E-06
311	TMSB15B	5.52125930786133	2.921710729599	1.33228156861911E-07	6.90512499656721E-06
307	S100B	5.53918123245239	2.8447482585907	1.34633594437769E-07	6.96273213505021E-06
274	SMOC1	5.69520282745361	8.02560806274414	1.45395464839577E-07	7.47036221299398E-06
314	PGD	5.48631525039673	2.15777492523193	1.49139161604864E-07	7.62961162369936E-06
296	ORC1	5.59425973892212	3.86061429977417	1.5431996143181E-07	7.84382533578081E-06
288	MCM10	5.61126232147217	4.398841381073	1.61219999647206E-07	8.14212561118065E-06
304	NKD1	5.55458450317383	2.72964143753052	1.62669393424202E-07	8.197845218395E-06
315	SEZ6L	5.45874118804932	2.5165798664093	1.72657944612163E-07	8.68275175389318E-06
289	FGF12	5.60993003845215	5.38354825973511	1.76862790615983E-07	8.87536453078427E-06
323	ERV3-1	5.42874574661255	2.37802243232727	1.84469171725041E-07	9.21801012970323E-06
320	INTS7	5.43439960479736	2.32775592803955	1.95356129422927E-07	9.70064000316864E-06
316	DDX11	5.45763540267944	2.47994494438171	1.97049218700831E-07	9.76424224717132E-06
321	FANCD2	5.43332004547119	2.34113717079163	2.08828348406418E-07	1.02408038516654E-05
322	ZNF695	5.43292760848999	2.95079636573792	2.20827460565326E-07	1.07790372354161E-05
326	LIMD2	5.41586303710938	2.08920121192932	2.21169133513984E-07	1.07790372354161E-05
338	ZNF711	5.37404870986938	2.31587100028992	2.38685942729483E-07	1.14443628329768E-05
306	TMEFF2	5.54865884780884	5.95387268066406	2.44481465164149E-07	1.16964419031839E-05
339	KDM1A	5.37023401260376	2.06402587890625	2.47592189313366E-07	1.17760413575831E-05
340	RTKN	5.3551459312439	2.25345134735107	2.58475833947536E-07	1.21957342686879E-05
331	RAD51AP1	5.40005302429199	2.94419646263123	2.66248757964729E-07	1.25087218567367E-05
319	FLJ22184	5.43441963195801	2.64999580383301	2.70908673959163E-07	1.26065674880093E-05
327	HRASLS	5.41374778747559	3.2932825088501	2.70632234772571E-07	1.26065674880093E-05
335	P2RX7	5.38073968887329	2.5883936882019	2.70337549091E-07	1.26065674880093E-05
343	ST7	5.35236167907715	2.41144919395447	2.77045049922574E-07	1.28668412793453E-05
341	ZNF682	5.35337066650391	2.42477178573608	2.89093595908542E-07	1.33219278456999E-05
328	WWC3	5.41083955764771	2.7078959941864	2.99199142348449E-07	1.37608366711949E-05
345	SCN3A	5.34417629241943	2.25344634056091	3.02779954902952E-07	1.38985387826189E-05
337	DHFR	5.37724447250366	2.64051580429077	3.14247220242698E-07	1.43692271402868E-05
348	MDK	5.30608940124512	2.35756611824036	3.19983123088608E-07	1.45752312566861E-05
350	PCDHGB6	5.28996467590332	2.41030931472778	3.45613579003946E-07	1.56823816710488E-05
336	NCAN	5.37889766693115	3.95149803161621	3.46366408914729E-07	1.56864909398743E-05
347	NOL4	5.31192541122437	2.43132162094116	3.61137816817544E-07	1.62621869375292E-05
354	FANCL	5.2644829750061	2.79219913482666	4.22434611057704E-07	1.88078687923172E-05
342	SPTBN2	5.35269260406494	2.90967726707458	4.65189418061065E-07	2.0621669828142E-05
361	FADS1	5.22460269927979	2.05109691619873	4.71453096154986E-07	2.0794856676959E-05
357	LPPR1	5.25648260116577	3.3308732509613	4.88168049498847E-07	2.14522234145263E-05
360	ATAD5	5.23534679412842	2.18043541908264	5.05982105762555E-07	2.20306841123013E-05
356	REC8	5.25992488861084	2.55366253852844	5.08924972089455E-07	2.21181594291942E-05
358	PLXNA2	5.24952745437622	2.26845955848694	5.15881448892047E-07	2.23385155364845E-05
365	ZSCAN16	5.21914529800415	2.721360206604	5.34192585836458E-07	2.30892072775955E-05
362	SLITRK2	5.22042465209961	2.35507822036743	5.44149362311539E-07	2.34340396285657E-05
366	H2AFY2	5.21770334243774	2.70880627632141	5.75409230647151E-07	2.46904765165007E-05
371	SEPT3	5.19514226913452	2.58230376243591	6.28942015235175E-07	2.67933823252884E-05
376	ZNF184	5.17470407485962	2.4532253742218	6.50108984985482E-07	2.74972882470824E-05
380	CENPO	5.16879177093506	2.13699460029602	6.54256643497466E-07	2.76233919035312E-05
384	THYN1	5.14847755432129	2.10414385795593	6.78520798146502E-07	2.85161203227781E-05
363	LOC642846	5.21999597549438	2.75716686248779	6.80743925414268E-07	2.85382311811723E-05
373	PCP4	5.19043016433716	3.45245671272278	6.90371225509132E-07	2.88397404716214E-05
359	ANKRD20A5P	5.24841785430908	3.03327417373657	7.26090929541752E-07	3.02252895555816E-05
386	MAD2L1	5.13775730133057	3.27256202697754	7.31067445433002E-07	3.03790587939054E-05
372	TONSL	5.19086647033691	2.12054562568665	7.38378576438961E-07	3.06291330324575E-05
353	PLCXD2	5.27792167663574	4.89258575439453	7.68936734089226E-07	3.17300269749781E-05
355	PCDH15	5.262131690979	4.36830186843872	7.98362425679637E-07	3.28745743672009E-05
388	TIMELESS	5.13235855102539	2.32203435897827	7.99449245778423E-07	3.28745743672009E-05
374	LOC100506343	5.18872404098511	3.26192331314087	8.06455814843165E-07	3.31052208498704E-05
387	PSMC3IP	5.13576555252075	2.86574673652649	8.3125526029151E-07	3.40053749486437E-05
378	RAD51	5.17165613174438	3.25193071365356	8.32702402138619E-07	3.40058432707851E-05
370	NPPA	5.20292806625366	4.29407691955566	8.73191721440798E-07	3.55979674940564E-05
364	IGFBPL1	5.21957492828369	2.85002160072327	8.78710054792374E-07	3.57613854945226E-05
392	GDAP1	5.09251070022583	2.19453930854797	8.86352517466469E-07	3.60105415586806E-05
394	DEK	5.0855131149292	2.20005416870117	9.07674386716501E-07	3.68136567187792E-05
399	LEPROTL1	5.079261302948	2.10569071769714	9.50995540246751E-07	3.83735611009958E-05
389	LNX1	5.1286244392395	2.92190742492676	1.01268423027382E-06	4.0517632902476E-05
393	DDX12P	5.08893251419067	2.61207342147827	1.04782914941234E-06	4.17826283383512E-05
402	RNASEH2A	5.04994106292725	2.57819128036499	1.10159617470376E-06	4.37792063658277E-05
405	ACTR1A	5.03610181808472	2.05538606643677	1.12802521533235E-06	4.46577443155863E-05
404	TRIM36	5.03925848007202	2.0841498374939	1.14205517518077E-06	4.5084531465553E-05
395	ICA1	5.08513355255127	3.04839491844177	1.17469216495691E-06	4.61422199322877E-05
398	CYTH1	5.08053112030029	2.72140574455261	1.21440121519687E-06	4.75443093936414E-05
412	TMEM206	5.01426076889038	2.32477879524231	1.2467182022672E-06	4.84889447272591E-05
375	HMP19	5.177001953125	7.5197639465332	1.31180073654278E-06	5.06872956700691E-05
411	STRAP	5.01720142364502	2.16494750976562	1.32918851056658E-06	5.11921285549269E-05
397	ACSL1	5.08164930343628	3.74294281005859	1.47822290595732E-06	5.64728834685567E-05
421	IFI44	4.96486473083496	2.38340783119202	1.56735013528324E-06	5.939880848691E-05
420	ANKRD20A12P	4.98010778427124	2.67105269432068	1.58920086912262E-06	6.00347875375414E-05
391	OR4N2	5.12319231033325	30.6624069213867	1.64689721138572E-06	6.19181069029877E-05
424	PCNA	4.96001482009888	2.92202734947205	1.66291328261793E-06	6.24211790999816E-05
423	MEIS3	4.9619083404541	2.11021780967712	1.70161228724606E-06	6.36720199616273E-05
408	DRAXIN	5.02181148529053	3.31281232833862	1.71805075115357E-06	6.40846458138952E-05
410	AKNA	5.01822185516357	2.22807741165161	1.7287380019376E-06	6.43818998646132E-05
426	CDC42SE1	4.93891000747681	2.06267762184143	1.76615209374741E-06	6.556908854624E-05
422	SPSB4	4.9643816947937	2.33137607574463	1.7859594420015E-06	6.62006812883374E-05
417	RPS6KL1	4.99293279647827	2.76135325431824	1.96668651259382E-06	7.19983566264252E-05
432	CHRDL1	4.91117191314697	2.09410548210144	2.02745566116964E-06	7.39943217110386E-05
427	ZC2HC1A	4.93339109420776	2.27322673797607	2.09987178042948E-06	7.62846058148049E-05
439	KLHL7	4.8970193862915	2.03650140762329	2.16689242554088E-06	7.85987963114262E-05
441	MOB3B	4.89282703399658	2.0045313835144	2.24323430093405E-06	8.09958043474451E-05
415	PRKAR2B	4.99461126327515	3.50445818901062	2.30759775189838E-06	8.31929381300838E-05
434	SCRG1	4.90731191635132	2.06525707244873	2.36524406570256E-06	8.51415971736032E-05
435	OPCML	4.90432453155518	2.70933794975281	2.3926805585457E-06	8.59985306672433E-05
440	C1orf106	4.89335584640503	2.30721068382263	2.47664624867516E-06	8.86387761149101E-05
413	MGC2889	5.01062536239624	5.75620269775391	2.53104768309245E-06	9.04229191881263E-05
444	FBXO5	4.86843776702881	2.76362872123718	2.67879032137174E-06	9.49847717844478E-05
449	CTTNBP2	4.85554599761963	2.1113965511322	2.71066812010554E-06	9.58281867057013E-05
437	MAMDC2	4.89826059341431	2.79282236099243	2.73010257194322E-06	9.6227990355725E-05
445	CENPH	4.8639235496521	2.62174344062805	2.72904581787931E-06	9.6227990355725E-05
447	ATXN7L2	4.8595290184021	2.15188384056091	2.75286627365059E-06	9.68861672476789E-05
443	ZNF124	4.87819194793701	2.08263039588928	2.9137564554039E-06	0.000101942740624
450	ETS1	4.85193300247192	2.63916420936584	3.06089641933052E-06	0.000106461663125
431	ZDHHC11	4.91338157653809	4.54913425445557	3.46315681943476E-06	0.000119574828608
463	HYDIN	4.79882431030273	2.22017431259155	3.54481702467367E-06	0.000121861445641
464	CENPV	4.79700899124146	2.54711103439331	3.61863574248168E-06	0.000123859835544
442	DUOX1	4.88500833511353	3.10465526580811	3.66022975990563E-06	0.000124922481402
448	IGSF21	4.85915374755859	3.78868961334229	3.84683799429978E-06	0.00013091408726
462	LRRK2	4.7999382019043	2.24940490722656	3.87623441490356E-06	0.000131285589724
465	FSD1	4.79066276550293	2.67089343070984	3.87992539081296E-06	0.000131285589724
461	E2F3	4.80362701416016	2.32926201820374	3.96814897833177E-06	0.000133888285899
458	DIRAS2	4.81192493438721	3.15583062171936	4.00439267608796E-06	0.000134536233937
476	EMILIN3	4.74910736083984	2.05032181739807	4.10831567250706E-06	0.000137637291399
438	JAKMIP1	4.89770889282227	29.818115234375	4.13207588281161E-06	0.000138237781582
469	CD200	4.7646164894104	2.69152593612671	4.17613696093326E-06	0.000139514781462
471	EFEMP1	4.75806903839111	2.85577130317688	4.24653825786511E-06	0.000141467658475
460	CELF3	4.8050684928894	3.19388604164124	4.29594226403738E-06	0.000142912483801
481	PMP2	4.72996377944946	2.68461775779724	4.49547790688187E-06	0.000148922922661
483	BTG2	4.72823333740234	2.45074796676636	4.53226459175042E-06	0.00014993187028
485	MAGEH1	4.72316694259644	2.48229336738586	4.73633550550695E-06	0.000156464215876
473	ASF1B	4.75600862503052	3.03721117973328	4.85449460582579E-06	0.000159257007249
482	FAM60A	4.72920083999634	2.40478014945984	4.95175220453122E-06	0.000161775452023
466	NMNAT3	4.78755378723145	3.75818371772766	5.29380935770824E-06	0.000172001602808
493	BEX1	4.68987941741943	2.60255265235901	5.36905958613677E-06	0.00017420759638
472	NTM	4.75722169876099	3.416348695755	5.62425128790142E-06	0.000181461691707
480	GNAI1	4.73470211029053	3.35298895835876	5.67020074797214E-06	0.000182231173564
468	INSM1	4.770911693573	3.70300269126892	5.7190736405256E-06	0.000183304436062
456	ZNF488	4.8139386177063	29.9520664215088	5.78398528653387E-06	0.000185134426347
506	PCDHB7	4.63904190063477	2.13501214981079	6.69881458520574E-06	0.000209878468605
500	DUSP16	4.66874837875366	2.05899572372437	6.88644279186704E-06	0.000215222638425
507	PAQR4	4.63770246505737	2.04823350906372	7.02817032385574E-06	0.0002187506469
484	XKR4	4.72580766677856	3.91144323348999	7.05274919465495E-06	0.000219227581922
504	RFC4	4.65543031692505	2.64275598526001	7.07621689012649E-06	0.000219497286362
512	HSF2	4.6244945526123	2.08123445510864	7.07995975601252E-06	0.000219497286362
502	ZC4H2	4.65876340866089	2.65280938148499	7.13739226674998E-06	0.000220988592458
508	PRIM2	4.63747549057007	2.30557894706726	7.20558475937031E-06	0.000222808721424
503	ESCO2	4.65726804733276	2.93424892425537	7.30142700316762E-06	0.000224084332877
510	GATS	4.62823534011841	2.07552218437195	7.3036014937412E-06	0.000224084332877
513	ZNF253	4.62285995483398	2.1927433013916	7.29334543673718E-06	0.000224084332877
514	USF1	4.62154054641724	2.05402898788452	7.29169021598655E-06	0.000224084332877
477	ABCG1	4.74621820449829	6.51733112335205	7.48822915213695E-06	0.000228564685177
505	FHOD3	4.64440727233887	2.37441086769104	7.48207635678489E-06	0.000228564685177
486	DUSP26	4.7221155166626	5.78329515457153	7.97084310216366E-06	0.000241537908384
522	CSTF3	4.59634256362915	2.14005160331726	7.98463996727483E-06	0.000241537908384
523	ARMCX5	4.59295082092285	2.12643790245056	8.58318830952368E-06	0.000257018202654
527	LOC202181	4.58221960067749	2.125821352005	8.96689990205624E-06	0.000267831010189
531	RNGTT	4.57205772399902	2.0341956615448	9.05853618269267E-06	0.000270227314891
520	PASK	4.60006189346313	2.51583766937256	9.37558510166369E-06	0.000278632507802
517	TMEM35	4.6140398979187	3.38674831390381	9.46176727868465E-06	0.000280489887062
494	CDH13	4.686767578125	8.59165382385254	9.57348250181062E-06	0.000283093016901
511	NAV2-AS4	4.62597990036011	4.13112545013428	1.01539487551187E-05	0.000299509875733
530	RRM2	4.57274913787842	2.81681156158447	1.0205214949568E-05	0.00030064319574
540	UBE2T	4.54573440551758	2.78269410133362	1.03752077541547E-05	0.000304519418668
537	LOC338799	4.55083656311035	2.26465749740601	1.06281056456496E-05	0.000311170964552
548	DANCR	4.52161455154419	2.20145416259766	1.09909190242692E-05	0.000320604566513
547	FAM221A	4.52450227737427	2.1763072013855	1.10062626752235E-05	0.000320657241975
539	ZNF93	4.54803371429443	2.56145048141479	1.10367926845639E-05	0.000321151684922
516	PTPN5	4.6158709526062	5.04096984863281	1.15158947010462E-05	0.000333046986433
529	FLJ35946	4.57629585266113	3.83527636528015	1.15035823011484E-05	0.000333046986433
553	PARL	4.50802612304688	2.18148064613342	1.16211360392786E-05	0.000335271897961
538	HCN3	4.5490837097168	2.65700435638428	1.1705535866338E-05	0.000336477333168
560	C4orf27	4.49145746231079	2.0688145160675	1.25152686720413E-05	0.000355866331052
544	ZNF90	4.53989744186401	2.992511510849	1.2767686693515E-05	0.000360877597879
546	PLLP	4.52855014801025	3.05273270606995	1.27589988196129E-05	0.000360877597879
526	COL9A1	4.58421611785889	5.24656391143799	1.33470130188065E-05	0.000376353988528
561	MMP2	4.48782014846802	2.24862790107727	1.34722397593377E-05	0.000378533180237
569	DUSP6	4.46723318099976	2.25612831115723	1.39968116241162E-05	0.000390953396378
528	RUNDC3A	4.57790660858154	5.10275983810425	1.4055555848089E-05	0.000392131797194
535	CELF5	4.5590991973877	4.92601728439331	1.48419403525645E-05	0.000412612909848
542	KLRC4	4.54372835159302	5.07150363922119	1.61904258441696E-05	0.000445914449471
578	B3GALNT1	4.42588567733765	2.17717027664185	1.67791781596851E-05	0.000461057556717
573	SLITRK3	4.44541549682617	2.26531791687012	1.69155678957867E-05	0.000463769976644
566	GCNT2	4.47099161148071	2.68872761726379	1.70120789804689E-05	0.000465835956915
567	STAC	4.4692234992981	3.13702464103699	1.71010913231173E-05	0.000467193136193
580	CENPK	4.42010116577148	2.63180828094482	1.79506716933348E-05	0.000485919553975
564	MEGF11	4.47367906570435	3.61651396751404	1.83372085449097E-05	0.000495250993837
582	SMC2	4.40826559066772	2.04334282875061	1.85593883162811E-05	0.000500111116791
587	DUSP10	4.39591217041016	2.07254457473755	1.86774175610986E-05	0.000502719673127
586	BTBD17	4.39854097366333	2.37627100944519	1.90484100342501E-05	0.000512123314496
570	MEX3B	4.45966100692749	3.4252507686615	1.95866548978347E-05	0.000522443139538
584	CLVS2	4.40406084060669	2.75394558906555	2.12038411518473E-05	0.000557304351733
604	FLAD1	4.36179256439209	2.03126668930054	2.16064728202596E-05	0.000565492724001
600	TENC1	4.36808204650879	2.07065486907959	2.37972402646598E-05	0.000618049816786
602	DCLRE1A	4.36255502700806	2.48291850090027	2.3969491705802E-05	0.00062116124786
614	G0S2	4.33807468414307	2.51513648033142	2.40757850467251E-05	0.000623233928543
592	ANK3	4.38503313064575	3.1918351650238	2.47472620792123E-05	0.000639147579629
610	CXCR7	4.34394693374634	2.62097668647766	2.50495975272355E-05	0.000645619985887
607	POLQ	4.35180807113647	2.58485102653503	2.60406036301534E-05	0.000668253236819
603	CELSR3	4.36226558685303	2.49848294258118	2.61266852093796E-05	0.000669012611751
619	RRM1	4.31478977203369	2.13950872421265	2.65179109577596E-05	0.000677921088082
608	ZNF454	4.3504638671875	2.75472211837769	2.67169875903381E-05	0.000681916560415
609	KCNH8	4.3451189994812	4.10587787628174	2.9375933906563E-05	0.000740999329618
620	CHAF1A	4.30882358551025	2.27853631973267	2.98180694414597E-05	0.000750553446111
618	NEURL1B	4.31596851348877	2.514399766922	2.99887188863645E-05	0.000753247927404
628	ZWINT	4.2981538772583	2.82789468765259	3.01869396023754E-05	0.000757423571421
642	RPA2	4.27172613143921	2.10868811607361	3.10696808139289E-05	0.000776283185399
633	GAD1	4.28712177276611	2.8120551109314	3.25500232203888E-05	0.000805621577845
646	ARC	4.25411939620972	2.04780411720276	3.34235132728814E-05	0.000823797435361
649	ZNF138	4.24743366241455	2.05228495597839	3.42971607562328E-05	0.000840955020365
605	KLRK1	4.35528659820557	7.22739458084106	3.4358172864524E-05	0.000841579816411
650	SERPINE2	4.24692583084106	2.09750843048096	3.46807364523016E-05	0.000847727475345
606	LINC00693	4.35259914398193	8.75546741485596	3.48014470916962E-05	0.000849801109087
637	RASAL2	4.27605485916138	2.32840204238892	3.50718557740078E-05	0.000855522117264
639	PCDHB18	4.27485132217407	2.55783152580261	3.5623058133634E-05	0.000867181659767
659	ACTL6A	4.21835327148438	2.18342232704163	3.88027444670056E-05	0.000937838576985
622	IL1RAPL1	4.30671262741089	4.89307308197021	3.91088960119072E-05	0.00094427452695
645	PHLDB2	4.25796556472778	2.90808153152466	3.97811536820913E-05	0.000955635300318
653	ADCY3	4.23922872543335	2.34812545776367	4.06089534363488E-05	0.000972561851459
627	INA	4.30055618286133	5.90661239624023	4.13554646388962E-05	0.000988441509018
651	ERC2	4.24626779556274	3.17581486701965	4.47129412870611E-05	0.001062257499825
654	SVIP	4.23675632476807	3.92293930053711	4.9511139343197E-05	0.001157671121898
675	ZNF256	4.17755174636841	2.6445415019989	4.95951127891675E-05	0.001158490967973
668	RAPGEFL1	4.20065355300903	2.40607953071594	5.14207830872731E-05	0.001192901731837
686	SMS	4.1454062461853	2.0091917514801	5.17353857488596E-05	0.001199025779694
684	HIST1H3I	4.15447950363159	2.13926911354065	5.31643038000571E-05	0.001223760641213
656	KRT5	4.23273038864136	29.941104888916	5.45809086699701E-05	0.001250293426264
685	RECQL4	4.15057277679443	2.48544645309448	5.62737070452364E-05	0.001287825144999
662	DCAF4L2	4.20988750457764	4.80272102355957	5.71387678197235E-05	0.001301809066272
696	RAD51C	4.12252998352051	2.08915996551514	5.71090402500303E-05	0.001301809066272
670	BAHCC1	4.19052505493164	3.7431013584137	5.99610298249582E-05	0.00135131965027
672	GPR17	4.18613624572754	5.55685520172119	6.35324610242788E-05	0.001413973570708
714	EBP	4.08659505844116	2.12463164329529	6.68468556508936E-05	0.001475614746456
702	NUDT10	4.10709619522095	2.71208596229553	6.80790196087292E-05	0.001498624217893
712	KITLG	4.09127616882324	2.16050314903259	6.83051052792324E-05	0.001499420503841
710	PID1	4.09416675567627	2.4377875328064	6.96248147644184E-05	0.001526975335657
701	RNF112	4.10751438140869	2.89339542388916	7.16204949470021E-05	0.001566392468435
709	DGKI	4.09481239318848	2.64518094062805	7.41418580290236E-05	0.001611122980987
693	GALNT13	4.13755893707275	29.3601417541504	7.75832367922791E-05	0.001679740901885
723	CDK5R1	4.04678535461426	2.52405643463135	8.38399390446061E-05	0.001792267866616
715	TBX5	4.0709981918335	3.422771692276	8.44825883998682E-05	0.001802751881837
736	ZNF736	4.02138805389404	2.06157183647156	8.4920439138089E-05	0.001810464015684
732	HOXC9	4.0273380279541	2.29353642463684	8.77656107859976E-05	0.001851127566409
751	PGRMC1	4.0045485496521	2.15365028381348	9.00755729133698E-05	0.001894786873913
711	CHGB	4.0932936668396	29.4537906646729	9.12217005927246E-05	0.001913797342993
748	SCG5	4.00836277008057	2.36626315116882	9.11703964615242E-05	0.001913797342993
722	RAD54L	4.04719114303589	2.70549631118774	9.16723175660529E-05	0.001921549127318
734	SFMBT1	4.02570199966431	2.7350537776947	9.41340440566084E-05	0.001966189565719
739	CLSTN3	4.01740980148315	2.058434009552	9.6135337879411E-05	0.002000932876109
750	OCIAD2	4.00662040710449	2.46710872650146	9.69786145128184E-05	0.002014943388904
720	TCEAL2	4.0566234588623	4.36347579956055	9.70703458101797E-05	0.002015081692252
756	PRIM1	3.99327874183655	2.17689561843872	9.76635745843218E-05	0.002023849018026
721	MACC1	4.0516242980957	2.0412449836731	0.000100295620767	0.002067538793291
741	ADAMTS7	4.0164532661438	2.75841856002808	0.000102405253232	0.002103704100645
733	ACRV1	4.02645397186279	4.7161111831665	0.000108738210705	0.002218409352941
726	SMPD3	4.03927946090698	5.42985773086548	0.000110256214889	0.002243581362423
758	ZNF726	3.98765826225281	2.13181805610657	0.000110245149315	0.002243581362423
755	FBXL16	3.994788646698	2.76441311836243	0.000112680612475	0.002281156399217
772	WRAP53	3.95404267311096	2.09768843650818	0.000114542755042	0.002312923866941
747	TUBB4A	4.00894784927368	3.69717979431152	0.000115774056884	0.002333807924556
764	PRSS48	3.97463345527649	2.59232044219971	0.000117527372004	0.002361113938332
777	CNTFR	3.94573783874512	2.09523367881775	0.000120279419828	0.002398096244144
745	TMEM196	4.01326847076416	7.91966676712036	0.000121836601598	0.0024209913972
793	DSN1	3.91156220436096	2.09506130218506	0.000133886192425	0.002614367975082
781	TMEM179	3.93538069725037	3.92686915397644	0.000150977614665	0.002897938234164
788	ANKRD20A11P	3.92195248603821	3.00359487533569	0.00015317666636	0.002928282905079
802	LINC00669	3.89111280441284	2.64878916740417	0.00015443715688	0.002947621674351
812	C16orf80	3.86332082748413	2.00045490264893	0.000156358126488	0.002979483977471
796	PLCB1	3.89923453330994	2.72511076927185	0.000158656362856	0.003011165553372
799	RIMS3	3.89340472221375	3.03040313720703	0.00016359267925	0.003089996970267
801	LOC100288122	3.89166164398193	3.15991044044495	0.000167916018195	0.003157236301787
825	TM4SF1	3.84167385101318	2.2576379776001	0.000168069673003	0.003157236301787
816	CDC25A	3.85577726364136	2.32544755935669	0.000171448156672	0.003212753986504
824	CDCA5	3.84413766860962	2.33173155784607	0.000172328709829	0.003225322126727
810	AKNAD1	3.86805605888367	3.00646424293518	0.000175790624104	0.00328373558559
831	NELL2	3.83269858360291	2.27614426612854	0.000183478162554	0.003397860639765
819	ZNF311	3.85135793685913	2.27722477912903	0.000183867960113	0.003402419143161
837	RFC3	3.81430149078369	2.12870144844055	0.000193227489493	0.003556166523793
833	ATP10B	3.82698583602905	2.57134580612183	0.000195729471294	0.003595290984856
826	GUCY1B3	3.83872604370117	3.1752450466156	0.000196236546609	0.003600355416722
842	FAM111A	3.80529022216797	2.0035674571991	0.000201032080006	0.003671276674654
846	TCF19	3.80217599868774	2.13484239578247	0.000203545377724	0.003711451745015
850	HIST1H3B	3.80001640319824	2.50795578956604	0.000212206273568	0.003846905294086
849	GATA2	3.80008625984192	2.51977705955505	0.000219058986845	0.003948729956172
851	LOC100130298	3.79957222938538	3.54395604133606	0.000227365260227	0.004067502684099
843	KCNN2	3.80237436294556	2.19203233718872	0.000228748913133	0.004079929786504
829	CDH10	3.83502125740051	28.7175464630127	0.000229739428218	0.004094513240612
862	MB21D1	3.77350997924805	2.30839204788208	0.000234407422498	0.004162049632157
868	FLRT1	3.76880955696106	2.00767302513123	0.000235583922656	0.004176677239542
863	C16orf87	3.77281546592712	2.36073088645935	0.000236945089709	0.004194530190471
879	C11orf82	3.75445795059204	2.32252931594849	0.000246104629603	0.004334003164884
889	PPA1	3.73601245880127	2.06008577346802	0.000249539477311	0.004387967379053
856	NEUROD1	3.78723573684692	5.09634113311768	0.00026285216274	0.004591383721725
867	TCEAL5	3.76900029182434	3.46781992912292	0.000263123251966	0.004592732016254
885	GPR162	3.73937058448792	2.25911450386047	0.000265902722848	0.004637829082009
892	VRK1	3.72899198532104	2.43750429153442	0.000270930860983	0.00470819396422
875	C2orf48	3.76064825057983	3.56428337097168	0.000273416284613	0.004744423529195
884	SBK1	3.74049782752991	2.60683369636536	0.000279178506144	0.004826731457321
900	FANCB	3.70661902427673	2.58145141601562	0.000299244578378	0.005128731608868
907	ABRACL	3.6936628818512	2.28663086891174	0.000304391294716	0.005198134251365
893	PARP8	3.72858095169067	3.58156132698059	0.000308160192739	0.005254918880647
888	SH3PXD2A	3.73659896850586	3.39710450172424	0.000313412564633	0.00532149821211
912	WDR62	3.67938804626465	2.01280951499939	0.0003217221732	0.005419851631879
911	SERINC2	3.68212914466858	2.41709780693054	0.000322340212259	0.005426403885968
906	GDAP1L1	3.69452667236328	2.51559972763062	0.000324328857476	0.005448264764658
897	FUT9	3.71699810028076	3.72511148452759	0.000337170998415	0.005651969050565
918	HIST1H1B	3.66719365119934	2.44821763038635	0.000346807123281	0.005788917210742
920	BEST3	3.6578688621521	2.44790887832642	0.000354443207016	0.005891467930792
924	ZDHHC13	3.65300393104553	2.13737821578979	0.000358413465483	0.005932736013133
926	PLP1	3.6516330242157	2.41227126121521	0.000362066112363	0.005976235496472
928	RAB33A	3.6421639919281	2.08961224555969	0.000362855055641	0.005985086941447
921	GRB14	3.65772986412048	2.94616460800171	0.000382435937759	0.006264438189317
929	SGIP1	3.63929772377014	2.58053517341614	0.000423865229025	0.006829708717473
946	CACNB4	3.60863637924194	2.66885638237	0.000433276491688	0.00697186615634
935	HECW1	3.63004732131958	3.49555969238281	0.000437271767128	0.007021843441493
953	GPR123	3.5892698764801	2.17940783500671	0.000455195086508	0.007260438261976
963	CDK1	3.57348155975342	2.40206718444824	0.000457604020783	0.007284145723291
934	NAV3	3.63051128387451	5.69503211975098	0.000461271101285	0.007327744671384
970	ANKRD20A1	3.5658586025238	2.13874220848083	0.000492950708489	0.007722242381788
979	VILL	3.55810713768005	2.41818070411682	0.000514523198991	0.007996716857808
1000	HIST1H4C	3.53739285469055	2.02193975448608	0.000518437047457	0.008046985521663
952	FAM89A	3.5925567150116	28.5562896728516	0.000528288363209	0.008162451514004
966	LINC00599	3.57128310203552	3.78608250617981	0.000529388221861	0.008165109369231
989	RAB9B	3.54526162147522	2.12524676322937	0.000530558497725	0.008176192958432
960	LGR5	3.57687020301819	3.88188695907593	0.000531313953896	0.008182511256159
1013	H3F3A	3.51746582984924	2.22187852859497	0.000548834408034	0.008386897928188
996	RGS3	3.53991413116455	2.84220433235168	0.000552343866492	0.008435084991446
1002	KIAA1211	3.53701043128967	2.82435631752014	0.000570511214099	0.008640107811469
976	AMOT	3.56142520904541	4.22820949554443	0.000575101556111	0.008692951791981
1003	DES	3.53669381141663	2.88914108276367	0.000576495167158	0.008708459521247
1020	GADD45G	3.5095419883728	2.41815114021301	0.000584791323093	0.008811302340197
1011	WDHD1	3.52181553840637	2.4565646648407	0.000600146333252	0.008996877246455
993	KCNT2	3.54126048088074	4.21924829483032	0.00060167944979	0.009014155248408
992	RALGPS2	3.54151916503906	3.73451042175293	0.000612629583044	0.009126254279238
995	ATOH8	3.54036808013916	4.29921627044678	0.000611884795978	0.009126254279238
1015	SHB	3.51328086853027	3.29483366012573	0.000647856683716	0.009566791403057
1042	PLD6	3.4726665019989	2.13976669311523	0.000694640667905	0.010087834984667
1023	KCNH7	3.50297951698303	5.87083864212036	0.000709750080584	0.010245928876542
1029	DDX4	3.49733018875122	27.5483417510986	0.000725708879213	0.010423978479709
1050	ZNF804A	3.46512722969055	2.92726182937622	0.00073591768314	0.010551420243854
1059	FNDC5	3.45311975479126	2.64128637313843	0.000741588696187	0.010626297554687
1035	C2CD2L	3.48356318473816	4.07683277130127	0.000746035440645	0.0106770969469
1067	HOTAIR	3.44327354431152	2.28967380523682	0.000760823348893	0.01085025733067
1076	CADM3	3.43109154701233	2.1088809967041	0.00076310390225	0.010868838862709
1064	GFRA1	3.44779086112976	2.93508744239807	0.000786024886465	0.011121735639672
1085	CBX4	3.41986775398254	2.31669211387634	0.000813931950835	0.011448213888054
1070	FOXP2	3.4409282207489	3.3283634185791	0.000817565900427	0.011480034870756
1090	MELK	3.40730500221252	2.09653520584106	0.000817648350374	0.011480034870756
1056	NXPH2	3.45709109306335	29.0705966949463	0.000828532548336	0.011584782727209
1096	BEX4	3.39947724342346	2.03203344345093	0.000844505622895	0.01177337268033
1087	EME1	3.4146625995636	2.50232362747192	0.000848857298662	0.011813180949528
1071	FLJ16779	3.44074606895447	4.04060888290405	0.000850395729723	0.011820700266558
1092	GPRIN1	3.40352487564087	2.19282698631287	0.000867175188315	0.012018143746145
1089	TBC1D9	3.41053771972656	4.79581308364868	0.000946812752127	0.012955636537767
1097	NKAIN1	3.3960292339325	4.30186557769775	0.000971991365748	0.013231372120173
1115	VPS9D1	3.3720715045929	2.60997176170349	0.001015567303046	0.013714211596318
1134	NAP1L5	3.34243249893188	2.07122564315796	0.00103103173596	0.013883466570746
1136	CXorf57	3.34012198448181	2.27942991256714	0.001053933906786	0.014135605048768
1152	PLAUR	3.32594609260559	2.05245351791382	0.001091732190703	0.014543739408877
1117	PAK7	3.37070560455322	27.7385482788086	0.001097448960385	0.014595270115479
1128	SHISA7	3.34972333908081	3.80596470832825	0.001136213474885	0.0150264390654
1124	RAB3C	3.35872220993042	28.9317512512207	0.001140667625133	0.015076927103177
1146	LOC642929	3.33394074440002	2.95419263839722	0.001169120269908	0.015350212146914
1160	PDE10A	3.31921458244324	2.80380201339722	0.001191934295644	0.015580659893282
1174	WDR67	3.30350160598755	2.05272269248962	0.001192917696595	0.015584913712935
1145	WT1-AS	3.3353214263916	5.23037719726562	0.001217297197015	0.015850962841397
1149	LPPR5	3.33029460906982	4.69243907928467	0.001236093131664	0.016016467131617
1155	NLRP11	3.32288408279419	7.10885667800903	0.001278771060216	0.01649726107422
1192	HIST1H3A	3.27968239784241	2.47745800018311	0.001303076425157	0.016774276199059
1165	STMN2	3.31099486351013	4.45627593994141	0.001305629028802	0.01678016535496
1187	RASL11B	3.28615474700928	2.83611559867859	0.001309233119916	0.016798751721736
1173	MYB	3.30382704734802	28.3668212890625	0.001359879309458	0.017345234961671
1198	SLFNL1	3.27288961410522	3.12598299980164	0.001429321842457	0.018133324670834
1210	PHF21B	3.25316882133484	2.40876913070679	0.001452313731238	0.018365992011797
1194	CSMD3	3.27714848518372	5.94139051437378	0.001477986530455	0.018621057957643
1203	TMEM151B	3.25932145118713	3.64431309700012	0.001480875373038	0.018637627038139
1233	ZRSR2	3.22111535072327	2.29951786994934	0.001593301165536	0.019789686107444
1234	H2BFXP	3.22008228302002	2.40452075004578	0.00159493380023	0.01979296960567
1226	ZNF367	3.22597503662109	3.57164573669434	0.00165139691606	0.020334674592762
1215	TTC24	3.24118947982788	28.1005153656006	0.00165803603795	0.02037999044882
1222	GPD1	3.23022937774658	4.135422706604	0.001672339071751	0.020523846245331
1237	DOCK11	3.21394681930542	2.31513929367065	0.00168175610544	0.020588857696866
1250	SIX1	3.19987750053406	2.02938938140869	0.001689068483511	0.020654246825214
1236	LOC440028	3.21419954299927	2.26422929763794	0.001699582827878	0.020729309403259
1240	LIMK2	3.210608959198	2.82166719436646	0.0016971617154	0.020729309403259
1245	STRBP	3.20483636856079	2.091956615448	0.001698719205961	0.020729309403259
1262	TIFA	3.18489551544189	2.42281484603882	0.001798840178727	0.021760637626832
1273	DNA2	3.17063999176025	2.12497282028198	0.001862830150255	0.022420221005558
1266	LOC100507053	3.18206810951233	2.75300741195679	0.001923162633072	0.02308769899997
1274	KCNK10	3.17032909393311	3.55176281929016	0.001936687833138	0.023203028839505
1279	FAM169B	3.16189455986023	2.02908253669739	0.001939334002589	0.023222985432417
1286	KCNMB2	3.14877200126648	2.26828289031982	0.00199050010823	0.023680053020354
1287	GPR19	3.14810419082642	2.13226628303528	0.00200152229403	0.023799225429921
1284	TRIQK	3.15550112724304	3.79061555862427	0.002056355136955	0.024355227442041
1291	RNF150	3.14523339271545	2.73888111114502	0.002093947679716	0.024712129916169
1290	FRMPD1	3.14578437805176	3.2616822719574	0.002102666881806	0.024775506304027
1283	KLHL35	3.15737152099609	6.58857774734497	0.002151026393993	0.025184978333221
1299	HIST1H2AJ	3.13832926750183	2.81125712394714	0.002149972046279	0.025184978333221
1310	TMEM169	3.12014055252075	2.38523387908936	0.002253895357972	0.026169492867115
1319	RGS17	3.10986995697021	2.25619053840637	0.00226435837019	0.026252370218465
1336	CENPM	3.09249186515808	2.17887568473816	0.002369426277603	0.027230582635273
1324	LOC729177	3.10705971717834	3.35640072822571	0.002387271193591	0.027356025878765
1312	SEL1L3	3.11838102340698	4.4091944694519	0.00239485295153	0.027403133821222
1333	ERBB3	3.09452962875366	2.17900514602661	0.002401123715229	0.027448366949287
1318	CACNA1A	3.11348438262939	3.47698140144348	0.002428573751738	0.027748768877792
1328	JPH4	3.10528492927551	3.04679536819458	0.002438192612078	0.027831821787792
1348	KCNJ2	3.08201098442078	2.04997205734253	0.002444093231541	0.027845498933273
1314	ABCC8	3.11586737632751	27.7742938995361	0.002446521728989	0.02785976618886
1350	EHD4	3.08164215087891	2.0347912311554	0.002465468155356	0.028062027259855
1335	BCL11B	3.0925829410553	3.55100321769714	0.002485049091247	0.028230634424588
1356	CENPQ	3.07419538497925	2.03138756752014	0.002496306290331	0.028317773368186
1355	MYBL1	3.07483196258545	2.53219318389893	0.002597621878794	0.029340616032961
1364	MAP10	3.06515860557556	2.98257637023926	0.002697134841751	0.030219647995133
1383	FAM173A	3.0424792766571	2.00576329231262	0.002780254266697	0.030931471376701
1362	SYT13	3.06620597839355	2.02696228027344	0.002794566419663	0.031061520514376
1370	MET	3.05573058128357	2.49043750762939	0.002818283119199	0.031165389338852
1379	SLC8A3	3.04702568054199	3.24745798110962	0.002913427170062	0.031977495806341
1368	TRIM67	3.05684971809387	27.2806358337402	0.002927988445736	0.032107562187822
1404	SH3BGRL2	3.01527309417725	2.18585658073425	0.003047047776387	0.033091413861304
1409	ATP8A1	3.01363110542297	2.02843260765076	0.003128854246495	0.033738224382382
1416	SEMA6C	3.00981330871582	2.13300013542175	0.003145323024916	0.033879091026908
1426	GNB1L	3.00246572494507	2.33077192306519	0.00317067298168	0.034059210995042
1412	SLCO5A1	3.01237559318542	5.64374399185181	0.003337865866797	0.035532894795932
1431	KLRC1	2.99700236320496	3.14259505271912	0.003399139783582	0.036055541833371
1427	LRRTM1	3.00187063217163	4.33701086044312	0.003419228521861	0.036203775935981
1442	CLUHP3	2.98072743415833	2.48751926422119	0.003459991064718	0.036569990343111
1444	CAMK4	2.97539520263672	2.74749636650085	0.003482002992085	0.0367534415644
1457	ADAMTS10	2.96388268470764	2.09530687332153	0.00354170579519	0.037234284715879
1449	KCTD16	2.97043943405151	3.07494688034058	0.003664917743289	0.038342421231244
1454	RMI2	2.96759915351868	27.9936008453369	0.003825146101011	0.039720478101075
1466	NMNAT2	2.9536600112915	4.82846975326538	0.003978110666576	0.040925128957698
1491	ONECUT2	2.92748308181763	2.1817033290863	0.004008391427093	0.041082976781536
1492	TEK	2.92477107048035	2.57020688056946	0.00411783599046	0.041932529350836
1494	SLITRK4	2.92465734481812	2.58133459091187	0.004180491564342	0.042424645755359
1484	TP53I11	2.93442106246948	4.57236528396606	0.004192982932137	0.04251498019289
1495	SCRT2	2.92365670204163	5.28162717819214	0.00433706064251	0.043695286422159
1519	C5orf63	2.90521121025085	2.88903617858887	0.00441163101501	0.044239581804205
1504	LOC339298	2.91668653488159	6.0299220085144	0.004441464692619	0.044482254845398
1538	TWIST1	2.88628196716309	2.90242218971252	0.00464531133621	0.045989291782205
1546	C8orf82	2.88034152984619	2.03010582923889	0.004680722161419	0.046271947043142
1528	PPFIA2	2.89515209197998	4.12308406829834	0.004697961555282	0.046395702585349
1536	RAB27B	2.88869595527649	3.70941019058228	0.004705539347832	0.046420410242712
1531	SELV	2.89236903190613	4.73677110671997	0.004735082349597	0.046598729447749
1532	LOC100289092	2.89168381690979	4.82195091247559	0.004746703899031	0.046670995663112
1582	FAM107B	2.84851479530334	2.48592829704285	0.005138854526781	0.049823540041476
