# Supplementary material for: Quantitative Evaluation of Stem-like Markers of Human Glioblastoma Using Single-Cell RNA Sequencing Datasets
Source: Cancers (Basel). 2023 Mar 2;15(5):1557. doi: 10.3390/cancers15051557 (PMC10001303; doi:10.3390/cancers15051557)
Supplement: Supplementary file 1 [file cancers-15-01557-s001.zip › cancers-2177473-supplementary/28 marker gene lists/sce.MGH101.total2.csv]

index	names	scores	logfoldchanges	pvals	pvals_adj
1	ITGB8	61.672046661377	14.9350156784058	1.23E-91	3.63E-88
2	PTN	52.5975723266602	40.5532875061035	9.35E-84	2.46E-80
3	CLU	46.970085144043	40.6830749511719	3.22E-78	7.62E-75
4	ATP1B2	41.693286895752	10.9731130599976	2.18E-73	3.68E-70
5	CNN3	39.5110321044922	38.9443092346191	6.95E-70	1.10E-66
6	PTPRZ1	37.561466217041	39.3049736022949	1.76E-67	2.19E-64
7	MT3	35.0389595031738	39.2854118347168	3.29E-64	3.90E-61
8	MAP1B	32.9856491088867	36.9715957641602	2.13E-61	2.29E-58
9	PTPRS	32.7956504821777	35.0222053527832	3.93E-61	4.05E-58
10	C1orf61	32.4559440612793	39.3142166137695	1.19E-60	1.17E-57
11	HEPN1	30.5237464904785	39.8054542541504	7.74E-58	7.05E-55
14	TUBA1A	25.6941471099854	11.2383842468262	5.70E-56	4.82E-53
12	GPM6B	28.5301971435547	39.2921447753906	8.71E-55	6.88E-52
29	SPDYE7P	21.6661071777344	4.01953983306885	1.48E-50	1.03E-47
13	AGT	25.9053936004639	39.2460784912109	1.62E-50	1.10E-47
15	GPR37L1	25.5483169555664	8.92032909393311	1.82E-50	1.19E-47
16	PCDHGC3	24.9166202545166	37.290470123291	7.92E-49	4.94E-46
17	HOPX	24.7730350494385	38.8054351806641	1.41E-48	8.32E-46
31	DBI	21.175838470459	10.8217658996582	1.61E-48	9.29E-46
18	S100A16	24.4189319610596	38.5352058410645	5.84E-48	3.22E-45
19	TUBB2B	23.7522869110107	38.0181465148926	8.85E-47	4.66E-44
20	SOX2-OT	23.7279682159424	36.5514030456543	9.78E-47	5.04E-44
21	ITM2C	23.5361862182617	37.1462364196777	2.16E-46	1.07E-43
22	NGFRAP1	23.5283470153809	37.3516082763672	2.23E-46	1.08E-43
23	GPM6A	23.3957996368408	37.657657623291	3.87E-46	1.83E-43
24	TSC22D1	22.8598003387451	38.3248748779297	3.65E-45	1.69E-42
25	S100B	22.7176189422607	39.3471183776855	6.65E-45	3.03E-42
26	BCAN	22.1612110137939	38.5392875671387	7.15E-44	2.97E-41
39	UGDH-AS1	18.9138374328613	2.51153445243835	7.13E-44	2.97E-41
27	GPRC5B	21.8658447265625	36.4428787231445	2.56E-43	1.05E-40
28	SUB1	21.6802444458008	35.792121887207	5.74E-43	2.27E-40
50	SPDYE5	17.2067279815674	4.17044305801392	1.55E-42	6.03E-40
30	TIMP1	21.2004776000977	37.9210090637207	4.72E-42	1.77E-39
37	SPDYE1	19.2884006500244	5.1767201423645	1.16E-41	4.30E-39
49	SEPT7	17.4077186584473	6.08023023605347	1.62E-41	5.90E-39
32	F3	20.5723400115967	10.3319530487061	6.57E-41	2.29E-38
53	KCNQ1OT1	16.6467685699463	2.1018648147583	8.92E-41	3.06E-38
56	EGR1	16.5053520202637	7.07007741928101	1.50E-40	5.08E-38
42	PHLDA1	18.4961338043213	6.72729349136353	1.92E-40	6.42E-38
57	ORC4	16.4930286407471	2.72020244598389	4.61E-40	1.52E-37
33	GAP43	20.1449642181396	37.2011299133301	5.36E-40	1.74E-37
34	FABP7	20.099925994873	37.7117042541504	6.57E-40	2.10E-37
36	NFIA	19.4418048858643	9.73401737213135	1.26E-38	3.87E-36
38	SPARCL1	19.1808586120605	37.2245635986328	4.56E-38	1.37E-35
40	SCD5	18.6457176208496	6.64858150482178	7.70E-38	2.28E-35
63	MAGED1	15.6879777908325	7.87384080886841	2.77E-37	7.91E-35
41	NFIB	18.6169738769531	34.2105560302734	6.48E-37	1.80E-34
43	IFI6	18.3889503479004	8.21649837493896	6.45E-37	1.80E-34
64	SRI	15.3400411605835	7.19023466110229	1.00E-36	2.76E-34
44	CLIC4	18.315450668335	36.6239242553711	2.72E-36	7.41E-34
59	SRP9	16.3263874053955	7.54138803482056	8.30E-36	2.23E-33
45	SOX11	17.8057861328125	33.8128852844238	3.16E-35	8.14E-33
46	GPR56	17.7782821655273	12.1171894073486	3.59E-35	9.15E-33
47	TSPAN7	17.7399063110352	37.0130996704102	4.35E-35	1.10E-32
48	NRCAM	17.5390377044678	35.2136306762695	1.16E-34	2.85E-32
51	TCF4	16.8424015045166	11.4813327789307	3.56E-33	8.26E-31
52	PJA2	16.6904926300049	35.7274703979492	7.59E-33	1.75E-30
54	GFAP	16.5807304382324	37.0182762145996	1.31E-32	2.96E-30
55	AASS	16.5226383209229	7.68390464782715	1.72E-32	3.82E-30
58	SEMA5A	16.4199886322021	12.1765565872192	2.93E-32	6.43E-30
60	FEZ1	16.2033023834229	8.70339202880859	7.90E-32	1.61E-29
61	FAM127A	15.9320211410522	35.0134429931641	3.44E-31	6.23E-29
62	CNP	15.8049869537354	11.6409206390381	6.55E-31	1.14E-28
65	MAGED4	15.2075128555298	31.2844696044922	1.40E-29	2.08E-27
87	SPDYE2	13.0719013214111	2.8019073009491	4.87E-29	6.77E-27
88	SPDYE2L	13.0719013214111	2.8019073009491	4.87E-29	6.77E-27
66	MAP2	14.9584312438965	10.5664739608765	5.06E-29	6.96E-27
67	METTL7B	14.9377279281616	36.3669242858887	5.67E-29	7.77E-27
68	MAGED4B	14.9143495559692	31.8492374420166	6.40E-29	8.72E-27
82	TSC22D4	13.3854751586914	4.81760835647583	1.79E-28	2.37E-26
69	SRPX	14.61780834198	36.1940994262695	3.00E-28	3.88E-26
71	LINC00547	13.99538230896	3.1184298992157	3.64E-28	4.68E-26
76	KCNJ11	13.8405828475952	3.03215765953064	4.07E-28	5.19E-26
70	CIRBP	14.3689393997192	10.3560380935669	1.09E-27	1.37E-25
97	CTTN	12.5599365234375	6.01447629928589	1.24E-27	1.55E-25
73	NUCKS1	13.9139537811279	4.4671688079834	1.55E-27	1.92E-25
72	DDR1	13.95530128479	33.9317016601562	9.78E-27	1.16E-24
102	SRP14	12.3001356124878	6.06597089767456	1.17E-26	1.37E-24
74	ITGA7	13.910457611084	33.7847900390625	1.24E-26	1.44E-24
75	HSPA1A	13.9098520278931	35.6405334472656	1.24E-26	1.44E-24
78	LGALS3BP	13.661111831665	35.3710060119629	4.66E-26	5.30E-24
116	ASTN2	11.9632778167725	2.19537878036499	5.71E-26	6.45E-24
85	FLJ31662	13.1064300537109	2.83543825149536	8.23E-26	9.16E-24
80	SYT11	13.4904937744141	9.52215003967285	1.15E-25	1.26E-23
83	ETV1	13.3836374282837	34.1219100952148	2.04E-25	2.21E-23
84	PMP22	13.264443397522	35.0115585327148	3.87E-25	4.15E-23
117	MAB21L3	11.95556640625	2.06337547302246	6.56E-25	7.00E-23
125	JUN	11.5927276611328	5.24996423721313	6.88E-25	7.31E-23
86	MLC1	13.0928564071655	34.1848564147949	9.70E-25	1.02E-22
89	SFXN1	13.0251626968384	5.95453405380249	1.33E-24	1.38E-22
127	CPNE1	11.4902410507202	3.8171272277832	1.65E-24	1.70E-22
90	DTNA	12.9805545806885	33.5650749206543	1.77E-24	1.80E-22
92	NLGN3	12.8634080886841	34.4820671081543	3.33E-24	3.37E-22
93	SLC25A4	12.8435297012329	8.60525226593018	3.67E-24	3.69E-22
115	GDI1	11.9748678207397	5.40031909942627	5.20E-24	5.18E-22
96	DDX17	12.7022066116333	6.7252368927002	5.60E-24	5.55E-22
98	IQCK	12.5521049499512	32.4066543579102	1.79E-23	1.70E-21
99	MDH2	12.5241937637329	34.6615715026855	2.08E-23	1.97E-21
100	NDUFA12	12.5160303115845	35.2191963195801	2.17E-23	2.05E-21
104	C3orf72	12.2229061126709	2.07736992835999	2.78E-23	2.60E-21
101	SELK	12.3616037368774	34.5274620056152	5.02E-23	4.64E-21
118	ATP6V0E2	11.9099245071411	6.0140233039856	6.72E-23	6.15E-21
103	FLNA	12.2421007156372	32.3590965270996	9.59E-23	8.67E-21
148	TRA2A	10.9600553512573	3.90932893753052	1.11E-22	9.96E-21
105	MSI1	12.1797933578491	32.4445953369141	1.35E-22	1.19E-20
107	ABHD2	12.1697387695312	8.55134296417236	1.41E-22	1.25E-20
108	SOX4	12.1608638763428	33.3293914794922	1.49E-22	1.31E-20
154	DNAJB1	10.8610105514526	5.21547746658325	1.50E-22	1.32E-20
152	HNRNPA2B1	10.8987913131714	5.36889457702637	2.04E-22	1.76E-20
109	CCND2	12.0986366271973	33.8263893127441	2.09E-22	1.80E-20
110	PSRC1	12.0813961029053	34.3768196105957	2.30E-22	1.96E-20
111	STAU1	12.0552539825439	33.4913215637207	2.65E-22	2.25E-20
161	SPARC	10.7957324981689	5.39921045303345	2.65E-22	2.25E-20
112	HSPA1B	12.0221529006958	35.2585105895996	3.17E-22	2.68E-20
114	RAMP1	11.9859037399292	34.8102226257324	3.86E-22	3.23E-20
122	AMFR	11.7538366317749	3.51170659065247	3.91E-22	3.26E-20
121	RAB11FIP1	11.8592729568481	4.33888578414917	5.10E-22	4.21E-20
119	PYURF	11.8852415084839	34.196102142334	6.68E-22	5.47E-20
120	PIGY	11.8852415084839	34.196102142334	6.68E-22	5.47E-20
130	TMEM236	11.4062767028809	2.49265742301941	7.55E-22	6.13E-20
179	FKBP9	10.5277395248413	4.59478139877319	1.69E-21	1.35E-19
123	TMEM50B	11.6846313476562	7.92497539520264	1.97E-21	1.57E-19
151	IKZF3	10.9445219039917	2.37695717811584	2.48E-21	1.96E-19
124	MLLT11	11.6093502044678	33.846752166748	3.01E-21	2.35E-19
126	PYGB	11.5035696029663	33.9126510620117	5.36E-21	4.11E-19
128	TUFM	11.4893054962158	34.4326171875	5.79E-21	4.42E-19
137	TSG1	11.2314958572388	2.52349710464478	6.18E-21	4.71E-19
164	LOC100128398	10.729829788208	2.01408672332764	7.91E-21	5.95E-19
134	CDS2	11.364203453064	32.9984741210938	1.15E-20	8.49E-19
135	SCRG1	11.3106527328491	34.3887405395508	1.54E-20	1.13E-18
136	SPOCK1	11.3074512481689	33.8761901855469	1.56E-20	1.15E-18
173	SNHG4	10.5902643203735	2.79455375671387	2.00E-20	1.45E-18
170	LINC00649	10.6591539382935	2.32227635383606	2.14E-20	1.54E-18
139	TAF7	11.1929941177368	34.0963706970215	2.93E-20	2.10E-18
174	CHRM3	10.589207649231	3.38888788223267	7.03E-20	4.97E-18
143	TMEM59L	11.0120811462402	33.5971641540527	7.88E-20	5.54E-18
145	NRSN2	11.0030546188354	33.6154823303223	8.27E-20	5.80E-18
218	ZNF652	10.0218935012817	3.94750142097473	8.60E-20	6.01E-18
157	CEACAM5	10.8282279968262	3.58681774139404	9.15E-20	6.38E-18
168	LINC00346	10.6835069656372	2.03891706466675	9.21E-20	6.40E-18
146	TANC1	10.9788103103638	32.744686126709	9.45E-20	6.54E-18
158	FLCN	10.8260049819946	2.8723931312561	1.07E-19	7.38E-18
150	ZBTB20	10.954644203186	33.1543426513672	1.08E-19	7.40E-18
153	PCMTD2	10.879319190979	33.8922538757324	1.63E-19	1.11E-17
156	SLC35F1	10.8413324356079	6.38354396820068	1.87E-19	1.27E-17
159	SSB	10.8226661682129	7.21926355361938	1.99E-19	1.34E-17
162	SDC3	10.7944002151489	32.7452697753906	2.59E-19	1.73E-17
198	CSTF3-AS1	10.2825880050659	2.17734169960022	2.86E-19	1.90E-17
163	FOXJ3	10.7501163482666	6.57947778701782	3.26E-19	2.15E-17
234	POLR2J	9.82077884674072	4.79296255111694	3.69E-19	2.42E-17
165	MIR100HG	10.7219200134277	33.4731254577637	3.86E-19	2.52E-17
166	CPXM1	10.7062072753906	33.8326568603516	4.20E-19	2.74E-17
204	RHEB	10.1731443405151	4.61885547637939	4.58E-19	2.97E-17
167	POLD2	10.6854677200317	33.868335723877	4.71E-19	3.05E-17
169	SCG5	10.6681547164917	34.1875343322754	5.18E-19	3.33E-17
171	NOVA1	10.6391134262085	32.9642524719238	6.07E-19	3.88E-17
214	MIER1	10.0577058792114	4.27468776702881	6.06E-19	3.88E-17
172	BCHE	10.6253137588501	34.1284255981445	6.55E-19	4.17E-17
196	LOC100130451	10.3149528503418	2.25746989250183	7.44E-19	4.71E-17
176	PMP2	10.5689496994019	10.2708711624146	8.90E-19	5.58E-17
177	FAM96B	10.5656051635742	34.0094871520996	9.08E-19	5.67E-17
178	NSFL1C	10.5534896850586	32.7995071411133	9.70E-19	6.03E-17
180	RPH3A	10.4935569763184	33.5267753601074	1.35E-18	8.31E-17
181	LIMA1	10.4883289337158	33.4332733154297	1.39E-18	8.53E-17
182	GSTM1	10.4738683700562	10.2856435775757	1.50E-18	9.15E-17
183	WWTR1	10.4516935348511	8.20069980621338	1.68E-18	1.02E-16
184	DYNLT1	10.4516897201538	34.3218688964844	1.69E-18	1.03E-16
187	SBDS	10.4243545532227	7.26786708831787	1.77E-18	1.07E-16
188	DSEL	10.4218082427979	5.62986612319946	1.91E-18	1.15E-16
186	SEMA6A	10.4246549606323	32.1385345458984	1.96E-18	1.18E-16
190	WBP5	10.3921794891357	33.8543510437012	2.35E-18	1.41E-16
194	C12orf23	10.327205657959	33.2173385620117	3.35E-18	1.98E-16
195	MED12L	10.3246831893921	32.0053329467773	3.40E-18	2.01E-16
197	PNKD	10.3097257614136	33.5945167541504	3.69E-18	2.17E-16
205	DLX6-AS1	10.1702938079834	2.95712232589722	3.80E-18	2.23E-16
267	CBX5	9.440260887146	3.80475068092346	3.91E-18	2.29E-16
212	LOC158696	10.0720949172974	3.26554703712463	4.51E-18	2.62E-16
217	LIN28A	10.0241060256958	2.0517098903656	4.86E-18	2.81E-16
200	DPP6	10.2434101104736	32.986946105957	5.30E-18	3.05E-16
201	CD320	10.2243041992188	33.7259254455566	5.88E-18	3.37E-16
202	NELFE	10.1962013244629	33.3988990783691	6.86E-18	3.91E-16
208	TROVE2	10.1449003219604	6.35279417037964	7.27E-18	4.13E-16
209	P2RY14	10.1382646560669	31.9603977203369	9.42E-18	5.31E-16
210	NES	10.1360492706299	32.0578231811523	9.53E-18	5.36E-16
211	TMOD1	10.1269903182983	33.2067832946777	1.00E-17	5.62E-16
279	MORF4L1	9.34140968322754	5.05007028579712	1.08E-17	6.01E-16
213	NDRG2	10.067084312439	33.7794494628906	1.39E-17	7.75E-16
261	IFRD1	9.48165702819824	4.47149705886841	1.46E-17	8.07E-16
216	JAM2	10.0286178588867	6.21187353134155	1.65E-17	9.11E-16
215	SOX9	10.0325326919556	32.2101631164551	1.68E-17	9.23E-16
219	CAPN5	10.0157556533813	32.9633827209473	1.84E-17	1.01E-15
276	MTAP	9.3602294921875	2.17816042900085	1.88E-17	1.03E-15
294	CKB	9.23327350616455	5.65012264251709	1.91E-17	1.04E-15
220	DGKG	10.0051937103271	32.5177268981934	1.95E-17	1.06E-15
222	RRP15	9.9916877746582	4.35200500488281	2.05E-17	1.11E-15
223	SNX1	9.98295021057129	7.98342990875244	2.20E-17	1.18E-15
280	H3F3AP4	9.33423328399658	5.08594703674316	2.21E-17	1.18E-15
293	NDFIP1	9.23526000976562	3.97304797172546	2.25E-17	1.20E-15
224	KLHDC8A	9.97352504730225	33.5386962890625	2.32E-17	1.23E-15
229	DGKE	9.91577243804932	2.14301991462708	2.47E-17	1.31E-15
226	SAR1B	9.92991638183594	5.02661561965942	2.83E-17	1.50E-15
225	MAP1LC3A	9.93053245544434	32.9025802612305	2.93E-17	1.55E-15
227	FAM168A	9.92945766448975	31.7873973846436	2.95E-17	1.55E-15
228	LAMB2	9.92646980285645	32.8922996520996	3.00E-17	1.57E-15
232	PATE4	9.83790302276611	3.8307421207428	3.10E-17	1.63E-15
230	RYR3	9.91047382354736	31.8867321014404	3.27E-17	1.71E-15
231	LUC7L3	9.86145401000977	32.8246116638184	4.27E-17	2.23E-15
233	ADD1	9.82299995422363	6.90340232849121	5.00E-17	2.58E-15
278	LEPR	9.34975337982178	2.10640263557434	5.16E-17	2.65E-15
235	IP6K2	9.81750392913818	33.5789794921875	5.43E-17	2.78E-15
237	IFITM2	9.80923080444336	33.5717697143555	5.68E-17	2.90E-15
243	KLK7	9.71275234222412	3.6485903263092	5.81E-17	2.96E-15
238	ANKRD36B	9.78684139251709	5.46623468399048	6.04E-17	3.06E-15
241	BZW1	9.74416923522949	5.9099063873291	6.06E-17	3.07E-15
242	ATXN10	9.73613834381104	5.84909963607788	7.17E-17	3.59E-15
240	FAM106A	9.76393795013428	27.6675052642822	7.28E-17	3.64E-15
332	PSMA2	8.97550010681152	4.68482112884521	9.11E-17	4.52E-15
254	HMGB3P1	9.54386329650879	3.29034829139709	9.77E-17	4.83E-15
326	CD47	9.01776027679443	4.23488283157349	1.05E-16	5.17E-15
244	C11orf49	9.68650245666504	33.4752769470215	1.11E-16	5.44E-15
245	FAM120B	9.68234539031982	33.3195724487305	1.14E-16	5.56E-15
246	CALD1	9.66879177093506	31.9716510772705	1.22E-16	5.97E-15
247	SPDYE3	9.66725540161133	29.4190406799316	1.23E-16	6.01E-15
248	CHL1	9.64564800262451	32.3443908691406	1.39E-16	6.73E-15
250	CCDC80	9.64291191101074	32.6617660522461	1.41E-16	6.82E-15
308	PDGFA	9.11687088012695	4.20469522476196	1.96E-16	9.44E-15
291	SIRPB2	9.25117969512939	2.06192541122437	2.12E-16	1.01E-14
255	CHN1	9.5427942276001	33.0969314575195	2.43E-16	1.16E-14
258	DAG1	9.53534889221191	7.58339643478394	2.52E-16	1.20E-14
259	PRNP	9.50933647155762	33.2762222290039	2.91E-16	1.37E-14
260	FADS2	9.50182342529297	32.5466270446777	3.04E-16	1.43E-14
360	GNAS	8.79154109954834	4.56383037567139	3.21E-16	1.51E-14
300	C11orf92	9.19559383392334	2.65373992919922	3.29E-16	1.54E-14
263	CREB5	9.47130107879639	31.5055446624756	3.58E-16	1.67E-14
264	NEDD9	9.47026348114014	32.9590606689453	3.60E-16	1.68E-14
344	ANXA5	8.90109920501709	5.13025808334351	4.07E-16	1.89E-14
265	PDCD6	9.44569778442383	33.5337905883789	4.12E-16	1.90E-14
372	IFITM3	8.74124336242676	5.21948099136353	4.39E-16	1.99E-14
268	IGFBP3	9.40865325927734	34.1352386474609	5.04E-16	2.26E-14
269	C3orf70	9.40439033508301	5.25002241134644	5.11E-16	2.28E-14
271	HSPB6	9.38294124603271	32.5227699279785	5.79E-16	2.52E-14
272	ITPA	9.3816089630127	33.2686958312988	5.84E-16	2.53E-14
273	ABI2	9.37787437438965	5.40450477600098	5.91E-16	2.56E-14
281	RNF7	9.33129119873047	3.86790704727173	6.15E-16	2.66E-14
366	GLG1	8.76306438446045	2.99150562286377	6.33E-16	2.72E-14
274	EGFR	9.36602878570557	32.513614654541	6.35E-16	2.72E-14
275	SNURF	9.36369228363037	32.7164115905762	6.43E-16	2.75E-14
277	NPAP1	9.35417556762695	6.04099941253662	6.68E-16	2.84E-14
282	SEZ6L	9.32897281646729	32.5111846923828	7.77E-16	3.27E-14
283	SND1	9.32521724700928	9.59886264801025	7.92E-16	3.33E-14
285	DLGAP4	9.30202579498291	31.9676303863525	8.99E-16	3.74E-14
286	VAMP2	9.29088115692139	31.5877285003662	9.55E-16	3.96E-14
287	FAM208A	9.27768516540527	7.02568340301514	1.02E-15	4.23E-14
289	NCAM1	9.26686382293701	32.2243804931641	1.09E-15	4.49E-14
290	POM121	9.25458145141602	6.40394639968872	1.15E-15	4.73E-14
375	GSG1	8.72749710083008	2.0413224697113	1.16E-15	4.75E-14
317	PDIA4	9.07145214080811	4.42370796203613	1.18E-15	4.83E-14
292	NELFCD	9.24989414215088	33.0331611633301	1.19E-15	4.85E-14
313	EXO5	9.08761119842529	3.18704223632812	1.43E-15	5.74E-14
295	TMEM9	9.21510887145996	33.3649673461914	1.44E-15	5.78E-14
296	SNRPN	9.21420574188232	32.6000595092773	1.45E-15	5.80E-14
297	TRIM9	9.20963478088379	32.6262664794922	1.48E-15	5.92E-14
298	TNC	9.20553588867188	10.2989234924316	1.52E-15	6.03E-14
299	TXNDC17	9.20291137695312	32.4020004272461	1.54E-15	6.10E-14
348	BRD2	8.86938381195068	3.81318497657776	1.67E-15	6.59E-14
301	RBBP7	9.14599227905273	33.2724418640137	2.09E-15	8.20E-14
303	CSNK2B	9.13762855529785	33.2106094360352	2.19E-15	8.52E-14
305	GCSH	9.12441730499268	32.971851348877	2.35E-15	9.06E-14
306	C12orf57	9.11974620819092	33.1141929626465	2.41E-15	9.28E-14
307	MDK	9.11881160736084	33.0695762634277	2.43E-15	9.30E-14
310	RAB3IP	9.10826015472412	6.52062940597534	2.55E-15	9.72E-14
311	NLGN1	9.09961605072021	32.3711318969727	2.69E-15	1.02E-13
316	ZNF805	9.08340167999268	4.11757802963257	2.74E-15	1.04E-13
312	GPAA1	9.09569454193115	33.0012550354004	2.75E-15	1.04E-13
422	SEPT2	8.46450901031494	4.68321466445923	2.86E-15	1.08E-13
314	EFR3B	9.08587551116943	8.0934362411499	2.90E-15	1.09E-13
315	GABBR1	9.08431625366211	32.2594451904297	2.92E-15	1.10E-13
369	WFDC8	8.75287055969238	2.02474784851074	3.17E-15	1.19E-13
321	CD82	9.05026435852051	4.26778984069824	3.34E-15	1.25E-13
411	VMP1	8.50362014770508	4.5870418548584	3.35E-15	1.25E-13
318	TCEAL4	9.0577507019043	32.6322822570801	3.38E-15	1.26E-13
319	ARFGAP1	9.05541610717773	32.4438285827637	3.42E-15	1.27E-13
412	FKBP1A	8.49494457244873	4.52575874328613	3.53E-15	1.31E-13
322	MAP1A	9.04777717590332	31.5701503753662	3.56E-15	1.32E-13
324	H3F3C	9.03973007202148	28.5757007598877	3.72E-15	1.37E-13
325	CCT2	9.02739810943604	33.0874481201172	3.98E-15	1.46E-13
380	SHANK2-AS3	8.70514965057373	2.55271458625793	4.16E-15	1.52E-13
328	CSRP2	9.01298713684082	33.6735610961914	4.30E-15	1.57E-13
329	TJP1	9.00461483001709	31.8887119293213	4.50E-15	1.64E-13
367	BCAT1	8.76291656494141	3.78408288955688	4.59E-15	1.67E-13
330	CDH6	8.98657035827637	9.70197486877441	4.96E-15	1.79E-13
331	TCP1	8.98179531097412	33.0419769287109	5.09E-15	1.83E-13
334	PIGQ	8.97383403778076	31.9035682678223	5.31E-15	1.91E-13
441	CBX3	8.37214279174805	4.4681568145752	5.40E-15	1.94E-13
337	CRIP2	8.93478488922119	32.927001953125	6.56E-15	2.32E-13
338	FAM84A	8.93472099304199	31.9816513061523	6.56E-15	2.32E-13
339	WBSCR22	8.92874431610107	7.92757892608643	6.71E-15	2.37E-13
345	C21orf62	8.8991584777832	2.78594875335693	6.71E-15	2.37E-13
340	CRYAB	8.92158222198486	33.6133193969727	7.04E-15	2.47E-13
359	PDXDC2P	8.79184150695801	4.15342664718628	7.06E-15	2.47E-13
341	ATG12	8.91823196411133	4.12190055847168	7.08E-15	2.47E-13
351	TMEM9B	8.84628677368164	5.43156671524048	7.11E-15	2.48E-13
342	BAD	8.91778564453125	33.0228080749512	7.19E-15	2.50E-13
358	UBE2N	8.7920389175415	5.06547975540161	7.92E-15	2.73E-13
386	USP11	8.65388298034668	4.54322290420532	8.41E-15	2.89E-13
346	OLIG1	8.88803768157959	32.1027183532715	8.44E-15	2.90E-13
347	C1R	8.88466835021973	33.1534614562988	8.59E-15	2.94E-13
349	ARC	8.86120796203613	32.661979675293	9.75E-15	3.32E-13
350	CXCL14	8.85686302185059	33.3905868530273	9.98E-15	3.39E-13
428	AFF4	8.44162273406982	3.39984750747681	1.08E-14	3.66E-13
352	SPRY4	8.82887554168701	7.49641609191895	1.15E-14	3.89E-13
353	FUBP1	8.82883071899414	31.9286556243896	1.16E-14	3.91E-13
354	STMN3	8.82849884033203	31.3544902801514	1.16E-14	3.91E-13
355	CBR1	8.82194328308105	33.2213363647461	1.20E-14	4.03E-13
356	B3GAT3	8.81878185272217	32.6121292114258	1.22E-14	4.09E-13
461	ANP32E	8.26090431213379	4.36281299591064	1.26E-14	4.21E-13
357	TFPI	8.80822086334229	32.6661911010742	1.30E-14	4.31E-13
378	LOC282997	8.72162246704102	3.40878963470459	1.35E-14	4.47E-13
361	TRIM44	8.79086112976074	32.4806976318359	1.42E-14	4.71E-13
363	PHACTR4	8.77909183502197	2.43926191329956	1.45E-14	4.79E-13
362	CHCHD3	8.78145980834961	33.0283737182617	1.50E-14	4.93E-13
448	PRR7-AS1	8.3341760635376	2.19602870941162	1.51E-14	4.96E-13
364	GATM	8.76846981048584	32.8317413330078	1.61E-14	5.27E-13
368	COA3	8.76277256011963	33.0618858337402	1.66E-14	5.42E-13
371	PXN	8.7447566986084	7.59912061691284	1.81E-14	5.92E-13
377	PSMD1	8.7222204208374	6.53246068954468	1.97E-14	6.39E-13
406	SYDE2	8.5271053314209	2.15703344345093	2.17E-14	7.01E-13
381	SLITRK3	8.70292568206787	32.1922073364258	2.28E-14	7.37E-13
383	PDZD11	8.68359565734863	32.9135322570801	2.53E-14	8.13E-13
389	LOC100129935	8.60000801086426	3.36198019981384	2.60E-14	8.33E-13
429	TRIO	8.43272495269775	3.519775390625	2.70E-14	8.63E-13
410	RIMKLA	8.50603008270264	2.79466247558594	2.85E-14	9.05E-13
384	LDLRAD3	8.65736103057861	32.5916137695312	2.92E-14	9.26E-13
385	ASIC4	8.65659427642822	32.0169639587402	2.93E-14	9.28E-13
481	VCAN	8.11502933502197	4.10644960403442	3.07E-14	9.70E-13
387	LRRTM2	8.64285278320312	32.5423583984375	3.15E-14	9.95E-13
396	LOC340515	8.58752727508545	3.65573263168335	3.22E-14	1.01E-12
388	ASAP1	8.609375	31.795036315918	3.77E-14	1.18E-12
391	TCERG1	8.59680271148682	31.7059268951416	4.03E-14	1.25E-12
393	GPC1	8.59412288665771	31.8700675964355	4.09E-14	1.27E-12
394	CDH2	8.58991146087646	32.5466384887695	4.18E-14	1.29E-12
397	LHFP	8.57792091369629	32.7726593017578	4.46E-14	1.37E-12
401	COA1	8.55154132843018	4.24527072906494	4.97E-14	1.53E-12
417	C17orf103	8.48558330535889	2.15946388244629	4.97E-14	1.53E-12
400	NME4	8.55418395996094	32.4084396362305	5.07E-14	1.55E-12
402	TTYH3	8.55120372772217	31.7736072540283	5.15E-14	1.57E-12
403	CRELD2	8.5411491394043	32.8190383911133	5.43E-14	1.66E-12
404	FTO	8.53834629058838	6.0655369758606	5.46E-14	1.67E-12
405	CITED1	8.535475730896	32.9160652160645	5.60E-14	1.70E-12
407	RFX4	8.51588153839111	8.26832294464111	6.20E-14	1.87E-12
409	RUVBL2	8.50930595397949	32.9865989685059	6.44E-14	1.94E-12
414	TUBB2A	8.49219417572021	33.040843963623	7.06E-14	2.11E-12
418	ZNF516	8.48371505737305	31.4968776702881	7.38E-14	2.21E-12
421	TBCCD1	8.46799945831299	3.79882597923279	7.69E-14	2.30E-12
420	CDC42BPA	8.47063827514648	31.3969268798828	7.92E-14	2.35E-12
426	SGCB	8.46114921569824	4.16093635559082	8.15E-14	2.42E-12
424	TNIK	8.46121406555176	31.6979598999023	8.33E-14	2.46E-12
425	FHL1	8.46115016937256	32.8998527526855	8.33E-14	2.46E-12
427	FLJ33360	8.45731067657471	26.5158176422119	8.50E-14	2.51E-12
504	MT2A	7.99105167388916	4.43949031829834	9.55E-14	2.81E-12
432	NCBP2	8.41722869873047	32.7091827392578	1.05E-13	3.08E-12
519	APOL2	7.9223256111145	3.29799199104309	1.12E-13	3.28E-12
433	GTF3C1	8.40236759185791	31.5745506286621	1.14E-13	3.32E-12
434	PTPLAD1	8.40046501159668	32.5735626220703	1.15E-13	3.35E-12
436	CSPG4	8.3937520980835	31.8737525939941	1.19E-13	3.47E-12
437	DDAH1	8.38939476013184	32.5579032897949	1.22E-13	3.54E-12
438	C7orf73	8.3875789642334	6.60168790817261	1.22E-13	3.54E-12
439	UBXN2B	8.3803596496582	4.87333679199219	1.27E-13	3.67E-12
449	DEDD	8.3287525177002	5.14005994796753	1.36E-13	3.90E-12
533	SLC1A3	7.86418199539185	4.91403579711914	1.49E-13	4.27E-12
447	APBB2	8.34205341339111	7.25695037841797	1.57E-13	4.49E-12
538	NDUFC2	7.83990955352783	3.55737662315369	1.64E-13	4.69E-12
451	WASH1	8.32266330718994	30.5054473876953	1.74E-13	4.97E-12
453	GUSBP3	8.31618785858154	5.86992979049683	1.76E-13	5.00E-12
452	IL1RAP	8.31689357757568	32.3271446228027	1.80E-13	5.10E-12
454	STARD3NL	8.31336498260498	32.8801422119141	1.83E-13	5.18E-12
456	MYO10	8.30466651916504	7.1936674118042	1.91E-13	5.40E-12
457	LAMTOR1	8.28692150115967	5.94408845901489	1.92E-13	5.41E-12
458	PLS3	8.27075672149658	32.8472099304199	2.29E-13	6.42E-12
459	FBXO21	8.26702404022217	32.2807426452637	2.34E-13	6.53E-12
472	RBM4	8.18790245056152	5.04426383972168	2.37E-13	6.60E-12
549	NDUFA13	7.80611228942871	4.94891119003296	2.37E-13	6.60E-12
460	ZNF562	8.26319122314453	5.09318733215332	2.38E-13	6.63E-12
462	NPTN	8.25022506713867	32.1569595336914	2.56E-13	7.10E-12
463	FABP5	8.23965167999268	33.190299987793	2.71E-13	7.48E-12
471	TRAPPC2	8.18949699401855	2.15417456626892	2.76E-13	7.62E-12
464	AKIRIN1	8.22814655303955	5.71608018875122	2.79E-13	7.68E-12
465	CKAP5	8.22427749633789	9.19559669494629	2.94E-13	8.06E-12
466	SOGA1	8.22337818145752	31.5518207550049	2.95E-13	8.09E-12
467	LOC100506421	8.21856307983398	31.2412967681885	3.03E-13	8.28E-12
468	TTC19	8.2071647644043	32.1444816589355	3.22E-13	8.78E-12
574	LAMP2	7.71652555465698	3.80353689193726	3.43E-13	9.35E-12
470	POLR2I	8.19143962860107	32.1163482666016	3.49E-13	9.50E-12
473	AK4	8.18333625793457	31.9737129211426	3.65E-13	9.90E-12
474	EGR2	8.17533874511719	32.6391716003418	3.81E-13	1.03E-11
475	RGS16	8.17329692840576	32.648796081543	3.85E-13	1.04E-11
476	PRCC	8.17068004608154	31.5304851531982	3.90E-13	1.05E-11
477	SPRED2	8.150221824646	31.809440612793	4.35E-13	1.17E-11
478	LYPD1	8.14241504669189	31.9711608886719	4.53E-13	1.22E-11
482	TBC1D24	8.10406398773193	2.90657734870911	5.17E-13	1.38E-11
480	IGFBP5	8.11520862579346	31.9445247650146	5.23E-13	1.39E-11
568	HIVEP3	7.72883176803589	3.36690473556519	5.45E-13	1.45E-11
594	APP	7.64189481735229	4.02779197692871	5.53E-13	1.46E-11
483	CDC42EP4	8.08977508544922	32.4661102294922	5.98E-13	1.58E-11
602	OCIAD2	7.6223669052124	4.73571062088013	6.40E-13	1.69E-11
485	GOLIM4	8.07304954528809	7.12422895431519	6.49E-13	1.70E-11
484	TMEM254-AS1	8.07376384735107	25.7454490661621	6.51E-13	1.71E-11
606	CD99	7.60785531997681	3.429114818573	6.68E-13	1.75E-11
486	RAB2A	8.06813049316406	32.186637878418	6.71E-13	1.75E-11
487	DIRAS3	8.06722640991211	33.0118370056152	6.74E-13	1.76E-11
488	SLC12A2	8.06509208679199	8.82903099060059	6.81E-13	1.77E-11
489	LSMD1	8.06064128875732	31.6057319641113	6.98E-13	1.81E-11
490	WRB	8.05684757232666	32.8554534912109	7.12E-13	1.84E-11
491	PRICKLE2	8.04696464538574	31.7697353363037	7.50E-13	1.94E-11
496	GSTM3	8.02887725830078	3.30424857139587	7.50E-13	1.94E-11
497	RPL7L1	8.02550601959229	4.94198703765869	7.86E-13	2.02E-11
492	GAB1	8.03519821166992	31.7159976959229	7.98E-13	2.05E-11
494	TMED9	8.03135967254639	32.7592086791992	8.14E-13	2.09E-11
495	HGS	8.03000926971436	8.34629821777344	8.19E-13	2.10E-11
498	DPYSL3	8.02330780029297	31.8509368896484	8.49E-13	2.17E-11
596	CAMK2D	7.63823986053467	3.74306130409241	8.62E-13	2.20E-11
500	SPPL2B	8.0147590637207	31.6052131652832	8.89E-13	2.26E-11
501	SERPINE2	8.01469230651855	32.8235054016113	8.89E-13	2.26E-11
503	ZNF655	8.00554275512695	4.22528982162476	9.18E-13	2.33E-11
502	PSMA3	8.00687980651855	32.5272560119629	9.26E-13	2.35E-11
604	LRRC16A	7.61031770706177	2.86214327812195	9.35E-13	2.37E-11
530	KIF1B	7.87727737426758	3.5217010974884	1.00E-12	2.54E-11
546	DNAJC9-AS1	7.80982398986816	2.01644563674927	1.00E-12	2.54E-11
505	LRRC8B	7.97795343399048	25.1299324035645	1.08E-12	2.72E-11
506	SRPK2	7.97460079193115	31.6324863433838	1.10E-12	2.77E-11
507	TAP1	7.97184371948242	32.2798042297363	1.11E-12	2.80E-11
633	NDUFA6	7.52149677276611	3.9350483417511	1.13E-12	2.84E-11
509	SAT2	7.96695280075073	32.4434547424316	1.14E-12	2.87E-11
511	ITGAV	7.95589590072632	5.67889165878296	1.17E-12	2.94E-11
613	UBB	7.58806180953979	4.16420412063599	1.18E-12	2.96E-11
545	C9orf85	7.81419801712036	2.30547857284546	1.21E-12	3.03E-11
513	PAXBP1	7.94052696228027	31.4281024932861	1.31E-12	3.26E-11
514	PCDHGA12	7.93817281723022	31.9029102325439	1.33E-12	3.29E-11
515	FAIM2	7.93635988235474	31.617561340332	1.34E-12	3.32E-11
516	SOD2	7.93450736999512	32.7408409118652	1.36E-12	3.34E-11
625	PPP6R3	7.56389045715332	3.41677355766296	1.37E-12	3.38E-11
517	DBN1	7.93195104598999	32.0251197814941	1.37E-12	3.38E-11
520	LINC00657	7.91939783096313	7.15103435516357	1.46E-12	3.59E-11
522	FASTK	7.91479206085205	32.272029876709	1.50E-12	3.69E-11
523	ISG15	7.89744997024536	32.8801383972168	1.65E-12	4.02E-11
525	HEPACAM	7.89328384399414	30.9664840698242	1.68E-12	4.10E-11
526	NFIC	7.89135694503784	30.6675319671631	1.70E-12	4.14E-11
544	NDUFB10	7.81439304351807	4.95639133453369	1.72E-12	4.18E-11
529	COPS7A	7.8794960975647	32.3042335510254	1.81E-12	4.39E-11
531	SORBS3	7.87163257598877	31.2132892608643	1.88E-12	4.56E-11
659	SEPW1	7.43899869918823	4.3969349861145	1.96E-12	4.73E-11
534	USP2	7.86387872695923	31.5040588378906	1.96E-12	4.74E-11
535	BBS2	7.86157417297363	32.3560256958008	1.99E-12	4.79E-11
536	EFEMP2	7.85523700714111	32.2979354858398	2.05E-12	4.93E-11
600	ILK	7.62469530105591	4.44465208053589	2.18E-12	5.23E-11
539	EFEMP1	7.83687257766724	32.7431449890137	2.26E-12	5.41E-11
646	PON2	7.47716426849365	4.23043298721313	2.40E-12	5.71E-11
541	DCTN1	7.82219696044922	31.8394336700439	2.44E-12	5.81E-11
542	SORBS1	7.82023763656616	9.01900768280029	2.47E-12	5.86E-11
676	HIGD1A	7.38591575622559	3.92780447006226	2.65E-12	6.26E-11
548	MRPL18	7.8061375617981	32.592601776123	2.66E-12	6.27E-11
550	SARNP	7.80528974533081	32.5578994750977	2.67E-12	6.29E-11
552	NUDCD3	7.80322217941284	31.9806461334229	2.70E-12	6.35E-11
554	COPG1	7.79661417007446	5.51035261154175	2.70E-12	6.35E-11
553	SDHAF2	7.79948663711548	32.3713264465332	2.75E-12	6.46E-11
590	SLCO1A2	7.65713882446289	2.63900375366211	2.86E-12	6.72E-11
564	DPY19L2P2	7.75339794158936	3.0274965763092	2.87E-12	6.73E-11
556	KIAA1430	7.7892951965332	31.3039455413818	2.90E-12	6.79E-11
563	TADA3	7.75372695922852	2.9748260974884	3.02E-12	7.06E-11
595	SLC16A12	7.64063453674316	2.01220655441284	3.16E-12	7.36E-11
557	CLIP2	7.76740741729736	31.3391799926758	3.25E-12	7.56E-11
559	GPR98	7.76050996780396	30.5649662017822	3.37E-12	7.82E-11
560	KBTBD2	7.76027393341064	31.863525390625	3.37E-12	7.82E-11
561	GGT7	7.75985145568848	31.2538070678711	3.38E-12	7.83E-11
562	PLEKHB1	7.75438070297241	32.2818260192871	3.48E-12	8.05E-11
565	SCD	7.74778175354004	31.871265411377	3.60E-12	8.31E-11
566	MRPL20	7.74058961868286	32.2759895324707	3.74E-12	8.62E-11
569	SMARCA5	7.7269868850708	31.4190082550049	4.01E-12	9.22E-11
570	LINC00629	7.72693252563477	27.7782077789307	4.02E-12	9.22E-11
571	SNX6	7.72280168533325	32.166919708252	4.10E-12	9.41E-11
572	KLF10	7.72228574752808	32.4036560058594	4.11E-12	9.42E-11
581	LINC00665	7.69137287139893	2.63072443008423	4.14E-12	9.47E-11
573	EHD2	7.71729040145874	7.11202001571655	4.21E-12	9.63E-11
575	RNH1	7.71515941619873	32.395149230957	4.27E-12	9.75E-11
584	C7orf55	7.67800426483154	2.8932626247406	4.40E-12	1.00E-10
576	MARCKSL1	7.70866584777832	31.9535484313965	4.42E-12	1.01E-10
578	PGM2L1	7.70497179031372	3.97430539131165	4.48E-12	1.02E-10
579	EIF5B	7.69894361495972	30.6138820648193	4.65E-12	1.06E-10
580	FEM1C	7.6972279548645	32.0380516052246	4.69E-12	1.06E-10
582	FAM221A	7.68480730056763	31.7585391998291	5.00E-12	1.13E-10
585	MEAF6	7.67711400985718	4.60696744918823	5.10E-12	1.15E-10
583	GON4L	7.67830419540405	31.3915328979492	5.17E-12	1.17E-10
586	ENSA	7.67051124572754	31.8051261901855	5.39E-12	1.21E-10
589	ANK2	7.66671419143677	31.4519844055176	5.49E-12	1.23E-10
591	LOC96610	7.65667104721069	30.7337245941162	5.79E-12	1.30E-10
597	LPPR2	7.63790607452393	31.4444122314453	6.38E-12	1.42E-10
598	PPP1R9A	7.63771867752075	31.2697277069092	6.39E-12	1.42E-10
605	ZSWIM7	7.60937929153442	3.63601517677307	6.98E-12	1.55E-10
603	APC	7.61396312713623	31.3794193267822	7.23E-12	1.60E-10
607	PLOD1	7.6059684753418	32.1063117980957	7.53E-12	1.66E-10
726	PSMB6	7.2108268737793	4.50317668914795	7.56E-12	1.67E-10
609	G3BP2	7.59711647033691	31.6562881469727	7.89E-12	1.74E-10
615	RCAN1	7.58710956573486	32.8375549316406	8.31E-12	1.83E-10
616	RAB5A	7.5868501663208	32.3681907653809	8.32E-12	1.83E-10
697	STT3A	7.32194757461548	3.40890574455261	8.36E-12	1.83E-10
617	TRPC4AP	7.58409929275513	7.15839290618896	8.39E-12	1.84E-10
618	TFG	7.58360528945923	32.4407730102539	8.46E-12	1.85E-10
619	SLC1A2	7.58129739761353	7.16336441040039	8.56E-12	1.87E-10
655	UG0898H09	7.45536136627197	2.050044298172	8.60E-12	1.88E-10
620	RNF40	7.57801055908203	31.4086437225342	8.71E-12	1.90E-10
712	NHSL1	7.27234601974487	3.17347502708435	8.75E-12	1.91E-10
622	HOTAIRM1	7.57393360137939	31.6809387207031	8.89E-12	1.94E-10
623	SNRNP40	7.56804513931274	32.3166732788086	9.17E-12	1.99E-10
624	PSMD12	7.56703567504883	32.2961196899414	9.22E-12	2.00E-10
626	MUM1	7.56287574768066	31.4265193939209	9.42E-12	2.04E-10
627	TNKS	7.55980062484741	31.0135078430176	9.57E-12	2.08E-10
648	TOX4	7.47143840789795	2.95851945877075	1.00E-11	2.17E-10
745	THAP5	7.16310024261475	3.11824607849121	1.02E-11	2.21E-10
629	BRD8	7.54118633270264	31.9171257019043	1.05E-11	2.28E-10
630	PDZD2	7.53756141662598	31.1824474334717	1.07E-11	2.32E-10
631	TMED4	7.53415155410767	32.1305389404297	1.09E-11	2.36E-10
677	TIGD1	7.38570213317871	2.00875163078308	1.13E-11	2.44E-10
635	RFC2	7.50233268737793	3.90395545959473	1.17E-11	2.51E-10
642	DDX6	7.48085355758667	3.94210863113403	1.20E-11	2.57E-10
656	NPIP	7.45094728469849	3.39066290855408	1.23E-11	2.63E-10
634	SERPING1	7.50882768630981	31.6841297149658	1.25E-11	2.66E-10
636	HLA-DOA	7.49731016159058	25.6788120269775	1.32E-11	2.81E-10
639	C8orf33	7.49010515213013	6.98888254165649	1.36E-11	2.90E-10
638	YIPF3	7.49029445648193	32.3828811645508	1.37E-11	2.90E-10
640	DDX1	7.48688554763794	32.056510925293	1.39E-11	2.95E-10
641	SCG3	7.48634672164917	7.69781684875488	1.40E-11	2.95E-10
649	PDE4DIP	7.46646070480347	4.98389720916748	1.42E-11	3.00E-10
645	SKP2	7.47813320159912	4.26537752151489	1.42E-11	3.01E-10
643	CSE1L	7.4801549911499	32.1549758911133	1.44E-11	3.05E-10
644	FKBP10	7.47916126251221	31.6825847625732	1.45E-11	3.06E-10
647	RB1CC1	7.47370481491089	31.5079250335693	1.49E-11	3.14E-10
765	ARF5	7.10557985305786	3.97675085067749	1.49E-11	3.14E-10
652	SMIM14	7.45653009414673	3.12359356880188	1.50E-11	3.14E-10
666	LYRM4	7.42241668701172	3.72912383079529	1.58E-11	3.31E-10
651	SS18	7.4601263999939	3.99023461341858	1.59E-11	3.33E-10
654	C21orf59	7.45547723770142	32.1413154602051	1.64E-11	3.43E-10
657	MGA	7.44767761230469	30.7108840942383	1.71E-11	3.56E-10
658	PIAS3	7.44391202926636	31.6929779052734	1.74E-11	3.62E-10
660	SPAG16	7.4366192817688	32.0923080444336	1.81E-11	3.76E-10
662	QTRT1	7.42539596557617	32.0264472961426	1.92E-11	3.97E-10
663	HAX1	7.4239296913147	32.2939300537109	1.93E-11	3.99E-10
664	TXNL1	7.42383337020874	32.317268371582	1.93E-11	3.99E-10
665	PARP9	7.42363691329956	9.0595588684082	1.93E-11	3.99E-10
667	PEX19	7.42126941680908	31.9136829376221	1.96E-11	4.04E-10
668	UBE2G1	7.41917133331299	31.6419696807861	1.98E-11	4.08E-10
669	ZDHHC9	7.41728019714355	31.8549518585205	2.00E-11	4.12E-10
670	LUC7L	7.40336465835571	31.723331451416	2.15E-11	4.40E-10
672	DSCAM	7.39606666564941	31.2900981903076	2.23E-11	4.56E-10
673	SPDYE8P	7.3928337097168	30.570369720459	2.26E-11	4.64E-10
675	CHD7	7.38669204711914	30.9381732940674	2.34E-11	4.77E-10
681	GSTM2	7.37298059463501	5.45158338546753	2.37E-11	4.83E-10
678	AHCY	7.38249349594116	32.1661071777344	2.39E-11	4.86E-10
679	LOC100507156	7.38076496124268	25.4657726287842	2.41E-11	4.90E-10
680	MAVS	7.3787727355957	2.79034996032715	2.41E-11	4.90E-10
683	VPS53	7.36208343505859	2.5939154624939	2.55E-11	5.16E-10
682	AGPAT1	7.36454010009766	31.6984062194824	2.62E-11	5.30E-10
684	TRAPPC1	7.35964155197144	31.2490177154541	2.69E-11	5.42E-10
685	SEC14L1	7.35882377624512	31.5518665313721	2.70E-11	5.44E-10
686	WDR6	7.35797834396362	31.8847122192383	2.71E-11	5.46E-10
687	PCBP4	7.35273885726929	31.9297924041748	2.78E-11	5.59E-10
688	NUDCD2	7.3502140045166	32.4418716430664	2.82E-11	5.66E-10
810	TCEB2	6.99626159667969	3.45519542694092	2.82E-11	5.66E-10
690	FIBP	7.34584331512451	6.33600091934204	2.83E-11	5.68E-10
689	C16orf45	7.34816694259644	31.7821826934814	2.85E-11	5.71E-10
813	PARK7	6.98798036575317	3.98294186592102	2.85E-11	5.71E-10
691	CLNS1A	7.34507894515991	32.2164916992188	2.89E-11	5.78E-10
692	LSAMP	7.34240865707397	31.0986080169678	2.93E-11	5.85E-10
698	MCTS1	7.31523275375366	2.80561637878418	2.99E-11	5.95E-10
693	BOLA3	7.33720254898071	32.0914268493652	3.01E-11	5.98E-10
694	HERC2P3	7.3372015953064	30.8615207672119	3.01E-11	5.98E-10
695	SHISA4	7.33330631256104	31.7401103973389	3.07E-11	6.10E-10
696	CPT1C	7.33265924453735	31.5507678985596	3.08E-11	6.11E-10
699	TSN	7.31475305557251	31.9775848388672	3.38E-11	6.66E-10
700	NMB	7.30929470062256	32.2730522155762	3.48E-11	6.84E-10
709	LINC00493	7.27748107910156	5.06547403335571	3.57E-11	7.02E-10
702	LOC100130000	7.30250453948975	27.4774971008301	3.60E-11	7.06E-10
703	FKBP8	7.29318857192993	30.6061897277832	3.78E-11	7.38E-10
785	CHMP2A	7.05962419509888	4.06277322769165	3.83E-11	7.49E-10
704	ACADM	7.28960466384888	31.958381652832	3.84E-11	7.50E-10
705	EBNA1BP2	7.28574895858765	32.2332038879395	3.92E-11	7.64E-10
707	UBA3	7.27943086624146	32.4227523803711	4.05E-11	7.88E-10
708	ACIN1	7.27820491790771	30.466703414917	4.08E-11	7.93E-10
710	TOP1	7.27705478668213	30.7063159942627	4.10E-11	7.97E-10
711	CFDP1	7.27286815643311	31.5487499237061	4.19E-11	8.13E-10
714	ENTPD6	7.26726961135864	31.8806171417236	4.31E-11	8.35E-10
716	FLJ41941	7.25940084457397	4.31116437911987	4.31E-11	8.35E-10
715	NTPCR	7.26566028594971	32.1798095703125	4.35E-11	8.42E-10
809	PDLIM5	6.99688386917114	2.52224040031433	4.52E-11	8.74E-10
717	CDCA7L	7.25494956970215	31.9688682556152	4.59E-11	8.86E-10
720	RAB11A	7.24919462203979	5.13054943084717	4.64E-11	8.96E-10
718	PLCG1	7.25203227996826	30.8600063323975	4.66E-11	8.98E-10
719	PKIG	7.25080060958862	32.1214637756348	4.69E-11	9.02E-10
766	IL21R-AS1	7.10525512695312	2.35186839103699	4.69E-11	9.02E-10
729	LOC100288778	7.20759963989258	3.76851296424866	4.91E-11	9.44E-10
721	BAALC	7.23380517959595	31.9974479675293	5.11E-11	9.82E-10
848	CHCHD2	6.89151048660278	3.50448036193848	5.21E-11	9.99E-10
725	TARDBP	7.21959495544434	31.7618579864502	5.50E-11	1.05E-09
727	ANAPC13	7.20909786224365	32.2939605712891	5.80E-11	1.11E-09
728	SCHIP1	7.20822143554688	32.1750106811523	5.83E-11	1.11E-09
730	TIA1	7.20735120773315	31.5730018615723	5.85E-11	1.12E-09
732	RDH10	7.20393323898315	4.86358547210693	5.86E-11	1.12E-09
802	LAMP3	7.01233434677124	2.12285995483398	5.87E-11	1.12E-09
733	ZHX3	7.20383977890015	5.16979217529297	5.91E-11	1.12E-09
731	DDX18	7.20452356338501	30.8939666748047	5.94E-11	1.13E-09
734	DYNC1LI2	7.20162487030029	31.413423538208	6.03E-11	1.14E-09
735	FAM110B	7.19941711425781	31.2021598815918	6.09E-11	1.16E-09
736	LOC100130231	7.19237422943115	25.5069713592529	6.32E-11	1.20E-09
737	PDGFRA	7.19045686721802	9.14382266998291	6.38E-11	1.21E-09
738	PPP2R2B	7.1872239112854	31.6409530639648	6.48E-11	1.22E-09
739	IGSF10	7.18625831604004	30.9277591705322	6.52E-11	1.23E-09
742	SCYL1	7.17366600036621	31.6467361450195	6.95E-11	1.31E-09
743	ATAT1	7.17183256149292	31.8155479431152	7.01E-11	1.32E-09
744	GRIK3	7.17073345184326	31.2255611419678	7.05E-11	1.32E-09
863	DST	6.83497190475464	2.8799409866333	7.10E-11	1.33E-09
749	HIF3A	7.1544361114502	3.64905166625977	7.19E-11	1.35E-09
762	LOC100288069	7.12086153030396	3.50976967811584	7.30E-11	1.37E-09
746	CADM1	7.15734720230103	31.4849109649658	7.55E-11	1.41E-09
747	LENG8	7.15607690811157	30.392520904541	7.60E-11	1.42E-09
748	C7orf65	7.15512800216675	25.977144241333	7.63E-11	1.43E-09
750	SH3PXD2B	7.15345859527588	30.7770442962646	7.70E-11	1.44E-09
876	CD9	6.81575870513916	3.95755457878113	7.84E-11	1.46E-09
751	RERE	7.14697027206421	30.4829292297363	7.96E-11	1.48E-09
752	NOX4	7.14535284042358	25.4709815979004	8.02E-11	1.49E-09
753	PCDH9	7.14465236663818	7.84024477005005	8.04E-11	1.50E-09
754	ERI3	7.14309215545654	31.5615081787109	8.11E-11	1.51E-09
755	KIF21A	7.13751220703125	31.1850509643555	8.35E-11	1.55E-09
757	IRF9	7.13329362869263	31.9846019744873	8.53E-11	1.58E-09
758	USP9X	7.13135099411011	5.45498180389404	8.59E-11	1.59E-09
759	GAS7	7.13016510009766	6.91515111923218	8.64E-11	1.60E-09
760	HEY1	7.12415218353271	32.0865631103516	8.93E-11	1.65E-09
761	CLIP3	7.12297630310059	30.9733791351318	8.99E-11	1.66E-09
764	DDIT3	7.10799264907837	5.56437635421753	9.20E-11	1.69E-09
767	MAGI2-AS3	7.09989547729492	5.90589094161987	1.00E-10	1.85E-09
768	SLC39A6	7.09856939315796	7.28692770004272	1.01E-10	1.86E-09
769	GLO1	7.09498834609985	32.0955009460449	1.04E-10	1.90E-09
771	ZNF532	7.08733892440796	30.6940670013428	1.08E-10	1.97E-09
772	RSF1	7.08556222915649	30.7802505493164	1.09E-10	1.99E-09
775	CPE	7.08056926727295	31.7256984710693	1.11E-10	2.04E-09
776	HNRNPH2	7.08010149002075	32.2005310058594	1.12E-10	2.04E-09
777	ZNF146	7.07537889480591	8.13099670410156	1.14E-10	2.08E-09
778	RCN2	7.07498025894165	31.8635215759277	1.15E-10	2.09E-09
779	SPTAN1	7.07243013381958	30.7035007476807	1.16E-10	2.11E-09
780	NIPA2	7.06990194320679	31.8579788208008	1.18E-10	2.13E-09
781	PPME1	7.06637954711914	31.8700008392334	1.20E-10	2.17E-09
782	AES	7.06492567062378	31.1606426239014	1.21E-10	2.19E-09
786	PSMB7	7.05680894851685	32.2064628601074	1.26E-10	2.28E-09
787	AKAP9	7.05360889434814	30.2895183563232	1.28E-10	2.31E-09
788	SRP19	7.050133228302	31.7507190704346	1.30E-10	2.35E-09
791	TNPO1	7.04105234146118	7.74761772155762	1.36E-10	2.45E-09
792	ARL8B	7.04063892364502	31.7714157104492	1.36E-10	2.46E-09
796	BLM	7.03024864196777	5.17571449279785	1.37E-10	2.47E-09
793	NT5DC3	7.03810119628906	3.1395423412323	1.38E-10	2.47E-09
822	WHAMM	6.95328998565674	2.23515677452087	1.38E-10	2.48E-09
794	TMIGD2	7.03712368011475	26.5997161865234	1.39E-10	2.49E-09
795	PPP5C	7.03436040878296	31.4594669342041	1.41E-10	2.52E-09
797	CNIH3	7.02866697311401	31.8127975463867	1.45E-10	2.59E-09
920	FXYD6	6.70970010757446	4.16553831100464	1.46E-10	2.61E-09
801	ALDH7A1	7.015625	31.3919525146484	1.55E-10	2.76E-09
804	SLC4A7	7.01040983200073	30.6576633453369	1.59E-10	2.83E-09
805	SLC23A2	7.00750684738159	8.7446174621582	1.61E-10	2.87E-09
806	CTNNBL1	7.00172662734985	31.9360466003418	1.66E-10	2.95E-09
807	KPNA1	7.00148582458496	30.863561630249	1.66E-10	2.95E-09
808	PIGF	6.99985885620117	32.171329498291	1.68E-10	2.97E-09
811	C8orf46	6.99310731887817	31.6800956726074	1.73E-10	3.07E-09
812	RFX7	6.99165296554565	30.5828590393066	1.75E-10	3.08E-09
815	WEE1	6.97700452804565	31.573860168457	1.88E-10	3.32E-09
816	VBP1	6.97679615020752	32.025764465332	1.88E-10	3.32E-09
817	SF3B3	6.97610139846802	4.73736810684204	1.88E-10	3.32E-09
916	ILF3	6.71258926391602	3.16273975372314	1.90E-10	3.35E-09
926	PRDX2	6.70185661315918	3.52222418785095	1.95E-10	3.43E-09
836	TEX101	6.93150758743286	3.29452252388	2.01E-10	3.53E-09
949	HSPE1	6.64656686782837	3.59258699417114	2.06E-10	3.62E-09
819	SIRT2	6.9583854675293	31.6042098999023	2.06E-10	3.62E-09
820	NDUFB1	6.95587730407715	31.535228729248	2.09E-10	3.66E-09
823	HUWE1	6.95099258422852	30.3764152526855	2.14E-10	3.74E-09
824	PLEKHJ1	6.95019340515137	6.92176675796509	2.14E-10	3.74E-09
825	RASD1	6.94971799850464	31.6837272644043	2.16E-10	3.76E-09
828	ATF7	6.9468469619751	31.7040042877197	2.19E-10	3.81E-09
830	LRRC41	6.94192314147949	7.07427167892456	2.23E-10	3.88E-09
831	MRC2	6.9381422996521	6.59977912902832	2.28E-10	3.95E-09
832	SF3A1	6.93788814544678	30.2023639678955	2.29E-10	3.96E-09
847	EFTUD2	6.8928427696228	4.20775127410889	2.30E-10	3.98E-09
833	PI4KB	6.93472337722778	31.4941234588623	2.33E-10	4.02E-09
834	RAD21-AS1	6.93441104888916	26.1712417602539	2.33E-10	4.02E-09
835	RPS19BP1	6.93401527404785	31.8440418243408	2.33E-10	4.03E-09
838	PNMA2	6.93058300018311	3.90823698043823	2.34E-10	4.03E-09
837	SLC6A9	6.93109321594238	31.5050659179688	2.37E-10	4.08E-09
839	NAA15	6.93046855926514	7.44606590270996	2.37E-10	4.09E-09
841	SPTLC1	6.91348218917847	2.67376923561096	2.40E-10	4.12E-09
862	DCAKD	6.83651113510132	3.48539876937866	2.47E-10	4.23E-09
840	MRPS5	6.91900682449341	31.6095752716064	2.52E-10	4.30E-09
844	ZNF286A	6.90468740463257	3.67341065406799	2.62E-10	4.48E-09
865	C9orf66	6.83281850814819	2.62434554100037	2.65E-10	4.53E-09
849	LOC100505876	6.88553714752197	3.08571887016296	2.76E-10	4.70E-09
846	SCAMP3	6.89716005325317	6.21543979644775	2.77E-10	4.72E-09
845	EGLN2	6.89908695220947	31.6499404907227	2.78E-10	4.73E-09
971	TSPAN3	6.59862947463989	2.8116238117218	2.90E-10	4.93E-09
875	LOC728342	6.81596326828003	2.4133129119873	3.02E-10	5.13E-09
850	TNFRSF12A	6.8797812461853	32.0854721069336	3.06E-10	5.19E-09
883	LUZP2	6.80272817611694	2.58724045753479	3.09E-10	5.23E-09
851	APBB1	6.8695707321167	31.7970924377441	3.22E-10	5.45E-09
852	HDHD2	6.8690299987793	31.9495143890381	3.23E-10	5.46E-09
987	TOMM7	6.56077337265015	3.68637800216675	3.36E-10	5.66E-09
853	AKR7A2	6.84610223770142	6.54974460601807	3.60E-10	6.05E-09
854	SPATS2L	6.84263038635254	4.29902219772339	3.65E-10	6.12E-09
855	DCAF7	6.84182834625244	4.57211399078369	3.68E-10	6.17E-09
857	PUM2	6.84063482284546	6.10762071609497	3.70E-10	6.20E-09
870	SCAMP4	6.81998872756958	2.68337941169739	3.76E-10	6.29E-09
858	ANXA6	6.83854150772095	31.5886707305908	3.76E-10	6.30E-09
859	SEC23A	6.8383731842041	31.6824359893799	3.77E-10	6.30E-09
861	LOXL3	6.83736085891724	31.645191192627	3.79E-10	6.33E-09
867	MED29	6.82939004898071	4.21321487426758	3.83E-10	6.38E-09
864	GAMT	6.83346605300903	31.6441822052002	3.86E-10	6.43E-09
866	CRY1	6.83049774169922	31.4510498046875	3.92E-10	6.52E-09
888	F5	6.77581739425659	2.15546631813049	3.94E-10	6.55E-09
869	PRAF2	6.82754707336426	31.4331130981445	3.98E-10	6.61E-09
871	NISCH	6.81933689117432	31.2221374511719	4.14E-10	6.86E-09
872	THY1	6.81699228286743	7.84816074371338	4.19E-10	6.93E-09
874	MRPL15	6.81622409820557	7.45758581161499	4.20E-10	6.95E-09
873	SMARCA1	6.81640672683716	31.4738903045654	4.20E-10	6.95E-09
951	CLTC	6.6419358253479	3.30012083053589	4.31E-10	7.12E-09
878	MRPL40	6.80838012695312	32.0379447937012	4.38E-10	7.21E-09
879	SMARCE1	6.80799102783203	31.0736446380615	4.39E-10	7.22E-09
880	ARL4A	6.80652046203613	31.4602108001709	4.42E-10	7.26E-09
881	PDLIM4	6.80631923675537	31.5394878387451	4.42E-10	7.26E-09
882	ATP1A2	6.80376434326172	8.21438694000244	4.48E-10	7.35E-09
1008	RAB7A	6.50974130630493	3.00983285903931	4.58E-10	7.51E-09
885	PSIP1	6.78536081314087	30.7471580505371	4.91E-10	8.04E-09
886	GRIA3	6.78041219711304	31.1253700256348	5.03E-10	8.22E-09
887	RNF216P1	6.77809858322144	31.3589897155762	5.09E-10	8.31E-09
889	MGLL	6.77361583709717	5.94061183929443	5.16E-10	8.41E-09
890	B3GNT1	6.77073192596436	31.8357810974121	5.28E-10	8.60E-09
892	NCOR2	6.76415252685547	6.87188959121704	5.45E-10	8.88E-09
893	FAM3C	6.76221418380737	31.6174755096436	5.51E-10	8.96E-09
894	LUZP1	6.76205444335938	30.2143955230713	5.51E-10	8.96E-09
895	GNAI3	6.76178312301636	7.28555631637573	5.52E-10	8.96E-09
896	WDR60	6.75936841964722	30.7087707519531	5.59E-10	9.07E-09
897	ZFR2	6.75835704803467	25.2488975524902	5.61E-10	9.11E-09
898	MESDC2	6.75337409973145	6.52853059768677	5.73E-10	9.28E-09
899	NRIP2	6.74727916717529	4.35003852844238	5.78E-10	9.34E-09
1027	PEA15	6.46936941146851	2.72045922279358	5.83E-10	9.41E-09
902	CCDC82	6.74034214019775	31.4156703948975	6.14E-10	9.87E-09
903	TUBG2	6.73846960067749	31.2226123809814	6.20E-10	9.96E-09
905	ALKBH7	6.73473644256592	31.2195281982422	6.31E-10	1.01E-08
906	PRPF6	6.73163747787476	31.6627140045166	6.41E-10	1.03E-08
907	SLC30A9	6.7301778793335	31.7591438293457	6.46E-10	1.04E-08
922	GLTP	6.70722818374634	2.36218523979187	6.53E-10	1.05E-08
990	PAQR7	6.55897760391235	2.49180483818054	6.53E-10	1.05E-08
910	FKBP1AP1	6.72327756881714	6.00236511230469	6.64E-10	1.06E-08
908	MATN2	6.72403287887573	31.5996036529541	6.66E-10	1.06E-08
909	KCTD13	6.72363662719727	30.9879589080811	6.67E-10	1.07E-08
911	DNAJC10	6.72110843658447	31.11106300354	6.76E-10	1.08E-08
912	C17orf49	6.71630716323853	31.7568435668945	6.92E-10	1.10E-08
913	TNPO2	6.7157154083252	7.0245041847229	6.93E-10	1.10E-08
914	SMIM7	6.71407318115234	31.4150810241699	7.00E-10	1.11E-08
917	HNRNPUL1	6.71216201782227	6.04830121994019	7.03E-10	1.12E-08
915	ZDHHC4	6.71300506591797	31.8238105773926	7.03E-10	1.12E-08
919	TTYH1	6.71046447753906	31.8084373474121	7.12E-10	1.13E-08
921	MYL6B	6.70849514007568	31.6390781402588	7.19E-10	1.14E-08
923	SEPT11	6.70694828033447	6.10569047927856	7.23E-10	1.15E-08
925	COMMD2	6.70247364044189	3.65985107421875	7.33E-10	1.16E-08
927	ASTN1	6.69888830184937	31.2931671142578	7.54E-10	1.19E-08
928	LPHN3	6.69537258148193	30.8055286407471	7.68E-10	1.21E-08
939	DESI1	6.68077039718628	2.29742908477783	7.73E-10	1.22E-08
929	RBM12	6.69238710403442	30.6729030609131	7.79E-10	1.23E-08
930	POR	6.6897668838501	31.6860027313232	7.89E-10	1.24E-08
931	LOC643770	6.68928527832031	26.3307189941406	7.91E-10	1.25E-08
933	HIP1	6.68715143203735	4.15691471099854	7.94E-10	1.25E-08
936	TIMM10B	6.68670082092285	5.72011613845825	7.95E-10	1.25E-08
932	NPEPPS	6.68751096725464	31.2770977020264	7.98E-10	1.25E-08
934	PTK2	6.68709325790405	31.2520198822021	8.00E-10	1.26E-08
935	TIMM17A	6.68691062927246	31.7749309539795	8.00E-10	1.26E-08
938	NNMT	6.68329381942749	31.8371257781982	8.15E-10	1.28E-08
940	MKI67IP	6.68046236038208	31.5935840606689	8.26E-10	1.29E-08
941	SEC14L2	6.68018007278442	31.2684459686279	8.28E-10	1.29E-08
942	NDRG3	6.67922163009644	5.23892068862915	8.27E-10	1.29E-08
944	TWF1	6.67336416244507	31.8401355743408	8.56E-10	1.34E-08
945	PTDSS1	6.67051935195923	31.8959941864014	8.68E-10	1.36E-08
946	DFNA5	6.66800737380981	31.81298828125	8.79E-10	1.37E-08
947	MYH10	6.6628155708313	30.915225982666	9.02E-10	1.41E-08
1063	CD151	6.4089674949646	2.71590566635132	9.08E-10	1.41E-08
948	TUBB3	6.6586480140686	31.6176948547363	9.21E-10	1.43E-08
952	ZMPSTE24	6.64168214797974	6.07812595367432	9.96E-10	1.55E-08
979	CR1	6.58818054199219	2.71146178245544	9.99E-10	1.55E-08
972	CD36	6.59735631942749	2.90070009231567	1.02E-09	1.58E-08
964	RAF1	6.60891675949097	4.40454006195068	1.02E-09	1.59E-08
953	MYSM1	6.63677740097046	30.6956520080566	1.03E-09	1.59E-08
955	MYO6	6.63273048400879	6.12057256698608	1.04E-09	1.62E-08
960	MIRLET7BHG	6.62200975418091	2.06665658950806	1.05E-09	1.62E-08
956	AQP4	6.63093566894531	31.3944091796875	1.06E-09	1.63E-08
965	MXRA7	6.60780715942383	2.24738788604736	1.06E-09	1.63E-08
957	NCDN	6.62786388397217	30.8903045654297	1.07E-09	1.65E-08
959	FLYWCH2	6.62409496307373	31.4875164031982	1.09E-09	1.68E-08
961	KCNE4	6.61540174484253	3.60363721847534	1.11E-09	1.71E-08
1053	DDX39B	6.42282962799072	3.19256234169006	1.14E-09	1.75E-08
962	TIMP3	6.61431694030762	31.0187168121338	1.15E-09	1.76E-08
994	LOC100190940	6.553062915802	2.01512932777405	1.15E-09	1.76E-08
963	ATP2B4	6.61136960983276	8.36645984649658	1.16E-09	1.78E-08
966	SMG7	6.6077938079834	31.1399421691895	1.18E-09	1.81E-08
967	RABEP1	6.605384349823	31.0097808837891	1.20E-09	1.83E-08
969	GOT2	6.5994291305542	31.7199478149414	1.23E-09	1.88E-08
970	WNK3	6.59868144989014	6.8920578956604	1.24E-09	1.88E-08
973	C4orf27	6.59585666656494	31.5441875457764	1.25E-09	1.91E-08
974	PLP1	6.59464645385742	31.8715038299561	1.26E-09	1.92E-08
975	CRISPLD1	6.59360885620117	31.5372505187988	1.27E-09	1.92E-08
986	SSTR2	6.56228446960449	3.07354259490967	1.27E-09	1.92E-08
977	AAK1	6.58906888961792	3.46320509910583	1.27E-09	1.93E-08
976	DHX15	6.59015607833862	31.5325775146484	1.29E-09	1.95E-08
978	CLEC4E	6.58831071853638	27.1076145172119	1.30E-09	1.97E-08
980	KIAA0146	6.58492708206177	31.1654434204102	1.32E-09	2.00E-08
981	TIMM17B	6.57525682449341	31.4566955566406	1.39E-09	2.09E-08
985	SUN1	6.56778144836426	31.4419288635254	1.44E-09	2.17E-08
996	SORT1	6.54220771789551	4.17655992507935	1.48E-09	2.23E-08
988	C16orf54	6.56039714813232	25.4984569549561	1.49E-09	2.25E-08
989	MARS	6.56014347076416	31.7314796447754	1.50E-09	2.25E-08
992	DNAJA2	6.55551815032959	31.2238788604736	1.53E-09	2.30E-08
995	XKR5	6.55137348175049	24.811616897583	1.56E-09	2.34E-08
1106	RABAC1	6.28105163574219	3.76952576637268	1.62E-09	2.42E-08
997	DHX36	6.53744983673096	30.4669742584229	1.67E-09	2.50E-08
1000	FAM104A	6.53301334381104	31.3989372253418	1.71E-09	2.55E-08
1001	C17orf89	6.53205871582031	31.4485931396484	1.72E-09	2.56E-08
1003	PTBP2	6.52844572067261	30.9830093383789	1.75E-09	2.60E-08
1004	AGK	6.52699899673462	31.307035446167	1.76E-09	2.62E-08
1005	BBS5	6.51976728439331	3.91512274742126	1.79E-09	2.65E-08
1041	PHKB	6.45356750488281	3.4537947177887	1.83E-09	2.71E-08
1006	ATP13A4	6.51807498931885	30.9139614105225	1.84E-09	2.73E-08
1013	FKBP14	6.50115346908569	2.21588587760925	1.94E-09	2.87E-08
1055	RAET1E	6.42147397994995	2.37924027442932	1.94E-09	2.87E-08
1014	USP54	6.50000715255737	3.86011791229248	1.95E-09	2.88E-08
1011	HNRNPA0	6.50415945053101	30.6285514831543	1.97E-09	2.91E-08
1012	AGPAT5	6.50402402877808	31.1534824371338	1.97E-09	2.91E-08
1015	DRG1	6.49720191955566	31.840747833252	2.04E-09	3.00E-08
1016	SSBP2	6.49695110321045	31.3289756774902	2.04E-09	3.01E-08
1019	CCDC50	6.49436616897583	30.3779602050781	2.06E-09	3.04E-08
1020	ARHGAP17	6.49317598342896	30.7512969970703	2.08E-09	3.05E-08
1021	CNTN1	6.49165821075439	31.6017227172852	2.09E-09	3.07E-08
1022	FBXW11	6.48336410522461	31.0548210144043	2.18E-09	3.20E-08
1024	PHLDB1	6.47616815567017	6.90330934524536	2.25E-09	3.31E-08
1026	TRIM27	6.47330379486084	5.93475580215454	2.27E-09	3.32E-08
1025	ASH1L	6.47398519515991	30.3585777282715	2.28E-09	3.34E-08
1034	RABL5	6.4636754989624	2.10091018676758	2.32E-09	3.39E-08
1028	ZMYND8	6.46903800964355	30.7045230865479	2.34E-09	3.41E-08
1029	CADM2	6.46821689605713	30.4770011901855	2.35E-09	3.42E-08
1030	LOC440434	6.46818351745605	30.3224067687988	2.35E-09	3.42E-08
1059	NBPF1	6.41771364212036	3.3554220199585	2.35E-09	3.42E-08
1130	TCEA1	6.23954296112061	3.15908455848694	2.35E-09	3.42E-08
1031	SAFB	6.46569013595581	31.187780380249	2.38E-09	3.46E-08
1032	ZNF451	6.46504068374634	4.46572875976562	2.38E-09	3.46E-08
1033	CLSTN1	6.46443653106689	30.4021759033203	2.39E-09	3.48E-08
1036	ZKSCAN1	6.4616231918335	4.38271379470825	2.39E-09	3.48E-08
1035	DLGAP1	6.46263074874878	30.9447288513184	2.41E-09	3.50E-08
1037	LRRN3	6.46107244491577	6.8690447807312	2.42E-09	3.51E-08
1038	CLEC19A	6.45708608627319	26.0693473815918	2.48E-09	3.59E-08
1039	API5	6.45524311065674	31.5163059234619	2.50E-09	3.62E-08
1040	RPP21	6.45434427261353	31.5882720947266	2.51E-09	3.63E-08
1050	CRYBB2P1	6.43460845947266	3.31194996833801	2.52E-09	3.64E-08
1042	ARID4B	6.4508752822876	30.5908298492432	2.55E-09	3.69E-08
1045	ZNF662	6.44603967666626	4.11983728408813	2.58E-09	3.72E-08
1044	RBM19	6.44716262817383	6.27127408981323	2.59E-09	3.74E-08
1043	DPH3P1	6.44730138778687	28.5432281494141	2.60E-09	3.75E-08
1046	TSPYL4	6.44170951843262	31.0855808258057	2.67E-09	3.84E-08
1047	ZNF260	6.4410195350647	4.16933441162109	2.67E-09	3.85E-08
1048	NUP214	6.44018602371216	30.3126754760742	2.69E-09	3.87E-08
1139	KIAA1191	6.23129892349243	2.94016027450562	2.76E-09	3.96E-08
1049	DBNDD2	6.43477392196655	31.777759552002	2.76E-09	3.97E-08
1051	POFUT1	6.43372583389282	8.08401203155518	2.78E-09	3.98E-08
1052	TMEM179B	6.4277811050415	31.7104053497314	2.86E-09	4.10E-08
1054	ARMCX3	6.42273473739624	31.4786396026611	2.93E-09	4.19E-08
1056	SEC24B	6.42061901092529	30.6280517578125	2.96E-09	4.24E-08
1057	ELMO2	6.41959476470947	6.57478189468384	2.96E-09	4.24E-08
1058	PPP1R11	6.41899490356445	31.480993270874	2.98E-09	4.26E-08
1060	PTCD3	6.41478633880615	8.59933280944824	3.04E-09	4.35E-08
1061	SLC4A4	6.41158533096313	30.816291809082	3.09E-09	4.41E-08
1062	PNRC2	6.4102783203125	31.6229877471924	3.11E-09	4.44E-08
1065	LYPLA2	6.39902639389038	31.489387512207	3.29E-09	4.68E-08
1066	SOX15	6.39867067337036	30.4596118927002	3.29E-09	4.68E-08
1170	ERI1	6.16979074478149	3.21711874008179	3.32E-09	4.71E-08
1071	TXNDC15	6.38930463790894	2.96113443374634	3.35E-09	4.76E-08
1067	KCNIP1	6.3933367729187	31.780029296875	3.38E-09	4.79E-08
1068	EPN2	6.39331674575806	30.8616695404053	3.38E-09	4.79E-08
1069	CAMK2B	6.39250516891479	30.57861328125	3.39E-09	4.81E-08
1070	LRP1B	6.39130020141602	29.9967803955078	3.41E-09	4.83E-08
1072	WARS	6.38532733917236	31.325023651123	3.51E-09	4.97E-08
1190	NGRN	6.13281154632568	3.76466131210327	3.62E-09	5.11E-08
1157	DSTN	6.19206762313843	3.09411692619324	3.63E-09	5.13E-08
1084	GPR78	6.34074878692627	2.90108323097229	3.69E-09	5.21E-08
1085	MFSD4	6.33890581130981	2.24851012229919	3.70E-09	5.21E-08
1074	EIF4B	6.37339067459106	31.184139251709	3.72E-09	5.25E-08
1075	TTI1	6.37302255630493	31.1051635742188	3.73E-09	5.25E-08
1076	C16orf80	6.3722562789917	31.829719543457	3.74E-09	5.27E-08
1077	TIPRL	6.36936235427856	30.7613353729248	3.80E-09	5.34E-08
1083	WDR45	6.34268760681152	2.79810094833374	3.84E-09	5.39E-08
1079	RNF24	6.36662817001343	31.1395263671875	3.85E-09	5.40E-08
1080	SMYD2	6.35949897766113	31.8123950958252	3.98E-09	5.58E-08
1185	NREP	6.14301347732544	3.31801962852478	4.09E-09	5.72E-08
1081	TARS	6.34953784942627	30.9851264953613	4.18E-09	5.84E-08
1082	PGAP1	6.34912967681885	6.68088340759277	4.18E-09	5.85E-08
1086	ST8SIA1	6.33744430541992	3.64163112640381	4.29E-09	5.99E-08
1217	NUDC	6.09883832931519	3.209716796875	4.51E-09	6.29E-08
1169	VIM	6.17030811309814	3.09917116165161	4.52E-09	6.30E-08
1089	FNDC3A	6.32616424560547	30.8198509216309	4.68E-09	6.51E-08
1090	ROBO1	6.32543611526489	30.7144680023193	4.70E-09	6.53E-08
1092	WNK1	6.3098611831665	4.22511863708496	4.79E-09	6.65E-08
1091	AIF1L	6.31265020370483	31.3489475250244	4.99E-09	6.93E-08
1093	ENAH	6.30706071853638	3.41369581222534	5.07E-09	7.02E-08
1104	CCDC144B	6.28232765197754	2.6934859752655	5.16E-09	7.14E-08
1094	EFNA2	6.30175399780273	29.893985748291	5.26E-09	7.28E-08
1095	USP39	6.30145454406738	31.395040512085	5.27E-09	7.28E-08
1096	MFSD10	6.30025434494019	31.1975936889648	5.30E-09	7.32E-08
1097	NCKAP5L	6.29983425140381	29.8384742736816	5.31E-09	7.33E-08
1098	DDRGK1	6.298987865448	31.3034572601318	5.34E-09	7.36E-08
1099	GORASP2	6.29514980316162	31.4567546844482	5.44E-09	7.48E-08
1101	LOC441081	6.29017019271851	30.0718021392822	5.57E-09	7.65E-08
1102	TMEM161A	6.28899097442627	31.4395027160645	5.60E-09	7.69E-08
1107	FAM84B	6.28049087524414	4.85567140579224	5.80E-09	7.95E-08
1105	EFHC1	6.28153896331787	8.04186344146729	5.80E-09	7.95E-08
1110	ARSA	6.27426052093506	3.13364958763123	5.88E-09	8.06E-08
1109	FAM126A	6.27837181091309	30.8682727813721	5.89E-09	8.07E-08
1111	GADD45A	6.27349185943604	31.2917957305908	6.03E-09	8.24E-08
1112	RAB12	6.26940155029297	5.14802646636963	6.10E-09	8.33E-08
1240	ARGLU1	6.05325222015381	2.73941731452942	6.37E-09	8.69E-08
1116	PCDHGB2	6.26179504394531	31.2884426116943	6.38E-09	8.70E-08
1140	AKIP1	6.23125028610229	2.15644216537476	6.40E-09	8.72E-08
1117	SALL2	6.25866174697876	30.4513702392578	6.48E-09	8.82E-08
1118	JAG1	6.25638914108276	31.0628757476807	6.55E-09	8.91E-08
1119	PMS2P5	6.25361108779907	30.5450382232666	6.64E-09	9.02E-08
1121	SPATA13	6.25196075439453	4.78122234344482	6.64E-09	9.02E-08
1120	SDCCAG8	6.25333166122437	30.7537288665771	6.65E-09	9.03E-08
1124	ANKRD12	6.25019121170044	3.11243391036987	6.69E-09	9.08E-08
1122	STXBP3	6.25179052352905	31.4748077392578	6.70E-09	9.09E-08
1123	TPGS2	6.25090312957764	31.3433933258057	6.73E-09	9.12E-08
1125	BREA2	6.2479133605957	26.683069229126	6.82E-09	9.24E-08
1126	ASNA1	6.24666833877563	31.1527538299561	6.86E-09	9.29E-08
1138	APOL4	6.23171377182007	3.1870641708374	6.91E-09	9.35E-08
1131	SLC4A8	6.23940992355347	3.63531184196472	7.01E-09	9.48E-08
1133	NDUFAF7	6.23677825927734	3.86686444282532	7.02E-09	9.49E-08
1127	VPS4A	6.24114274978638	31.2730731964111	7.05E-09	9.52E-08
1132	LMO4	6.23723363876343	5.82200145721436	7.15E-09	9.65E-08
1134	ANKRD54	6.23587083816528	31.1450614929199	7.23E-09	9.74E-08
1135	NSUN5P1	6.23475742340088	30.5985717773438	7.27E-09	9.78E-08
1136	CCDC104	6.23455619812012	31.5757274627686	7.28E-09	9.79E-08
1150	GVINP1	6.20105695724487	2.82765340805054	7.30E-09	9.81E-08
1270	OST4	6.00324201583862	3.87739658355713	7.37E-09	9.89E-08
1142	B4GALT5	6.22559928894043	5.24431276321411	7.54E-09	1.01E-07
1152	ZNF829	6.19861316680908	2.19298815727234	7.54E-09	1.01E-07
1143	BDP1	6.22241020202637	6.31216478347778	7.70E-09	1.03E-07
1144	GNG12	6.22100114822388	31.2273712158203	7.77E-09	1.04E-07
1241	TRIB2	6.04910945892334	3.0803849697113	7.81E-09	1.04E-07
1145	CCNI	6.21635484695435	31.1145324707031	7.94E-09	1.06E-07
1146	STK36	6.21483612060547	30.8478012084961	8.00E-09	1.07E-07
1264	SNX27	6.01422262191772	2.14688110351562	8.13E-09	1.08E-07
1147	LINC00643	6.21014165878296	25.1230525970459	8.18E-09	1.09E-07
1148	RBM33	6.20961046218872	29.9968814849854	8.20E-09	1.09E-07
1149	MRPS18C	6.20519399642944	31.1314182281494	8.38E-09	1.12E-07
1183	UTP14C	6.15046262741089	2.50675821304321	8.43E-09	1.12E-07
1151	AP3B1	6.20021677017212	31.1050510406494	8.58E-09	1.14E-07
1153	AEBP1	6.19665288925171	30.13596534729	8.73E-09	1.16E-07
1154	FIP1L1	6.19591999053955	31.2284317016602	8.76E-09	1.16E-07
1155	IFT81	6.19507598876953	31.2292785644531	8.79E-09	1.17E-07
1156	PRPF40A	6.19265794754028	7.0977611541748	8.89E-09	1.18E-07
1158	MARVELD2	6.19164085388184	26.1727161407471	8.94E-09	1.18E-07
1159	MRPL19	6.19000625610352	30.4727478027344	9.01E-09	1.19E-07
1160	COMMD7	6.18919897079468	31.3851699829102	9.04E-09	1.20E-07
1161	CDK14	6.18849849700928	30.7615070343018	9.07E-09	1.20E-07
1162	CREB1	6.18837738037109	6.70897245407104	9.07E-09	1.20E-07
1163	NAV2	6.18276596069336	30.0241947174072	9.33E-09	1.23E-07
1168	UGGT1	6.17860889434814	2.01293778419495	9.34E-09	1.23E-07
1164	EFNA1	6.18210029602051	31.6363563537598	9.36E-09	1.23E-07
1165	ZBTB16	6.18002700805664	31.0345001220703	9.45E-09	1.25E-07
1166	WDR73	6.17977523803711	30.5549201965332	9.46E-09	1.25E-07
1171	RABL2B	6.16854381561279	5.02779674530029	9.79E-09	1.29E-07
1177	SFXN5	6.16210412979126	4.569411277771	9.84E-09	1.29E-07
1176	KIF3A	6.16358661651611	3.20276927947998	1.00E-08	1.31E-07
1172	ZFHX4	6.16771507263184	30.1498794555664	1.00E-08	1.31E-07
1173	EIF2A	6.16734790802002	7.35879278182983	1.00E-08	1.32E-07
1174	DANCR	6.16682529449463	31.671459197998	1.01E-08	1.32E-07
1175	POP7	6.1641697883606	31.5391235351562	1.02E-08	1.33E-07
1178	LMO3	6.15966558456421	31.293041229248	1.04E-08	1.36E-07
1202	TUBGCP6	6.12293148040771	3.50829720497131	1.05E-08	1.37E-07
1179	PRKRA	6.15726518630981	31.6875858306885	1.05E-08	1.38E-07
1180	MAML2	6.1556568145752	30.2273178100586	1.06E-08	1.39E-07
1181	FBXO7	6.15403747558594	31.6012935638428	1.07E-08	1.39E-07
1182	FDPS	6.15070724487305	31.5349864959717	1.09E-08	1.42E-07
1184	ERGIC2	6.14766597747803	31.4676609039307	1.10E-08	1.43E-07
1186	ADAMTS9	6.139732837677	30.4664936065674	1.15E-08	1.49E-07
1187	METTL5	6.13807582855225	31.6510906219482	1.15E-08	1.50E-07
1191	TKT	6.12988185882568	5.04975318908691	1.17E-08	1.52E-07
1198	ACADSB	6.12574148178101	3.09887409210205	1.17E-08	1.52E-07
1192	TCEANC2	6.12986707687378	4.35618352890015	1.18E-08	1.53E-07
1189	DDX56	6.13289594650269	31.2685298919678	1.18E-08	1.53E-07
1194	BMS1	6.12668323516846	5.5283408164978	1.22E-08	1.57E-07
1193	OR4F13P	6.12714672088623	25.874547958374	1.22E-08	1.57E-07
1195	PCMT1	6.12655210494995	31.640718460083	1.22E-08	1.58E-07
1196	TCTN1	6.12644815444946	31.2098712921143	1.22E-08	1.58E-07
1199	SEPT9	6.12544775009155	29.9046173095703	1.23E-08	1.58E-07
1203	ZNF264	6.1204309463501	2.08168268203735	1.23E-08	1.59E-07
1290	MEST	5.96901893615723	3.51356315612793	1.23E-08	1.59E-07
1201	XPOT	6.12405586242676	31.2111282348633	1.23E-08	1.59E-07
1204	EIF4A3	6.12002277374268	31.3397674560547	1.26E-08	1.62E-07
1205	SERTAD1	6.1170825958252	31.5277614593506	1.28E-08	1.64E-07
1207	CELSR2	6.11564588546753	30.0416641235352	1.28E-08	1.65E-07
1248	SF3B4	6.03717422485352	3.20858693122864	1.29E-08	1.66E-07
1211	UGDH	6.10990619659424	4.18264961242676	1.31E-08	1.68E-07
1209	MEIS1	6.1108717918396	31.1222476959229	1.31E-08	1.69E-07
1210	PDHB	6.11025810241699	31.5970287322998	1.32E-08	1.69E-07
1212	RNF181	6.10967302322388	31.2483501434326	1.32E-08	1.70E-07
1213	LPCAT3	6.10725784301758	7.09750032424927	1.34E-08	1.71E-07
1214	ARFIP2	6.10511589050293	4.59818601608276	1.34E-08	1.72E-07
1215	ARSJ	6.10353469848633	30.8486652374268	1.36E-08	1.74E-07
1216	C1S	6.10028886795044	31.5689945220947	1.38E-08	1.76E-07
1218	KLHL4	6.09872674942017	31.242618560791	1.39E-08	1.78E-07
1237	NKPD1	6.05633449554443	2.60960364341736	1.39E-08	1.78E-07
1355	STRN3	5.87786912918091	2.90636968612671	1.41E-08	1.80E-07
1347	TMA7	5.88361501693726	2.62922239303589	1.45E-08	1.84E-07
1219	BMP8B	6.08969974517822	25.3285484313965	1.45E-08	1.85E-07
1227	NGLY1	6.06943893432617	4.22343158721924	1.46E-08	1.86E-07
1221	CYTH2	6.0848217010498	6.48298072814941	1.49E-08	1.89E-07
1222	LOC150935	6.08041429519653	27.7834949493408	1.52E-08	1.93E-07
1223	ANKRD52	6.07997941970825	30.332914352417	1.52E-08	1.93E-07
1224	HAS2	6.07897329330444	31.0843029022217	1.53E-08	1.94E-07
1225	CHMP1A	6.07495880126953	6.13496160507202	1.55E-08	1.97E-07
1228	ZCCHC11	6.06939172744751	4.83400535583496	1.58E-08	1.99E-07
1226	SEPT8	6.07243585586548	30.9010562896729	1.58E-08	2.00E-07
1229	EMC1	6.06646108627319	4.42542791366577	1.61E-08	2.04E-07
1230	DOCK4	6.06604385375977	30.507776260376	1.63E-08	2.05E-07
1231	MTMR3	6.06580257415771	30.4065380096436	1.63E-08	2.05E-07
1232	DNAJC19	6.06447458267212	31.2392654418945	1.64E-08	2.06E-07
1233	KIDINS220	6.06254911422729	8.23461246490479	1.65E-08	2.08E-07
1234	TMEM184C	6.05961322784424	3.62590408325195	1.67E-08	2.10E-07
1235	TAF9B	6.05958700180054	31.4313354492188	1.68E-08	2.11E-07
1236	HAP1	6.05873107910156	30.5781116485596	1.68E-08	2.12E-07
1238	OVCA2	6.05531692504883	31.1900196075439	1.71E-08	2.15E-07
1239	PHF20	6.05370616912842	5.59999418258667	1.72E-08	2.16E-07
1383	GABARAPL2	5.8389630317688	3.62702703475952	1.73E-08	2.17E-07
1271	DLG5-AS1	6.00289106369019	2.50915384292603	1.74E-08	2.18E-07
1242	KIAA1456	6.04822206497192	3.41536092758179	1.76E-08	2.20E-07
1385	HLA-A	5.83083343505859	2.45641350746155	1.81E-08	2.27E-07
1244	TTLL4	6.0412654876709	30.5984497070312	1.83E-08	2.29E-07
1245	CYB5B	6.03969049453735	7.54795503616333	1.84E-08	2.30E-07
1246	MIA3	6.0394434928894	30.1091938018799	1.84E-08	2.30E-07
1247	R3HCC1	6.03878498077393	31.4218063354492	1.85E-08	2.31E-07
1250	PGPEP1	6.03218078613281	2.2606086730957	1.89E-08	2.36E-07
1318	CDK5RAP3	5.9231915473938	3.21092224121094	1.89E-08	2.36E-07
1342	FLOT1	5.8854775428772	3.2144033908844	1.91E-08	2.38E-07
1252	PTPN13	6.03113508224487	30.3251686096191	1.92E-08	2.39E-07
1257	SMA5	6.02036380767822	3.93137812614441	1.93E-08	2.40E-07
1253	ELAVL1	6.03018522262573	30.153751373291	1.93E-08	2.40E-07
1258	ADAMTS1	6.01946306228638	31.2079162597656	2.03E-08	2.52E-07
1259	IGSF8	6.01920366287231	31.0188732147217	2.03E-08	2.52E-07
1260	NPDC1	6.01779270172119	31.0919342041016	2.04E-08	2.54E-07
1261	PRPF31	6.01665019989014	31.4110813140869	2.05E-08	2.55E-07
1262	SMARCA4	6.01470994949341	30.1158199310303	2.07E-08	2.57E-07
1405	RASSF2	5.8034782409668	3.12405800819397	2.08E-08	2.58E-07
1266	DEGS1	6.01097059249878	5.23145818710327	2.10E-08	2.60E-07
1268	SGOL1	6.00721645355225	2.61628746986389	2.11E-08	2.61E-07
1267	PTPRG	6.00975847244263	30.5360126495361	2.12E-08	2.62E-07
1273	BRWD1	5.99984407424927	4.82846736907959	2.16E-08	2.67E-07
1269	TTC1	6.0058650970459	31.1164054870605	2.16E-08	2.67E-07
1272	SEMA6D	6.0026798248291	31.023889541626	2.19E-08	2.71E-07
1274	NIT2	5.99657487869263	31.3347473144531	2.26E-08	2.78E-07
1275	UBE2F	5.99500560760498	31.0834941864014	2.28E-08	2.80E-07
1276	LOC100131347	5.98910522460938	25.711877822876	2.34E-08	2.87E-07
1278	DUSP14	5.98720502853394	31.3753795623779	2.36E-08	2.90E-07
1280	KPNB1	5.98468685150146	5.88488483428955	2.38E-08	2.92E-07
1279	SLC25A44	5.98495769500732	30.9813690185547	2.39E-08	2.92E-07
1283	SPATS2	5.98185157775879	3.16898608207703	2.40E-08	2.94E-07
1281	MTSS1L	5.98262405395508	29.5538425445557	2.41E-08	2.95E-07
1282	MED14	5.98246431350708	30.2811717987061	2.41E-08	2.95E-07
1285	CRMP1	5.97684955596924	30.8549728393555	2.48E-08	3.03E-07
1287	MRPL49	5.9747052192688	4.16340827941895	2.49E-08	3.03E-07
1286	LSM10	5.97524452209473	31.3626804351807	2.50E-08	3.04E-07
1288	TBK1	5.96994113922119	30.6674289703369	2.56E-08	3.12E-07
1289	FZD3	5.96908664703369	4.51445960998535	2.57E-08	3.13E-07
1291	CDH10	5.96526527404785	31.1282253265381	2.62E-08	3.18E-07
1440	ARHGAP1	5.77326107025146	2.18388628959656	2.63E-08	3.19E-07
1294	ACN9	5.95845890045166	5.77673292160034	2.69E-08	3.26E-07
1293	POLR2C	5.95927858352661	31.288553237915	2.69E-08	3.27E-07
1295	NOS2	5.95837831497192	30.9687328338623	2.70E-08	3.28E-07
1296	IDH3G	5.95797204971313	31.2873649597168	2.71E-08	3.28E-07
1297	NKAIN4	5.9536919593811	31.2524471282959	2.76E-08	3.35E-07
1298	MRAS	5.95169734954834	6.44547605514526	2.79E-08	3.37E-07
1303	FAM177A1	5.94783163070679	3.71953988075256	2.80E-08	3.38E-07
1315	GOLGA8A	5.92832279205322	3.59363031387329	2.80E-08	3.38E-07
1301	FAM134C	5.94998598098755	4.50684309005737	2.80E-08	3.38E-07
1300	MRPS14	5.95082330703735	31.1855926513672	2.80E-08	3.38E-07
1302	PCDHB5	5.949049949646	30.9830207824707	2.82E-08	3.41E-07
1304	NAV1	5.9464898109436	5.23327445983887	2.85E-08	3.44E-07
1305	LRP4	5.94617366790771	5.92334604263306	2.85E-08	3.44E-07
1307	C9orf142	5.94234180450439	31.1383323669434	2.92E-08	3.51E-07
1308	LONP1	5.94097995758057	7.31676435470581	2.93E-08	3.53E-07
1309	CHTOP	5.93622589111328	5.73294019699097	2.98E-08	3.58E-07
1310	YARS	5.93605709075928	30.9891738891602	3.00E-08	3.60E-07
1311	GFM1	5.93484210968018	31.0217800140381	3.02E-08	3.62E-07
1313	ACTN1	5.9324779510498	7.56972789764404	3.05E-08	3.66E-07
1323	C1orf86	5.91165828704834	2.48282313346863	3.09E-08	3.70E-07
1314	MBD1	5.92847108840942	30.8582191467285	3.11E-08	3.72E-07
1317	HTR1D	5.92332124710083	25.0209922790527	3.19E-08	3.81E-07
1319	TSR2	5.92270660400391	31.1674957275391	3.20E-08	3.82E-07
1321	PSMD10	5.91296100616455	31.3304901123047	3.35E-08	3.99E-07
1344	ATAD3C	5.88487195968628	2.07334733009338	3.36E-08	4.00E-07
1324	PEX2	5.91101312637329	7.31636047363281	3.37E-08	4.02E-07
1325	CDK16	5.91064643859863	30.8481292724609	3.38E-08	4.02E-07
1326	ARAP2	5.90926027297974	30.4424171447754	3.40E-08	4.04E-07
1327	REEP2	5.90906429290771	30.8444766998291	3.41E-08	4.05E-07
1417	SF1	5.7916407585144	2.61777758598328	3.43E-08	4.08E-07
1328	CTTNBP2NL	5.90658712387085	30.5616416931152	3.45E-08	4.09E-07
1333	EEF2K	5.89794731140137	2.16598153114319	3.48E-08	4.13E-07
1329	PIGU	5.90350246429443	31.1848297119141	3.50E-08	4.14E-07
1340	LOC100506472	5.88791799545288	2.76783895492554	3.52E-08	4.16E-07
1330	C6orf15	5.9011378288269	32.0870361328125	3.54E-08	4.18E-07
1331	NXT1	5.89999437332153	31.261417388916	3.56E-08	4.20E-07
1332	GPATCH8	5.89864253997803	30.2987442016602	3.58E-08	4.23E-07
1334	DMTF1	5.89754009246826	30.5413303375244	3.60E-08	4.25E-07
1336	TNFRSF21	5.89497900009155	30.8390979766846	3.64E-08	4.30E-07
1339	ZNF708	5.88986825942993	4.69263076782227	3.70E-08	4.36E-07
1337	ELOF1	5.89056396484375	6.17511892318726	3.70E-08	4.36E-07
1338	LOC100128252	5.88995695114136	31.2800006866455	3.73E-08	4.39E-07
1354	STK4	5.87837696075439	2.30691576004028	3.73E-08	4.39E-07
1466	C4orf3	5.7392406463623	2.70135521888733	3.73E-08	4.39E-07
1341	CDC42EP1	5.88779640197754	29.8033714294434	3.76E-08	4.42E-07
1343	GRSF1	5.88521099090576	5.94713592529297	3.80E-08	4.47E-07
1345	ELAC2	5.88465023040771	30.9444522857666	3.82E-08	4.48E-07
1346	HTATSF1	5.88446807861328	30.8909606933594	3.82E-08	4.48E-07
1348	VPS16	5.88285970687866	31.1048564910889	3.85E-08	4.51E-07
1351	GABPB1-AS1	5.88101243972778	3.77903318405151	3.85E-08	4.51E-07
1350	RGS12	5.88102960586548	5.37703657150269	3.86E-08	4.51E-07
1352	PDE4D	5.87969207763672	29.9078464508057	3.91E-08	4.57E-07
1356	GRIPAP1	5.87570285797119	2.98366022109985	3.91E-08	4.57E-07
1353	METTL14	5.87884569168091	30.8566970825195	3.92E-08	4.58E-07
1357	DMAP1	5.87468004226685	31.0217761993408	4.00E-08	4.67E-07
1358	H1F0	5.87460041046143	30.5574970245361	4.00E-08	4.67E-07
1456	TCTN2	5.75271701812744	2.13403940200806	4.02E-08	4.69E-07
1359	MPHOSPH6	5.87302446365356	31.357307434082	4.03E-08	4.70E-07
1360	RNF180	5.87167406082153	30.9417152404785	4.06E-08	4.72E-07
1361	LCMT1	5.86980152130127	31.3084964752197	4.09E-08	4.76E-07
1362	SMA4	5.86952781677246	6.72176265716553	4.09E-08	4.76E-07
1363	PCGF3	5.86949157714844	30.1586036682129	4.10E-08	4.76E-07
1364	TM9SF1	5.86911249160767	6.67124700546265	4.10E-08	4.76E-07
1365	USP5	5.86761045455933	30.8161067962646	4.14E-08	4.80E-07
1367	COG5	5.86531829833984	30.8215847015381	4.18E-08	4.84E-07
1368	CRIM1	5.86461687088013	30.1003684997559	4.19E-08	4.86E-07
1369	CHPF	5.86227416992188	30.750072479248	4.24E-08	4.91E-07
1370	FAM69A	5.86216735839844	31.2173290252686	4.24E-08	4.91E-07
1429	FLJ36777	5.78093671798706	2.12923955917358	4.32E-08	4.99E-07
1372	SMOX	5.85786056518555	31.1196327209473	4.33E-08	5.00E-07
1373	RPL23AP82	5.85745573043823	7.7769718170166	4.34E-08	5.00E-07
1374	DHPS	5.85632705688477	31.0225296020508	4.36E-08	5.03E-07
1376	STEAP3	5.85174512863159	31.1146411895752	4.45E-08	5.13E-07
1377	GRIA2	5.85046195983887	30.4647693634033	4.48E-08	5.16E-07
1410	LINC00559	5.79631423950195	2.34805941581726	4.50E-08	5.18E-07
1378	ANAPC7	5.84870290756226	30.9937324523926	4.52E-08	5.19E-07
1379	MTHFD1	5.84398746490479	31.0048866271973	4.62E-08	5.30E-07
1381	ALG5	5.84166812896729	31.2991142272949	4.67E-08	5.35E-07
1391	ANAPC16	5.82721376419067	2.01000356674194	4.67E-08	5.35E-07
1382	VPS39	5.83928394317627	30.8847503662109	4.72E-08	5.41E-07
1386	CASP8	5.82964754104614	3.72343301773071	4.77E-08	5.46E-07
1384	OSMR	5.83133125305176	3.68143963813782	4.88E-08	5.58E-07
1387	NPEPL1	5.82915306091309	30.7816524505615	4.95E-08	5.65E-07
1388	C4A	5.8285813331604	30.1470222473145	4.96E-08	5.66E-07
1389	PSENEN	5.82802772521973	31.1755714416504	4.97E-08	5.67E-07
1390	STRADB	5.82742929458618	31.3336906433105	4.99E-08	5.69E-07
1392	ANKHD1	5.82674360275269	7.94585609436035	5.00E-08	5.70E-07
1394	TCTA	5.82570457458496	2.72171187400818	5.01E-08	5.70E-07
1393	TNFAIP6	5.825852394104	31.2084274291992	5.02E-08	5.72E-07
1395	WLS	5.82329225540161	30.9261264801025	5.08E-08	5.79E-07
1480	CAPN2	5.71640157699585	3.11358070373535	5.14E-08	5.85E-07
1396	NUMA1	5.82065534591675	30.3840141296387	5.15E-08	5.85E-07
1397	TMX3	5.81898021697998	30.8587284088135	5.19E-08	5.89E-07
1398	NME7	5.81862258911133	31.0586090087891	5.20E-08	5.90E-07
1399	APLP1	5.81794357299805	30.7392082214355	5.21E-08	5.92E-07
1400	RNF220	5.814528465271	30.4140682220459	5.30E-08	6.00E-07
1401	SNRNP25	5.81261444091797	31.1354122161865	5.34E-08	6.05E-07
1402	APBA2	5.8107328414917	30.7964134216309	5.39E-08	6.11E-07
1403	PCA3	5.80923843383789	24.6976299285889	5.43E-08	6.14E-07
1421	GTF2H2C	5.78832483291626	2.14359760284424	5.44E-08	6.16E-07
1404	TMOD2	5.80405282974243	4.83224439620972	5.55E-08	6.27E-07
1406	MSANTD4	5.80178928375244	30.765567779541	5.62E-08	6.34E-07
1408	NLGN4Y	5.79996252059937	31.0102787017822	5.67E-08	6.39E-07
1411	FAM217B	5.79529571533203	2.38796138763428	5.72E-08	6.45E-07
1409	CCPG1	5.79647493362427	8.26194667816162	5.76E-08	6.48E-07
1412	CCDC14	5.79466867446899	30.1771144866943	5.81E-08	6.54E-07
1413	TMEM176B	5.79365968704224	31.2857284545898	5.83E-08	6.56E-07
1414	ZMAT5	5.79301071166992	31.1385154724121	5.85E-08	6.58E-07
1415	MRPL39	5.79238080978394	31.3538436889648	5.87E-08	6.59E-07
1416	TMEM39A	5.79175090789795	30.2021503448486	5.89E-08	6.61E-07
1419	TMEM128	5.79093027114868	31.0244750976562	5.91E-08	6.63E-07
1420	PPFIA1	5.78976488113403	30.1928806304932	5.94E-08	6.66E-07
1422	LOC100507032	5.78821182250977	28.9120292663574	5.98E-08	6.71E-07
1451	CDKN2B-AS1	5.75829458236694	2.76320767402649	6.05E-08	6.78E-07
1437	AP5Z1	5.774094581604	3.33995127677917	6.07E-08	6.79E-07
1424	ZNF568	5.78440046310425	30.4554557800293	6.09E-08	6.81E-07
1425	ILDR2	5.78406763076782	30.3289432525635	6.10E-08	6.82E-07
1426	TMOD3	5.78326272964478	4.86726808547974	6.10E-08	6.82E-07
1435	UPK3B	5.77693462371826	3.92139959335327	6.11E-08	6.83E-07
1427	ANXA7	5.78219366073608	31.2732486724854	6.15E-08	6.86E-07
1428	PTS	5.78103351593018	31.1072330474854	6.19E-08	6.89E-07
1430	NFASC	5.77958059310913	30.5542964935303	6.23E-08	6.94E-07
1432	CHCHD5	5.77841949462891	30.9727058410645	6.26E-08	6.97E-07
1457	SPRED3	5.7527060508728	2.28659820556641	6.26E-08	6.97E-07
1433	MAP2K2	5.7776837348938	30.4454135894775	6.28E-08	6.99E-07
1434	PIAS2	5.77726173400879	30.4364452362061	6.29E-08	7.00E-07
1436	SLC25A17	5.77585458755493	31.0729713439941	6.34E-08	7.04E-07
1439	TMEM255A	5.77338743209839	30.9437866210938	6.41E-08	7.12E-07
1442	STRIP1	5.77080345153809	30.9637413024902	6.49E-08	7.19E-07
1568	EEF2	5.61319875717163	2.8795325756073	6.51E-08	7.22E-07
1443	SSRP1	5.76814413070679	6.63499116897583	6.56E-08	7.27E-07
1444	MRPS18A	5.76778984069824	30.9234180450439	6.58E-08	7.29E-07
1445	FLJ35282	5.76627492904663	27.5538463592529	6.62E-08	7.33E-07
1447	ALG6	5.76442432403564	30.9960632324219	6.68E-08	7.39E-07
1450	NDP	5.75889730453491	31.103141784668	6.85E-08	7.57E-07
1452	GDAP1	5.75788974761963	31.001537322998	6.88E-08	7.60E-07
1453	PLXNB3	5.75680780410767	30.0366439819336	6.92E-08	7.63E-07
1458	RFT1	5.75229597091675	2.76330375671387	6.94E-08	7.65E-07
1455	CXXC5	5.75323724746704	30.9212646484375	7.03E-08	7.75E-07
1459	POP5	5.7516131401062	31.2985095977783	7.09E-08	7.80E-07
1460	RTKN	5.75155210494995	30.8511581420898	7.09E-08	7.80E-07
1462	PEX1	5.74869823455811	30.4152584075928	7.18E-08	7.90E-07
1464	SERPINH1	5.74229717254639	30.6928215026855	7.40E-08	8.12E-07
1465	TINF2	5.73928117752075	31.1378402709961	7.50E-08	8.23E-07
1468	BID	5.73809194564819	30.7976016998291	7.54E-08	8.27E-07
1469	GPANK1	5.73641490936279	29.469970703125	7.60E-08	8.32E-07
1475	AK3	5.72597932815552	2.50876331329346	7.71E-08	8.44E-07
1470	SAMD8	5.73123931884766	5.9288763999939	7.78E-08	8.50E-07
1471	BBX	5.72985553741455	30.1322345733643	7.84E-08	8.56E-07
1472	HIBADH	5.72925043106079	31.0932998657227	7.86E-08	8.58E-07
1473	ECE1	5.72829580307007	6.6700291633606	7.89E-08	8.62E-07
1474	JAK1	5.72771263122559	30.6568145751953	7.91E-08	8.64E-07
1496	TMEM136	5.69478273391724	2.18156456947327	8.00E-08	8.73E-07
1477	C12orf10	5.72274971008301	30.9686489105225	8.10E-08	8.83E-07
1487	SMIM3	5.70905494689941	4.32510995864868	8.21E-08	8.94E-07
1478	STARD7	5.71817922592163	30.895435333252	8.27E-08	9.00E-07
1488	TANC2	5.70868158340454	4.12692308425903	8.35E-08	9.08E-07
1481	SACS	5.71537256240845	30.0926418304443	8.38E-08	9.11E-07
1482	ANKRD13C	5.71500015258789	30.5606689453125	8.39E-08	9.12E-07
1483	PHGDH	5.71200895309448	31.2579002380371	8.51E-08	9.24E-07
1484	ARNT2	5.71105909347534	30.4712162017822	8.54E-08	9.28E-07
1485	GNB2	5.71096658706665	30.2497310638428	8.55E-08	9.28E-07
1486	UXT	5.71089744567871	31.1737442016602	8.55E-08	9.28E-07
1489	RGL2	5.7043981552124	30.3278694152832	8.81E-08	9.54E-07
1490	KIAA0319L	5.70256090164185	4.78885173797607	8.87E-08	9.59E-07
1491	R3HDM1	5.70230722427368	30.4610385894775	8.90E-08	9.62E-07
1493	NRXN1	5.69794321060181	30.1281986236572	9.08E-08	9.80E-07
1494	RBM5	5.69757318496704	30.8225879669189	9.09E-08	9.81E-07
1495	NRAS	5.69680738449097	30.9841079711914	9.12E-08	9.84E-07
1497	RUFY2	5.69398164749146	5.856360912323	9.23E-08	9.96E-07
1498	ZC3HC1	5.69320440292358	31.0736541748047	9.28E-08	9.99E-07
1499	MVB12A	5.69238376617432	30.5153751373291	9.31E-08	1.00E-06
1503	CAMK2A	5.68553161621094	30.0847244262695	9.61E-08	1.03E-06
1504	TSSC4	5.68534755706787	31.0088500976562	9.62E-08	1.03E-06
1505	FAM120C	5.68380308151245	30.4236030578613	9.68E-08	1.04E-06
1506	DNAJC2	5.68323469161987	30.6464939117432	9.71E-08	1.04E-06
1507	SLC22A17	5.6807689666748	30.4374485015869	9.82E-08	1.05E-06
1645	TMEM230	5.50001335144043	3.33595395088196	9.85E-08	1.05E-06
1509	PSMD6-AS2	5.67653799057007	30.6734275817871	1.00E-07	1.07E-06
1511	MFGE8	5.67374420166016	30.2155647277832	1.01E-07	1.08E-06
1538	PARP1	5.64197540283203	3.60671210289001	1.02E-07	1.09E-06
1513	LMAN1	5.67194080352783	30.5528411865234	1.02E-07	1.09E-06
1514	ZNF462	5.67111921310425	5.87195062637329	1.02E-07	1.09E-06
1516	SPOP	5.67055368423462	5.84228801727295	1.03E-07	1.09E-06
1515	SOX2	5.67101144790649	30.2648334503174	1.03E-07	1.09E-06
1519	WDR41	5.66543865203857	30.958797454834	1.05E-07	1.12E-06
1521	ZNF644	5.66395473480225	30.6369876861572	1.06E-07	1.13E-06
1522	WDR33	5.66249704360962	30.7012195587158	1.07E-07	1.13E-06
1526	SC5DL	5.65963459014893	3.65915036201477	1.07E-07	1.13E-06
1524	RMST	5.66146659851074	30.9223899841309	1.07E-07	1.14E-06
1525	NOMO2	5.66003608703613	30.3119049072266	1.08E-07	1.14E-06
1528	NUDT16L1	5.6593074798584	31.1328201293945	1.08E-07	1.15E-06
1529	PABPC1L	5.6581392288208	30.6421089172363	1.09E-07	1.15E-06
1600	CRTAP	5.57313776016235	2.79469180107117	1.09E-07	1.15E-06
1530	EI24	5.65618276596069	30.9887886047363	1.10E-07	1.16E-06
1531	KIAA1161	5.65593481063843	24.5186138153076	1.10E-07	1.16E-06
1532	RSRC1	5.65437126159668	30.7381477355957	1.11E-07	1.17E-06
1533	ZCRB1	5.65435791015625	30.4346332550049	1.11E-07	1.17E-06
1635	POLR2G	5.51866674423218	3.26688408851624	1.12E-07	1.18E-06
1534	LINC00638	5.65156888961792	25.1291465759277	1.12E-07	1.18E-06
1535	TCEAL7	5.65100765228271	31.3091316223145	1.13E-07	1.19E-06
1682	PSMB3	5.46614170074463	3.50857520103455	1.17E-07	1.23E-06
1539	FAM133B	5.64065313339233	29.8379936218262	1.18E-07	1.24E-06
1545	DAP3	5.63466548919678	4.20072555541992	1.19E-07	1.25E-06
1540	ATP13A3	5.63785457611084	29.7433452606201	1.20E-07	1.26E-06
1541	HSD17B10	5.63772821426392	31.1080169677734	1.20E-07	1.26E-06
1542	LMBRD1	5.63714218139648	30.6251220703125	1.20E-07	1.26E-06
1543	PATL1	5.63611841201782	29.9392642974854	1.20E-07	1.26E-06
1544	PCSK1N	5.63496541976929	30.4674167633057	1.21E-07	1.27E-06
1546	PRPSAP1	5.63428401947021	30.8884315490723	1.22E-07	1.27E-06
1547	PROX1	5.63405752182007	30.3960800170898	1.22E-07	1.27E-06
1548	TMEM87B	5.63340950012207	6.43285083770752	1.22E-07	1.27E-06
1552	ZNF548	5.62826490402222	3.1081919670105	1.22E-07	1.28E-06
1573	KIF2A	5.60599613189697	3.38706946372986	1.24E-07	1.30E-06
1550	EXOSC4	5.62858390808105	31.0062732696533	1.25E-07	1.30E-06
1553	CES2	5.62662076950073	6.97927141189575	1.26E-07	1.31E-06
1556	VAPB	5.62501955032349	29.9944095611572	1.27E-07	1.32E-06
1567	C3orf58	5.6141095161438	4.19660377502441	1.28E-07	1.34E-06
1557	ARHGAP35	5.62244033813477	29.7285976409912	1.28E-07	1.34E-06
1558	PHYHIPL	5.62200498580933	30.8875179290771	1.29E-07	1.34E-06
1559	ABHD4	5.62177085876465	31.0772533416748	1.29E-07	1.34E-06
1561	PDLIM3	5.62008810043335	30.6898651123047	1.30E-07	1.35E-06
1563	DCAF11	5.61818504333496	4.48727655410767	1.30E-07	1.35E-06
1564	NECAP1	5.61810970306396	6.18243074417114	1.30E-07	1.36E-06
1565	KLF7	5.61697816848755	30.2639617919922	1.31E-07	1.37E-06
1574	ZNF738	5.60562372207642	2.10595917701721	1.34E-07	1.39E-06
1570	KIAA2018	5.6081018447876	4.3763256072998	1.37E-07	1.42E-06
1578	NAIP	5.60292339324951	3.23462724685669	1.37E-07	1.42E-06
1571	NXNL2	5.6067910194397	27.0600605010986	1.38E-07	1.43E-06
1572	NSRP1	5.60666084289551	30.3058757781982	1.38E-07	1.43E-06
1575	PRH1-PRR4	5.60531616210938	29.9453353881836	1.39E-07	1.43E-06
1576	ZC3H11A	5.60471105575562	5.8207106590271	1.39E-07	1.44E-06
1584	KIAA1683	5.59869194030762	4.07106924057007	1.40E-07	1.45E-06
1577	DIP2B	5.60329580307007	30.2963275909424	1.40E-07	1.45E-06
1579	CLEC11A	5.60284471511841	29.9435634613037	1.40E-07	1.45E-06
1580	LRRN1	5.60264492034912	30.8833980560303	1.40E-07	1.45E-06
1582	MT1M	5.59979152679443	31.0434055328369	1.42E-07	1.47E-06
1583	HDAC3	5.59945964813232	30.9382705688477	1.42E-07	1.47E-06
1585	ELOVL2	5.59387016296387	30.8396320343018	1.46E-07	1.50E-06
1587	ARL16	5.59012031555176	4.27787399291992	1.47E-07	1.51E-06
1588	ZFC3H1	5.58999824523926	29.4108123779297	1.49E-07	1.53E-06
1589	ZNF302	5.58989858627319	30.8247718811035	1.49E-07	1.53E-06
1590	POLR2J2	5.589599609375	29.5894622802734	1.49E-07	1.53E-06
1591	OSBPL2	5.58746528625488	3.57693028450012	1.49E-07	1.53E-06
1683	CD63	5.46521377563477	2.7688262462616	1.49E-07	1.53E-06
1592	RGMA	5.58685255050659	29.8699550628662	1.51E-07	1.55E-06
1594	UBIAD1	5.58508348464966	3.83729982376099	1.51E-07	1.55E-06
1593	LOC100129361	5.58659505844116	30.1775569915771	1.51E-07	1.55E-06
1595	STARD4-AS1	5.58244037628174	30.0954666137695	1.54E-07	1.58E-06
1596	RNF34	5.58191871643066	30.8508796691895	1.54E-07	1.58E-06
1718	CNPY2	5.42618131637573	2.97026014328003	1.59E-07	1.62E-06
1599	THBS2	5.5745735168457	30.4230251312256	1.60E-07	1.63E-06
1601	EIF2AK4	5.57140111923218	6.0837574005127	1.62E-07	1.65E-06
1602	MANSC1	5.56521368026733	4.24878644943237	1.65E-07	1.68E-06
1605	MBD6	5.55653667449951	29.6401500701904	1.73E-07	1.76E-06
1606	GUSBP2	5.55625486373901	29.5533046722412	1.73E-07	1.76E-06
1608	STX16	5.55455255508423	5.32397365570068	1.75E-07	1.77E-06
1609	UBTF	5.55374956130981	30.2627506256104	1.75E-07	1.78E-06
1610	MLL2	5.5484094619751	7.5402398109436	1.80E-07	1.82E-06
1654	RBCK1	5.49458074569702	3.04388499259949	1.80E-07	1.82E-06
1611	ZNF827	5.54529333114624	30.2250175476074	1.82E-07	1.85E-06
1612	ZKSCAN8	5.54488849639893	6.92803478240967	1.82E-07	1.85E-06
1613	MARCH7	5.54456996917725	30.765832901001	1.83E-07	1.85E-06
1615	C11orf73	5.54331922531128	30.9628295898438	1.84E-07	1.86E-06
1754	UBL5	5.37821531295776	3.19752240180969	1.86E-07	1.88E-06
1616	RBL2	5.54103565216064	30.4162330627441	1.86E-07	1.88E-06
1665	SPAG6	5.48552656173706	2.15941953659058	1.86E-07	1.88E-06
1617	MED16	5.54005146026611	30.7675018310547	1.87E-07	1.88E-06
1618	ING3	5.53992080688477	30.9955101013184	1.87E-07	1.88E-06
1619	MAGI2	5.53939867019653	30.1142425537109	1.87E-07	1.89E-06
1621	HERPUD2	5.53657579421997	5.12841320037842	1.89E-07	1.91E-06
1623	MRPL16	5.53415679931641	31.0373706817627	1.92E-07	1.93E-06
1625	MRPS25	5.53192663192749	30.2315139770508	1.94E-07	1.95E-06
1626	TRAPPC4	5.53009605407715	30.9923667907715	1.95E-07	1.96E-06
1663	TRPM1	5.4857611656189	2.29445028305054	1.96E-07	1.97E-06
1628	ABHD14A	5.52703857421875	30.9984493255615	1.98E-07	1.99E-06
1629	IGDCC4	5.52654361724854	30.0039653778076	1.98E-07	1.99E-06
1631	MRFAP1L1	5.52356147766113	30.9225425720215	2.01E-07	2.02E-06
1637	FBXO44	5.5141019821167	3.03397059440613	2.01E-07	2.02E-06
1634	FOXRED2	5.51954030990601	3.64415454864502	2.01E-07	2.02E-06
1632	GALNT11	5.5207142829895	31.0513916015625	2.04E-07	2.04E-06
1633	RGPD5	5.51986789703369	29.8836841583252	2.04E-07	2.05E-06
1777	GBAS	5.34914922714233	3.23442625999451	2.09E-07	2.09E-06
1638	TRIM24	5.51296424865723	30.4509201049805	2.11E-07	2.11E-06
1639	LINC00478	5.50902128219604	29.8385829925537	2.15E-07	2.14E-06
1640	CPSF7	5.50860357284546	30.092737197876	2.15E-07	2.14E-06
1676	RAE1	5.47313451766968	3.55441856384277	2.18E-07	2.17E-06
1641	CGGBP1	5.50356149673462	30.539529800415	2.20E-07	2.19E-06
1642	TMEM184B	5.5033016204834	30.6433486938477	2.20E-07	2.19E-06
1644	CDKAL1	5.50115776062012	2.65330934524536	2.20E-07	2.19E-06
1643	IFNAR2	5.50302600860596	30.8101387023926	2.21E-07	2.19E-06
1646	ENDOD1	5.49970197677612	30.5465641021729	2.24E-07	2.22E-06
1647	ARHGAP21	5.49857139587402	30.2028255462646	2.25E-07	2.23E-06
1648	ZNF680	5.49828052520752	30.6939353942871	2.25E-07	2.24E-06
1649	YIPF5	5.49702215194702	3.72553896903992	2.26E-07	2.24E-06
1650	RNASEH2C	5.49570989608765	5.58779859542847	2.27E-07	2.25E-06
1651	PBDC1	5.49550724029541	30.8388366699219	2.28E-07	2.26E-06
1652	OCLM	5.49534940719604	31.114875793457	2.28E-07	2.26E-06
1653	DHRS7	5.49518060684204	31.0524883270264	2.28E-07	2.26E-06
1655	MEF2BNB	5.49345064163208	30.5899333953857	2.30E-07	2.28E-06
1656	TENM1	5.49326801300049	29.8651962280273	2.30E-07	2.28E-06
1658	TM4SF1	5.49007034301758	31.2747039794922	2.34E-07	2.31E-06
1659	KIAA0907	5.48995876312256	29.9247989654541	2.34E-07	2.31E-06
1786	CASP2	5.32943964004517	2.71433901786804	2.36E-07	2.33E-06
1660	ARL4D	5.48709487915039	30.9306602478027	2.37E-07	2.34E-06
1661	ERCC3	5.48680543899536	30.6263446807861	2.37E-07	2.34E-06
1662	ING4	5.48595237731934	30.9817676544189	2.38E-07	2.35E-06
1664	NFS1	5.48573541641235	30.8134574890137	2.38E-07	2.35E-06
1793	ROMO1	5.32551336288452	2.69670796394348	2.40E-07	2.36E-06
1667	SLC16A1	5.4842472076416	30.41428565979	2.40E-07	2.37E-06
1668	MSI2	5.4838080406189	30.3628921508789	2.41E-07	2.37E-06
1669	ATG9A	5.483802318573	30.5738639831543	2.41E-07	2.37E-06
1670	DHCR7	5.4825963973999	30.8755798339844	2.42E-07	2.38E-06
1687	LOC100506083	5.45964956283569	2.6814329624176	2.47E-07	2.42E-06
1671	RNF19A	5.47663831710815	30.5362319946289	2.48E-07	2.44E-06
1689	MPHOSPH8	5.45818662643433	2.10083627700806	2.48E-07	2.44E-06
1673	C8orf59	5.47580623626709	30.473575592041	2.49E-07	2.44E-06
1674	PPAP2B	5.4756007194519	30.7413597106934	2.50E-07	2.44E-06
1680	RBP1	5.46768760681152	3.74179887771606	2.51E-07	2.45E-06
1675	POLR3K	5.47363138198853	30.9950923919678	2.52E-07	2.46E-06
1801	ATP1A1	5.31830596923828	2.70871782302856	2.55E-07	2.50E-06
1677	C1orf54	5.47043895721436	31.151834487915	2.55E-07	2.50E-06
1678	TNRC6A	5.46871185302734	29.426082611084	2.57E-07	2.50E-06
1679	TRIM5	5.46817779541016	5.42275953292847	2.57E-07	2.50E-06
1684	PRRT2	5.46428966522217	30.2662754058838	2.63E-07	2.50E-06
1685	NIPSNAP1	5.46361112594604	30.9396438598633	2.63E-07	2.50E-06
1686	CLK3	5.46334218978882	31.0146102905273	2.64E-07	2.50E-06
1688	ALAS1	5.45957374572754	30.7737140655518	2.68E-07	2.50E-06
1690	PDRG1	5.45784139633179	30.8225994110107	2.70E-07	2.50E-06
1691	ASB4	5.45710229873657	25.6959819793701	2.71E-07	2.50E-06
1692	CDK12	5.45655059814453	29.3885231018066	2.72E-07	2.50E-06
1693	RANBP9	5.45610618591309	30.2601947784424	2.72E-07	2.50E-06
1694	EIF4G3	5.45608520507812	29.9413566589355	2.72E-07	2.50E-06
1695	TIMM22	5.45523071289062	30.7841625213623	2.74E-07	2.50E-06
1696	PRMT5	5.45512247085571	30.9443264007568	2.74E-07	2.50E-06
1697	INIP	5.45303535461426	2.22654628753662	2.70E-07	2.50E-06
1807	CLDND1	5.30848932266235	3.24750638008118	2.59E-07	2.50E-06
1792	UGP2	5.3258810043335	2.7092592716217	2.76E-07	2.51E-06
1698	ZNF43	5.45186948776245	3.61995410919189	2.76E-07	2.52E-06
1700	MRPS36	5.45076560974121	30.656759262085	2.79E-07	2.53E-06
1701	UNC5C	5.45018720626831	29.8901290893555	2.80E-07	2.54E-06
1824	PRDX4	5.28797769546509	3.41790461540222	2.82E-07	2.55E-06
1703	HCG18	5.44493436813354	5.2369966506958	2.86E-07	2.58E-06
1704	CNGA1	5.44464540481567	24.9598140716553	2.87E-07	2.59E-06
1707	PDCD10	5.44020700454712	30.617733001709	2.93E-07	2.63E-06
1712	ZMAT3	5.43147563934326	2.63292121887207	2.99E-07	2.68E-06
1709	UGGT2	5.43459367752075	30.1940002441406	3.00E-07	2.69E-06
1711	AASDHPPT	5.43282556533813	31.0178852081299	3.02E-07	2.71E-06
1713	DOM3Z	5.43038272857666	30.7138767242432	3.06E-07	2.73E-06
1714	VPS25	5.43026542663574	31.1223011016846	3.06E-07	2.73E-06
1715	ABCA8	5.42980718612671	30.5390090942383	3.07E-07	2.73E-06
1716	CYSTM1	5.42913579940796	31.1600894927979	3.07E-07	2.74E-06
1717	WSB2	5.42661666870117	4.80531454086304	3.08E-07	2.74E-06
1719	SECISBP2L	5.42536926269531	29.9227123260498	3.13E-07	2.78E-06
1720	HMGN4	5.42406702041626	31.1324520111084	3.15E-07	2.79E-06
1722	SIPA1L2	5.42214107513428	30.0969047546387	3.17E-07	2.81E-06
1723	LARP7	5.42034387588501	30.434814453125	3.20E-07	2.83E-06
1724	LHFPL3	5.42006921768188	31.0039100646973	3.20E-07	2.83E-06
1727	ZNF493	5.41529893875122	3.75572824478149	3.26E-07	2.88E-06
1728	PYCR1	5.41300582885742	30.682596206665	3.31E-07	2.92E-06
1734	ZNF80	5.39786386489868	3.06247878074646	3.34E-07	2.95E-06
1729	CBFB	5.40753078460693	30.6591548919678	3.39E-07	2.99E-06
1730	PLSCR3	5.40658378601074	30.1579418182373	3.40E-07	3.00E-06
1731	OLIG2	5.40579700469971	29.9080352783203	3.41E-07	3.00E-06
1732	SLIT1	5.40467309951782	30.0771465301514	3.43E-07	3.02E-06
1735	PTPN14	5.39761400222778	2.8146641254425	3.52E-07	3.09E-06
1733	CLIP1	5.39807510375977	30.1587581634521	3.53E-07	3.09E-06
1736	GTF2F1	5.39667940139771	30.5541496276855	3.56E-07	3.11E-06
1741	ZYG11B	5.38991355895996	2.90228128433228	3.59E-07	3.13E-06
1737	RAD52	5.39395570755005	29.9977169036865	3.60E-07	3.14E-06
1738	LRCH3	5.39201498031616	30.5885200500488	3.63E-07	3.16E-06
1739	HNRPLL	5.39111661911011	29.9914646148682	3.64E-07	3.17E-06
1740	ESCO1	5.39017963409424	30.2423572540283	3.66E-07	3.19E-06
1742	COMMD4	5.38915014266968	30.9121112823486	3.68E-07	3.20E-06
1744	SNORA70	5.38644123077393	30.2402000427246	3.72E-07	3.24E-06
1745	BAI2	5.38519144058228	30.1109066009521	3.74E-07	3.25E-06
1746	SMARCAD1	5.38492488861084	30.1541194915771	3.75E-07	3.25E-06
1748	ZDHHC15	5.38310718536377	4.12418937683105	3.76E-07	3.26E-06
1747	CRYZ	5.38369607925415	30.8207664489746	3.77E-07	3.27E-06
1750	DLC1	5.38240098953247	30.0722827911377	3.79E-07	3.28E-06
1751	USP21	5.38093614578247	30.211311340332	3.81E-07	3.30E-06
1757	PHC2	5.37584066390991	4.56424951553345	3.85E-07	3.33E-06
1884	TTC3	5.2238712310791	2.35715699195862	3.85E-07	3.33E-06
1755	CMC1	5.37820243835449	30.8553409576416	3.86E-07	3.34E-06
1874	RDX	5.23190116882324	2.36116814613342	3.86E-07	3.34E-06
1756	C22orf29	5.37660598754883	5.10437107086182	3.89E-07	3.36E-06
1758	ZNF556	5.37551736831665	25.5839672088623	3.91E-07	3.38E-06
1759	SCYL2	5.37474966049194	30.6515502929688	3.92E-07	3.39E-06
1760	HSPBP1	5.37451553344727	30.7058658599854	3.92E-07	3.39E-06
1761	C11orf24	5.37096357345581	30.5673274993896	3.99E-07	3.44E-06
1762	LINC00620	5.3706259727478	26.9054145812988	3.99E-07	3.44E-06
1763	HOXD11	5.36523151397705	29.7643585205078	4.09E-07	3.52E-06
1764	MAOB	5.36505508422852	31.056245803833	4.09E-07	3.52E-06
1765	PREPL	5.36472654342651	30.4572296142578	4.10E-07	3.52E-06
1766	SLC35B4	5.36111783981323	7.46795082092285	4.17E-07	3.57E-06
1767	LOC286177	5.3608283996582	24.6510009765625	4.17E-07	3.57E-06
1768	ADRB1	5.36064195632935	30.2821636199951	4.17E-07	3.58E-06
1771	FTSJD2	5.35803842544556	30.0421123504639	4.22E-07	3.61E-06
1823	ECI2	5.28908634185791	3.14441514015198	4.22E-07	3.61E-06
1772	COPS7B	5.3579249382019	30.9475383758545	4.23E-07	3.61E-06
1773	NUPL2	5.35531949996948	30.684024810791	4.27E-07	3.65E-06
1775	EIF5A2	5.35006427764893	2.40040183067322	4.33E-07	3.70E-06
1796	TM2D1	5.32330513000488	3.32191729545593	4.36E-07	3.72E-06
1901	PTTG1IP	5.2055401802063	2.91584229469299	4.37E-07	3.73E-06
1776	INTS10	5.34979581832886	30.6802883148193	4.38E-07	3.74E-06
1778	BNIP3	5.34808540344238	30.9132709503174	4.41E-07	3.76E-06
1779	UFSP2	5.34364604949951	30.9003238677979	4.50E-07	3.83E-06
1780	C16orf62	5.34305477142334	30.5458354949951	4.51E-07	3.84E-06
1781	RASSF6	5.34071826934814	24.4989318847656	4.56E-07	3.88E-06
1782	LY6E	5.33943939208984	30.3786392211914	4.59E-07	3.90E-06
1783	PIGM	5.33897590637207	5.22248554229736	4.59E-07	3.90E-06
1784	NSUN5P2	5.33757162094116	30.0421371459961	4.63E-07	3.92E-06
1787	PMS1	5.32909679412842	4.33039236068726	4.68E-07	3.97E-06
1923	POLR2L	5.18479442596436	2.47479057312012	4.71E-07	3.98E-06
1788	DNAJC18	5.32839441299438	7.13760662078857	4.82E-07	4.06E-06
1789	GMNN	5.32829904556274	30.9657974243164	4.82E-07	4.07E-06
1790	CFL2	5.32815217971802	30.5604267120361	4.82E-07	4.07E-06
1791	ZNF608	5.32793045043945	29.5787696838379	4.83E-07	4.07E-06
1800	COX16	5.32095527648926	3.78488540649414	4.89E-07	4.11E-06
1794	NBPF15	5.32483100891113	29.4697151184082	4.89E-07	4.12E-06
1797	RPRD1A	5.32329130172729	30.5086688995361	4.93E-07	4.14E-06
1798	C1orf21	5.32202053070068	29.5673923492432	4.96E-07	4.16E-06
1799	ABCE1	5.32197093963623	30.4430541992188	4.96E-07	4.16E-06
1802	CCDC53	5.31738710403442	30.8796615600586	5.06E-07	4.24E-06
1803	MOSPD3	5.31404399871826	30.6165580749512	5.13E-07	4.30E-06
1804	NCAM2	5.31257581710815	30.3276863098145	5.17E-07	4.33E-06
1877	NDUFB3	5.22909784317017	2.68877148628235	5.17E-07	4.33E-06
1806	BSDC1	5.3095440864563	30.6590385437012	5.24E-07	4.38E-06
1812	XAF1	5.29936265945435	2.36750292778015	5.30E-07	4.43E-06
1810	C9orf139	5.30341720581055	24.8413257598877	5.38E-07	4.49E-06
1811	BTBD3	5.30308151245117	30.6534099578857	5.39E-07	4.50E-06
1825	RNF170	5.28761672973633	2.16257429122925	5.40E-07	4.50E-06
1813	ARFRP1	5.29679489135742	30.4818935394287	5.54E-07	4.61E-06
1814	C14orf119	5.29467439651489	5.22459888458252	5.58E-07	4.64E-06
1815	COG1	5.29439783096313	30.6354694366455	5.60E-07	4.65E-06
1816	CLDN12	5.29422903060913	30.6677932739258	5.60E-07	4.65E-06
1817	LAS1L	5.29311180114746	30.4279937744141	5.63E-07	4.68E-06
1818	ACVR2B-AS1	5.29296541213989	25.6645812988281	5.64E-07	4.68E-06
1819	AMPD2	5.29285764694214	30.7198543548584	5.64E-07	4.68E-06
1829	FKBP9L	5.2853832244873	3.57453227043152	5.65E-07	4.69E-06
1820	MDP1	5.29142570495605	30.764741897583	5.67E-07	4.70E-06
1821	SNRPA	5.29010152816772	30.2729549407959	5.71E-07	4.73E-06
1822	SLC25A43	5.28982496261597	24.8362007141113	5.71E-07	4.73E-06
1826	ZNF326	5.28746747970581	30.3083896636963	5.77E-07	4.78E-06
1827	GDPD2	5.28571748733521	30.8388538360596	5.82E-07	4.81E-06
1868	PRKY	5.23931503295898	2.13938236236572	5.85E-07	4.84E-06
1831	ARL3	5.28387784957886	29.834659576416	5.87E-07	4.85E-06
1832	ANGEL2	5.28374814987183	3.62796020507812	5.87E-07	4.85E-06
1833	NGDN	5.28110980987549	30.8046493530273	5.94E-07	4.90E-06
1834	TMEM106B	5.28052663803101	30.3249454498291	5.95E-07	4.91E-06
1847	GOLGA4	5.26159143447876	3.24310350418091	5.97E-07	4.92E-06
1835	IGFBP2	5.27918291091919	30.2169933319092	5.99E-07	4.94E-06
1836	CCT4	5.27694416046143	30.7258796691895	6.05E-07	4.98E-06
1837	ZBTB38	5.27637434005737	30.1342639923096	6.06E-07	4.99E-06
1838	MMP2	5.27406787872314	30.5928745269775	6.13E-07	5.03E-06
1839	KIF3B	5.27383899688721	6.21046733856201	6.13E-07	5.03E-06
1840	KPNA4	5.27134895324707	4.65667915344238	6.19E-07	5.08E-06
1841	USP24	5.27087688446045	29.569637298584	6.21E-07	5.09E-06
1842	CCDC97	5.27075624465942	30.1534900665283	6.22E-07	5.09E-06
1843	GSG1L	5.27075147628784	9.1024808883667	6.22E-07	5.09E-06
1880	SMG1	5.22693300247192	2.32067251205444	6.24E-07	5.11E-06
1977	FUS	5.12635135650635	2.12560606002808	6.24E-07	5.11E-06
1844	TSTD1	5.26771640777588	30.759838104248	6.30E-07	5.15E-06
1981	RBMX	5.12456035614014	3.05970025062561	6.31E-07	5.15E-06
1852	PSPH	5.25996017456055	2.59894418716431	6.32E-07	5.16E-06
1846	SGSH	5.26402235031128	30.2168521881104	6.40E-07	5.23E-06
1990	PPP2R1A	5.11584758758545	2.93885588645935	6.49E-07	5.29E-06
1849	PTPRA	5.26032733917236	30.0665645599365	6.51E-07	5.30E-06
1850	ATP6V1G2	5.26006746292114	30.9870758056641	6.52E-07	5.31E-06
1851	GNL1	5.26003837585449	29.8375110626221	6.52E-07	5.31E-06
1853	MRPL13	5.25959873199463	30.7519931793213	6.53E-07	5.31E-06
1854	MXD1	5.25922727584839	30.2727890014648	6.54E-07	5.32E-06
1855	NBAS	5.25870037078857	29.6109199523926	6.56E-07	5.33E-06
1857	RMDN3	5.25825452804565	30.7625637054443	6.57E-07	5.34E-06
1863	STRIP2	5.25079965591431	2.48445510864258	6.57E-07	5.34E-06
1861	ERRFI1	5.25469779968262	30.8088722229004	6.67E-07	5.41E-06
1862	PGM3	5.2523832321167	6.59160661697388	6.74E-07	5.46E-06
1864	MFN2	5.24928855895996	30.3553333282471	6.83E-07	5.53E-06
1866	ZC3H14	5.24836015701294	30.5362701416016	6.86E-07	5.55E-06
1909	KLHL7	5.20080327987671	3.15958547592163	6.91E-07	5.59E-06
1867	CENPT	5.24571704864502	30.3297252655029	6.94E-07	5.61E-06
1871	ISY1	5.23511838912964	6.40166854858398	7.27E-07	5.85E-06
1872	C17orf70	5.23387050628662	30.3641090393066	7.31E-07	5.89E-06
1873	NAA38	5.23260641098022	4.24867010116577	7.34E-07	5.91E-06
1875	CABIN1	5.23094749450684	5.33674764633179	7.38E-07	5.94E-06
1876	LOC645513	5.22979784011841	30.4609489440918	7.44E-07	5.98E-06
1878	TRMT10C	5.22851514816284	30.3171157836914	7.49E-07	6.01E-06
1879	BCL2L2-PABPN1	5.2277455329895	5.61881303787231	7.50E-07	6.02E-06
1881	PAF1	5.22516012191772	30.6207847595215	7.60E-07	6.09E-06
1883	RPP14	5.22392845153809	3.67970085144043	7.61E-07	6.10E-06
1885	HSPB11	5.22385549545288	30.6354236602783	7.64E-07	6.12E-06
1971	TBL1XR1	5.13726091384888	2.63145112991333	7.65E-07	6.13E-06
1886	ANKRD17	5.22295999526978	30.1104679107666	7.67E-07	6.14E-06
1887	ATF6	5.22036218643188	6.56626033782959	7.76E-07	6.20E-06
2022	POLR2J3	5.08653593063354	2.0973494052887	7.78E-07	6.21E-06
1889	UCHL1	5.21881818771362	30.9596366882324	7.81E-07	6.24E-06
2030	SLMO2	5.08050584793091	2.70899415016174	7.82E-07	6.25E-06
1890	NEK9	5.21810102462769	30.1700115203857	7.84E-07	6.26E-06
1891	MPLKIP	5.21756267547607	30.7067890167236	7.85E-07	6.27E-06
1892	INO80E	5.2169771194458	29.0846080780029	7.87E-07	6.28E-06
1893	DCUN1D4	5.21671962738037	30.4283695220947	7.88E-07	6.28E-06
1894	FAM127C	5.21387529373169	30.3096504211426	7.98E-07	6.36E-06
1895	PNN	5.21177768707275	4.16950798034668	8.00E-07	6.37E-06
1903	LOC284581	5.20322322845459	3.45500922203064	8.04E-07	6.40E-06
1896	BAX	5.21162748336792	30.1925582885742	8.06E-07	6.41E-06
1898	TOR1AIP1	5.20911884307861	3.60869812965393	8.06E-07	6.41E-06
1918	USP34	5.18953132629395	2.94664549827576	8.19E-07	6.51E-06
1900	MTOR	5.20602369308472	29.7085781097412	8.26E-07	6.56E-06
1902	IFT57	5.20494222640991	30.3071060180664	8.30E-07	6.59E-06
1904	EIF2B4	5.20255517959595	30.7995071411133	8.39E-07	6.65E-06
1905	LAMA5	5.20240354537964	29.4257621765137	8.39E-07	6.65E-06
1906	IL13RA2	5.20229291915894	30.9380054473877	8.40E-07	6.65E-06
1907	FBXW4	5.20223808288574	30.2102890014648	8.40E-07	6.65E-06
1908	NR3C1	5.20097637176514	7.76990270614624	8.44E-07	6.68E-06
1933	ARFGAP3	5.17196893692017	3.3009889125824	8.46E-07	6.69E-06
1911	RIMKLB	5.19913530349731	30.2169589996338	8.51E-07	6.73E-06
1912	ZNF292	5.19855499267578	29.9567317962646	8.54E-07	6.74E-06
1913	CCAR1	5.19604301452637	30.2129878997803	8.63E-07	6.82E-06
1914	DOCK7	5.19519948959351	29.9669208526611	8.66E-07	6.84E-06
1915	BPGM	5.19256401062012	30.9730911254883	8.76E-07	6.91E-06
1916	DUSP10	5.19177484512329	30.3586101531982	8.79E-07	6.93E-06
1920	TRIM37	5.18668222427368	30.5048046112061	8.99E-07	7.08E-06
1921	TMEM140	5.18589687347412	30.1584758758545	9.02E-07	7.10E-06
1922	UBXN2A	5.18579483032227	30.3613224029541	9.03E-07	7.10E-06
2061	TMTC3	5.05763959884644	2.28163027763367	9.13E-07	7.18E-06
1926	MTRR	5.18139743804932	30.0455741882324	9.20E-07	7.23E-06
1927	EDNRB	5.18065404891968	30.6578025817871	9.23E-07	7.25E-06
1940	TRRAP	5.16829395294189	3.38094305992126	9.28E-07	7.28E-06
1929	ACTR10	5.1788158416748	6.6365385055542	9.30E-07	7.30E-06
2083	PLIN3	5.0393853187561	2.88839793205261	9.33E-07	7.31E-06
1930	IPO7	5.17710828781128	30.0619163513184	9.37E-07	7.34E-06
2076	YWHAB	5.04563760757446	2.49879240989685	9.44E-07	7.39E-06
1931	TMEM98	5.17523860931396	30.8594951629639	9.45E-07	7.40E-06
1932	PMS2P4	5.17464160919189	30.6130352020264	9.48E-07	7.41E-06
1934	AAMDC	5.17121028900146	30.8280944824219	9.62E-07	7.51E-06
1936	LSS	5.17034292221069	30.4106922149658	9.66E-07	7.54E-06
1937	HLTF	5.16971874237061	30.0527420043945	9.68E-07	7.55E-06
1942	CYHR1	5.16609477996826	30.742847442627	9.84E-07	7.67E-06
1943	RPS15AP10	5.16604137420654	26.1363315582275	9.84E-07	7.67E-06
2027	WASH3P	5.08255052566528	2.00563740730286	9.84E-07	7.67E-06
2052	NBPF24	5.06456851959229	2.14024996757507	9.89E-07	7.70E-06
1944	C11orf83	5.16070461273193	5.52442789077759	1.00E-06	7.82E-06
1945	EXTL3	5.16070127487183	30.2377471923828	1.01E-06	7.83E-06
1946	SMARCD1	5.16062259674072	29.7138290405273	1.01E-06	7.83E-06
1947	QDPR	5.1589732170105	30.6716213226318	1.01E-06	7.89E-06
1948	CBLL1	5.15768718719482	30.1716136932373	1.02E-06	7.93E-06
1949	ACP2	5.15661954879761	30.637731552124	1.03E-06	7.96E-06
1950	RTF1	5.15324020385742	3.67529058456421	1.04E-06	8.03E-06
1952	MIDN	5.15188789367676	4.67166662216187	1.04E-06	8.06E-06
1951	USE1	5.15267753601074	30.6668815612793	1.04E-06	8.07E-06
1953	RAB3GAP2	5.15133857727051	29.832160949707	1.05E-06	8.11E-06
1955	RRN3	5.15013742446899	30.5519008636475	1.05E-06	8.15E-06
1958	USP14	5.14877891540527	4.40301084518433	1.06E-06	8.15E-06
1957	PMS2L2	5.14929628372192	30.1027412414551	1.06E-06	8.17E-06
1959	CLK4	5.14867639541626	30.7670440673828	1.06E-06	8.19E-06
1960	NINL	5.14636850357056	29.7665309906006	1.07E-06	8.26E-06
1963	CHIAP2	5.14368724822998	25.8592262268066	1.08E-06	8.36E-06
1964	TSPAN6	5.14269733428955	30.8725128173828	1.09E-06	8.39E-06
1965	PHF5A	5.1420521736145	30.4692726135254	1.09E-06	8.41E-06
2120	EMP1	5.00460386276245	2.79378747940063	1.10E-06	8.43E-06
1966	EBP	5.14097261428833	30.9339466094971	1.10E-06	8.44E-06
2041	TNFRSF1A	5.07287263870239	2.8093044757843	1.10E-06	8.47E-06
1969	BSCL2	5.13973569869995	30.4966659545898	1.10E-06	8.48E-06
1970	NEU1	5.13936710357666	30.6480140686035	1.10E-06	8.49E-06
1999	ABCF3	5.11031341552734	3.2843325138092	1.13E-06	8.68E-06
1972	MAP9	5.13269281387329	29.81494140625	1.14E-06	8.72E-06
1973	SRP54	5.13198041915894	30.8058395385742	1.14E-06	8.75E-06
1975	DDX23	5.12991094589233	30.5362396240234	1.15E-06	8.82E-06
1976	P2RY1	5.12651491165161	30.4041996002197	1.17E-06	8.94E-06
2017	RIF1	5.090735912323	2.76272177696228	1.17E-06	8.96E-06
1978	FAM115A	5.12513875961304	30.2773399353027	1.18E-06	8.98E-06
1980	ADCYAP1R1	5.1247296333313	29.9606075286865	1.18E-06	9.00E-06
1983	ANKIB1	5.12206077575684	30.0584487915039	1.19E-06	9.09E-06
1984	TRIM28	5.11983108520508	29.8357753753662	1.20E-06	9.17E-06
1985	GRWD1	5.11837482452393	4.56040477752686	1.21E-06	9.19E-06
1987	SCG2	5.11710643768311	30.7410354614258	1.22E-06	9.27E-06
1988	ARAP3	5.11697340011597	28.6823234558105	1.22E-06	9.27E-06
1989	U2AF1L4	5.11665391921997	30.0260486602783	1.22E-06	9.28E-06
1992	SDAD1	5.11372756958008	30.3195896148682	1.23E-06	9.39E-06
1993	CCDC58	5.11325550079346	30.3381538391113	1.24E-06	9.40E-06
1994	RFTN2	5.11251211166382	6.92498588562012	1.24E-06	9.42E-06
1995	FAM212B	5.11181640625	30.022066116333	1.25E-06	9.45E-06
1997	PQBP1	5.11056137084961	30.5177974700928	1.25E-06	9.50E-06
1998	BAP1	5.11032247543335	30.4203605651855	1.25E-06	9.50E-06
2000	MEOX2	5.11003732681274	30.4856739044189	1.25E-06	9.51E-06
2001	GFPT1	5.10940170288086	3.4475793838501	1.25E-06	9.51E-06
2005	MFSD11	5.1037220954895	3.10565280914307	1.28E-06	9.72E-06
2003	ARHGEF6	5.10460186004639	30.4024085998535	1.28E-06	9.73E-06
2004	RBM28	5.10451984405518	29.9334392547607	1.29E-06	9.73E-06
2006	NLGN4X	5.10199403762817	30.1756057739258	1.30E-06	9.83E-06
2008	DCP2	5.10072994232178	5.44228458404541	1.30E-06	9.86E-06
2007	CIDECP	5.10086727142334	30.5170631408691	1.31E-06	9.86E-06
2009	PPP1R3B	5.09788608551025	2.16106033325195	1.31E-06	9.90E-06
2055	LINC00092	5.06195163726807	2.28674292564392	1.32E-06	9.99E-06
2013	PPCS	5.09476089477539	30.4452152252197	1.34E-06	1.01E-05
2014	LMO1	5.09197950363159	30.0412368774414	1.36E-06	1.02E-05
2015	PNPLA6	5.09190893173218	30.2081470489502	1.36E-06	1.02E-05
2016	GPATCH4	5.09168672561646	30.3547592163086	1.36E-06	1.02E-05
2018	FAM193A	5.09017086029053	29.7980346679688	1.37E-06	1.03E-05
2019	ZNF148	5.09008550643921	29.7207126617432	1.37E-06	1.03E-05
2065	TIMM23	5.05372095108032	3.01667094230652	1.38E-06	1.04E-05
2020	SERTAD2	5.08692169189453	29.8207969665527	1.39E-06	1.04E-05
2021	NOSIP	5.08683252334595	30.5749015808105	1.39E-06	1.04E-05
2025	CACNG8	5.08464908599854	2.47502541542053	1.39E-06	1.04E-05
2024	TBRG1	5.08481740951538	4.5492992401123	1.40E-06	1.05E-05
2023	NNT	5.08482217788696	30.3111476898193	1.40E-06	1.05E-05
2026	RPL13AP6	5.08429861068726	30.468957901001	1.40E-06	1.05E-05
2029	SPDYE6	5.08140897750854	27.2794609069824	1.42E-06	1.06E-05
2031	JOSD2	5.0798921585083	30.5068645477295	1.43E-06	1.07E-05
2033	USP3	5.07905912399292	5.18548393249512	1.43E-06	1.07E-05
2032	TMEM222	5.07962417602539	30.5314159393311	1.43E-06	1.07E-05
2034	MRPL47	5.07818937301636	30.8061103820801	1.44E-06	1.08E-05
2035	COA6	5.07803297042847	30.3464126586914	1.44E-06	1.08E-05
2179	ARID5B	4.95831537246704	2.41499900817871	1.44E-06	1.08E-05
2036	CSMD2	5.07736778259277	29.2610340118408	1.45E-06	1.08E-05
2037	CWC22	5.07650518417358	30.3687400817871	1.45E-06	1.08E-05
2038	SNAP47	5.07396078109741	30.4701118469238	1.47E-06	1.09E-05
2039	PRRC1	5.07316780090332	29.9797134399414	1.47E-06	1.10E-05
2040	MED13	5.07302284240723	29.6159648895264	1.47E-06	1.10E-05
2043	SP2	5.07137441635132	29.5763607025146	1.48E-06	1.10E-05
2044	TBC1D17	5.06838893890381	29.7377910614014	1.50E-06	1.12E-05
2045	LOC100652999	5.06832551956177	29.9347057342529	1.50E-06	1.12E-05
2072	RSL24D1	5.04944801330566	3.51519250869751	1.50E-06	1.12E-05
2046	TRIM2	5.06754493713379	30.0985527038574	1.51E-06	1.12E-05
2047	ATP6V1H	5.06745958328247	30.5029392242432	1.51E-06	1.12E-05
2048	SLC2A14	5.0672550201416	28.1143569946289	1.51E-06	1.12E-05
2049	C6orf89	5.06670999526978	5.69265747070312	1.51E-06	1.12E-05
2053	DPY30	5.06413221359253	30.5802421569824	1.53E-06	1.13E-05
2054	CEP68	5.063232421875	2.39326000213623	1.53E-06	1.13E-05
2060	RNF141	5.05837392807007	3.07884383201599	1.55E-06	1.15E-05
2057	VPS51	5.06119537353516	30.4203414916992	1.55E-06	1.15E-05
2058	HMGN2P46	5.06048822402954	26.3010673522949	1.55E-06	1.15E-05
2085	UBE2Q2P3	5.03927898406982	2.33777642250061	1.57E-06	1.16E-05
2069	STAG3L2	5.0513072013855	3.90982222557068	1.59E-06	1.17E-05
2063	NDUFS1	5.05493927001953	6.12981462478638	1.59E-06	1.18E-05
2064	RRM2B	5.05486917495728	30.3259696960449	1.59E-06	1.18E-05
2066	RND2	5.05213642120361	2.78822803497314	1.61E-06	1.19E-05
2070	DCP1A	5.0503363609314	2.38939166069031	1.61E-06	1.19E-05
2067	ACBD6	5.05190706253052	30.6605186462402	1.61E-06	1.19E-05
2214	SHISA5	4.92594337463379	2.77191185951233	1.61E-06	1.19E-05
2068	TNIP3	5.05160093307495	25.0180130004883	1.61E-06	1.19E-05
2073	PEX11B	5.04836463928223	30.755298614502	1.64E-06	1.21E-05
2074	SLC39A13	5.04751110076904	30.0879402160645	1.64E-06	1.21E-05
2075	PRMT3	5.04627561569214	30.4385738372803	1.65E-06	1.22E-05
2084	NAA60	5.03934526443481	3.82518362998962	1.66E-06	1.22E-05
2078	MLL	5.04392671585083	29.5094776153564	1.67E-06	1.23E-05
2079	NFIX	5.04339647293091	29.4948139190674	1.67E-06	1.23E-05
2080	GTF3A	5.04222393035889	30.8227310180664	1.68E-06	1.23E-05
2088	GFOD2	5.03508710861206	2.05836582183838	1.69E-06	1.24E-05
2082	MSRA	5.03968334197998	29.9861602783203	1.70E-06	1.25E-05
2106	HHLA2	5.01851463317871	2.61429142951965	1.71E-06	1.25E-05
2087	CALCOCO1	5.03786706924438	30.3826179504395	1.71E-06	1.26E-05
2089	SMC1A	5.03504943847656	29.7747745513916	1.73E-06	1.27E-05
2090	PLA2G5	5.03178596496582	30.4000644683838	1.76E-06	1.29E-05
2091	TRIM35	5.03110027313232	29.8901405334473	1.76E-06	1.29E-05
2092	EP400	5.02902221679688	5.31365013122559	1.78E-06	1.30E-05
2093	PLK1S1	5.0288257598877	30.3614864349365	1.78E-06	1.30E-05
2094	GALNT18	5.02795743942261	30.1172866821289	1.79E-06	1.30E-05
2241	PUF60	4.89765071868896	3.08603072166443	1.80E-06	1.31E-05
2096	MCC	5.02396535873413	5.7855978012085	1.82E-06	1.32E-05
2099	SLC16A2	5.02266550064087	29.7226657867432	1.83E-06	1.33E-05
2100	GTF2B	5.02015352249146	5.88106298446655	1.85E-06	1.34E-05
2101	SFXN3	5.01979541778564	4.89281797409058	1.85E-06	1.34E-05
2103	PPAPDC1B	5.01898622512817	6.18232870101929	1.86E-06	1.35E-05
2102	SYS1	5.01913976669312	30.4843235015869	1.86E-06	1.35E-05
2105	UBA5	5.01883697509766	30.2896251678467	1.86E-06	1.35E-05
2107	RBM22	5.01843595504761	30.1122245788574	1.86E-06	1.35E-05
2108	ABAT	5.01746702194214	29.9103012084961	1.87E-06	1.36E-05
2126	TOMM22	5.00131940841675	2.90766978263855	1.87E-06	1.36E-05
2109	TRMT6	5.01381587982178	30.4760589599609	1.90E-06	1.38E-05
2110	ART3	5.01140356063843	30.5733299255371	1.92E-06	1.39E-05
2111	RORA	5.01052856445312	29.7248382568359	1.93E-06	1.40E-05
2112	C1GALT1	5.01040744781494	30.0422554016113	1.93E-06	1.40E-05
2113	SGCE	5.00936079025269	30.5835151672363	1.94E-06	1.40E-05
2118	MPV17L	5.00508975982666	2.73783993721008	1.96E-06	1.41E-05
2115	CDK5	5.00682878494263	30.6438732147217	1.96E-06	1.41E-05
2116	PCNXL2	5.0057692527771	28.8355560302734	1.97E-06	1.42E-05
2117	PRKAG1	5.0051121711731	30.6865501403809	1.97E-06	1.42E-05
2119	BMP1	5.00466060638428	30.024938583374	1.98E-06	1.43E-05
2122	TIMM21	5.00419569015503	30.6111717224121	1.98E-06	1.43E-05
2123	SPG11	5.00299739837646	29.8082847595215	1.99E-06	1.44E-05
2124	SALL1	5.00288248062134	29.6882171630859	1.99E-06	1.44E-05
2125	BMPR2	5.00281763076782	29.6599407196045	1.99E-06	1.44E-05
2128	FBXO9	4.99807691574097	4.25139236450195	2.02E-06	1.45E-05
2127	MED21	4.99919414520264	30.5844020843506	2.02E-06	1.45E-05
2130	LRIG1	4.99684619903564	30.0736541748047	2.04E-06	1.47E-05
2131	LCLAT1	4.99610376358032	29.9167098999023	2.05E-06	1.47E-05
2132	SLC24A2	4.99511814117432	7.84030723571777	2.06E-06	1.48E-05
2133	PPP4C	4.99483108520508	30.4439029693604	2.06E-06	1.48E-05
2135	FDX1	4.9944052696228	29.7089691162109	2.06E-06	1.48E-05
2136	SYNC	4.99397134780884	29.8535480499268	2.07E-06	1.48E-05
2138	EFCAB2	4.9931640625	30.1145706176758	2.07E-06	1.49E-05
2162	COG4	4.97322273254395	3.46537494659424	2.10E-06	1.51E-05
2145	LOC729732	4.98721122741699	2.02383089065552	2.11E-06	1.51E-05
2139	LZTS1	4.98870706558228	6.17877578735352	2.11E-06	1.51E-05
2140	RBMXL1	4.98845815658569	7.91639423370361	2.12E-06	1.52E-05
2141	RPRD1B	4.98807191848755	30.2288932800293	2.12E-06	1.52E-05
2143	KANK1	4.98762845993042	30.2660331726074	2.12E-06	1.52E-05
2146	NCOA3	4.98612880706787	6.5486011505127	2.14E-06	1.53E-05
2147	PHTF2	4.98581504821777	30.2604923248291	2.14E-06	1.53E-05
2149	FLJ25363	4.98391485214233	25.9020843505859	2.16E-06	1.54E-05
2151	FAM103A1	4.98275184631348	30.4965038299561	2.17E-06	1.55E-05
2152	MRPS27	4.97998714447021	3.93976974487305	2.19E-06	1.56E-05
2154	FUNDC1	4.97940158843994	30.4673919677734	2.20E-06	1.57E-05
2155	TSPYL2	4.97913408279419	30.2040748596191	2.20E-06	1.57E-05
2156	LOC541471	4.9774169921875	30.2611446380615	2.22E-06	1.58E-05
2157	ECSIT	4.97712755203247	30.4988098144531	2.22E-06	1.58E-05
2164	AP3D1	4.97174787521362	3.79669976234436	2.22E-06	1.58E-05
2161	MRPS11	4.97395992279053	4.97554016113281	2.24E-06	1.59E-05
2158	METRN	4.97502326965332	29.751838684082	2.24E-06	1.59E-05
2159	SV2A	4.97435331344604	29.7548675537109	2.25E-06	1.60E-05
2160	TMEM154	4.97411632537842	30.4527912139893	2.25E-06	1.60E-05
2163	ELP5	4.97201156616211	30.4209327697754	2.27E-06	1.61E-05
2171	DNASE1	4.96195030212402	2.39496469497681	2.29E-06	1.62E-05
2165	DAXX	4.96925020217896	30.4842414855957	2.30E-06	1.63E-05
2174	COX10-AS1	4.96100091934204	2.78204870223999	2.30E-06	1.63E-05
2166	SH3TC2	4.96734952926636	21.0203323364258	2.32E-06	1.64E-05
2167	PMS2P3	4.96643161773682	29.0947151184082	2.33E-06	1.65E-05
2168	BDH1	4.96537780761719	5.43364477157593	2.33E-06	1.65E-05
2169	MLF1	4.96489381790161	30.3480949401855	2.34E-06	1.66E-05
2173	BLOC1S2	4.96121168136597	2.83978962898254	2.34E-06	1.66E-05
2170	NUB1	4.96233367919922	30.0036182403564	2.37E-06	1.67E-05
2172	CCDC28B	4.96145009994507	30.4829177856445	2.38E-06	1.68E-05
2175	LOC202781	4.96038150787354	5.9119348526001	2.38E-06	1.68E-05
2176	TAF11	4.96031141281128	30.3230609893799	2.39E-06	1.68E-05
2177	DMD	4.95912981033325	29.5609703063965	2.40E-06	1.69E-05
2181	PPFIBP1	4.95649576187134	2.67270183563232	2.41E-06	1.70E-05
2183	LSG1	4.9558367729187	3.93286323547363	2.41E-06	1.70E-05
2184	TRAF3IP2-AS1	4.95524597167969	2.69569396972656	2.42E-06	1.70E-05
2180	POGK	4.95664358139038	30.3826026916504	2.42E-06	1.71E-05
2188	ZNF783	4.95203018188477	3.6264374256134	2.43E-06	1.71E-05
2186	GGCX	4.95442628860474	3.99190521240234	2.44E-06	1.71E-05
2187	ZNF578	4.95314121246338	3.80060720443726	2.45E-06	1.72E-05
2189	LOC349196	4.94907855987549	29.3062324523926	2.50E-06	1.76E-05
2190	BLOC1S6	4.94841241836548	3.73289132118225	2.50E-06	1.76E-05
2191	THTPA	4.94792938232422	30.3497447967529	2.52E-06	1.76E-05
2215	GOLGA8B	4.92574501037598	3.05002641677856	2.53E-06	1.77E-05
2301	BCAP29	4.84059715270996	2.24564361572266	2.54E-06	1.78E-05
2230	CUL1	4.90672969818115	2.88069772720337	2.54E-06	1.78E-05
2193	MRPS30	4.94479370117188	30.5650939941406	2.55E-06	1.78E-05
2194	CROT	4.94422101974487	30.2391948699951	2.56E-06	1.79E-05
2195	CCDC144C	4.94201898574829	28.9152793884277	2.58E-06	1.80E-05
2196	SLC22A18	4.93808794021606	30.544807434082	2.62E-06	1.83E-05
2197	FUNDC2	4.93747615814209	5.45923233032227	2.62E-06	1.83E-05
2198	LOC286190	4.93741083145142	26.9561576843262	2.63E-06	1.83E-05
2200	HNRNPAB	4.93704032897949	29.9332103729248	2.64E-06	1.84E-05
2201	GMPPA	4.93617868423462	30.3921489715576	2.65E-06	1.84E-05
2202	EYA2	4.9350528717041	30.1411266326904	2.66E-06	1.85E-05
2203	ABCB6	4.9349627494812	30.1816844940186	2.66E-06	1.85E-05
2204	SLC4A3	4.9343523979187	29.930944442749	2.67E-06	1.85E-05
2205	IMP3	4.93373441696167	30.5044193267822	2.67E-06	1.86E-05
2219	NMT1	4.924485206604	3.52173614501953	2.70E-06	1.88E-05
2206	RAB9A	4.9307165145874	30.5922164916992	2.71E-06	1.88E-05
2207	VPS8	4.9302077293396	30.2015419006348	2.71E-06	1.88E-05
2208	VPS72	4.93002986907959	30.3993129730225	2.71E-06	1.89E-05
2209	REV3L	4.92844104766846	29.6077919006348	2.73E-06	1.90E-05
2210	MEGF8	4.92782354354858	4.13675165176392	2.74E-06	1.90E-05
2211	SLC12A4	4.92739248275757	30.0487403869629	2.75E-06	1.90E-05
2212	NR1H2	4.92723226547241	30.4335441589355	2.75E-06	1.90E-05
2213	IGF2BP3	4.92720413208008	29.921817779541	2.75E-06	1.90E-05
2216	USP8	4.92540645599365	29.7485084533691	2.77E-06	1.92E-05
2217	BICD1	4.92519760131836	29.8150424957275	2.77E-06	1.92E-05
2221	AGAP1	4.92217206954956	4.12266635894775	2.77E-06	1.92E-05
2218	RBMX2	4.92471313476562	29.9386882781982	2.78E-06	1.92E-05
2220	ACBD5	4.92292022705078	3.71553564071655	2.79E-06	1.93E-05
2238	SLC25A36	4.8996410369873	3.09331703186035	2.82E-06	1.95E-05
2222	AKAP11	4.92064571380615	6.67017316818237	2.82E-06	1.95E-05
2223	CCDC12	4.92061948776245	30.4877185821533	2.83E-06	1.95E-05
2239	THEM4	4.89928388595581	2.48111534118652	2.83E-06	1.96E-05
2224	SLC39A9	4.91972732543945	30.1978950500488	2.84E-06	1.96E-05
2225	LOC100188947	4.91920614242554	28.2410526275635	2.84E-06	1.96E-05
2226	ZNF737	4.91671991348267	2.14088559150696	2.86E-06	1.97E-05
2227	PES1	4.91452121734619	29.8908138275146	2.90E-06	2.00E-05
2228	PLA2G12A	4.91379690170288	7.16981363296509	2.91E-06	2.00E-05
2232	LOC339803	4.90621566772461	4.11157846450806	2.98E-06	2.05E-05
2229	CLN3	4.90770530700684	30.48606300354	2.98E-06	2.05E-05
2231	PTRHD1	4.90666675567627	30.5436534881592	3.00E-06	2.06E-05
2287	PCED1A	4.85371065139771	2.7368745803833	3.04E-06	2.09E-05
2236	RHBDD3	4.90096092224121	30.5087738037109	3.07E-06	2.11E-05
2237	FLAD1	4.90002679824829	30.5131187438965	3.08E-06	2.12E-05
2240	DMPK	4.89858484268188	29.8563709259033	3.10E-06	2.13E-05
2300	PUM1	4.84203720092773	2.5102436542511	3.11E-06	2.13E-05
2242	KANSL2	4.89619493484497	30.5583057403564	3.13E-06	2.15E-05
2243	TBRG4	4.89586687088013	30.4257774353027	3.14E-06	2.15E-05
2244	TCEAL3	4.89561319351196	30.2397899627686	3.14E-06	2.15E-05
2247	RRP7B	4.89324998855591	3.90772581100464	3.15E-06	2.16E-05
2246	CCP110	4.89432573318481	7.51044034957886	3.16E-06	2.16E-05
2250	BAIAP2	4.89208889007568	4.5205249786377	3.16E-06	2.16E-05
2248	CISD2	4.8931360244751	4.97115898132324	3.17E-06	2.17E-05
2249	PDHX	4.89220762252808	29.9655704498291	3.19E-06	2.18E-05
2380	TMEM41B	4.77451324462891	2.08482956886292	3.19E-06	2.18E-05
2251	UBR1	4.89132690429688	29.5158061981201	3.20E-06	2.18E-05
2384	NDUFS7	4.77190685272217	2.86227202415466	3.23E-06	2.20E-05
2252	WDR13	4.88856410980225	30.2923774719238	3.24E-06	2.21E-05
2253	DNAJA4	4.88618040084839	30.4691905975342	3.27E-06	2.23E-05
2254	ZNF22	4.88385009765625	6.61220264434814	3.30E-06	2.25E-05
2255	FAM98A	4.88367891311646	30.1763725280762	3.30E-06	2.25E-05
2256	COPS2	4.8835244178772	30.3236045837402	3.31E-06	2.25E-05
2291	KRT42P	4.85168266296387	2.16010093688965	3.32E-06	2.26E-05
2257	PIH1D1	4.88126230239868	30.3987674713135	3.34E-06	2.27E-05
2258	STAG3L3	4.8797721862793	4.35571336746216	3.35E-06	2.28E-05
2259	LIN7C	4.8796272277832	5.57235717773438	3.36E-06	2.28E-05
2325	BAZ2B	4.82331943511963	2.49532556533813	3.36E-06	2.28E-05
2260	TMEM67	4.87874269485474	29.7053508758545	3.37E-06	2.29E-05
2261	LANCL1	4.8786826133728	30.134069442749	3.37E-06	2.29E-05
2293	CREBZF	4.8501124382019	2.85646915435791	3.39E-06	2.30E-05
2262	VPS11	4.87670850753784	30.5004329681396	3.40E-06	2.31E-05
2268	BCKDHB	4.87255859375	2.48805642127991	3.40E-06	2.31E-05
2263	LEAP2	4.87558078765869	30.3866920471191	3.42E-06	2.32E-05
2265	TXNL4B	4.8745903968811	4.50400400161743	3.42E-06	2.32E-05
2266	ZFAND2A	4.8738865852356	30.3412208557129	3.44E-06	2.33E-05
2267	SLC35C2	4.87280178070068	30.3903293609619	3.46E-06	2.34E-05
2282	RHBDL2	4.85785961151123	2.18037247657776	3.48E-06	2.36E-05
2269	FIGN	4.86977243423462	29.7524242401123	3.50E-06	2.37E-05
2281	PPID	4.86101865768433	2.12059664726257	3.50E-06	2.37E-05
2272	MYEF2	4.86635828018188	3.72108316421509	3.54E-06	2.39E-05
2270	BDH2	4.8668098449707	30.0446491241455	3.55E-06	2.40E-05
2273	VRK3	4.86545133590698	30.3202705383301	3.57E-06	2.41E-05
2274	WBP1	4.86521816253662	30.3158264160156	3.57E-06	2.41E-05
2275	TPD52	4.8644585609436	30.2182788848877	3.58E-06	2.42E-05
2276	PAFAH1B1	4.8635687828064	29.9361190795898	3.60E-06	2.43E-05
2277	WHSC1L1	4.86281776428223	29.7782878875732	3.61E-06	2.43E-05
2278	VPRBP	4.86261606216431	30.1100311279297	3.61E-06	2.43E-05
2279	TEAD1	4.86199951171875	29.6503505706787	3.62E-06	2.44E-05
2280	SLITRK2	4.86117696762085	29.7434921264648	3.63E-06	2.45E-05
2283	ZMYM2	4.85745477676392	29.7454948425293	3.69E-06	2.48E-05
2286	HEATR5A	4.85474157333374	2.8369779586792	3.72E-06	2.50E-05
2288	LOC158435	4.85350656509399	25.778787612915	3.75E-06	2.52E-05
2413	TOB1	4.74446773529053	2.38748455047607	3.75E-06	2.52E-05
2289	CCDC102B	4.85264825820923	30.1603984832764	3.76E-06	2.53E-05
2298	TSC2	4.84378719329834	3.46639609336853	3.77E-06	2.53E-05
2294	PLEKHA4	4.84816122055054	29.2486400604248	3.84E-06	2.57E-05
2295	ADPRHL2	4.84634876251221	5.33415365219116	3.85E-06	2.58E-05
2296	FIBIN	4.8455638885498	30.3146667480469	3.88E-06	2.60E-05
2297	RAB28	4.84508228302002	30.0809345245361	3.89E-06	2.60E-05
2330	CDC14C	4.81947088241577	2.38808512687683	3.93E-06	2.63E-05
2299	CDC25B	4.84230279922485	30.0460758209229	3.93E-06	2.63E-05
2302	ZNF83	4.83997821807861	30.2734851837158	3.97E-06	2.65E-05
2305	BMP7	4.83841848373413	2.24213314056396	3.99E-06	2.67E-05
2304	SPAG7	4.83844614028931	30.5725326538086	4.00E-06	2.67E-05
2309	TMEM41A	4.83541107177734	3.12312459945679	4.00E-06	2.67E-05
2306	CSMD1	4.83713054656982	29.2210922241211	4.02E-06	2.68E-05
2307	SGSM2	4.83584451675415	29.8941974639893	4.04E-06	2.70E-05
2446	ATP5J	4.72025489807129	2.82949995994568	4.04E-06	2.70E-05
2310	KDM2A	4.83479595184326	29.9066886901855	4.06E-06	2.71E-05
2312	C4B_2	4.83299827575684	29.6916923522949	4.09E-06	2.72E-05
2313	C4B	4.83299827575684	29.6916923522949	4.09E-06	2.72E-05
2314	LOC401557	4.83283424377441	24.717191696167	4.09E-06	2.73E-05
2315	GPR89A	4.83259677886963	30.3787288665771	4.09E-06	2.73E-05
2316	SLC12A3	4.83213186264038	23.6436328887939	4.10E-06	2.73E-05
2318	GALNS	4.82799434661865	30.38232421875	4.17E-06	2.78E-05
2319	CCDC86	4.82764673233032	30.4652996063232	4.18E-06	2.78E-05
2320	UBLCP1	4.82681512832642	30.2660140991211	4.20E-06	2.79E-05
2321	LRWD1	4.82606887817383	30.1241436004639	4.21E-06	2.80E-05
2322	SRPX2	4.82538843154907	30.2907772064209	4.22E-06	2.80E-05
2324	ZNF592	4.82343530654907	29.5084533691406	4.25E-06	2.83E-05
2326	PSD3	4.821448802948	29.6848201751709	4.29E-06	2.85E-05
2327	KAT5	4.82132387161255	30.2602252960205	4.29E-06	2.85E-05
2328	ATXN2L	4.82074308395386	29.7574138641357	4.30E-06	2.85E-05
2329	TMEM104	4.82030439376831	29.9577960968018	4.31E-06	2.86E-05
2331	RPL26L1	4.81914329528809	30.3280391693115	4.33E-06	2.87E-05
2335	ZNF286B	4.81241989135742	2.04727387428284	4.35E-06	2.88E-05
2332	SEPT7P2	4.81639862060547	5.46859645843506	4.37E-06	2.90E-05
2333	ZBED1	4.81609153747559	5.26604986190796	4.38E-06	2.90E-05
2336	SAMD9L	4.81147050857544	29.8019104003906	4.47E-06	2.96E-05
2337	THOC7	4.81091785430908	30.2111759185791	4.48E-06	2.96E-05
2471	CCDC47	4.69785785675049	2.62984037399292	4.51E-06	2.98E-05
2338	GNA12	4.80852794647217	29.8907775878906	4.53E-06	2.99E-05
2473	PSMB5	4.69506740570068	3.15457105636597	4.53E-06	2.99E-05
2339	DUSP12	4.80837631225586	30.6177711486816	4.53E-06	2.99E-05
2340	RBM10	4.80676364898682	30.1003532409668	4.56E-06	3.01E-05
2341	NCALD	4.80627202987671	30.2592582702637	4.57E-06	3.01E-05
2343	RAB21	4.80311298370361	2.93487858772278	4.60E-06	3.03E-05
2463	EAF1	4.70653295516968	2.26763510704041	4.61E-06	3.04E-05
2342	PSMB9	4.80399703979492	30.4913482666016	4.62E-06	3.04E-05
2344	FAM136A	4.80274534225464	30.2562675476074	4.64E-06	3.05E-05
2345	ZNF574	4.80256986618042	30.3284969329834	4.64E-06	3.05E-05
2346	ZBTB33	4.80012941360474	30.1906433105469	4.69E-06	3.08E-05
2347	FDX1L	4.79923152923584	30.369119644165	4.71E-06	3.10E-05
2348	STYXL1	4.79889154434204	30.2387733459473	4.71E-06	3.10E-05
2349	TMEM168	4.79682493209839	30.4328479766846	4.76E-06	3.12E-05
2350	NT5C	4.79654932022095	30.5608901977539	4.76E-06	3.13E-05
2351	COIL	4.79647254943848	29.830286026001	4.76E-06	3.13E-05
2352	TRMU	4.79641342163086	30.3874130249023	4.76E-06	3.13E-05
2353	NIPAL1	4.79573059082031	24.7467365264893	4.78E-06	3.13E-05
2354	SH3RF1	4.7954273223877	29.8735580444336	4.78E-06	3.14E-05
2355	POLRMT	4.79535293579102	30.0125999450684	4.78E-06	3.14E-05
2356	RNF157	4.79499673843384	2.98488903045654	4.79E-06	3.14E-05
2362	ARHGAP26	4.79143571853638	2.38505816459656	4.81E-06	3.15E-05
2357	STK32A	4.79377126693726	30.1969032287598	4.82E-06	3.15E-05
2358	UBE2E3	4.79343414306641	30.287202835083	4.82E-06	3.16E-05
2359	AAR2	4.79333019256592	30.4001579284668	4.83E-06	3.16E-05
2367	ZNF506	4.78864431381226	3.46528792381287	4.84E-06	3.16E-05
2360	COL5A2	4.79229497909546	29.9837303161621	4.85E-06	3.17E-05
2361	DTD1	4.79215335845947	30.4922657012939	4.85E-06	3.17E-05
2363	ZNF626	4.79041433334351	3.3295578956604	4.86E-06	3.18E-05
2364	SCAPER	4.79027795791626	30.0611515045166	4.89E-06	3.19E-05
2365	RBM25	4.79022073745728	6.78154516220093	4.89E-06	3.19E-05
2366	KRT10	4.78919172286987	29.6341514587402	4.91E-06	3.21E-05
2368	EMC2	4.78784990310669	30.3788719177246	4.94E-06	3.22E-05
2369	PCYOX1	4.78637981414795	2.26397848129272	4.94E-06	3.22E-05
2370	VPS54	4.78535175323486	29.5906715393066	4.99E-06	3.25E-05
2372	TPST2	4.78349781036377	30.4258365631104	5.03E-06	3.28E-05
2373	SREK1IP1	4.78068065643311	4.65512037277222	5.08E-06	3.31E-05
2374	FGD5-AS1	4.77969884872437	3.28457999229431	5.09E-06	3.31E-05
2375	NOL12	4.77959775924683	3.92099833488464	5.09E-06	3.32E-05
2376	ASMTL	4.77916288375854	30.3139610290527	5.12E-06	3.33E-05
2377	MAP1S	4.77850294113159	29.9065322875977	5.13E-06	3.34E-05
2378	DCAF6	4.77846813201904	29.6709175109863	5.13E-06	3.34E-05
2379	HIST1H2BK	4.77498388290405	30.5287380218506	5.21E-06	3.39E-05
2381	ALDH5A1	4.77383899688721	3.16368889808655	5.21E-06	3.39E-05
2382	CHCHD6	4.77350568771362	30.5705223083496	5.24E-06	3.40E-05
2383	CRYL1	4.77343654632568	30.5617733001709	5.24E-06	3.40E-05
2511	PSMC5	4.66017246246338	3.01261878013611	5.29E-06	3.43E-05
2453	SUGP2	4.7123589515686	2.11012578010559	5.31E-06	3.45E-05
2386	C22orf39	4.7685170173645	4.06386232376099	5.32E-06	3.45E-05
2385	ZNF521	4.76951122283936	29.9871692657471	5.33E-06	3.46E-05
2391	PCNT	4.76148176193237	3.65340352058411	5.40E-06	3.50E-05
2388	SUZ12P1	4.76427030563354	29.688419342041	5.45E-06	3.52E-05
[truncated: 3,902 more rows]
