# Supplementary material for: Quantitative Evaluation of Stem-like Markers of Human Glioblastoma Using Single-Cell RNA Sequencing Datasets
Source: Cancers (Basel). 2023 Mar 2;15(5):1557. doi: 10.3390/cancers15051557 (PMC10001303; doi:10.3390/cancers15051557)
Supplement: Supplementary file 1 [file cancers-15-01557-s001.zip › cancers-2177473-supplementary/28 marker gene lists/sce.MGH102.total1.csv]

index	names	scores	logfoldchanges	pvals	pvals_adj
1	NREP	30.7793922424316	7.67282581329346	3.35697585309214E-98	7.95133300563404E-94
2	SOX11	29.3944568634033	6.98943758010864	5.65566346793009E-93	6.6980022450696E-89
3	RND3	25.1629791259766	9.26850509643555	6.95289346079349E-74	5.48954115041182E-70
4	SOX4	24.9739112854004	7.05850648880005	2.69993834856993E-71	1.59876849310568E-67
5	ASIC4	23.1462898254395	6.08654546737671	1.58392467955259E-69	7.50336799197651E-66
7	TUBB3	22.846851348877	8.20008182525635	1.40261090695936E-64	4.74603456317704E-61
8	DBN1	21.9709014892578	6.28725147247314	2.55016269467294E-64	7.55039419825292E-61
10	NFIX	20.9132080078125	4.70951223373413	4.70713861164934E-62	1.23881427950585E-58
12	STMN2	20.6433773040771	7.49270057678223	4.2272185754701E-60	1.00125899178585E-56
6	PTPRS	22.9067401885986	5.79375886917114	1.4076991515747E-59	3.03116019129076E-56
13	STMN4	20.4613647460938	6.56223917007446	6.72587717403989E-58	1.22545482111007E-54
9	ELAVL4	21.6950149536133	7.79343605041504	1.2269758092338E-56	2.07586778696514E-53
16	NNAT	19.12428855896	7.46917343139648	5.8303623514008E-55	9.20653084368529E-52
15	MAP1B	19.1444911956787	5.64388132095337	6.94958242694414E-54	1.02879880852874E-50
18	TCF4	18.7460803985596	4.26791048049927	5.67273944290902E-53	7.9037944967496E-50
17	LOC100506421	18.9181900024414	4.97348165512085	1.56651957125447E-52	2.06136569804075E-49
22	FZD3	18.4616603851318	4.48221445083618	5.16914856825926E-52	6.44402384146257E-49
14	MIAT	20.1797103881836	6.5605092048645	3.29928437065403E-51	3.55212952742324E-48
19	NDRG4	18.5452442169189	5.90241813659668	5.94195701007202E-51	6.11918233654635E-48
11	TUBB2B	20.9067897796631	7.98587274551392	8.1778870195843E-51	8.07089299774474E-48
20	NOVA1	18.5037422180176	5.73232841491699	1.02789603924271E-49	9.36413291750105E-47
21	MAP2	18.4636554718018	5.8509521484375	8.1344789496054E-47	6.42244228001178E-44
28	CRIP2	17.0156230926514	6.07677268981934	7.99977829430308E-47	6.42244228001178E-44
25	CD24	17.4941864013672	6.68374967575073	5.67697654116483E-46	4.33757633400098E-43
27	SPAG9	17.1197967529297	4.08315467834473	1.05795527735252E-45	7.83085271855368E-43
30	SYNE2	16.8220386505127	4.75463628768921	8.24042002732031E-45	5.9146239020336E-42
29	DCX	16.9346904754639	5.4954662322998	1.51080617288546E-44	1.05249867679309E-41
31	MLLT4	16.7576103210449	4.70343017578125	1.16247914442093E-43	7.86699457564402E-41
23	GPM6A	17.9486465454102	7.90753364562988	1.74122578090825E-43	1.14562982907202E-40
34	MLLT11	16.1507148742676	5.89722871780396	3.08397538952616E-43	1.92229055463991E-40
36	MEG3	15.9814558029175	5.90310478210449	8.50825822868748E-43	5.03816511011729E-40
37	NFIB	15.9729738235474	4.67621517181396	1.64532824014933E-42	9.27886778480405E-40
38	ZBTB20	15.6173486709595	4.65987348556519	4.43654016136419E-41	2.28443239700157E-38
33	RBFOX2	16.368537902832	5.06383085250854	4.66989193875336E-41	2.35342681832579E-38
39	YWHAG	15.502251625061	3.45363330841064	6.45101474511575E-41	3.18330698443358E-38
41	CCND2	15.3595418930054	5.74084568023682	2.21139197647547E-40	1.04758060709596E-37
26	TUBA1A	17.1243381500244	7.75841474533081	3.89258922734584E-39	1.67636124434388E-36
46	SCG3	15.0462284088135	4.95989561080933	3.96989362400794E-39	1.67912322104022E-36
35	FBLN1	16.0829849243164	6.34436750411987	4.75813179846451E-39	1.97721245225316E-36
47	MCM7	14.9782609939575	5.06022882461548	1.02915206578821E-38	4.13160946275584E-36
49	KIF5C	14.8301773071289	4.23268985748291	2.77519775850202E-38	1.07759564111277E-35
43	IP6K2	15.0662937164307	4.97520112991333	4.09165254350859E-38	1.49099818685453E-35
48	NRCAM	14.9240856170654	5.31595849990845	8.66625324732184E-38	2.97491122342123E-35
52	FAM115A	14.6119995117188	4.27795553207397	1.92106028431219E-37	6.23083870352636E-35
32	DLX1	16.3957595825195	8.15427684783936	5.22004562467342E-37	1.6057402683898E-34
50	PGAP1	14.6331033706665	4.29025506973267	8.03690738867034E-37	2.37952735510057E-34
44	STMN1	15.0553064346313	5.91933059692383	3.44668715798211E-36	9.60449788517226E-34
54	CELSR3	14.5358028411865	3.67816352844238	6.01685158119323E-36	1.5490776799146E-33
45	PFN2	15.0530109405518	6.52306175231934	7.10688226163831E-36	1.77193277104384E-33
56	SUB1	14.3150997161865	4.17243623733521	7.35141909653935E-36	1.81380950750657E-33
55	PXDN	14.484447479248	4.59440231323242	1.58877588630542E-35	3.78696071544376E-33
59	CHD7	14.1336507797241	3.5105197429657	2.28146637006941E-35	5.24648664480233E-33
65	SPDYE7P	13.9043569564819	2.56675434112549	1.02942667379992E-34	2.06635594878178E-32
63	MARCH6	14.0074977874756	2.96584868431091	2.56940535960265E-34	4.94788092256491E-32
70	CRMP1	13.7654123306274	4.69394493103027	3.5328488729527E-34	6.64119511148869E-32
68	UCHL1	13.7914838790894	5.8669867515564	4.54988581224709E-34	8.4857161692035E-32
71	TIA1	13.7066106796265	4.10470390319824	4.91131102709114E-34	9.08822757716256E-32
66	ZNF286A	13.7942047119141	4.00373077392578	5.98333366145236E-34	1.09016339311662E-31
67	NPIP	13.7920455932617	3.80277490615845	1.32339881790359E-33	2.32192773339737E-31
75	PKD1P1	13.5688972473145	2.85011744499207	3.16071001556825E-33	5.3859408222122E-31
74	GLCCI1	13.5769710540771	5.15622663497925	3.5092831563387E-33	5.89509793198854E-31
78	DPYSL3	13.4257211685181	4.57596063613892	5.74335563405476E-33	9.51308542295252E-31
72	MLL5	13.6310691833496	2.95055460929871	7.03862919982341E-33	1.14977221535874E-30
69	SEZ6L	13.7784299850464	4.84736776351929	7.59779768417531E-33	1.23261257498203E-30
60	DLX5	14.1236562728882	6.67470550537109	1.16043329962586E-32	1.85716372533366E-30
81	NFIA	13.27965259552	3.72644448280334	2.02571739350942E-32	3.13602236488E-30
62	LAMA5	14.0154142379761	4.09512615203857	2.51915686549881E-32	3.80055729402578E-30
73	PLCG1	13.5941162109375	3.93373894691467	2.55375006281577E-32	3.8283622777123E-30
86	CCDC144B	13.2071981430054	2.99723529815674	4.90297202738199E-32	7.16862934818333E-30
64	LOC150568	13.9122123718262	5.79628992080688	5.35469565861559E-32	7.78106266073428E-30
84	CTNNA2	13.2515735626221	4.46726274490356	1.02027966927632E-31	1.47355757600482E-29
85	CLASP2	13.2389917373657	3.63450574874878	1.21706086795718E-31	1.73658456135143E-29
87	KIF1B	13.1871347427368	3.18977069854736	2.34001252072242E-31	3.24125944829422E-29
83	CBX3	13.2622337341309	4.2171950340271	2.44829766978083E-31	3.37153363990865E-29
80	NGFRAP1	13.3079252243042	4.89926242828369	3.08980144450394E-31	4.23034896037689E-29
79	CA8	13.3577184677124	5.63675355911255	4.35130025753358E-31	5.82287558756725E-29
90	ZC2HC1A	13.0625333786011	4.53687572479248	6.16052736514608E-31	8.01748632806869E-29
91	GSE1	13.0387420654297	3.73055028915405	6.7700087584169E-31	8.66780688928988E-29
76	LINC00478	13.5562772750854	5.19330358505249	6.95089870634635E-31	8.8515584278774E-29
58	KLHDC8A	14.1785583496094	7.71015310287476	9.22624785088281E-31	1.16240907763835E-28
89	TTC3	13.0982313156128	3.2805802822113	1.8546092099282E-30	2.2643440075443E-28
94	KIDINS220	12.7483491897583	3.62181973457336	1.90765161436547E-30	2.31716082758259E-28
95	TMEM59L	12.7380475997925	4.20269870758057	2.33759784275038E-30	2.81057576159317E-28
88	PKIA	13.1565036773682	5.34175539016724	2.38199651580671E-30	2.84949340774736E-28
97	ARL4C	12.6959381103516	3.8499436378479	3.00740723635712E-30	3.57957024122386E-28
99	ASCL1	12.6407699584961	4.3473916053772	6.65545080781621E-30	7.61550762482777E-28
104	ATAT1	12.5864057540894	4.17546796798706	8.17564285709267E-30	9.26546778531564E-28
77	INSM1	13.4680080413818	5.77362728118896	1.0256666287404E-29	1.14594055511062E-27
100	PPP1R9A	12.6353435516357	3.76023817062378	1.09614776267111E-29	1.21893689702479E-27
105	ZNF460	12.5601444244385	3.96667885780334	2.04428953581011E-29	2.1909973730859E-27
108	RCN1	12.4526653289795	4.78960514068604	2.35703495794849E-29	2.49235401848071E-27
111	CLIP3	12.4221296310425	3.16769289970398	3.34235296046077E-29	3.47223562374885E-27
96	TSC22D1	12.7251605987549	4.89207935333252	3.45092017096852E-29	3.55384761606784E-27
102	C14orf132	12.6095628738403	3.90620684623718	3.53125787696995E-29	3.62083870449828E-27
92	KCNH7	12.9315662384033	4.94728517532349	5.31550020303486E-29	5.38046742773861E-27
115	MAPT	12.3364429473877	3.52629280090332	6.30637558417944E-29	6.32935644435908E-27
110	MYH10	12.4286727905273	3.75908875465393	1.0816541470097E-28	1.05868017049883E-26
109	CLIP2	12.4518747329712	3.37574625015259	1.34003831782028E-28	1.290249902272E-26
119	NRXN1	12.2985010147095	3.64904594421387	1.38583802299295E-28	1.32622189445589E-26
118	LINC00461	12.3001022338867	4.33742237091064	1.42572945986869E-28	1.35104314056635E-26
120	ENO2	12.2416677474976	4.56448221206665	1.44257743843645E-28	1.36131032696437E-26
106	APC2	12.548921585083	3.1653995513916	1.75352537526451E-28	1.64166015962511E-26
124	ATP1A3	12.2003002166748	3.82726502418518	3.00020085952731E-28	2.74373581307969E-26
101	ZFPM2	12.6249961853027	4.8949236869812	3.14270950202092E-28	2.86300835634106E-26
107	ZNF704	12.5021591186523	3.89527201652527	3.7644657523649E-28	3.39030934640742E-26
122	DYNC1H1	12.229832649231	2.35678839683533	4.17150093352312E-28	3.74265799664503E-26
128	CASP2	12.1339244842529	3.3436336517334	4.4479624016383E-28	3.97563914887565E-26
121	PKD1	12.2363119125366	2.88198232650757	5.43355333497607E-28	4.82019267012147E-26
112	DYNC1I1	12.3774471282959	4.68966770172119	5.53441601213184E-28	4.87316645588679E-26
129	ILF3	12.1313076019287	2.87984323501587	6.46885603286201E-28	5.61250271041647E-26
131	SMARCA4	12.0478887557983	2.88134479522705	7.14010841365239E-28	6.14984028675529E-26
127	RUFY3	12.1380891799927	3.51036071777344	9.34037863804152E-28	7.98686672998741E-26
93	AFF3	12.8207664489746	4.64714288711548	1.03958248585089E-27	8.85739235966342E-26
98	KITLG	12.653995513916	5.53054237365723	1.06711101766156E-27	9.0593518151727E-26
114	TMSB15A	12.3449449539185	5.54493522644043	1.20583609664373E-27	1.02005120661083E-25
133	HN1	11.9785556793213	3.68295240402222	1.85373542001985E-27	1.55150449323641E-25
137	TAF7	11.9306077957153	4.14136219024658	2.26665972079165E-27	1.89042613192504E-25
140	RAB3IP	11.872145652771	3.52907729148865	3.49711811052006E-27	2.84898865463858E-25
134	MARCKSL1	11.9745426177979	4.3868350982666	3.73010901116491E-27	3.02573157665932E-25
136	PHF14	11.9651918411255	3.41472959518433	3.84658947878973E-27	3.10956718070354E-25
135	SGCB	11.9656677246094	3.91873598098755	3.94309564686055E-27	3.17674025481425E-25
116	PRDX2	12.3312578201294	3.95225191116333	5.58049546762809E-27	4.43555757202144E-25
144	BRD3	11.7214851379395	3.17583656311035	1.13491125893664E-26	8.72776236336791E-25
103	LBH	12.5936508178711	6.34498023986816	1.2118893700141E-26	9.28958304794625E-25
145	RBP1	11.7043142318726	4.3515157699585	1.32388431749089E-26	1.00828051267168E-24
141	SRSF6	11.8595476150513	3.028559923172	1.36012963118561E-26	1.03256507834175E-24
143	KIAA1715	11.7695150375366	4.06797075271606	1.41604735146795E-26	1.0681687123207E-24
146	GDAP1	11.6859951019287	4.39137649536133	1.68677177328166E-26	1.26834527688728E-24
139	TUBB	11.8836479187012	3.56551194190979	2.0580696736066E-26	1.5377740785188E-24
117	CACNA1A	12.318078994751	4.09514045715332	3.35263163255377E-26	2.48935526171375E-24
151	TERF2IP	11.5620441436768	3.61102890968323	4.11378539406291E-26	3.02605965353336E-24
126	STARD4-AS1	12.1479997634888	4.6677885055542	4.57711316091005E-26	3.33580007167124E-24
150	SRI	11.5623273849487	4.52922868728638	4.99685220173875E-26	3.63053500768049E-24
148	STMN3	11.6110811233521	3.63982772827148	5.84262921800717E-26	4.20633786193671E-24
125	NCAM1	12.1875905990601	4.13133573532104	6.76927555710923E-26	4.8149267521228E-24
153	SLC38A1	11.5114345550537	3.66580605506897	6.93262208991251E-26	4.90167423348262E-24
142	SEPT3	11.7998456954956	4.19362688064575	8.42967859982758E-26	5.94242164629512E-24
132	FXYD6	12.0171480178833	5.55107831954956	8.51181761175679E-26	5.98251964249469E-24
149	SERPINE2	11.5847778320312	5.05989074707031	9.29747416239784E-26	6.4961643955916E-24
155	CLASP1	11.4859037399292	2.99637246131897	1.12723654265505E-25	7.80693706120688E-24
152	ZNF84	11.5281391143799	3.78387904167175	1.14721453986868E-25	7.92213515782202E-24
157	TCEAL7	11.4697847366333	5.39519166946411	1.56170483578957E-25	1.07530641687534E-23
159	KLF7	11.4552459716797	3.29915070533752	1.67038168784919E-25	1.14348730226577E-23
147	TRIB2	11.6690626144409	4.84850072860718	2.69978332426996E-25	1.83229420683834E-23
154	TAGLN3	11.489673614502	4.59605836868286	3.05436043970954E-25	2.06112767450029E-23
166	TUBB2A	11.3228712081909	4.8472752571106	3.41696275563166E-25	2.2992664724401E-23
168	ANKRD36B	11.3096942901611	2.93429613113403	3.68913634651711E-25	2.4614333381297E-23
172	MAP4	11.260537147522	2.9924201965332	4.85911862765323E-25	3.20593548230068E-23
164	B4GALNT1	11.3481159210205	4.05803823471069	6.14047865268779E-25	3.99957578520481E-23
158	MAPK10	11.4604120254517	4.28817844390869	8.25221870784369E-25	5.31742596800808E-23
161	NSG1	11.4032917022705	4.44709634780884	8.26147410380382E-25	5.31742596800808E-23
156	HNRPDL	11.4698066711426	2.29876279830933	9.98118476035367E-25	6.37235423810612E-23
175	ABI2	11.1672163009644	3.06833148002625	1.05114660723221E-24	6.68059181735238E-23
176	NOP58	11.1652803421021	3.71892952919006	1.06049554202587E-24	6.71628272952533E-23
171	ZNF91	11.2649564743042	4.03143548965454	1.06835555914782E-24	6.74801860639341E-23
130	BCL11A	12.0787668228149	7.07067728042603	1.11853556293457E-24	7.04617908076284E-23
177	TSPYL4	11.1391954421997	3.35664558410645	1.32794133289054E-24	8.34313485698812E-23
180	TSPAN7	11.1246252059937	4.82000207901001	1.52450197873465E-24	9.50246154429182E-23
169	PCDHB9	11.3089714050293	3.36373829841614	1.73695320371209E-24	1.07700192625981E-22
165	PCDHB5	11.3466892242432	4.25129365921021	1.7954933638137E-24	1.1046248263712E-22
162	PCDHB16	11.3999586105347	4.25119924545288	3.02829665303942E-24	1.8344817013783E-22
170	BEST3	11.2824106216431	4.30015516281128	3.22372137337625E-24	1.94788429718852E-22
138	DLX2	11.9193744659424	6.34900569915771	3.26772985082426E-24	1.96812783557408E-22
174	NELL2	11.2032232284546	4.45088052749634	3.27384263791348E-24	1.96812783557408E-22
179	ZNF3	11.1248779296875	4.41776895523071	3.38893079653262E-24	2.03215733789042E-22
184	FSCN1	11.0135669708252	2.52459669113159	3.58981328058613E-24	2.14717973141321E-22
185	MLL3	11.0091867446899	2.21065640449524	3.74138431237287E-24	2.22659368901668E-22
186	ITGB8	11.0036916732788	3.80329895019531	5.02124246258385E-24	2.95853604399903E-22
167	YWHAQ	11.3181915283203	3.56268835067749	5.93581451774233E-24	3.44597310458933E-22
173	ADD2	11.235936164856	4.18290281295776	5.95059973184635E-24	3.44611015277537E-22
189	WDR6	10.9725780487061	3.4785053730011	6.31959122671982E-24	3.65087409258745E-22
188	MAGI2	10.9811115264893	3.2080557346344	8.36548477419822E-24	4.80934156217619E-22
191	GRIK2	10.9256620407104	3.62460160255432	9.32685322976914E-24	5.32327338795932E-22
182	CBX5	11.0190401077271	2.86924695968628	1.03458348933898E-23	5.87653346006786E-22
195	CNOT7	10.8879251480103	3.40816879272461	1.13802126648605E-23	6.38748144976036E-22
202	SNRNP200	10.8310308456421	2.59777784347534	1.78096624419131E-23	9.83309241489871E-22
198	RGMB	10.8619403839111	4.18202352523804	2.13340097079298E-23	1.17243005554994E-21
203	KIF2A	10.7687225341797	3.29373812675476	2.55575292690917E-23	1.40128619969377E-21
178	ZNF250	11.1343278884888	3.82932925224304	2.71878136424513E-23	1.48722991670924E-21
160	CELF3	11.4303541183472	4.32380294799805	3.43982648854307E-23	1.8601764887587E-21
206	DYNC1LI2	10.7288932800293	3.31172680854797	3.54385082579905E-23	1.9120649353047E-21
163	RMST	11.3572063446045	5.63203620910645	3.65213968978542E-23	1.9660131975513E-21
183	FOXO3B	11.0181531906128	3.0489935874939	3.66431924099725E-23	1.96809672431431E-21
207	BAZ2B	10.7280645370483	2.75106287002563	3.72572920222582E-23	1.99655253131042E-21
190	KIAA0408	10.9695987701416	3.43805885314941	5.03979879377282E-23	2.6645686211898E-21
194	CSMD1	10.8994827270508	3.33002901077271	5.18429595089272E-23	2.73486044304777E-21
197	CALM1	10.871542930603	2.30737590789795	5.69716225383574E-23	2.99873300320785E-21
212	PYGB	10.6190366744995	3.44853067398071	8.72331196238186E-23	4.58138286343629E-21
205	MAGED1	10.7439470291138	3.87928485870361	8.90035255365963E-23	4.66402103066332E-21
211	NCAN	10.6241111755371	3.37096214294434	1.01262360235516E-22	5.28304023026085E-21
213	DDX1	10.5929470062256	3.95849299430847	1.03701349766877E-22	5.39839597929286E-21
219	ANKRD36	10.5757417678833	2.79505586624146	1.18643340969101E-22	6.14920388226285E-21
216	ENAH	10.5804138183594	2.7674572467804	1.22500572937843E-22	6.33525888778546E-21
214	VIPR2	10.5889596939087	3.53862690925598	1.29973438337715E-22	6.70708248467779E-21
199	MIRLET7BHG	10.8591718673706	3.06931400299072	1.40101609169959E-22	7.21401459739053E-21
208	HNRNPK	10.6769409179688	2.02586984634399	2.1412702036592E-22	1.09306306129034E-20
221	ATCAY	10.5504989624023	2.70687770843506	2.2194181046056E-22	1.13051908012233E-20
222	RTN4	10.5268020629883	2.94982743263245	2.34057203519517E-22	1.18206373615422E-20
204	DCHS1	10.746000289917	3.69164824485779	3.3630241618947E-22	1.68407167650397E-20
200	TOX3	10.8480596542358	4.66169881820679	3.49510024862527E-22	1.74284093660922E-20
181	LMO3	11.033953666687	5.64692068099976	3.55312095585726E-22	1.76805090253015E-20
227	KIF3C	10.4441118240356	3.06554532051086	4.70113507816338E-22	2.31981428044537E-20
193	KLF12	10.9077949523926	3.92290949821472	4.73410048550684E-22	2.33122461745769E-20
192	FSIP2	10.9203052520752	4.02430629730225	4.81060136974563E-22	2.36398141169699E-20
210	HMP19	10.6435413360596	4.52680253982544	4.88431995787205E-22	2.39523814745667E-20
228	PCDHGB2	10.4174556732178	3.63261651992798	5.02497373382889E-22	2.45912247643535E-20
230	PNMA1	10.3947162628174	3.85462713241577	5.09641316736937E-22	2.48894107798579E-20
220	CCT6A	10.5745220184326	3.42174100875854	5.35815903346747E-22	2.60602371389549E-20
231	WDR60	10.3845691680908	3.15540742874146	5.71309335857223E-22	2.76728689756936E-20
224	DCLK2	10.5030889511108	3.19248151779175	6.06042739769178E-22	2.92953639472913E-20
235	WBP5	10.3402242660522	4.35105848312378	8.15677112345285E-22	3.90305617838595E-20
232	HMGB1	10.373122215271	2.31563949584961	8.99213653822686E-22	4.29410778315406E-20
196	PCSK2	10.8787937164307	5.80998659133911	1.07332034116271E-21	5.09472256528657E-20
229	EGFR	10.4117679595947	4.50447130203247	1.09481535616827E-21	5.176007290659E-20
234	GDI1	10.3623600006104	2.63391399383545	1.46387828631042E-21	6.90705599393398E-20
243	PREPL	10.2519178390503	3.319180727005	1.62925565527882E-21	7.67207742563301E-20
215	ENC1	10.5833559036255	4.46251440048218	1.76621744452831E-21	8.23516267541289E-20
244	ZNF664	10.2314558029175	3.16473436355591	1.78396959648468E-21	8.30159211440788E-20
245	GTF2IP1	10.212926864624	3.22707581520081	2.09459812614671E-21	9.70893370174384E-20
201	AMER3	10.8366727828979	5.08479928970337	2.24861705350533E-21	1.03418919474422E-19
242	PTMS	10.2641887664795	3.06439709663391	2.53826668669392E-21	1.15618047578908E-19
226	CKB	10.4748878479004	4.16323280334473	2.60908941095929E-21	1.1861591514008E-19
241	ARPC1A	10.2656011581421	3.37705302238464	2.68988874505486E-21	1.21821615325754E-19
248	DYNC1I2	10.1773529052734	2.96102833747864	3.40084563582608E-21	1.5285091030394E-19
256	SRPK2	10.0780735015869	3.16045212745667	5.87358633679673E-21	2.61016446479113E-19
249	MAGED2	10.1762838363647	3.64458417892456	6.08029518208455E-21	2.69192283519355E-19
240	F2R	10.2820596694946	4.09790468215942	6.77378727914308E-21	2.98222909839745E-19
257	USP22	10.0581312179565	2.4314136505127	6.89312751230354E-21	3.02913948527684E-19
237	MYT1L	10.3324241638184	3.89850974082947	6.9601046312262E-21	3.05290811657822E-19
252	SEMA6A	10.1539630889893	3.29552936553955	7.69435572215529E-21	3.35015642711342E-19
218	LOC400940	10.5761442184448	4.75257444381714	8.05478225229257E-21	3.49424125325644E-19
225	NPTXR	10.4859027862549	4.01950359344482	8.79098179663931E-21	3.79969333640874E-19
217	DLX6-AS1	10.5780391693115	6.52152442932129	1.07630029170513E-20	4.62672390368926E-19
260	PSD3	10.032940864563	3.12609171867371	1.15793579238035E-20	4.96863535839148E-19
238	KIAA1549	10.3282747268677	3.55138182640076	1.23749549399522E-20	5.30041921713757E-19
255	PPP2R1A	10.0814571380615	2.6941819190979	1.28337397208331E-20	5.48700287053524E-19
253	SNN	10.1347579956055	3.61172866821289	1.3113563225652E-20	5.59653799212239E-19
264	SPTBN1	9.97653388977051	2.81383347511292	1.49319576859512E-20	6.34970107270091E-19
233	AUTS2	10.3687200546265	3.9546971321106	1.58491418222762E-20	6.72764826527661E-19
223	TLE2	10.5109281539917	5.09297704696655	1.64475823594856E-20	6.96918489743784E-19
261	ADAM22	10.0267019271851	3.46274423599243	2.13816013644586E-20	8.96362141448792E-19
239	SEZ6	10.3178558349609	4.63468170166016	2.45939244851848E-20	1.02739276076911E-18
258	PIK3R3	10.0507822036743	3.77713346481323	2.58932430766716E-20	1.07786881461167E-18
266	ARHGAP33	9.9234094619751	3.09958648681641	2.72048981933361E-20	1.13048283966203E-18
254	MAST1	10.1027116775513	3.51308441162109	4.16414876593253E-20	1.71236159149094E-18
251	GPC2	10.1673288345337	3.95434665679932	4.21139286417087E-20	1.72878771890383E-18
247	LOC441204	10.1834402084351	4.78457832336426	4.40951799959546E-20	1.80698690896917E-18
265	FNBP1L	9.95807552337646	3.94500374794006	4.74767611850743E-20	1.93885269901667E-18
263	PSD2	10.0174913406372	3.91504693031311	5.1007722986609E-20	2.07589162656498E-18
250	DCLK1	10.1690244674683	4.48757219314575	6.25040698716979E-20	2.5264017047458E-18
270	FBXO11	9.8345832824707	3.43145060539246	6.29322326481132E-20	2.53937455281637E-18
278	RNF44	9.76460838317871	2.68526554107666	7.10927693585223E-20	2.85407344919654E-18
281	WHSC1L1	9.7415885925293	2.78477597236633	7.78540703764704E-20	3.09924623686904E-18
280	CTTN	9.74859523773193	3.13505053520203	8.57465051549161E-20	3.40199618274597E-18
283	RPAIN	9.72884750366211	2.81916093826294	1.02345279651962E-19	4.02682773062521E-18
272	DDHD2	9.80116558074951	3.79195690155029	1.13853193423107E-19	4.47218364746219E-18
277	AKT3	9.78129959106445	3.25870656967163	1.14656317202133E-19	4.4962740550492E-18
273	APBA2	9.80042839050293	3.63594937324524	1.32024020520713E-19	5.16879495876628E-18
289	LRRC37A4P	9.67046165466309	2.322181224823	1.5340069335837E-19	5.96625422477233E-18
262	SCG2	10.0228691101074	5.29292488098145	1.65198804873064E-19	6.4145883479072E-18
292	SKA2	9.64784526824951	3.46528053283691	2.39031971462536E-19	9.20603459522216E-18
294	KANSL1	9.61506938934326	2.47170758247375	2.6642398563318E-19	1.02443482527719E-17
269	MSI1	9.84191131591797	3.2632200717926	3.08790431622643E-19	1.18158484061614E-17
274	ARC	9.79119777679443	4.04466819763184	3.165400658027E-19	1.20782201102511E-17
303	GPRC5B	9.56569766998291	3.65096974372864	3.16958281304547E-19	1.20782201102511E-17
301	MRFAP1L1	9.56748676300049	3.76559329032898	3.19971144833141E-19	1.21650666717781E-17
276	SNAP25	9.78168869018555	4.66068983078003	3.43800560618774E-19	1.30500962801543E-17
282	FAM210B	9.73942947387695	3.37163853645325	3.82583399706121E-19	1.44067891978365E-17
299	RIF1	9.59344577789307	2.78084111213684	3.92475919783852E-19	1.47558486285719E-17
290	ACOT7	9.66164112091064	4.05913877487183	3.94009697517295E-19	1.4790037552131E-17
287	MIDN	9.67738151550293	2.30060839653015	4.15973898465526E-19	1.55161539512668E-17
296	PCSK1N	9.61043357849121	3.25064730644226	4.17135036280568E-19	1.55350007379584E-17
295	ZHX3	9.6110258102417	2.6570611000061	4.19214831145041E-19	1.55879473948217E-17
271	CDCA7	9.82716178894043	4.83162450790405	4.60353406781023E-19	1.70108124696027E-17
309	SPDYE8P	9.51851272583008	2.64748501777649	4.71978883629702E-19	1.74132271614535E-17
288	TEAD1	9.67057228088379	3.394118309021	5.17585384466136E-19	1.90661390613762E-17
284	PTPRN	9.72665882110596	3.99737906455994	5.229565084455E-19	1.92340805264598E-17
293	AES	9.64516925811768	3.18279910087585	5.3932128825644E-19	1.98052155560342E-17
313	KLHL7	9.48526096343994	3.65349388122559	5.50120771805157E-19	2.01393517789443E-17
305	ATP6V0E2	9.54661273956299	3.19619989395142	5.72344100137358E-19	2.09205900553294E-17
286	SLC4A3	9.69958877563477	3.45307517051697	6.00095506362678E-19	2.18852400464246E-17
298	CLK1	9.60288143157959	2.65755939483643	6.1428232458566E-19	2.23500631952933E-17
291	GDAP1L1	9.64945697784424	3.55978155136108	6.46805528209083E-19	2.34972940815343E-17
319	TRIM2	9.43022537231445	3.36930108070374	8.17118645653399E-19	2.93246549105249E-17
300	SEZ6L2	9.57079792022705	3.24658346176147	8.31529893728229E-19	2.97966975232176E-17
285	APOL4	9.71305084228516	2.77142071723938	9.4164208973189E-19	3.36406252449314E-17
320	DLGAP4	9.4134635925293	2.55966353416443	1.0320192460517E-18	3.6813867262019E-17
304	MATR3	9.55564785003662	2.16433906555176	1.058160929707E-18	3.76896237308872E-17
321	SLC25A4	9.385666847229	2.82168912887573	1.14684480832102E-18	4.07258862517116E-17
310	EZH2	9.515700340271	3.69773650169373	1.15767957018449E-18	4.10490992505835E-17
302	ROBO1	9.56692600250244	3.84502983093262	1.21678873897525E-18	4.30805053383673E-17
297	SYT1	9.6039400100708	3.91033816337585	1.30673470696867E-18	4.61271509228912E-17
314	ZNF711	9.47957611083984	3.79240989685059	1.31924300804027E-18	4.64993897149434E-17
279	PRRT2	9.75455284118652	4.4838924407959	1.36306407645083E-18	4.79725642122054E-17
311	MIR100HG	9.5132303237915	4.08285903930664	1.37413049607189E-18	4.82902892135886E-17
322	ATP9A	9.37691402435303	2.80724811553955	1.62501348921877E-18	5.6937972641473E-17
329	APP	9.31836223602295	3.22858428955078	1.89269941806448E-18	6.61216495815268E-17
275	PTCHD2	9.78614902496338	4.91626310348511	1.91590915500405E-18	6.6833909050701E-17
331	PDAP1	9.30421543121338	2.2180597782135	2.17574495824754E-18	7.5453433500807E-17
312	CDH11	9.48747158050537	4.00012445449829	2.20990079534831E-18	7.64141755308322E-17
332	MDK	9.30004978179932	3.66171622276306	2.21501567004937E-18	7.64793894472147E-17
323	BRD8	9.35654258728027	3.15444278717041	2.2326625769593E-18	7.69764858775225E-17
328	PTBP2	9.31945419311523	3.22024846076965	2.25341334485222E-18	7.75789948926887E-17
327	RBM6	9.32086849212646	2.25681924819946	2.27740915560357E-18	7.82913109718813E-17
315	CHCHD2	9.47343254089355	2.57688856124878	2.39347231569451E-18	8.21620076370146E-17
308	IQCK	9.53152275085449	3.57648086547852	2.46094286448699E-18	8.43558504894919E-17
317	SYT11	9.45768928527832	2.95292639732361	2.57797755421307E-18	8.79855566989782E-17
335	KLC1	9.29076290130615	3.06476759910583	2.99886348606174E-18	1.0190972816479E-16
339	PLK1S1	9.23062419891357	3.48914527893066	3.67197791861386E-18	1.23719017041661E-16
336	ANKRD20A12P	9.2835054397583	3.42214059829712	4.21910914812136E-18	1.41549319096887E-16
342	ARL17A	9.20623397827148	2.36075162887573	4.30911504639596E-18	1.44364496448281E-16
338	RIMKLB	9.25375080108643	3.09093689918518	4.60790847887317E-18	1.53722422859986E-16
345	DHPS	9.19714164733887	3.12371778488159	4.84285357138459E-18	1.60880546552336E-16
343	NLGN1	9.20353889465332	3.22529792785645	5.24948084616053E-18	1.73658105198545E-16
333	CHGB	9.29672813415527	3.87395906448364	5.30852082432933E-18	1.7536628207122E-16
316	CDK5R1	9.47256278991699	4.2708477973938	5.36538428135047E-18	1.76997899844105E-16
349	CCT2	9.17717361450195	3.36243724822998	5.99109680901124E-18	1.97090443080889E-16
348	BMPR2	9.1775074005127	2.46355509757996	6.69847644478977E-18	2.19446906046045E-16
344	CALD1	9.19742965698242	2.89908766746521	6.82245699263495E-18	2.2319988443032E-16
324	PAK3	9.34066009521484	4.1106219291687	7.35108963379726E-18	2.3950193819274E-16
353	ATF7IP	9.13478469848633	2.61944603919983	7.52603085118098E-18	2.44864789479495E-16
354	PTN	9.12009143829346	3.91714859008789	9.33124320152265E-18	3.02766885577076E-16
352	GABBR1	9.13625717163086	2.96397256851196	9.77068015744315E-18	3.16158921050818E-16
325	CSRNP3	9.33422470092773	3.80209422111511	9.9730450293847E-18	3.22266772941345E-16
334	CDK6	9.2928581237793	3.17697525024414	1.00045514973659E-17	3.2284442338775E-16
357	NAP1L4	9.09000492095947	3.06330013275146	1.06188419679397E-17	3.41736264745408E-16
361	COPS8	9.06170272827148	3.44255924224854	1.25490523517966E-17	4.02214958057719E-16
356	RNF24	9.09510707855225	3.15183472633362	1.29018158840013E-17	4.12962717606019E-16
365	SCN3A	9.04715824127197	2.95422387123108	1.4384597695759E-17	4.58564712007737E-16
351	DUSP26	9.14057445526123	3.76976370811462	1.48720308978576E-17	4.73466295492816E-16
326	FGF9	9.32611751556396	4.14738464355469	1.5665081508514E-17	4.961291982059E-16
337	SOX5	9.27585887908936	3.66360545158386	1.5667678808495E-17	4.961291982059E-16
367	HDAC2	9.02582550048828	2.73876214027405	1.70029971690677E-17	5.36977321262051E-16
355	ERV3-1	9.09755420684814	3.3240020275116	1.73806667359491E-17	5.47444777004907E-16
363	KAT6A	9.05926132202148	2.26317262649536	1.75988182053179E-17	5.53579824716017E-16
366	SPEN	9.03333854675293	2.13239192962646	1.84099873885484E-17	5.77561538126036E-16
341	KIAA0895L	9.22573089599609	3.56258177757263	1.87217023748151E-17	5.86563812764379E-16
364	ATXN10	9.05010414123535	2.89151549339294	1.93876785923004E-17	6.06626889216945E-16
350	TRIM24	9.1455717086792	3.14484262466431	2.06161814541171E-17	6.4421487324831E-16
370	SUN1	8.99103260040283	2.99193620681763	2.08747800011609E-17	6.51436151656782E-16
372	MAP4K4	8.94692993164062	2.4974410533905	3.09889499331033E-17	9.56980792849393E-16
373	FLNA	8.94171714782715	2.34921932220459	3.20042427320339E-17	9.87047517384057E-16
376	PUM2	8.91296195983887	3.00805306434631	4.00605284606214E-17	1.23230347677698E-15
360	DPYSL2	9.06224918365479	2.26870346069336	4.81215663414267E-17	1.47071925208133E-15
368	DAAM1	9.00862693786621	3.10742950439453	4.84228711189961E-17	1.4780207800574E-15
382	CPSF6	8.86689758300781	2.5166871547699	5.15817657345108E-17	1.5724140324165E-15
383	BEX2	8.86619567871094	3.79211163520813	5.17917499398524E-17	1.57678584714055E-15
346	DUSP8	9.19614124298096	3.88827705383301	5.43455741883598E-17	1.65241241363991E-15
378	NONO	8.89307689666748	2.20954966545105	5.76776077217642E-17	1.75147668781757E-15
385	SRRT	8.8385534286499	2.56182456016541	6.4517641284378E-17	1.95417500186928E-15
387	NT5C3	8.82720375061035	3.64914464950562	7.35341356920102E-17	2.22443108301527E-15
359	PCDHB11	9.06353950500488	3.57216238975525	7.88812117662974E-17	2.38313824221495E-15
389	C1orf61	8.80567073822021	3.42920470237732	8.05683472029961E-17	2.42791586749385E-15
377	LOC646719	8.89455890655518	2.86427140235901	8.40791811410329E-17	2.52728360977983E-15
392	SMARCE1	8.78440189361572	3.10488080978394	9.5397874725564E-17	2.86024564651862E-15
369	KCTD15	8.99503612518311	3.79659867286682	9.57349630600256E-17	2.86672355883662E-15
390	HNRNPA0	8.79935264587402	2.40557503700256	9.66180005572828E-17	2.88951257727248E-15
381	RBMX	8.88297939300537	2.77323436737061	9.72639722803401E-17	2.90516323761934E-15
394	MGC27345	8.78179359436035	2.19537234306335	1.22517871042727E-16	3.62291921787519E-15
375	SMAD9	8.91914081573486	3.41365575790405	1.28304069620579E-16	3.78928951749756E-15
401	ST6GAL2	8.73428153991699	2.72528791427612	1.33429303573788E-16	3.93574904663604E-15
374	AGAP1	8.92741775512695	3.13081192970276	1.43531335292902E-16	4.22320895372381E-15
395	FAM84B	8.77240467071533	3.38078832626343	1.47932452320058E-16	4.34730529237331E-15
402	GATS	8.73408126831055	2.85017538070679	1.50762625963277E-16	4.41404642591617E-15
388	CBX1	8.80918788909912	3.26539063453674	1.54834742875072E-16	4.51652182233862E-15
386	MEIS1	8.8322172164917	3.53309369087219	1.56455937445953E-16	4.55819844322858E-15
400	LUC7L3	8.73706531524658	2.33501839637756	1.6521378197598E-16	4.80153820844547E-15
399	ILF2	8.73814296722412	3.01686525344849	1.707584223925E-16	4.95659803037838E-15
371	ANKRD50	8.96455192565918	3.65576434135437	1.71178355897061E-16	4.96270567659458E-15
404	FAM168B	8.7268238067627	2.70204186439514	1.72166377060997E-16	4.98524793039949E-15
406	GTF2I	8.69841766357422	2.94181394577026	1.72412915666673E-16	4.98629098959805E-15
347	NRG1	9.19337463378906	8.31867790222168	1.72717947702205E-16	4.98902110887125E-15
384	MEX3A	8.86005210876465	3.07117700576782	1.90533249276073E-16	5.48356080480323E-15
408	ACACA	8.69402122497559	2.54029822349548	1.93475636929096E-16	5.55474416521522E-15
393	KLHL23	8.78261470794678	3.71843481063843	2.27938394355362E-16	6.52046957572598E-15
403	EPB41L5	8.72734451293945	3.07613086700439	3.00093925132588E-16	8.5024219027398E-15
418	UBE2I	8.62157726287842	2.21564555168152	3.02867200354333E-16	8.57074373666994E-15
415	FADS2	8.6263599395752	2.75196385383606	3.06132690504047E-16	8.65281492515377E-15
362	KALRN	9.05938243865967	5.360520362854	3.13238190942804E-16	8.84309867779649E-15
398	HMGB3	8.74985885620117	3.64698481559753	3.39318538600774E-16	9.55659798489647E-15
397	CDO1	8.75075435638428	4.278892993927	3.92251136808029E-16	1.09951010963727E-14
407	C3orf14	8.69416046142578	4.00632667541504	4.40548759709438E-16	1.23197614196904E-14
410	MAGED4	8.68111610412598	2.45001363754272	4.53749124809879E-16	1.26739407668005E-14
379	ZNF286B	8.89051246643066	3.32885146141052	4.71859581338604E-16	1.31487835806896E-14
428	FBXO21	8.54684638977051	2.8775749206543	5.08017179018043E-16	1.40900408691117E-14
412	AKAP6	8.64188861846924	3.02220678329468	5.3274827201797E-16	1.4724242206555E-14
419	UNC79	8.61635875701904	2.89787673950195	5.59811833878003E-16	1.54217318842425E-14
421	LMF1	8.5722484588623	3.10618877410889	5.60410135198882E-16	1.54217318842425E-14
432	EZR	8.53236103057861	3.15233969688416	5.60461342369021E-16	1.54217318842425E-14
396	SOGA3	8.76932048797607	3.21480464935303	5.72283052462513E-16	1.57251698151126E-14
431	KLRC2	8.53374862670898	3.82485294342041	5.74729731213985E-16	1.57741001315579E-14
433	TBCA	8.52773666381836	3.18702149391174	5.83734760194377E-16	1.6002710104125E-14
426	PCMTD2	8.54965686798096	3.19122290611267	6.01796836813373E-16	1.64787975453891E-14
435	TRIM13	8.52221012115479	2.37642693519592	6.12557027939856E-16	1.67540713207661E-14
409	ZAK	8.68491363525391	3.48945593833923	6.36250284551072E-16	1.73820348787505E-14
423	DNAJB6	8.56588459014893	2.26514601707458	7.01524133329858E-16	1.91432034816256E-14
416	EFS	8.62563705444336	3.04375791549683	7.20536913437836E-16	1.96168245191823E-14
437	MYL6B	8.51298713684082	2.91103386878967	7.52882616383383E-16	2.04504330867624E-14
405	HYDIN	8.69853591918945	3.16581153869629	8.20352907520089E-16	2.22575933190387E-14
424	CCDC93	8.55252933502197	2.70255541801453	8.29316584734155E-16	2.24750487711822E-14
441	NOP56	8.47634601593018	2.79804825782776	8.46171592926357E-16	2.28794752854494E-14
429	LINC00665	8.54321384429932	2.4377760887146	8.5951866235095E-16	2.31874248706658E-14
422	ANKRD20A5P	8.57205009460449	2.33354115486145	9.85409690962302E-16	2.64930918730228E-14
430	MARCKS	8.53979969024658	2.21740126609802	9.99908538110595E-16	2.68524190858136E-14
443	SMA4	8.46747016906738	3.07377338409424	1.19721047770346E-15	3.19697039175696E-14
449	RQCD1	8.42210006713867	2.40256857872009	1.21622301560968E-15	3.24408314726698E-14
436	PTPRZ1	8.51373100280762	4.0341649055481	1.24822740695279E-15	3.32196790573976E-14
414	BTBD17	8.63187503814697	4.15157032012939	1.27031792554223E-15	3.37317829421449E-14
445	PNMA2	8.44941234588623	2.78460288047791	1.32615658194091E-15	3.51750781633287E-14
442	RABL5	8.47116565704346	2.33049631118774	1.33036680920499E-15	3.52456234283386E-14
444	ANTXR1	8.45169258117676	2.96361708641052	1.33179232324424E-15	3.52456234283386E-14
425	GFOD2	8.55094242095947	2.62865281105042	1.39392681312718E-15	3.6807748601706E-14
438	ZNF253	8.50938510894775	3.77361154556274	1.63936195245832E-15	4.30964785859353E-14
454	APC	8.3774585723877	2.40718960762024	1.66249917683985E-15	4.36079241446609E-14
434	PRKAR2B	8.5263500213623	3.50610065460205	1.69833234356215E-15	4.44493921432188E-14
452	TNKS	8.38298797607422	2.50530314445496	1.75101134426216E-15	4.57270724368175E-14
456	LUC7L2	8.37273502349854	2.53423476219177	1.77724417803283E-15	4.63610193842352E-14
455	ZNF292	8.37313842773438	2.11759924888611	1.8278909448937E-15	4.75251645672362E-14
391	SULF1	8.79872989654541	8.43590641021729	1.91335840958366E-15	4.96927711506564E-14
440	ICA1L	8.49006462097168	2.17485404014587	1.92769368197464E-15	5.0010243758216E-14
439	BSN	8.49444389343262	2.85441374778748	1.97052563415336E-15	5.10655034688803E-14
450	MAGED4B	8.40406131744385	2.36723709106445	2.0020016214261E-15	5.18244922460093E-14
460	GSTA4	8.33046054840088	3.63309502601624	2.34800630375178E-15	6.03853173840008E-14
457	SLC37A3	8.36177444458008	3.36307764053345	2.43531368683655E-15	6.2494951231214E-14
462	SNRPG	8.31943607330322	3.23380923271179	2.49113126269915E-15	6.3858154857459E-14
461	DCAF16	8.32395935058594	2.47062230110168	2.73073185271593E-15	6.99244482847887E-14
463	RBM10	8.31554508209229	2.6672797203064	2.86070761674609E-15	7.30158627265603E-14
458	PI4KAP2	8.35119342803955	2.60122013092041	3.05232591705074E-15	7.78228112715435E-14
465	TCEAL2	8.31095218658447	3.40913248062134	3.06564077137412E-15	7.80782444201801E-14
464	APEX1	8.31384754180908	2.74186635017395	3.07792911237806E-15	7.83070128418763E-14
468	ANKIB1	8.2908411026001	2.51440000534058	3.20707194579199E-15	8.14176914341147E-14
473	CASC3	8.27496147155762	2.19326448440552	3.41456728749668E-15	8.640752219193E-14
472	WASL	8.27582550048828	2.47982215881348	3.59098750737198E-15	9.05816081998005E-14
476	ING4	8.26517105102539	3.17135000228882	3.73701826412905E-15	9.40648401744534E-14
420	SRRM4	8.60802459716797	4.68816328048706	3.83870389732853E-15	9.65218052145684E-14
466	MFF	8.30087471008301	2.76796174049377	3.93620346496007E-15	9.88684149215739E-14
480	PPM1G	8.25353145599365	2.91351890563965	3.96061682319398E-15	9.93762394853523E-14
470	EIF4A2	8.28512954711914	2.25799798965454	3.98812322210264E-15	9.98548484553098E-14
477	TRO	8.26310729980469	2.8742790222168	3.98649595562189E-15	9.98548484553098E-14
417	GPR1	8.62279415130615	4.31070327758789	4.00456113823635E-15	1.00160543949595E-13
446	CROCCP3	8.44854736328125	2.45364546775818	4.29743304027151E-15	1.07146314728285E-13
482	RB1CC1	8.23621273040771	2.56633067131042	4.43143825566391E-15	1.1013960810457E-13
485	LOC441081	8.23290538787842	2.09505486488342	4.53497497479659E-15	1.12594776994793E-13
488	XRCC5	8.22034740447998	2.40555691719055	5.3323390283336E-15	1.31847616998194E-13
489	THRA	8.21928691864014	2.74418830871582	5.71807773825781E-15	1.40788346474402E-13
493	KIAA1967	8.20525074005127	2.65377259254456	5.90549744466903E-15	1.45101257753559E-13
495	MOB4	8.19886302947998	3.04970192909241	6.03977958770048E-15	1.48093394735273E-13
497	VEZF1	8.18605804443359	2.42483019828796	6.26206525763638E-15	1.5322652654171E-13
448	STX1A	8.42901420593262	3.95862817764282	6.31592806867564E-15	1.543850074661E-13
498	DCTN1	8.1760778427124	2.59567403793335	6.70703584901713E-15	1.63271172785015E-13
474	SPATS2	8.27246189117432	2.36032390594482	6.81404965789301E-15	1.65535979689081E-13
492	MSRA	8.2103910446167	2.86070537567139	7.38234417450065E-15	1.79157996021744E-13
447	CNPY1	8.43368434906006	4.61701726913452	7.40978080074272E-15	1.79639783056696E-13
494	SET	8.20110416412354	2.31543636322021	7.4469831685045E-15	1.80357099518607E-13
483	SPDYE2L	8.23591423034668	2.15110635757446	7.58617070616566E-15	1.83166197090968E-13
484	SPDYE2	8.23591423034668	2.15110635757446	7.58617070616566E-15	1.83166197090968E-13
504	ZNF638	8.15721225738525	2.12070775032043	7.63615033595664E-15	1.84185190282555E-13
467	KIAA1324L	8.29988479614258	3.13874936103821	7.74644771857163E-15	1.86655504234067E-13
453	MAST2	8.38166046142578	3.44549226760864	7.76273633850249E-15	1.86799802364994E-13
500	NDUFA5	8.17117977142334	3.1616473197937	7.76820929365527E-15	1.86799802364994E-13
505	EXOC7	8.14754390716553	2.20399117469788	8.22864687083225E-15	1.97071516463633E-13
501	ZNF626	8.16736793518066	2.75191307067871	8.34447875993905E-15	1.99643761523148E-13
503	ANK2	8.16321468353271	2.68940019607544	8.44023588122284E-15	2.01731006137885E-13
506	SETD2	8.1441593170166	2.2754921913147	9.36225638528755E-15	2.23317628138893E-13
510	PILRB	8.12871837615967	2.57728791236877	9.38992668929656E-15	2.23752317467483E-13
486	EPB41L4A	8.231858253479	3.11331462860107	9.77767568067893E-15	2.32524122663214E-13
513	CPNE3	8.11801528930664	2.73016715049744	1.00038145533159E-14	2.37663341534443E-13
512	TCERG1	8.11868000030518	2.3281421661377	1.02942162597957E-14	2.44317441211944E-13
469	POU3F2	8.28980159759521	3.76242327690125	1.07133755145696E-14	2.54011023461558E-13
516	U2SURP	8.11242866516113	2.17112970352173	1.08717924561733E-14	2.57509276116921E-13
509	CEP95	8.12965202331543	2.8827064037323	1.12426865251249E-14	2.66028244789319E-13
479	LMTK2	8.25753116607666	2.70524311065674	1.13975713635604E-14	2.69424027262767E-13
518	IPO9	8.09775638580322	2.02881574630737	1.15088706036557E-14	2.71783757844654E-13
502	UBN2	8.16703128814697	2.17525482177734	1.20934632855277E-14	2.85020668040806E-13
478	PLEKHA5	8.262619972229	2.69423365592957	1.22921348056512E-14	2.89127611724583E-13
459	CECR2	8.33194160461426	3.63554239273071	1.2344294720182E-14	2.90066433276022E-13
487	PVRIG	8.22709560394287	2.88666105270386	1.25112085485542E-14	2.93697210784E-13
499	CCT6P3	8.17257976531982	3.02874565124512	1.25385537105582E-14	2.94047706127011E-13
522	FHL1	8.07204914093018	3.43929648399353	1.41801096414598E-14	3.30255729565011E-13
508	CDH2	8.13820648193359	3.15863418579102	1.47620512176622E-14	3.43134391699261E-13
515	CPXM1	8.114670753479	3.30411005020142	1.60184175168775E-14	3.71244850591743E-13
481	LIFR	8.24172782897949	3.64564752578735	1.62326990728231E-14	3.75843314016508E-13
519	PDS5B	8.08924770355225	2.63515567779541	1.67300893186259E-14	3.86981343360325E-13
520	PCDH11X	8.08656311035156	2.96756529808044	1.73180945794537E-14	3.9980154796193E-13
528	KIF1A	8.05147838592529	2.65940403938293	1.78647006120138E-14	4.11617994840622E-13
526	CCT7	8.05913352966309	2.88049530982971	1.81366939026656E-14	4.17478845265829E-13
531	KIF3A	8.01950359344482	2.32717895507812	1.95868653847275E-14	4.49984959750393E-13
525	MYT1	8.05992603302002	2.79543590545654	1.96728961641406E-14	4.51523467581234E-13
514	L1CAM	8.11780071258545	2.71424317359924	1.98232789885204E-14	4.54094957564888E-13
507	HDAC4	8.1398983001709	2.56671071052551	2.14495246441812E-14	4.90399074056057E-13
529	PUF60	8.04541206359863	2.85495615005493	2.17287346612857E-14	4.9582544237689E-13
535	CYFIP2	8.01022148132324	2.66322016716003	2.26971670628245E-14	5.16431411191221E-13
534	BCR	8.01077175140381	2.72704768180847	2.62431400702645E-14	5.95968375555402E-13
543	C7orf73	7.96793937683105	2.94331765174866	2.77656776432603E-14	6.29337646562931E-13
546	POLR2B	7.96146535873413	2.74700617790222	2.98711189580962E-14	6.75098612094324E-13
491	PLEKHA6	8.21401309967041	3.90487790107727	3.02572382519211E-14	6.82545662128574E-13
537	RNF180	8.00801181793213	3.17323708534241	3.04908418773845E-14	6.8716087603019E-13
550	BLVRA	7.95447731018066	3.23667287826538	3.05672691488582E-14	6.88228457281231E-13
552	SPECC1	7.95179271697998	2.28339147567749	3.09721784092671E-14	6.96682827922032E-13
548	PRPSAP2	7.95582342147827	2.9859311580658	3.15782681038847E-14	7.09642180558457E-13
551	VDAC3	7.95292663574219	3.22105288505554	3.21739066826999E-14	7.22342325769128E-13
554	CNN3	7.94668054580688	3.53166770935059	3.26429879774769E-14	7.32179747381172E-13
542	MSH6	7.96954774856567	2.85485291481018	3.35783081564864E-14	7.51025313498147E-13
544	PIK3R1	7.96774911880493	2.44197273254395	3.40259291732648E-14	7.60319017356558E-13
553	EIF5B	7.94765567779541	2.25737738609314	3.47973690227316E-14	7.76824206100303E-13
490	BCL11B	8.21680641174316	4.07688045501709	3.50733947412022E-14	7.82248990433253E-13
530	RALGAPA2	8.03700160980225	2.54324054718018	3.52826384439693E-14	7.86175516635802E-13
532	NBEA	8.01530647277832	2.98158621788025	3.68581057913128E-14	8.19738116218812E-13
547	PMS2P5	7.96068620681763	2.75864291191101	4.22615789280885E-14	9.38151601209658E-13
559	ANKRD46	7.93107938766479	3.31747007369995	4.26061731005379E-14	9.44915558107998E-13
524	KIAA1841	8.06517505645752	3.31129145622253	4.37501298261878E-14	9.68472500058958E-13
563	THAP5	7.90272808074951	2.60114049911499	4.56823358021714E-14	1.01030047227846E-12
538	CHD3	8.00442886352539	2.57756733894348	4.63494516928755E-14	1.0240980529827E-12
569	ZKSCAN1	7.8865008354187	2.45997500419617	4.80272898084153E-14	1.06018116160496E-12
527	ARL4D	8.05152130126953	3.9639687538147	5.07929131500566E-14	1.1191450612765E-12
556	ZNF493	7.9371395111084	2.96963953971863	5.16098745908574E-14	1.13503388074192E-12
565	ZNF92	7.89720153808594	3.42381262779236	5.50507830214763E-14	1.20958520097095E-12
549	USP32P2	7.95459222793579	2.85770201683044	5.81456150080012E-14	1.27403981228447E-12
564	ZFP90	7.89851713180542	2.88440632820129	5.89518555957249E-14	1.29051169282841E-12
541	MTX3	7.97210741043091	2.60980916023254	6.02502763443498E-14	1.31759286739514E-12
572	SRSF1	7.86893177032471	2.0478413105011	6.03002055330716E-14	1.31759286739514E-12
570	RBM33	7.88077068328857	2.13379549980164	6.27008853492768E-14	1.36626786603769E-12
577	TNPO2	7.84757614135742	2.36719393730164	6.7275267680911E-14	1.46459741754601E-12
511	TMEM35	8.12103080749512	5.02702617645264	7.02399226026608E-14	1.52773444147532E-12
579	EWSR1	7.84215879440308	2.05517363548279	7.18461837751647E-14	1.55980633262929E-12
539	B4GALNT4	7.99334049224854	3.20291805267334	7.33179315842191E-14	1.58739353519544E-12
540	CAMKMT	7.98092555999756	3.80708694458008	7.83118357293697E-14	1.6939672521332E-12
580	RMND5A	7.83276844024658	2.42701935768127	7.84078364778118E-14	1.69449636388088E-12
585	NCBP2	7.81025314331055	2.98610687255859	8.04802260292972E-14	1.73769793412027E-12
578	POLR2J3	7.84475612640381	2.51186037063599	8.06905702511039E-14	1.74065286609075E-12
573	PEG3	7.86742830276489	2.8762001991272	8.08405851356963E-14	1.74230218337043E-12
576	ZNF506	7.85930061340332	3.07035565376282	8.19703818130112E-14	1.76504587602089E-12
586	C16orf45	7.79785776138306	2.9286253452301	9.32081643742486E-14	1.99613795783766E-12
588	TRA2A	7.78747129440308	2.0519163608551	9.63620380225562E-14	2.06181683161903E-12
575	CDKN2C	7.86074638366699	3.28755331039429	9.79052096147645E-14	2.09105752473878E-12
562	HIF3A	7.90317249298096	2.53784227371216	9.95205895546053E-14	2.12364385963097E-12
589	PLXNB1	7.77529525756836	2.3309223651886	1.01073244780697E-13	2.15289647111115E-12
557	UNC13A	7.93495988845825	2.94903755187988	1.03249602441458E-13	2.19530528135402E-12
599	OLA1	7.76366806030273	2.274569272995	1.0927482182709E-13	2.32133043031073E-12
594	MRPL42	7.7671275138855	2.97619867324829	1.10825742102999E-13	2.35082879156312E-12
597	AP2B1	7.76435852050781	2.27440619468689	1.12814732550855E-13	2.38796224772078E-12
602	HSPA13	7.75713586807251	3.07620143890381	1.14001575113528E-13	2.41092973940985E-12
592	PCIF1	7.77003479003906	2.70509958267212	1.20570093687874E-13	2.54303048895011E-12
581	DPYSL4	7.83088779449463	3.12459778785706	1.20999867755294E-13	2.54982461534866E-12
593	FKBP9	7.7693510055542	2.55864357948303	1.21280908745143E-13	2.55347520403331E-12
558	SMPD3	7.93197345733643	3.27976775169373	1.23568664798747E-13	2.5993316113882E-12
603	MTX2	7.75653886795044	3.31274151802063	1.25836313717798E-13	2.63999904935321E-12
596	HSPD1	7.76478815078735	2.54667210578918	1.30266318792906E-13	2.72569613686288E-12
601	CD2BP2	7.75913763046265	2.47731876373291	1.30686167793218E-13	2.73206758195073E-12
591	CDKAL1	7.77011489868164	2.44051694869995	1.3389883871849E-13	2.79183793475894E-12
571	CCDC136	7.87280988693237	3.21710133552551	1.34140050557323E-13	2.79440742084498E-12
609	SACS	7.73926544189453	2.26991486549377	1.39943125575906E-13	2.91017811447842E-12
610	UBE2E3	7.73724985122681	3.26091074943542	1.45922202302005E-13	3.02919656768211E-12
533	CBX2	8.01499557495117	4.95226049423218	1.49107824075066E-13	3.08720972119056E-12
561	TMEM161B-AS1	7.90959453582764	4.07749032974243	1.5027777832355E-13	3.10871568329398E-12
560	CACHD1	7.91817378997803	4.0355372428894	1.65934824229538E-13	3.42363436123767E-12
583	TMSB15B	7.81459474563599	3.55497741699219	1.67163885142908E-13	3.44599110835068E-12
604	PAQR4	7.7557954788208	2.95174646377563	1.79666280780137E-13	3.69728542707065E-12
567	HECW1	7.8912501335144	3.60865211486816	1.99701726202787E-13	4.09535505354045E-12
574	TET1	7.86105155944824	3.94496321678162	2.02797266836721E-13	4.1552388082133E-12
613	ZNF529	7.72089195251465	2.92849516868591	2.40886906809697E-13	4.91442487053789E-12
623	PCBP4	7.64278888702393	2.79340004920959	2.44669644242823E-13	4.98730223195827E-12
614	KIAA0556	7.71859121322632	2.48909211158752	2.45772904085173E-13	5.00548323831592E-12
624	LANCL1	7.63567018508911	3.06277799606323	2.59549197364597E-13	5.2769805053887E-12
606	GAP43	7.75235986709595	3.53180885314941	2.97271180774029E-13	6.02839485258019E-12
600	LHX1	7.76355791091919	3.40546631813049	3.59748200254115E-13	7.26427610504601E-12
632	LARS	7.5783863067627	2.40791988372803	3.71451597716458E-13	7.48783195192513E-12
621	MKRN3	7.66948652267456	3.2563591003418	3.72401323152182E-13	7.50059331648179E-12
616	MKL2	7.69488191604614	2.92171883583069	4.04325183866677E-13	8.12975068341776E-12
619	ASAP2	7.68317127227783	3.22828006744385	4.06914917406584E-13	8.17488272577807E-12
598	NAV2	7.76367092132568	3.54877710342407	4.11845540722801E-13	8.26692667589853E-12
584	EMX2OS	7.81175470352173	2.6575620174408	4.20192384820193E-13	8.42733008200771E-12
590	LINC00599	7.77480030059814	4.19174098968506	4.67247543735467E-13	9.3315559198299E-12
627	STOX2	7.62461090087891	2.94815468788147	4.78014118130519E-13	9.53853614325146E-12
618	EFR3B	7.68370199203491	2.97537350654602	5.06426493939903E-13	1.00969847941587E-11
642	BBS2	7.54319667816162	2.78606986999512	5.21308176703252E-13	1.03849499355704E-11
636	USP42	7.55359172821045	2.31580471992493	5.35757896370023E-13	1.0654879541075E-11
615	SRRM3	7.7140851020813	3.55036044120789	5.46079723709201E-13	1.08510439058525E-11
645	PBRM1	7.509117603302	2.1898455619812	6.04387357257979E-13	1.19694974448265E-11
643	ZNF738	7.53601884841919	2.18819260597229	6.33857164166319E-13	1.254264059352E-11
639	EXTL3	7.55101203918457	2.71365880966187	6.71211776022765E-13	1.32707196384601E-11
646	C9orf3	7.50026082992554	2.12062239646912	6.74448161482927E-13	1.33124826274038E-11
617	ARAP3	7.69106864929199	3.77974700927734	6.86066600208229E-13	1.3530535797279E-11
628	ZKSCAN7	7.6138916015625	3.18066763877869	6.99644555594554E-13	1.3775379005663E-11
652	LUC7L	7.4787278175354	2.3966805934906	7.12530073187233E-13	1.39941851687503E-11
640	LRP12	7.5507116317749	3.12769842147827	7.30465203200856E-13	1.43345474755721E-11
611	RHBDL3	7.72476005554199	4.65207719802856	7.37799890010842E-13	1.44664968499974E-11
654	PTCD3	7.47157335281372	2.32137560844421	7.54615476961608E-13	1.47839720325167E-11
634	SETBP1	7.57465314865112	3.02402448654175	7.70140781533306E-13	1.50632159796845E-11
650	ARL6IP6	7.48275995254517	3.20076179504395	7.85047933096753E-13	1.5342116619909E-11
658	GNG2	7.45479154586792	2.8456974029541	8.56882940592255E-13	1.6718393188524E-11
653	TRIO	7.47801113128662	2.07179641723633	8.92209998712489E-13	1.73933218349827E-11
660	ZMYND8	7.44820165634155	2.13819098472595	8.97743171459893E-13	1.74867966769729E-11
661	TSPAN13	7.44615936279297	3.15693736076355	9.05995879081569E-13	1.76330471585259E-11
637	PPFIA2	7.55298471450806	3.07131671905518	9.25177509851893E-13	1.79915882580886E-11
647	CCDC14	7.49501514434814	2.82279300689697	9.27112879341437E-13	1.80144345037582E-11
659	PTOV1	7.44895505905151	2.20681381225586	9.49047856525178E-13	1.8410440237228E-11
633	PCDHB12	7.57717370986938	3.38124656677246	1.01221046579036E-12	1.95716057899677E-11
668	RALA	7.41848039627075	2.63955903053284	1.05449751297176E-12	2.03726167147219E-11
625	CA14	7.63042736053467	4.91625738143921	1.06038101931697E-12	2.04695882832452E-11
670	PJA1	7.4043607711792	3.03372597694397	1.20761489261944E-12	2.3273853821468E-11
622	TOX	7.65081405639648	4.91017580032349	1.22110739409047E-12	2.34956537257732E-11
678	SUMO1	7.38372135162354	2.78719401359558	1.31084557885349E-12	2.51406383649585E-11
675	LPIN1	7.39774417877197	2.33804225921631	1.32583554585996E-12	2.53870175741625E-11
667	YAF2	7.41927909851074	2.63738560676575	1.331356525068E-12	2.54515824477487E-11
657	STC2	7.46070528030396	3.15638327598572	1.33901056212096E-12	2.55772614309653E-11
677	ZNF562	7.38469982147217	2.1148853302002	1.35533877439529E-12	2.58682950929306E-11
655	PCDHB10	7.47147560119629	3.20727920532227	1.40940856763317E-12	2.68354110393563E-11
665	ZEB1	7.42659759521484	2.81517839431763	1.4604670186701E-12	2.77629388476885E-11
684	C8orf33	7.36149740219116	2.85817313194275	1.51731885918784E-12	2.87974475150026E-11
672	BAG5	7.40044212341309	2.68296885490417	1.52306145045483E-12	2.88832934471363E-11
681	ARHGEF9	7.3702564239502	2.41561675071716	1.52589427688249E-12	2.8913865473791E-11
680	ATF2	7.37578582763672	2.68165063858032	1.5406328239056E-12	2.91698074076964E-11
644	RASD1	7.52081680297852	3.88703584671021	1.55399185232081E-12	2.93992420240182E-11
673	MTMR9	7.39917087554932	2.28883290290833	1.56405457664991E-12	2.95659989645089E-11
656	CASD1	7.46093130111694	3.41420817375183	1.62995833861979E-12	3.07627037518313E-11
666	FAM46A	7.42585611343384	2.9963526725769	1.63913333559815E-12	3.09112358176575E-11
669	RTN3	7.41803169250488	2.19879031181335	1.66173334737353E-12	3.13125028368254E-11
686	CADM1	7.34946775436401	2.6358323097229	1.69668400867197E-12	3.19456736322768E-11
687	NIPSNAP1	7.34603214263916	2.79199051856995	1.72268066105147E-12	3.23836620140198E-11
692	HSBP1	7.33373498916626	2.5088574886322	1.87768047322056E-12	3.51578969871163E-11
682	KCNQ2	7.36890649795532	2.76489448547363	1.9257910839733E-12	3.5973412945577E-11
699	TARDBP	7.31659555435181	2.50410985946655	2.03954856116064E-12	3.79745688095574E-11
664	SEPT5	7.43270349502563	3.30268478393555	2.04258583701636E-12	3.79754223984063E-11
697	GOLM1	7.32251691818237	2.75941777229309	2.05013436553691E-12	3.80858686918488E-11
688	DSCAML1	7.3452935218811	2.24047899246216	2.11100455026645E-12	3.91246117195705E-11
689	DPYSL5	7.34251308441162	2.56028032302856	2.29063648911015E-12	4.23875124070805E-11
691	NOL10	7.33689308166504	2.85837626457214	2.41481143806524E-12	4.45808446781086E-11
676	TPST1	7.38739919662476	3.35581922531128	2.4305847322426E-12	4.4837094990575E-11
706	RBM12	7.29545927047729	2.06504416465759	2.43697789802874E-12	4.49200455196178E-11
683	KLHL11	7.36738586425781	3.10648512840271	2.4473971275413E-12	4.50770204999559E-11
693	FAM60A	7.32674598693848	3.14263319969177	2.47966026154678E-12	4.56357676418003E-11
709	BUD31	7.28030490875244	2.61123704910278	2.54182154604462E-12	4.66709962322581E-11
679	RPS6KL1	7.38291597366333	2.43454766273499	2.60811232689733E-12	4.78140468845899E-11
710	MUM1	7.27909564971924	2.33031177520752	2.70560910713516E-12	4.95630760337226E-11
690	LMO4	7.33979511260986	2.4723334312439	2.79175369823666E-12	5.10227454447789E-11
701	CASK	7.31203937530518	2.75393605232239	2.86198339702258E-12	5.22256847009837E-11
712	SPIN1	7.26360702514648	2.34767532348633	2.92898776122217E-12	5.3407239501392E-11
700	SRGAP3	7.31339025497437	2.27984356880188	3.06739230630494E-12	5.5887887820876E-11
649	CACNB3	7.48500299453735	4.86969709396362	3.17356070473035E-12	5.77334553396644E-11
716	FAM65A	7.25033569335938	2.05630707740784	3.18081095102906E-12	5.78209425833264E-11
720	DCTN2	7.24314069747925	2.57651662826538	3.35827433094122E-12	6.09533224541561E-11
722	NELFCD	7.23580169677734	2.62173128128052	3.40901093592452E-12	6.18265220758498E-11
717	TMEM181	7.24758005142212	2.54555559158325	3.42634618787735E-12	6.20462047446965E-11
696	TMEM178B	7.32274484634399	2.86732149124146	3.43745977625342E-12	6.21999024143151E-11
724	PMPCB	7.2328634262085	2.30996084213257	3.44322859603066E-12	6.22567271187651E-11
695	TRIM35	7.32514476776123	2.91462016105652	3.46755549151622E-12	6.26487561953114E-11
708	ZNF300	7.28450584411621	3.36745953559875	3.91510157519967E-12	7.03056072101436E-11
715	FAM117B	7.25405263900757	2.47317123413086	4.14236490403022E-12	7.41617952508388E-11
713	BCOR	7.25812530517578	2.63272929191589	4.19525933738025E-12	7.50520488407769E-11
721	C2orf68	7.23641586303711	2.21049571037292	4.24037171999995E-12	7.58018449508821E-11
736	SNRPB2	7.20380592346191	2.12423086166382	4.28089993601316E-12	7.64686243472155E-11
728	SMARCD1	7.22657489776611	2.31223034858704	4.59391866464534E-12	8.18132011208943E-11
702	MIR568	7.30787038803101	4.12554121017456	4.59867195583894E-12	8.18363215221647E-11
719	PI4KAP1	7.24359798431396	2.35716009140015	4.62731773761338E-12	8.2284270220053E-11
742	EGR1	7.18751525878906	2.40560555458069	4.69359327791394E-12	8.34001878324603E-11
739	FAM127A	7.20261526107788	2.49907374382019	4.71296325896157E-12	8.36815950163146E-11
725	MORC2-AS1	7.23061370849609	2.91762089729309	5.03265706162234E-12	8.92241879951997E-11
705	SBK1	7.29603672027588	3.09771418571472	5.06490236921513E-12	8.97287042013684E-11
748	RNPS1	7.16499853134155	2.32800984382629	5.27615216611115E-12	9.32618956764991E-11
727	PTPRK	7.22790765762329	2.90715265274048	5.36316445442499E-12	9.47292418102239E-11
704	KIAA1211	7.29877853393555	3.68354725837708	5.81801759150782E-12	1.02533902286052E-10
741	HEY1	7.19273471832275	3.34276628494263	5.88534165781004E-12	1.03643273239322E-10
750	BZW2	7.1528000831604	3.01630139350891	5.97614243989113E-12	1.05164123203017E-10
723	BCL7A	7.23390626907349	2.72958779335022	6.22660299249165E-12	1.09490214164927E-10
753	SLC22A17	7.13293552398682	2.23947787284851	6.45866163077382E-12	1.13318414360377E-10
755	UBQLN2	7.13022184371948	2.50146555900574	6.57435461619144E-12	1.15262889296159E-10
754	ZNF587	7.13174247741699	2.00089144706726	7.38274231844843E-12	1.28768508508667E-10
740	LINC00662	7.19825792312622	2.49479341506958	7.64239261275706E-12	1.33199198988789E-10
759	ARID2	7.11126565933228	2.0544695854187	7.84971159559698E-12	1.36611512750411E-10
757	DSCAM	7.11935997009277	2.27294397354126	8.05543686754982E-12	1.39986117127502E-10
760	SMA5	7.10568571090698	2.38435769081116	8.06961861813933E-12	1.40129755563965E-10
747	CCT6P1	7.16520547866821	2.82428002357483	8.09057407459849E-12	1.40287948412108E-10
758	ANXA6	7.11521673202515	2.75083351135254	8.17384265770336E-12	1.41524588589446E-10
751	ZNF117	7.14354562759399	2.55059909820557	8.24742137044056E-12	1.42486085033009E-10
737	PCDHA10	7.20325899124146	3.05059003829956	8.71642137899035E-12	1.50259939434327E-10
766	DTD1	7.08819007873535	2.73565673828125	8.79554232783744E-12	1.51513611328842E-10
761	CYTH2	7.10042572021484	2.02184128761292	8.85318072661367E-12	1.52395667653032E-10
769	SF3B3	7.08075428009033	2.02847194671631	9.1330710163812E-12	1.56985428224967E-10
746	CHN1	7.16860437393188	3.35517597198486	9.27809649261043E-12	1.59362576884678E-10
730	SOBP	7.22443342208862	3.40974307060242	1.00567769580192E-11	1.72362387140117E-10
726	MEIS2	7.23025465011597	3.68250012397766	1.00665649847071E-11	1.72405392789423E-10
711	IGSF3	7.26402997970581	4.51168155670166	1.06712562716884E-11	1.82629606973418E-10
752	TCF3	7.14105796813965	2.72243499755859	1.09488313166023E-11	1.8710968150436E-10
744	RAB3A	7.17208337783813	2.87855553627014	1.10571606778627E-11	1.88552849399465E-10
779	ALDH3A2	7.05208349227905	2.40946745872498	1.116764226895E-11	1.90299837972913E-10
745	PCDHGA7	7.17039632797241	3.40491628646851	1.12345263922659E-11	1.91301935389799E-10
770	LRRC8A	7.07839155197144	2.42437648773193	1.16088119035412E-11	1.97391470744636E-10
771	GUSBP3	7.0720043182373	2.56084275245667	1.16420214743072E-11	1.9781414680089E-10
703	PLXNA4	7.30418729782104	6.94516706466675	1.1663100698893E-11	1.98030253156975E-10
774	CRCP	7.06301641464233	2.21724081039429	1.17933270829498E-11	2.00097955076469E-10
776	INTS1	7.05507040023804	2.12760281562805	1.2091117795112E-11	2.04857093057956E-10
743	EGFR-AS1	7.18440866470337	3.40087270736694	1.21640817890163E-11	2.05838655101287E-10
786	ZNF462	7.03152751922607	2.10989832878113	1.21664323710969E-11	2.05838655101287E-10
772	CLEC16A	7.07180786132812	2.3985800743103	1.22210486231083E-11	2.06615101846498E-10
764	HAUS5	7.09501791000366	2.18954157829285	1.22848364126904E-11	2.0735358969276E-10
790	MRPS26	7.02190685272217	2.75757670402527	1.34580873916889E-11	2.26719955874497E-10
792	NAE1	7.01838111877441	3.00421071052551	1.35507082420899E-11	2.27956019475953E-10
780	CEP41	7.04480075836182	2.11177682876587	1.36076031030564E-11	2.28750665080905E-10
768	POU2F1	7.08377408981323	2.09370255470276	1.37771874118962E-11	2.31437206410052E-10
787	STXBP1	7.02691745758057	2.60069799423218	1.39703867989558E-11	2.34350270339991E-10
784	ZNF254	7.03727102279663	2.84745693206787	1.40915971543658E-11	2.3620593631515E-10
763	ZNF709	7.09720277786255	3.05536603927612	1.47290399056602E-11	2.46204685395531E-10
788	ZNF512	7.02559518814087	2.87719464302063	1.49174138463536E-11	2.49177619439162E-10
765	PHOSPHO2	7.09254169464111	3.3938159942627	1.4956041733392E-11	2.49600602097062E-10
798	DNER	6.99799585342407	2.64619851112366	1.509141106372E-11	2.51551838462543E-10
795	NUDT21	7.00359869003296	2.60031294822693	1.52455347644583E-11	2.5394214938886E-10
767	PDE7A	7.08691883087158	2.37200403213501	1.53084940801057E-11	2.54811659017135E-10
791	NBAS	7.02059745788574	2.10346293449402	1.59295400543614E-11	2.64591224212906E-10
785	MGC57346	7.03544282913208	2.83745861053467	1.6174158129941E-11	2.68278087861192E-10
778	PIK3R2	7.05379390716553	2.186443567276	1.66551029805873E-11	2.75099560110314E-10
801	IRF2BP2	6.98066520690918	2.08600974082947	1.79751025105796E-11	2.96282726559212E-10
789	PRH1-PRR4	7.02541637420654	2.39593958854675	1.80387619690446E-11	2.97125254519326E-10
803	RPL13AP5	6.97427272796631	2.74772691726685	1.8373295589908E-11	3.02425211495873E-10
802	ZNF548	6.97565507888794	2.53579950332642	1.89325605973629E-11	3.11198216730838E-10
804	IER2	6.96997594833374	2.25881791114807	1.96468574447894E-11	3.22715301967602E-10
807	FTO	6.95378589630127	2.0863721370697	1.97385074811722E-11	3.23996041717979E-10
749	KLHL35	7.15490865707397	4.6476035118103	2.09501260678532E-11	3.42696606383405E-10
796	SMC6	7.00335788726807	2.63841819763184	2.10757029722422E-11	3.44512836853367E-10
815	MKLN1	6.93566799163818	2.09967851638794	2.30929843058695E-11	3.77227880185397E-10
773	NYAP2	7.06910800933838	2.08913683891296	2.402203171403E-11	3.92133592817723E-10
811	SRP9	6.94819593429565	2.69165396690369	2.45966534580328E-11	4.0068523645596E-10
814	PTPRN2	6.93793678283691	2.3650004863739	2.47455736635327E-11	4.02557457276398E-10
806	BPGM	6.95830535888672	3.14521288871765	2.57763512032747E-11	4.18750791907246E-10
812	PEG10	6.94471216201782	2.64942908287048	2.59223306561712E-11	4.20545427343885E-10
781	NAPB	7.04260110855103	4.06278944015503	2.71727028241142E-11	4.3992661592069E-10
823	UPF3A	6.90960502624512	2.30362272262573	2.74792290189655E-11	4.44281923920284E-10
827	DDR1	6.90024280548096	2.23731184005737	2.74778878784291E-11	4.44281923920284E-10
824	TSC2	6.90599155426025	2.02986693382263	2.81687341916822E-11	4.53880706166113E-10
822	SPAST	6.91008806228638	2.08108568191528	2.8807497251633E-11	4.63542377650937E-10
816	EHBP1	6.93508291244507	2.39274477958679	2.95290539024751E-11	4.74186556429847E-10
813	TBC1D20	6.9381365776062	2.20461750030518	3.04182806857937E-11	4.87474557729167E-10
819	SCD5	6.92264986038208	2.86570596694946	3.10839100129129E-11	4.9746857605801E-10
836	SNRNP27	6.87841892242432	2.38971900939941	3.13793831259976E-11	5.0185825031896E-10
805	SRF	6.96237754821777	2.51224374771118	3.1733333012832E-11	5.07176603064736E-10
826	PAFAH1B3	6.90333414077759	2.93796801567078	3.19983829404382E-11	5.11067901771558E-10
837	SHD	6.87384414672852	2.46501684188843	3.36189173502908E-11	5.35866538599587E-10
840	ABAT	6.86877679824829	2.1938271522522	3.43705712430947E-11	5.4747905209411E-10
842	FUBP1	6.86139011383057	2.00521230697632	3.56700119348517E-11	5.6741430670846E-10
844	PWP1	6.86011791229248	2.59764742851257	3.58251309814568E-11	5.69499364044823E-10
846	CNRIP1	6.8551983833313	2.71443891525269	3.64412805935261E-11	5.78905548047123E-10
833	FAM5B	6.8912501335144	2.83517932891846	3.70475291683133E-11	5.87748007957581E-10
838	LUST	6.87270402908325	2.51727795600891	3.71763995980404E-11	5.89397724818732E-10
831	IFT81	6.89434099197388	2.92739295959473	4.11455291298986E-11	6.4987512558118E-10
825	KCTD13	6.90364027023315	2.74498414993286	4.17067107595544E-11	6.58138008694741E-10
820	GPR173	6.92180156707764	2.76999235153198	4.20764201610588E-11	6.63530018598427E-10
858	TMED4	6.82924032211304	2.35156011581421	4.23482328420534E-11	6.67372084562127E-10
828	TACC2	6.89776039123535	2.85913181304932	4.49029361946658E-11	7.06315430964783E-10
843	RASA4	6.86072874069214	2.2501859664917	4.49088507571124E-11	7.06315430964783E-10
852	USPL1	6.84246206283569	2.5916211605072	4.50796276670195E-11	7.08530896430673E-10
863	UBE2V2	6.81359910964966	2.80173754692078	4.6482530768586E-11	7.30096302244514E-10
847	ASNS	6.85149431228638	3.03712344169617	4.83209981943094E-11	7.57967657768485E-10
862	MAP3K13	6.81441164016724	2.08759713172913	4.89494397873481E-11	7.67317293714843E-10
799	MLLT4-AS1	6.99764680862427	3.99799847602844	4.9635166218499E-11	7.77038035063693E-10
850	ZNF568	6.8447413444519	2.82036089897156	5.09015767890854E-11	7.95811714736817E-10
865	SGK196	6.80483627319336	2.45964598655701	5.19715095108835E-11	8.12003413110018E-10
841	SMIM18	6.86477327346802	3.24071192741394	5.33012519068156E-11	8.3223035772237E-10
864	PROX1	6.80984163284302	2.2998673915863	5.37238552924007E-11	8.38276176848356E-10
874	TRAP1	6.7847785949707	2.53644037246704	5.55721698894231E-11	8.66545369322499E-10
869	GNAO1	6.79652166366577	2.10523056983948	5.72453827494875E-11	8.91462285209967E-10
856	TRIM52	6.8365650177002	2.73250532150269	5.78864373771422E-11	9.00852927539415E-10
866	ZHX2	6.80044746398926	2.28960275650024	5.83131349797685E-11	9.06897514859354E-10
855	MYEF2	6.83927631378174	2.50222778320312	5.86674148077911E-11	9.11808652977258E-10
839	KIAA0947	6.87004804611206	2.72144961357117	5.98528303851413E-11	9.29622387214726E-10
848	GPM6B	6.85123443603516	3.79089426994324	6.0179454983784E-11	9.34082942821695E-10
835	HOXA5	6.88797473907471	3.39995265007019	6.12385316355593E-11	9.49277395497289E-10
882	EXOC4	6.76743936538696	2.2137086391449	6.1506683013182E-11	9.52810525735925E-10
871	WDR47	6.78744029998779	2.60061097145081	6.28191540956934E-11	9.7187098883775E-10
878	C20orf112	6.77622413635254	2.1292188167572	6.29601672713016E-11	9.73416789809432E-10
851	CLCN2	6.84304475784302	2.70030236244202	6.39298290178095E-11	9.87763816122529E-10
868	SMAD5	6.79765796661377	2.15416479110718	6.48045259309196E-11	1.00062581564522E-09
881	RHEB	6.76981925964355	2.30479454994202	6.50483156538592E-11	1.00373576845427E-09
849	PDZD4	6.84888362884521	2.8200991153717	6.53990047669866E-11	1.00849012168675E-09
875	WHSC1	6.78259372711182	2.32388281822205	6.59205613889273E-11	1.0158714489643E-09
860	CERS6	6.81993627548218	2.75615358352661	6.59722393437089E-11	1.01600680175233E-09
830	DLX6	6.89623594284058	3.74832367897034	6.65965673213607E-11	1.02495535644818E-09
884	MEST	6.75395345687866	3.16640424728394	6.76961747650549E-11	1.040526668063E-09
859	BEND5	6.81999921798706	3.25068235397339	7.14805598117067E-11	1.09443344518428E-09
857	CDC42EP4	6.83606004714966	3.23295855522156	7.39311370042363E-11	1.13074454704269E-09
891	LAPTM4B	6.73728466033936	2.70037698745728	7.39476189888173E-11	1.13074454704269E-09
893	SMEK2	6.73275232315063	2.14008545875549	7.60491233928171E-11	1.1606311447695E-09
876	KLHDC10	6.782546043396	2.40914678573608	7.69755537873933E-11	1.17401350097115E-09
861	ZNF14	6.81966924667358	3.60890865325928	8.03445209306786E-11	1.22382014325663E-09
897	XPO1	6.72280073165894	2.11022591590881	8.1347415333392E-11	1.23830005114828E-09
898	NUDCD3	6.72227573394775	2.13774943351746	8.32669570541801E-11	1.26589290422677E-09
883	SLC39A10	6.75719594955444	2.57683491706848	8.42723773559236E-11	1.28035633742938E-09
894	MGC21881	6.72595167160034	2.63000750541687	8.48728796959583E-11	1.28865322338363E-09
901	ODC1	6.71820306777954	2.38514494895935	8.50208934510153E-11	1.29007359531118E-09
896	VEZT	6.72354364395142	2.37103915214539	8.52940196735854E-11	1.29338934058165E-09
817	EMILIN3	6.92892980575562	5.41644620895386	8.53884976164409E-11	1.29399357296418E-09
892	TTI1	6.73601484298706	2.54394197463989	8.5973660595038E-11	1.3020282128223E-09
873	SLC38A3	6.78628635406494	2.97919487953186	9.00847672102972E-11	1.36254648540428E-09
853	ZNF727	6.84226322174072	3.99357318878174	9.05738969649335E-11	1.36907040428297E-09
906	PTK2	6.70170593261719	2.31782555580139	9.22985613557148E-11	1.39336120093783E-09
909	CNPY2	6.69785737991333	2.31385374069214	9.3677083141979E-11	1.41237135028702E-09
908	SOX8	6.69822263717651	2.49315977096558	9.39008263856967E-11	1.41484413089797E-09
880	AMOTL1	6.77129077911377	2.64339065551758	9.50582523043838E-11	1.4310492715218E-09
889	MBD5	6.74329328536987	2.29088449478149	9.50971693563839E-11	1.4310492715218E-09
911	LRPPRC	6.69481182098389	2.10818910598755	9.54427019162366E-11	1.4353370397384E-09
902	LOC150776	6.71703004837036	2.41486668586731	9.80903260607868E-11	1.47234946962978E-09
887	SPARCL1	6.74897623062134	3.84018683433533	1.02767230749703E-10	1.5396234203273E-09
912	RRN3	6.6893892288208	2.53936982154846	1.03650363728064E-10	1.55187263923067E-09
895	GFPT1	6.72417545318604	2.29657506942749	1.06974046205658E-10	1.6006236629357E-09
899	MSI2	6.71939849853516	2.53208112716675	1.07658802828778E-10	1.60883684782488E-09
913	SSB	6.67169523239136	2.18701648712158	1.09675025734319E-10	1.63587069240749E-09
904	ANKRD20A1	6.71270513534546	2.136399269104	1.11555242255831E-10	1.66182230696329E-09
910	TIGD1	6.69666051864624	2.09889101982117	1.12543581471377E-10	1.67549168493466E-09
907	AP3M2	6.70150566101074	2.80745553970337	1.13860617930955E-10	1.69403429416621E-09
867	SPEG	6.79872989654541	3.65986204147339	1.14818308651446E-10	1.70721058299947E-09
914	VMA21	6.66612672805786	2.25930452346802	1.17910083476772E-10	1.75208170466175E-09
915	TUG1	6.6573920249939	2.22452998161316	1.24401755933232E-10	1.84738557431632E-09
870	CLVS1	6.78891849517822	3.88905024528503	1.32164432933404E-10	1.96020460767727E-09
919	DMTF1	6.63795328140259	2.13884902000427	1.33963653409735E-10	1.98316443416437E-09
903	LOC286467	6.7149715423584	2.68710446357727	1.34654812721991E-10	1.9921510894023E-09
916	POP7	6.64165782928467	2.64513278007507	1.49576891775741E-10	2.20465355233366E-09
926	RBM4	6.62033224105835	2.19164156913757	1.55961111920953E-10	2.29304462877697E-09
931	MAGEH1	6.61076402664185	2.74115490913391	1.57592733582332E-10	2.31523219588735E-09
927	STRAP	6.61971569061279	2.52948784828186	1.60616364747106E-10	2.35709988562574E-09
922	NUDT11	6.63114738464355	2.95297336578369	1.61574936111867E-10	2.36676804993549E-09
925	IFT52	6.62220144271851	2.76832938194275	1.63415135498523E-10	2.39224406638938E-09
918	OBSL1	6.63799524307251	2.32394433021545	1.69579588764473E-10	2.47942107375018E-09
877	LINC00340	6.77823877334595	4.10337591171265	1.73416823144189E-10	2.53239881195639E-09
938	LRP6	6.58929681777954	2.03120255470276	1.79057615159042E-10	2.6099437985582E-09
935	DZIP3	6.60043859481812	2.36793684959412	1.82003031784104E-10	2.65124465611211E-09
930	TMEM198	6.61230373382568	2.56632924079895	1.9951151082946E-10	2.8938332183139E-09
942	DDX56	6.57048606872559	2.33740878105164	2.01598889194544E-10	2.92232025058872E-09
940	ELF2	6.58482885360718	2.11642527580261	2.03997572250545E-10	2.9552822607501E-09
929	FAM66C	6.61733913421631	2.43580198287964	2.05619963115046E-10	2.97696482050304E-09
946	TSN	6.55754375457764	2.59836053848267	2.19958770519574E-10	3.17873303143785E-09
948	LINC00689	6.55501699447632	3.23943758010864	2.21182630250069E-10	3.19447059762386E-09
905	DRAXIN	6.70920610427856	4.45920515060425	2.47438431060636E-10	3.5584861433529E-09
945	CCNG2	6.55871915817261	2.35323524475098	2.49595399315097E-10	3.58732805107851E-09
932	TTC28-AS1	6.60651922225952	2.85352301597595	2.57118640516213E-10	3.68874144110661E-09
917	CYP3A5	6.64118766784668	3.41066527366638	2.57383100301399E-10	3.69030031097999E-09
957	ZDHHC22	6.52991342544556	2.4646201133728	2.59853863472638E-10	3.72122044148301E-09
941	GPSM1	6.57243204116821	2.54798221588135	2.63783912169462E-10	3.77066128162092E-09
934	ACTL6B	6.60484218597412	3.25599360466003	2.66629508501548E-10	3.80903892543286E-09
962	AASS	6.52279853820801	2.13405728340149	2.69123660277457E-10	3.84003796224809E-09
943	ZNF669	6.56820726394653	2.41052579879761	2.75039181268405E-10	3.91972205025478E-09
933	PTPRG-AS1	6.60630798339844	2.35776233673096	2.79417179383164E-10	3.97972057177969E-09
949	MBOAT2	6.55232954025269	2.32771873474121	2.80159352547928E-10	3.98789328392441E-09
937	TTC28	6.58953189849854	2.36086535453796	2.86545944764641E-10	4.07390591098156E-09
964	DHX30	6.50996971130371	2.01625394821167	2.86904511138283E-10	4.076556839125E-09
966	PRPF3	6.50369691848755	2.39427900314331	3.11983357828021E-10	4.42228474776452E-09
959	CCNE2	6.5263934135437	3.01907825469971	3.22152216903421E-10	4.56369462295121E-09
944	OSGEPL1	6.5627646446228	3.02862191200256	3.30839495207982E-10	4.68116145967519E-09
970	GRIA2	6.48409795761108	2.48870801925659	3.40082384572471E-10	4.80906946924391E-09
960	CHERP	6.52610778808594	2.18781352043152	3.57930718450276E-10	5.04940261894772E-09
965	CELF5	6.50935459136963	2.55645823478699	3.73080154912619E-10	5.25373159884678E-09
955	BAI3	6.53469038009644	2.72863483428955	3.75452484592464E-10	5.28085959029519E-09
975	ARMCX1	6.47104167938232	2.84209752082825	3.89064053767464E-10	5.46257923979618E-09
961	CLSTN3	6.52585744857788	2.6341245174408	3.96083654696874E-10	5.5578420883591E-09
980	SLC39A6	6.46169805526733	2.54624128341675	3.96995144675348E-10	5.56733392349336E-09
972	ASNSD1	6.48273944854736	2.75475001335144	4.02236049382154E-10	5.63749293826373E-09
986	HSPE1	6.45012712478638	2.13256454467773	4.14924220517437E-10	5.79816819302419E-09
992	KLF10	6.44382762908936	2.63849782943726	4.21749552107996E-10	5.89007069058372E-09
976	CXXC5	6.4696683883667	2.54728245735168	4.25535375132958E-10	5.93944071620462E-09
996	MRPL32	6.43853187561035	2.61192655563354	4.35064495469473E-10	6.06529584443199E-09
969	PBX1	6.484787940979	2.59191226959229	4.43905512894697E-10	6.17401408010792E-09
995	ARMC1	6.43921613693237	2.39785766601562	4.49370946024241E-10	6.24636163587452E-09
985	MXD4	6.45063734054565	2.05005526542664	4.56306328370222E-10	6.33904498168744E-09
987	BAZ1B	6.44980525970459	2.07143950462341	4.57954153399698E-10	6.35820754831492E-09
967	GRPEL2	6.49863386154175	3.03158068656921	4.58305206141751E-10	6.35935390314793E-09
973	RP9	6.47632455825806	2.4448139667511	4.67022532232734E-10	6.46894485290324E-09
1000	KIF21A	6.42994117736816	2.27833080291748	4.66836861657284E-10	6.46894485290324E-09
1002	SCG5	6.42421627044678	2.98915958404541	4.77364684607185E-10	6.60833426043588E-09
997	KRIT1	6.4365816116333	2.16410446166992	4.79984067923747E-10	6.63683749728073E-09
1003	RAD21	6.4227237701416	2.01442885398865	4.80899662572397E-10	6.64561809083419E-09
979	SLC4A8	6.46329641342163	2.17185711860657	4.82018466898669E-10	6.65719498948214E-09
1006	PRPF6	6.42113876342773	2.3223865032196	4.9235508643476E-10	6.79599217791009E-09
999	PARP2	6.43236017227173	2.6511287689209	5.03206874768061E-10	6.93365796146382E-09
977	CRHR1-IT1	6.4688835144043	2.39441561698914	5.19785988942556E-10	7.1496230743864E-09
998	ZNF7	6.43243646621704	2.79559540748596	5.3865221994663E-10	7.39624143864109E-09
1008	SPOCK1	6.41247653961182	2.70652198791504	5.46064350027792E-10	7.48950754670986E-09
991	MSH2	6.44400978088379	2.85905003547668	5.51078951238363E-10	7.553736133699E-09
1004	ZNF736	6.42148876190186	2.51274490356445	5.53325753220639E-10	7.58014678472184E-09
1020	C12orf57	6.39030694961548	2.4722843170166	5.87181471016505E-10	8.01612698702993E-09
1016	EIF3B	6.39782190322876	2.03329944610596	5.98537832092063E-10	8.16645569754182E-09
982	SCN8A	6.45470952987671	2.53429698944092	6.10474880243932E-10	8.31495572941792E-09
1012	SMCR7L	6.40639638900757	2.07362389564514	6.13513253696775E-10	8.34674033719805E-09
1026	ACP1	6.37643003463745	2.54102277755737	6.24666978151333E-10	8.49360622531141E-09
1005	ZNF134	6.42132663726807	3.02207612991333	6.30031579561095E-10	8.55672476690602E-09
1028	RHBDD2	6.37301397323608	2.34702491760254	6.37479439091752E-10	8.64300972772023E-09
1023	ZHX1	6.38665390014648	2.25767374038696	6.37868107595926E-10	8.64333180578782E-09
1027	MDH2	6.37523221969604	2.2879900932312	6.52674815110196E-10	8.8338603832572E-09
1029	DANCR	6.3704981803894	2.69651794433594	6.7421148357155E-10	9.10973941806944E-09
1030	SLC25A36	6.36159610748291	2.04287362098694	6.83355552772864E-10	9.22276901594191E-09
1021	MMP16	6.38730669021606	2.38772034645081	6.84918900137213E-10	9.23860425321756E-09
1015	RAI1	6.39811372756958	2.17874002456665	6.90916983689621E-10	9.30890766534264E-09
963	HOXA2	6.51769161224365	4.70082807540894	6.92792858731669E-10	9.3288752995556E-09
958	GLI2	6.52687549591064	4.30835580825806	6.94725182413286E-10	9.34957992650063E-09
1018	HOTAIRM1	6.39286994934082	2.51953721046448	7.06822142350915E-10	9.50697857110947E-09
1035	RHOBTB3	6.35604953765869	2.13473105430603	7.33103501131288E-10	9.84370154636943E-09
1010	FAM161A	6.41184186935425	2.5168125629425	7.60202082197687E-10	1.01902357209589E-08
1040	TCEAL4	6.3403787612915	2.23914647102356	7.68934624275E-10	1.03014623928607E-08
988	RAD54B	6.44821548461914	3.1349561214447	7.69639797523141E-10	1.03050809746372E-08
990	PTPRG	6.44480848312378	2.89008855819702	8.01193916065443E-10	1.07094125823511E-08
1037	KCTD7	6.34785652160645	2.29016137123108	8.40348355596207E-10	1.12074837559976E-08
1050	ZNF146	6.31845092773438	2.45878672599792	8.73947942090746E-10	1.16424808528467E-08
1044	NCAPH2	6.33338832855225	2.21815347671509	8.76847305779372E-10	1.1667980497017E-08
1039	C5orf42	6.3432788848877	2.05034708976746	8.90912045129566E-10	1.18418309208411E-08
1054	RAB2A	6.30958557128906	2.37185764312744	9.18644841850437E-10	1.21967610560927E-08
1032	TP73	6.36143922805786	2.53693008422852	9.3110289989023E-10	1.23483221090705E-08
1057	PDP1	6.30385208129883	2.42681217193604	9.76235988275021E-10	1.29107345719052E-08
984	NRXN3	6.45260190963745	3.34803247451782	9.81545068317871E-10	1.29737033974203E-08
1060	PSMC6	6.30082035064697	2.53132915496826	9.8210167556153E-10	1.29738205729785E-08
989	CELF4	6.44754123687744	4.38794469833374	1.00497419930372E-09	1.32685723995028E-08
1007	ANKRD13B	6.42070055007935	2.86709523200989	1.00849288250908E-09	1.33076113733203E-08
1042	PGM2L1	6.33893489837646	2.16867208480835	1.00909826591906E-09	1.33081857052109E-08
1065	SUPT16H	6.29207754135132	2.11975812911987	1.01978282480628E-09	1.34336770821513E-08
1036	SCN3B	6.34947919845581	2.37058973312378	1.02336576673842E-09	1.34663564172035E-08
1048	SLC25A29	6.32173299789429	2.36495614051819	1.04048547252768E-09	1.36688513046538E-08
1024	BAHCC1	6.38159942626953	2.82005405426025	1.04451393283699E-09	1.37141668587455E-08
1022	AGFG2	6.38676166534424	3.1415114402771	1.06235282718521E-09	1.39252291448306E-08
1056	PAR-SN	6.30806541442871	2.51676297187805	1.09482595786159E-09	1.43191869894587E-08
1064	MANBAL	6.29239082336426	2.54800724983215	1.1149198224589E-09	1.45659078404641E-08
1038	RMI1	6.34500360488892	2.78086876869202	1.11710493670037E-09	1.45839129536842E-08
1068	PTPN12	6.27816867828369	2.26224756240845	1.11752942712728E-09	1.45839129536842E-08
1017	ZNF429	6.39627075195312	3.06021213531494	1.13983920081836E-09	1.48586853663091E-08
1052	ZNF606	6.31299352645874	2.61310386657715	1.15577704379488E-09	1.50581600986388E-08
1049	GPR161	6.31856775283813	2.21520519256592	1.17958491737493E-09	1.53598946415297E-08
1071	NME1	6.26883220672607	2.68787336349487	1.20067401503922E-09	1.5625914681439E-08
1062	FANCL	6.29470872879028	2.81771898269653	1.21106889166798E-09	1.57525413333596E-08
1075	TCEA1	6.26204013824463	2.1820113658905	1.22355757478849E-09	1.59062484722503E-08
1076	FKBP3	6.25960206985474	2.34662485122681	1.22775638981642E-09	1.59520778108566E-08
1046	MEIS3	6.32528066635132	2.77656245231628	1.25918619754868E-09	1.63335620345772E-08
1033	PHF21B	6.36123991012573	3.31877779960632	1.31161331856229E-09	1.69764333680145E-08
1082	GCSH	6.24880266189575	2.59556698799133	1.32068310011234E-09	1.70844893005248E-08
1083	CDK2AP1	6.24293756484985	2.32179570198059	1.34689359224689E-09	1.74045398941406E-08
1067	METTL21D	6.28478670120239	2.91688227653503	1.37162772120504E-09	1.77048360787262E-08
1085	IK	6.23521041870117	2.22784352302551	1.40727724461262E-09	1.8145219823568E-08
1072	HID1	6.26629734039307	2.50017070770264	1.47598616767973E-09	1.90001132432947E-08
1073	MTERFD1	6.26365518569946	2.88654947280884	1.49137990081729E-09	1.91774290612152E-08
1025	TSPAN18	6.37783050537109	4.76764440536499	1.54228049269657E-09	1.97997050135561E-08
1092	SPSB3	6.22192811965942	2.1973340511322	1.54198930360191E-09	1.97997050135561E-08
1097	YTHDF2	6.21494483947754	2.12079739570618	1.57812766507935E-09	2.02160799757001E-08
1069	RPTOR	6.27327632904053	2.1490752696991	1.61015214305156E-09	2.05706923734193E-08
1096	TLK1	6.21756744384766	2.22925710678101	1.62570845358335E-09	2.07582374294207E-08
1095	SGCE	6.21896982192993	2.53096699714661	1.6285583359879E-09	2.07834228158456E-08
1093	YAE1D1	6.22152471542358	2.8859338760376	1.70041128914338E-09	2.16653802015332E-08
1091	SAP130	6.22198867797852	2.05321216583252	1.71541607239327E-09	2.18448091885522E-08
1102	PCMTD1	6.20277881622314	2.0152370929718	1.72369484710963E-09	2.19384396285001E-08
1103	SENP7	6.19866704940796	2.15916752815247	1.76599979244269E-09	2.24648072415669E-08
1051	LOC440297	6.31542015075684	3.2368950843811	1.77085446349202E-09	2.25023920720343E-08
1100	KBTBD6	6.20779085159302	2.2697868347168	1.77953469165371E-09	2.26005676710508E-08
1077	ZNF821	6.2587456703186	3.06265711784363	1.78290118129077E-09	2.26311883065666E-08
1094	DOCK7	6.22066497802734	2.31147503852844	1.80354865912504E-09	2.28810142153378E-08
1099	PPP2CB	6.20805501937866	2.6233217716217	1.8107039739146E-09	2.29594937506109E-08
1087	KIF5A	6.22749471664429	2.47151327133179	1.8187736606585E-09	2.30494772211649E-08
1031	GUCY1B2	6.36157655715942	6.65054893493652	1.92673926320717E-09	2.43786037330796E-08
1089	SIAH1	6.22463226318359	2.77535104751587	1.95014270672896E-09	2.46483885547397E-08
1053	CACNG2	6.3099889755249	3.57195663452148	1.95568940420835E-09	2.47053115883088E-08
1112	HBS1L	6.1771183013916	2.01357102394104	1.97268505451454E-09	2.49067261200594E-08
1119	H2AFV	6.16693449020386	2.07366371154785	2.07651545143202E-09	2.61758089316758E-08
1107	C3orf70	6.189133644104	2.19564461708069	2.09386473115611E-09	2.63804680968955E-08
1080	KCNH8	6.25099754333496	3.17707681655884	2.13571115772985E-09	2.68505597038159E-08
1116	HTATSF1	6.17068910598755	2.37169742584229	2.18502491299225E-09	2.74559682170475E-08
1113	RRP7B	6.17588138580322	2.13268971443176	2.27243518190751E-09	2.85089511221723E-08
1118	AGO2	6.16982126235962	2.00833320617676	2.27619453643607E-09	2.854099724194E-08
1108	TTC32	6.18776988983154	2.82393670082092	2.31883386290829E-09	2.90142096549635E-08
1115	NT5C3B	6.17509078979492	2.63988351821899	2.33719017198412E-09	2.91822279460284E-08
1127	ZNF195	6.15393781661987	2.29972505569458	2.36446011278964E-09	2.95071666130324E-08
1133	FAM32A	6.14315891265869	2.31876420974731	2.37011538110559E-09	2.9562165833E-08
1109	CHPF	6.18558025360107	2.59943842887878	2.37293031145228E-09	2.95816986089782E-08
1123	METTL16	6.16014814376831	2.04817056655884	2.41686288587758E-09	3.00660789468993E-08
1124	RUVBL1	6.15918207168579	2.64658761024475	2.41609954032867E-09	3.00660789468993E-08
1126	NXT1	6.15425491333008	2.45251274108887	2.41629335286695E-09	3.00660789468993E-08
1088	SCML2	6.22537565231323	3.07927560806274	2.52346012705887E-09	3.12935479421552E-08
1074	LOC284998	6.26251697540283	4.04648923873901	2.53874964665658E-09	3.1466679293934E-08
1142	ZBTB16	6.12884140014648	2.42191553115845	2.56934271251003E-09	3.18292110295568E-08
1138	ZNF260	6.13962936401367	2.22809886932373	2.58384049808995E-09	3.19920784306109E-08
1120	LOC100506548	6.16407012939453	2.46630883216858	2.62077002817817E-09	3.24154354503542E-08
1131	LOC729852	6.14826107025146	2.5826678276062	2.66096637099295E-09	3.289543291406E-08
1141	PAXBP1	6.13010835647583	2.09404706954956	2.69851800084958E-09	3.33422521482124E-08
1114	ZNF74	6.17517995834351	2.72443056106567	2.70171137053033E-09	3.33643042348182E-08
1105	LOC100506054	6.19429206848145	3.24951887130737	2.74327341521483E-09	3.38599135553822E-08
1125	SOCS7	6.15867519378662	2.16193675994873	2.80221176111142E-09	3.45513731252916E-08
1134	ZNF211	6.1423282623291	2.85632276535034	2.90080528741209E-09	3.56927137857885E-08
1079	PRPH	6.25187110900879	4.76761817932129	2.92206106085661E-09	3.59355858190289E-08
1144	ZNF43	6.11663150787354	2.03967952728271	2.973968084354E-09	3.65360000238635E-08
1106	CPLX2	6.19009256362915	3.04421782493591	2.98812671909126E-09	3.66893068471084E-08
1122	BCL9	6.16060352325439	2.34460258483887	2.98954497234312E-09	3.66893068471084E-08
1146	MBIP	6.11239719390869	2.54967713356018	2.9939859513867E-09	3.67247805512923E-08
1155	EIF1B	6.10467672348022	2.13682508468628	2.99622579549005E-09	3.67332319834251E-08
1154	ELMO2	6.10550975799561	2.22018527984619	3.07772410696928E-09	3.76933677340613E-08
1158	RNF38	6.0964994430542	2.10002207756042	3.16021960043139E-09	3.86238191206491E-08
1139	ECE1	6.13598299026489	2.49827980995178	3.2033144591465E-09	3.91101578759506E-08
1164	GNL3	6.08921718597412	2.30523037910461	3.21066042882332E-09	3.91796511680108E-08
1140	SERTAD2	6.13027286529541	2.30622529983521	3.24651646753096E-09	3.95968017764873E-08
1117	PAK7	6.17005634307861	2.91646385192871	3.25019346740209E-09	3.96212467673113E-08
1167	JAM2	6.08435821533203	2.05116558074951	3.45739107251376E-09	4.20173242398979E-08
1137	ELAVL2	6.14012050628662	3.33925127983093	3.6241564084634E-09	4.39537986128336E-08
1168	EXOC6B	6.08222389221191	2.33071541786194	3.63527546328461E-09	4.40660873200405E-08
1147	PMS2L2	6.11127471923828	2.78215622901917	3.64228512207449E-09	4.41284733511286E-08
1151	DROSHA	6.1080379486084	2.02377104759216	3.80557714246778E-09	4.60597343875788E-08
1179	ADNP	6.06593465805054	2.11968207359314	3.82050308905458E-09	4.62167702591148E-08
1177	TSPYL2	6.07105541229248	2.10828757286072	3.90360208563026E-09	4.71979167944044E-08
1183	CRIPT	6.04962396621704	2.03609418869019	4.00982620866618E-09	4.84081261867824E-08
1181	NHSL1	6.06020736694336	2.00223803520203	4.02887590380604E-09	4.86133238194344E-08
1157	ZNF557	6.09877490997314	2.10895276069641	4.10675885187499E-09	4.95026413056035E-08
1160	FAM215A	6.0948486328125	2.52274537086487	4.17397070150306E-09	5.02616522805295E-08
1174	USP1	6.07346820831299	2.54624080657959	4.18221969089143E-09	5.03353941049056E-08
1162	PTPN4	6.0924220085144	2.47407245635986	4.18741544709757E-09	5.03723322904789E-08
1110	SDK2	6.18321371078491	4.11068820953369	4.21457396895007E-09	5.06732989992647E-08
1171	SRC	6.07894659042358	2.37001490592957	4.3538798644495E-09	5.22421471475941E-08
1149	STK32B	6.10836553573608	3.30736136436462	4.40897180871219E-09	5.28229166723101E-08
1169	YPEL1	6.07999420166016	2.05430126190186	4.43339130674918E-09	5.30886281555415E-08
1135	COL5A2	6.14221525192261	3.7423243522644	4.44534190370186E-09	5.32048349323305E-08
1193	MTMR4	6.0356707572937	2.04686641693115	4.51800883443058E-09	5.40472511375367E-08
1156	ZNF558	6.10190010070801	3.20160984992981	4.52074937063962E-09	5.40527357864564E-08
1165	LONRF2	6.08861684799194	2.39590549468994	4.52650813166114E-09	5.40942843625257E-08
1150	FAXC	6.10813331604004	2.66646265983582	4.5888257096115E-09	5.4811359434119E-08
1197	RUVBL2	6.02894926071167	2.3378005027771	4.5948469437155E-09	5.48556172927648E-08
1195	HSDL1	6.03516292572021	2.50465941429138	4.85737509827385E-09	5.79022579656339E-08
1175	WDR19	6.07229995727539	2.7459077835083	4.97186764331784E-09	5.91816892325831E-08
1203	SCOC	6.0108494758606	2.72442674636841	4.97220136674999E-09	5.91816892325831E-08
1172	DGKI	6.07527685165405	2.78976440429688	5.00031315482343E-09	5.94863974812395E-08
1152	ZIK1	6.10758399963379	3.72008419036865	5.04217447247534E-09	5.99542894352665E-08
1182	KIF3B	6.05916881561279	2.31693887710571	5.12963534162685E-09	6.09219086198362E-08
1145	ZNF35	6.11340141296387	3.55923366546631	5.35024035759913E-09	6.33628965550465E-08
1210	NGRN	5.99649572372437	2.3790647983551	5.41057616458517E-09	6.40454308017813E-08
1153	MIR17HG	6.10555076599121	3.65220665931702	5.59294534950043E-09	6.6138044707073E-08
1198	SESTD1	6.02543354034424	2.52174830436707	5.80546750777343E-09	6.84537248385458E-08
1199	CDC42BPA	6.02163934707642	2.26540541648865	5.80611049567839E-09	6.84537248385458E-08
1219	FAM156A	5.98466920852661	2.21248698234558	5.8363512140581E-09	6.87760272916319E-08
1205	TSR1	6.00830936431885	2.35025501251221	5.96656112978213E-09	7.02405402186976E-08
1191	CCDC113	6.03709983825684	2.03678369522095	5.97203758054683E-09	7.02700855105972E-08
1194	LOC150622	6.03521966934204	2.53184294700623	6.19071584040891E-09	7.27708662014518E-08
1186	TMEM169	6.04575872421265	3.00182199478149	6.21046093262774E-09	7.29667547868158E-08
1196	ZNF764	6.03218936920166	2.53884148597717	6.2295345439968E-09	7.31183127894491E-08
1211	GABPB1-AS1	5.99371147155762	2.08739352226257	6.30471930161748E-09	7.39275155337186E-08
1208	NOL3	6.00135850906372	2.61355710029602	6.37235755821488E-09	7.45733354600546E-08
1213	CEP250	5.99093961715698	2.1690845489502	6.37239006042179E-09	7.45733354600546E-08
1227	NRSN2	5.96956491470337	2.17937898635864	6.55898722190782E-09	7.66056071686926E-08
1187	LINC00609	6.04480648040771	3.06061363220215	6.62125465617268E-09	7.72186301260986E-08
1188	STXBP4	6.04405927658081	3.11166429519653	6.74536873119527E-09	7.85886885229175E-08
1235	QTRT1	5.95791864395142	2.19074249267578	6.82502728196377E-09	7.9438622211594E-08
1233	RBM48	5.96201229095459	2.27895283699036	6.91268582039368E-09	8.03799098389026E-08
1228	CRY1	5.9694504737854	2.15178442001343	7.0185852480813E-09	8.15312457999282E-08
1226	MYNN	5.97240304946899	2.26027703285217	7.0526264992901E-09	8.184640434208E-08
1190	ZNF555	6.04177236557007	2.30728220939636	7.10049460287054E-09	8.23615647226208E-08
1238	TCP1	5.94754028320312	2.10249352455139	7.10697875320108E-09	8.23964262106318E-08
1218	TCEA2	5.98621845245361	2.5643138885498	7.17822887105508E-09	8.31817656750542E-08
1180	SLCO5A1	6.06514120101929	4.2136869430542	7.203882671252E-09	8.33974413251588E-08
1212	SHROOM2	5.99118709564209	2.55924415588379	7.21259950289055E-09	8.34575631780487E-08
1234	ZNF140	5.96192789077759	2.56248331069946	7.22064731162769E-09	8.3509888780866E-08
1185	LZTS1	6.04676675796509	3.28768730163574	7.2578582781495E-09	8.3858356671341E-08
1206	ZNF713	6.00503540039062	2.06382203102112	7.27331145311789E-09	8.39959312913458E-08
1232	FAHD1	5.96336507797241	2.58027100563049	7.67184459292561E-09	8.8382933379395E-08
1209	SCARA3	5.99920225143433	3.13186407089233	7.79406322741659E-09	8.97036839672446E-08
1249	CSNK2A1	5.92726469039917	2.12947654724121	7.89655948073987E-09	9.08391976011679E-08
1242	LOC646762	5.93915557861328	2.0190281867981	7.9383774392981E-09	9.12316390233938E-08
1248	CLU	5.92731189727783	2.75053477287292	7.95110782221925E-09	9.13336274864622E-08
1251	PSPC1	5.92413282394409	2.03046035766602	8.11724972198386E-09	9.31066232033461E-08
1250	LAS1L	5.92579078674316	2.14538741111755	8.36392262260738E-09	9.58895794961658E-08
1178	MYH7	6.06666898727417	5.50567865371704	8.51899407298668E-09	9.76201710753569E-08
1255	KARS	5.91170454025269	2.22894191741943	8.58403502518781E-09	9.83179176047381E-08
1252	LRP4	5.91916275024414	2.27700972557068	9.10730333057162E-09	1.04160109458194E-07
1265	DYNLT1	5.89972639083862	2.36671495437622	9.19566827684731E-09	1.05069271010808E-07
1263	CD320	5.90672063827515	2.51045227050781	9.34087416554192E-09	1.06676926463368E-07
1230	LPIN3	5.96780920028687	2.13510346412659	9.52224988370183E-09	1.0859124253508E-07
1201	EPHA5	6.01589918136597	4.44196224212646	9.85129284876959E-09	1.12235556717632E-07
1257	SRR	5.91027355194092	2.58855390548706	9.91119888097336E-09	1.12863777257084E-07
1268	PDRG1	5.89352178573608	2.45166563987732	1.01647389772948E-08	1.15473384851897E-07
1270	DIABLO	5.88636255264282	2.28823852539062	1.01816896825893E-08	1.15610499435192E-07
1272	CWC22	5.88364315032959	2.09091019630432	1.07888102045872E-08	1.2238685752196E-07
1274	MED6	5.88212633132935	2.31980586051941	1.0805934216203E-08	1.22522430753942E-07
1258	LOC202781	5.90961027145386	2.49416542053223	1.09278072290244E-08	1.23726597527089E-07
1277	SF3B14	5.867103099823	2.41956782341003	1.09534229693478E-08	1.23898174045831E-07
1267	EFHC1	5.89399862289429	2.26736330986023	1.10788058946498E-08	1.25256609270012E-07
1269	ZNF426	5.89351892471313	2.63611507415771	1.11007411071432E-08	1.25444729896849E-07
1278	ASTN1	5.86685705184937	2.0595908164978	1.12184604892811E-08	1.26654173092999E-07
1259	FLJ42709	5.90959596633911	2.72375249862671	1.12519131524149E-08	1.26910864251476E-07
1261	QSER1	5.90869092941284	2.35758996009827	1.17790989206874E-08	1.32541442772162E-07
1284	MAGI1	5.85284280776978	2.00304794311523	1.21697558453749E-08	1.36677494999313E-07
1279	CREBZF	5.86303043365479	2.00467109680176	1.2223483666208E-08	1.37215845553461E-07
1266	SLC26A10	5.89887714385986	2.45962524414062	1.25934417817426E-08	1.41101353851634E-07
1280	VGLL4	5.86054277420044	2.07829904556274	1.25929729919535E-08	1.41101353851634E-07
1294	COX7A2L	5.83803033828735	2.21550965309143	1.28672403359202E-08	1.44032823533368E-07
1253	ATAD5	5.91273069381714	3.0626335144043	1.30461436281057E-08	1.45828672947292E-07
1282	NUP35	5.858717918396	2.8392219543457	1.3299154356907E-08	1.48376716956052E-07
1285	ZNF776	5.84903287887573	2.37359571456909	1.36577793283581E-08	1.52162822752347E-07
1298	TP53	5.83574342727661	2.11330509185791	1.3717135607353E-08	1.52680485900264E-07
1301	CIAPIN1	5.8247447013855	2.24829006195068	1.38781370929615E-08	1.54399978949688E-07
1276	ZNF304	5.86968612670898	2.87095212936401	1.4040485465503E-08	1.5605956768461E-07
1240	GPR153	5.94274520874023	4.03125286102295	1.41033643980661E-08	1.56684938617539E-07
1256	MORN4	5.91129112243652	2.74113273620605	1.46510274922295E-08	1.62540626314261E-07
1288	TMEM237	5.84854984283447	2.40236687660217	1.47761658611726E-08	1.63852183795756E-07
1283	EGFEM1P	5.85870265960693	2.24475741386414	1.49239746022455E-08	1.65259122220097E-07
1292	FAM200A	5.84168100357056	2.72069573402405	1.56066321870721E-08	1.724958889328E-07
1296	FRY	5.83712339401245	2.14028000831604	1.58866202628975E-08	1.75345054774925E-07
1291	SNAP91	5.84209680557251	2.64974474906921	1.68586685565547E-08	1.85727638804909E-07
1310	SETD4	5.81015634536743	2.51262259483337	1.79842520094991E-08	1.97851831443101E-07
1316	PHC1	5.78764390945435	2.02702832221985	1.81522526427148E-08	1.99514736007119E-07
1300	SVOP	5.83380842208862	2.68883442878723	1.8530748919269E-08	2.03486007835793E-07
1322	KIFAP3	5.77262306213379	2.45608758926392	1.89522301068604E-08	2.07921501765213E-07
1314	CSMD2	5.79002046585083	2.06502985954285	1.91427509982231E-08	2.0991444451107E-07
1305	GPRASP2	5.81398057937622	2.88485527038574	1.94088354826425E-08	2.12537067610665E-07
1312	CREB3L4	5.80237579345703	2.78019237518311	1.94389704257973E-08	2.12764181538342E-07
1334	IDH3B	5.75855398178101	2.06090593338013	1.975028095944E-08	2.15876859624041E-07
1286	ANXA2R	5.84865427017212	3.75949311256409	1.98691921902121E-08	2.16976342193344E-07
1324	DGKG	5.77088594436646	2.36902928352356	2.11872080828092E-08	2.31049820740985E-07
1332	CACFD1	5.76026725769043	2.37072157859802	2.1538401273621E-08	2.34663556838541E-07
1321	TOPBP1	5.78167915344238	2.42727828025818	2.16414151871922E-08	2.3556919123338E-07
1333	PODXL2	5.75946044921875	2.16314840316772	2.17327030173385E-08	2.36454204716894E-07
1318	DZIP1	5.78528499603271	2.17738342285156	2.17666002384569E-08	2.36714276055138E-07
1325	FAM92A1	5.77084541320801	2.6004102230072	2.1922656498907E-08	2.38301992580593E-07
1289	CACNA2D1	5.84721088409424	3.8095440864563	2.19471844564323E-08	2.38459179373879E-07
1344	GARS	5.73788928985596	2.15973997116089	2.23957983224605E-08	2.43110393705682E-07
1315	KLF9	5.78834199905396	2.57039999961853	2.2469760045263E-08	2.43801528370178E-07
1341	PSPH	5.7462100982666	2.00490474700928	2.30538068621796E-08	2.49681055938539E-07
1304	HOXA3	5.82218027114868	3.11879420280457	2.32534676408373E-08	2.51613355203687E-07
1342	ZBTB17	5.74391222000122	2.30463123321533	2.34882150879191E-08	2.53805594239258E-07
1317	ZFHX2	5.7875337600708	2.53477263450623	2.38223832853382E-08	2.57119985473925E-07
1326	CAMSAP1	5.77065229415894	2.40880298614502	2.43201960571396E-08	2.62317014485158E-07
1308	IGDCC4	5.81146049499512	3.24165654182434	2.47923565297923E-08	2.67288009451371E-07
1355	AZIN1	5.71438550949097	2.03373718261719	2.49847701884415E-08	2.69239884751331E-07
1343	WRN	5.73806047439575	2.15433239936829	2.5149287385194E-08	2.70766373184412E-07
1320	ZNF542	5.78376340866089	2.7805278301239	2.57855673541964E-08	2.77238741875395E-07
1352	DCTPP1	5.71874332427979	2.37429618835449	2.67352483572827E-08	2.86279879109674E-07
1335	RFX4	5.75613403320312	2.96188497543335	2.71581677468685E-08	2.90545781956788E-07
1346	PRR3	5.73301076889038	2.57881665229797	2.82540789006203E-08	3.0186112442043E-07
1351	ZSCAN21	5.72023057937622	2.47795033454895	2.89767238274176E-08	3.0902416955255E-07
1319	ONECUT2	5.78393697738647	3.76043820381165	2.96977502107361E-08	3.16571067277901E-07
1366	DNAJC2	5.6948504447937	2.04659128189087	2.98823867167179E-08	3.18252793063031E-07
1347	ZFP1	5.72657489776611	2.80614018440247	2.9929363817363E-08	3.18609847810364E-07
1372	RBM12B	5.68899583816528	2.03488397598267	3.02484708437301E-08	3.21717683163265E-07
1365	LIG3	5.6965537071228	2.07798218727112	3.0405404726991E-08	3.23241659050049E-07
1373	WDR75	5.6841402053833	2.39022064208984	3.1466869474332E-08	3.3377710271788E-07
1357	ZNF696	5.71236419677734	2.21878743171692	3.25152987355608E-08	3.44435315675533E-07
1367	OSBPL6	5.69484901428223	2.3013060092926	3.26548766274039E-08	3.4575923459843E-07
1339	LRP8	5.75005054473877	3.37051653862	3.29421146208439E-08	3.48333449513084E-07
1361	MZT2B	5.70735549926758	2.3387553691864	3.29306887965826E-08	3.48333449513084E-07
1378	ZNF326	5.67502975463867	2.11902904510498	3.35119683022081E-08	3.53727487168494E-07
1377	CTCF	5.67734479904175	2.19206166267395	3.37442340741946E-08	3.55861944916016E-07
1393	ZNF138	5.66266012191772	2.4437837600708	3.37438857786886E-08	3.55861944916016E-07
1370	SIM2	5.69151258468628	2.35338187217712	3.44693148994539E-08	3.63185139105189E-07
1380	HDAC9	5.67482566833496	2.43515658378601	3.48346118047402E-08	3.66707828980923E-07
1395	HSF2	5.66186380386353	2.3217568397522	3.50934623608056E-08	3.69268658142178E-07
1374	GLT25D2	5.68309640884399	2.55139994621277	3.54876395127329E-08	3.73084877717972E-07
1402	IWS1	5.6488208770752	2.04847407341003	3.61615708187473E-08	3.79664435466688E-07
1390	SPIN3	5.66352128982544	2.42652773857117	3.63964940147977E-08	3.81792452273915E-07
1399	DPP6	5.65812969207764	2.13620948791504	3.65284869511868E-08	3.83007411211071E-07
1371	DTX3	5.68930625915527	2.27539420127869	3.66142477311765E-08	3.83736757416215E-07
1364	ZCCHC14	5.70146608352661	2.31909513473511	3.69938954117457E-08	3.87201682157583E-07
1397	ZNF334	5.65999698638916	2.53090381622314	3.71651735459741E-08	3.88822570940788E-07
1396	LMAN2L	5.66016054153442	2.48852944374084	3.85455139936059E-08	4.0290778660748E-07
1379	LOC284412	5.67493057250977	2.19671988487244	3.9227268805087E-08	4.09491885816346E-07
1369	ZBTB10	5.69234466552734	2.95526671409607	4.02967600073059E-08	4.19915995395094E-07
1391	C1orf21	5.66340827941895	2.07598185539246	4.07214918388633E-08	4.23782625525182E-07
1382	PCDHA2	5.67287063598633	2.72610998153687	4.08972703132539E-08	4.25051665045955E-07
1384	SS18L1	5.67082738876343	2.55012822151184	4.08907925183601E-08	4.25051665045955E-07
1392	CNTROB	5.66323184967041	2.24596834182739	4.09261069279999E-08	4.25164810831845E-07
1387	ZNF780B	5.66824293136597	2.06977391242981	4.12962021599934E-08	4.28445836338854E-07
1426	DCAF13	5.61028909683228	2.35164618492126	4.3566807477968E-08	4.50032011305342E-07
1430	POLR2K	5.60618209838867	2.47695994377136	4.44986942949334E-08	4.58888162156607E-07
1412	KLHL42	5.63228940963745	2.10652947425842	4.49088555443663E-08	4.62684276826386E-07
1416	ALKBH4	5.63057947158813	2.08746862411499	4.5312566515461E-08	4.66640630645743E-07
1413	ZNF107	5.6319375038147	2.45956993103027	4.55352179892725E-08	4.68729758059065E-07
1403	PCDHA12	5.64863586425781	2.78905010223389	4.5808113126844E-08	4.71129382337137E-07
1420	AKT1	5.62251806259155	2.15604138374329	4.59683435252622E-08	4.72572128793126E-07
1427	LDOC1L	5.60895442962646	2.01868867874146	4.63903250076718E-08	4.76496634055383E-07
1418	ST7	5.62990236282349	2.62047576904297	4.75048162132278E-08	4.87732586400743E-07
1436	RNF19A	5.59144020080566	2.00392603874207	4.85793278440335E-08	4.98332593899427E-07
1443	VBP1	5.58232688903809	2.35109210014343	5.03032088592275E-08	5.15346801487743E-07
1423	CCNB1IP1	5.61733722686768	2.86555671691895	5.09081341526529E-08	5.21318662144287E-07
1407	LRRC49	5.64065647125244	3.04917645454407	5.09310884633533E-08	5.213283324732E-07
1417	ZNF71	5.63022994995117	2.74014329910278	5.12041072779728E-08	5.23896537790956E-07
1411	ZNF398	5.63343191146851	2.53446364402771	5.17297237650958E-08	5.28133722887957E-07
1440	GFAP	5.58295679092407	2.47423839569092	5.38804680272515E-08	5.49854703013132E-07
1447	DNAJC18	5.57409048080444	2.02248430252075	5.4563658182843E-08	5.5634731283634E-07
1386	FBXO16	5.67034578323364	4.25849676132202	5.55607083655466E-08	5.66026210041435E-07
1449	KIAA1429	5.56939220428467	2.05245566368103	5.56569777977519E-08	5.66763188356643E-07
1439	YES1	5.58371877670288	2.05115294456482	5.58977051438024E-08	5.68969937273788E-07
1376	TFAP2B	5.67822790145874	4.28082990646362	5.68064718255847E-08	5.77723525831172E-07
1453	FARSB	5.55879735946655	2.15734910964966	5.77239968427788E-08	5.86551089325636E-07
1431	CERS6-AS1	5.60068845748901	2.87760019302368	5.98733117036535E-08	6.05274972690029E-07
1441	C12orf43	5.58273410797119	2.33525562286377	6.02396141008513E-08	6.08199275188731E-07
1448	ZNF827	5.56963586807251	2.06955289840698	6.20092718418812E-08	6.25000686317787E-07
1433	CHGA	5.59460544586182	2.85101199150085	6.34913226809718E-08	6.38851091343033E-07
1424	GSG1L	5.61443042755127	3.32684922218323	6.53950624025338E-08	6.56611889811961E-07
1421	CEP89	5.6224536895752	3.2949903011322	6.61688903672849E-08	6.63818863718556E-07
1450	LRP1B	5.56890678405762	2.32065224647522	6.8928778637137E-08	6.9092130799798E-07
1465	MED30	5.53414964675903	2.3012900352478	6.90987943142492E-08	6.91747270552538E-07
1475	CRB1	5.51773738861084	2.19671154022217	7.07149168354923E-08	7.07029767904378E-07
1446	ZNF441	5.57559013366699	3.1755793094635	7.31776851079272E-08	7.29190849586185E-07
1462	SALL3	5.54094839096069	2.36879897117615	7.5544450695504E-08	7.51960748555019E-07
1473	MCPH1	5.52051591873169	2.04678606987	7.55579912843429E-08	7.51960748555019E-07
1483	COPS3	5.50171947479248	2.29247570037842	7.73712602102059E-08	7.68392314188234E-07
1479	SMARCAD1	5.50870656967163	2.01220178604126	7.79761343387208E-08	7.73750614975677E-07
1469	CLHC1	5.5302357673645	2.35691571235657	7.81675860408101E-08	7.7532556237966E-07
1467	MAP3K12	5.53348970413208	2.0172381401062	7.97296620571626E-08	7.90157646646843E-07
1444	LOC100126784	5.58017158508301	3.72689771652222	8.07921184305269E-08	7.99349255282147E-07
1486	ZNF302	5.49944496154785	2.4572446346283	8.13523965711959E-08	8.04220728374519E-07
1432	NKAIN1	5.59629774093628	4.09485149383545	8.1551953740144E-08	8.05857144884877E-07
1492	NDRG2	5.48624849319458	2.28254961967468	8.28730394052805E-08	8.18569979713709E-07
1457	SPSB4	5.54885721206665	2.91036796569824	8.32562077396724E-08	8.22011895173773E-07
1478	RFK	5.51054906845093	2.55101633071899	8.51592775427424E-08	8.40451103282248E-07
1458	ATXN7L2	5.54837274551392	2.90493011474609	8.55548139246797E-08	8.43863131054345E-07
1466	CRNDE	5.53384399414062	2.83280801773071	8.72479696887493E-08	8.59632034129666E-07
1495	PDE4D	5.48218536376953	2.03137350082397	8.88795628553111E-08	8.74979769655403E-07
1506	C16orf80	5.4708948135376	2.45647192001343	8.97561379103544E-08	8.83242161422789E-07
1481	BICD1	5.50636434555054	2.15919756889343	9.0898242852074E-08	8.92997005472511E-07
1464	GAS8	5.53613901138306	3.18820810317993	9.28447366342062E-08	9.11363626986244E-07
1514	RCN2	5.465087890625	2.34928369522095	9.3314878232091E-08	9.15599091054394E-07
1503	MPHOSPH10	5.47389030456543	2.06640863418579	9.39717485766789E-08	9.21280975491398E-07
1499	OGG1	5.47737503051758	2.05796051025391	9.65060675578741E-08	9.44599102874122E-07
1509	UBFD1	5.46967220306396	2.06734013557434	9.83461791558009E-08	9.6217579491297E-07
1463	EN2	5.53643560409546	3.5897421836853	9.96570680415058E-08	9.73392706652003E-07
1493	NRXN2	5.48454284667969	2.0975661277771	1.01068871531518E-07	9.85151148598982E-07
1500	LOC100505783	5.4772424697876	2.27260684967041	1.0141698341966E-07	9.87932615037183E-07
1505	BHLHB9	5.4709906578064	2.51952695846558	1.0327902471071E-07	1.00545293024985E-06
1520	RAE1	5.44924926757812	2.11951327323914	1.04016276597989E-07	1.01221426766638E-06
1502	LOC375295	5.47523164749146	2.57920694351196	1.06210785783868E-07	1.03314524520604E-06
1521	TIMM44	5.44922399520874	2.05537533760071	1.06797352233826E-07	1.03776002105161E-06
1524	PID1	5.44759464263916	2.24144744873047	1.06816639843106E-07	1.03776002105161E-06
1488	WDR90	5.49167680740356	2.77841782569885	1.08105048538609E-07	1.04941646708421E-06
1531	NPDC1	5.43611192703247	2.07773351669312	1.09103546315739E-07	1.0586753781379E-06
1522	ZNF430	5.44881868362427	2.06078124046326	1.0924170160282E-07	1.0595818772172E-06
1501	KIAA1107	5.47544956207275	2.5478184223175	1.09911269722069E-07	1.06563992412481E-06
1533	CROCCP2	5.43429327011108	2.07950758934021	1.11113670835895E-07	1.07641652655174E-06
1494	SF3A2	5.48386526107788	2.62370681762695	1.11238918068392E-07	1.07718929409973E-06
1528	MED17	5.44045257568359	2.18534469604492	1.11526127176914E-07	1.07952915746317E-06
1525	BOC	5.44456052780151	2.21553587913513	1.13133488779792E-07	1.09330061821222E-06
1536	BLCAP	5.42840671539307	2.07542681694031	1.14568938267069E-07	1.10581901866088E-06
1461	CSDC2	5.54367971420288	6.26808595657349	1.15476194071907E-07	1.11412184634916E-06
1508	KRBA2	5.47021436691284	2.44977712631226	1.165149381085E-07	1.1232286626121E-06
1498	ZFP69B	5.47896194458008	2.99929261207581	1.16897809935213E-07	1.12646115790296E-06
1538	GLT8D1	5.427086353302	2.07915472984314	1.19499855618581E-07	1.15059901633403E-06
1539	CCDC132	5.42661046981812	2.26145720481873	1.20432738124081E-07	1.15911005087646E-06
1542	KLHDC2	5.41860866546631	2.2367525100708	1.20907964961173E-07	1.16273895983367E-06
1526	ABHD6	5.44260311126709	2.03955364227295	1.21389480039751E-07	1.16689578905095E-06
1537	NCKAP1	5.42746019363403	2.32704210281372	1.23909910561312E-07	1.18967577687687E-06
1491	ELN	5.48933076858521	3.24956583976746	1.25798305299671E-07	1.20637568081356E-06
1523	SETMAR	5.4484281539917	2.39346075057983	1.26326452201289E-07	1.20944557269189E-06
1504	AMER1	5.47134304046631	2.72466564178467	1.29868984960946E-07	1.24235734159329E-06
1540	CCDC126	5.42169809341431	2.54691648483276	1.31787167063324E-07	1.2596896041412E-06
1553	MOAP1	5.39564561843872	2.22924947738647	1.33737039007108E-07	1.27729657496869E-06
1535	BOLA3-AS1	5.42970895767212	2.32284832000732	1.39119640536627E-07	1.32603131016118E-06
1496	FNDC5	5.48096132278442	4.23443746566772	1.43491117417913E-07	1.36495205106855E-06
1552	ZNF131	5.39896297454834	2.13894367218018	1.44079520113959E-07	1.36999900177408E-06
1556	PODXL	5.39337348937988	2.0089271068573	1.44231532727753E-07	1.37086165881994E-06
1559	BRAT1	5.38465166091919	2.01836895942688	1.48298823630596E-07	1.40729404507785E-06
1557	ZFP62	5.39061594009399	2.41289234161377	1.50495340464312E-07	1.42642362314434E-06
1545	KATNAL1	5.41479587554932	2.35526990890503	1.5229982702254E-07	1.44237253212951E-06
1551	GRIK3	5.39984035491943	2.3213324546814	1.52832237919864E-07	1.44625824505389E-06
1571	ZSCAN26	5.37248659133911	2.36474347114563	1.63054730741614E-07	1.53746590459629E-06
1575	CETN3	5.36390781402588	2.32381629943848	1.66640412133929E-07	1.570025776374E-06
1566	ZNF543	5.37561941146851	2.04630613327026	1.67199964956946E-07	1.57467132006768E-06
1583	CCDC12	5.35075759887695	2.04681801795959	1.68901581299024E-07	1.5888017691218E-06
1584	RSPRY1	5.35007667541504	2.1406090259552	1.69303715165934E-07	1.59195228162776E-06
1581	SERF1B	5.35283136367798	2.00077128410339	1.69591730905351E-07	1.59402767389847E-06
1586	PRKRA	5.34870100021362	2.2757785320282	1.7075855792137E-07	1.60372212645741E-06
1570	ZNF862	5.37282180786133	2.05684351921082	1.7514727121985E-07	1.63844323306215E-06
1593	ZDHHC11	5.34223747253418	2.0318455696106	1.81949207310745E-07	1.70072964655182E-06
1572	SPTBN2	5.36844921112061	2.02165269851685	1.82139910267536E-07	1.70184059747411E-06
1605	KANSL2	5.32377815246582	2.13596963882446	1.98201526633369E-07	1.84391255296071E-06
1580	REEP1	5.35536241531372	2.62048077583313	2.0036113991662E-07	1.86181010594942E-06
1616	GUSBP1	5.31309461593628	2.05123925209045	2.0112875459575E-07	1.86747772691295E-06
1600	C16orf91	5.33100509643555	2.34672212600708	2.01953320050264E-07	1.87439903554489E-06
1618	MRPS24	5.31128644943237	2.09165358543396	2.03815165222516E-07	1.88894393900107E-06
1592	C16orf88	5.34314870834351	2.45392227172852	2.04625240654569E-07	1.89419570403768E-06
1611	ZNF680	5.31861162185669	2.33708882331848	2.07156030371761E-07	1.91294258689494E-06
1626	CHCHD3	5.3059229850769	2.08014965057373	2.08668677796251E-07	1.9261598995643E-06
1613	CCDC94	5.3154239654541	2.17479038238525	2.1492930452992E-07	1.9816331284919E-06
1610	NKX2-2	5.31926202774048	2.10076236724854	2.17631973640058E-07	2.00265381804134E-06
1607	SNAP47	5.32050228118896	2.26589512825012	2.20622162681278E-07	2.02780618753153E-06
1617	CEP44	5.31216526031494	2.11939311027527	2.22708439671929E-07	2.04618778202844E-06
1614	ZNF767	5.31446647644043	2.2983763217926	2.28331721519894E-07	2.09622680462024E-06
1603	CASP6	5.32784605026245	2.35824608802795	2.2849124186847E-07	2.09687855672088E-06
1577	ZKSCAN2	5.36342620849609	3.20780754089355	2.30312622485589E-07	2.11277489395571E-06
1585	LIME1	5.34934854507446	3.37383484840393	2.31187168973797E-07	2.11997649412054E-06
1637	WRB	5.28274345397949	2.23872399330139	2.35007323197822E-07	2.15084368518687E-06
1599	CDH24	5.33451890945435	2.61425876617432	2.37919616170401E-07	2.17581622726337E-06
1565	SOCS2	5.3758397102356	5.28028249740601	2.41326938169173E-07	2.2014035238301E-06
1633	ANKRD6	5.29632472991943	2.17827558517456	2.42472006007865E-07	2.20976988622635E-06
1634	LRWD1	5.29129648208618	2.17694568634033	2.43437850272516E-07	2.21711014541329E-06
1625	FAM110A	5.30594635009766	2.53521299362183	2.57246406870316E-07	2.33632607098555E-06
1627	ATRNL1	5.30334520339966	2.93674731254578	2.59565682957638E-07	2.35558343545387E-06
1639	ZKSCAN5	5.27967023849487	2.20790362358093	2.71248752061193E-07	2.45690169840207E-06
1663	WDR48	5.2498574256897	2.06082153320312	2.80537413485727E-07	2.53618670832936E-06
1657	ZNF559	5.25657176971436	2.2733051776886	2.85003060137128E-07	2.57361131620587E-06
1588	LPPR4	5.34732055664062	5.78351497650146	2.8901104851785E-07	2.60600529237397E-06
1647	SLC29A4	5.27210235595703	2.09011554718018	2.89030478048908E-07	2.60600529237397E-06
1649	IGF1R	5.26829528808594	2.09147620201111	2.90844762270416E-07	2.62036859609627E-06
1621	PHF13	5.30941438674927	3.06774377822876	2.92857667228956E-07	2.6354964688393E-06
1624	TSHZ3	5.30725622177124	3.19975876808167	2.92807324725742E-07	2.6354964688393E-06
1645	ORC6	5.27367401123047	2.01132893562317	2.95377039712935E-07	2.65615055529255E-06
1659	CWC27	5.2524266242981	2.11446261405945	2.978304615386E-07	2.67719632334091E-06
1619	FLRT2	5.31128597259521	3.4437620639801	2.9999138749053E-07	2.69457565570751E-06
1638	GPR125	5.28041172027588	2.85342168807983	3.02360457866148E-07	2.71379681887745E-06
1650	SMC4	5.26702451705933	2.31425309181213	3.07169218707661E-07	2.75278475758973E-06
1615	MEGF6	5.31315803527832	4.06103467941284	3.10408450023703E-07	2.78076193164199E-06
1648	GPRIN1	5.26985311508179	2.7113823890686	3.16407133836302E-07	2.83128801361793E-06
1673	CHCHD5	5.24055337905884	2.21782565116882	3.21077563419236E-07	2.86982761024454E-06
1676	PRPF39	5.23503541946411	2.16814947128296	3.21277239117881E-07	2.8705291157096E-06
1686	APLP1	5.21649551391602	2.01404118537903	3.26350727061335E-07	2.91366125939495E-06
1682	SLC9A3R1	5.22633075714111	2.12150168418884	3.28073897690748E-07	2.92573732707194E-06
1604	PIRT	5.32613515853882	29.5665912628174	3.30791288270297E-07	2.94664251747659E-06
1687	POLD2	5.21270990371704	2.03071641921997	3.3317875707471E-07	2.96679400002691E-06
1683	PRTFDC1	5.22503662109375	2.40552568435669	3.35927512290913E-07	2.98902293618429E-06
1674	ZNF589	5.24024772644043	2.67678093910217	3.43131565183146E-07	3.04854248046812E-06
1679	TCF7	5.23158407211304	2.29634094238281	3.45773899982372E-07	3.06971536543571E-06
1695	CCT8	5.20241832733154	2.0989203453064	3.49736219840052E-07	3.10372877599531E-06
1668	JMJD8	5.2455677986145	2.48913812637329	3.57644681392955E-07	3.16916270986664E-06
1692	SLC25A12	5.20797204971313	2.00786256790161	3.57549574439395E-07	3.16916270986664E-06
1691	POLR3D	5.20864725112915	2.1490650177002	3.58750926231692E-07	3.17777652906651E-06
1655	EFNA2	5.26173973083496	2.97508978843689	3.71359000359096E-07	3.28331813456721E-06
1656	GINS1	5.25707817077637	3.03384017944336	3.765226624169E-07	3.32772976940548E-06
1661	GAD1	5.25208473205566	3.09273958206177	3.79180664178378E-07	3.34747417507605E-06
1710	COPS5	5.1777777671814	2.12089896202087	3.9504726197123E-07	3.4797655065268E-06
1700	SNHG11	5.19498109817505	2.36512637138367	4.01535791248856E-07	3.53429087756239E-06
1709	BAALC	5.1799168586731	2.25414705276489	4.13948817973072E-07	3.63949209447297E-06
1704	GOPC	5.1881046295166	2.08000159263611	4.14902898429309E-07	3.64517435170498E-06
1664	ASXL3	5.2493371963501	3.19157934188843	4.17592996560439E-07	3.66608884971481E-06
1721	MAD2L2	5.16565895080566	2.0260488986969	4.24318977113389E-07	3.72237751552138E-06
1651	MLK7-AS1	5.26695775985718	8.44504356384277	4.35618523265142E-07	3.80880780437732E-06
1728	SDR39U1	5.16000699996948	2.07239747047424	4.37782681501208E-07	3.8263175623755E-06
1707	PWWP2A	5.18319702148438	2.58090353012085	4.64461423165888E-07	4.03566884413324E-06
1726	LOC254559	5.16215181350708	2.41362071037292	4.68755411146585E-07	4.06701123385275E-06
1718	NMNAT2	5.16730499267578	2.2644317150116	4.79083064975952E-07	4.14598519438086E-06
1723	UHRF1	5.164710521698	2.44754934310913	4.86036686588462E-07	4.2015565542096E-06
1758	ILKAP	5.1323709487915	2.04314923286438	5.08820834747584E-07	4.38730625840236E-06
1711	JPH4	5.17585945129395	2.46927094459534	5.10739157725143E-07	4.40224442863091E-06
1737	SNHG10	5.15631484985352	2.44667220115662	5.12579935291437E-07	4.41650358214368E-06
1756	PIBF1	5.13611888885498	2.05159497261047	5.17464246863611E-07	4.45372752587627E-06
1733	CACNB1	5.15772247314453	2.43304491043091	5.23026728124771E-07	4.49556297323901E-06
1750	ALS2	5.14173364639282	2.09243822097778	5.24876837629771E-07	4.50769861352384E-06
1764	CLIC4	5.11936807632446	2.11845397949219	5.26878379024288E-07	4.52160916143814E-06
1717	LOC645166	5.16733646392822	3.12630224227905	5.33729596628857E-07	4.57708878557245E-06
1702	CTDSPL	5.19298601150513	3.55467987060547	5.36091520649259E-07	4.59401727861735E-06
1760	PKIG	5.12928438186646	2.4121265411377	5.52598978981239E-07	4.732053295788E-06
1690	SLC6A16	5.21131801605225	28.9362525939941	5.64080200800417E-07	4.82339481449772E-06
1762	CPSF4	5.12584495544434	2.26446437835693	5.75896071539029E-07	4.91910362440441E-06
1775	PHF5A	5.11025905609131	2.1024067401886	5.80390779665569E-07	4.95392288546258E-06
1753	BRSK2	5.13776540756226	2.12404656410217	5.81727950499127E-07	4.96354763527461E-06
1725	MGC16025	5.16265678405762	3.54958724975586	5.99133298520794E-07	5.10470190962717E-06
1788	PSMD14	5.08970642089844	2.01270794868469	6.09184844056734E-07	5.18102413512668E-06
1789	STRA13	5.08837127685547	2.03683710098267	6.14709318391838E-07	5.22613241759837E-06
1773	BRD1	5.11167192459106	2.22051453590393	6.22031935763199E-07	5.28269932968345E-06
1768	FAM169A	5.11662864685059	2.35929393768311	6.33913977394585E-07	5.3778246663926E-06
1719	RIMS3	5.16619396209717	3.89676427841187	6.44729750982557E-07	5.45980296094846E-06
1801	GRIA3	5.07640504837036	2.05036354064941	6.61694581013935E-07	5.59346818197576E-06
1749	DTX1	5.14186906814575	3.31330132484436	6.66270862844889E-07	5.63014329552053E-06
1795	CDKN2AIP	5.07991361618042	2.24077343940735	6.80630517165279E-07	5.74124445497749E-06
1752	LYPD6	5.13999700546265	4.37161159515381	6.84791096165791E-07	5.77017499245213E-06
1751	PAX5	5.14101266860962	4.73941278457642	7.04621483020653E-07	5.9267274314017E-06
1808	TRMT61B	5.06217956542969	2.16603970527649	7.20296826370208E-07	6.05427630567947E-06
1767	ZNF625	5.11784887313843	3.27651381492615	7.24324895669493E-07	6.08381541802398E-06
1780	ZNF433	5.09938907623291	2.9166944026947	7.39517772316222E-07	6.20262675463245E-06
1807	ORC2	5.06353139877319	2.03908205032349	7.42137465790234E-07	6.22239575741857E-06
1776	MAP6	5.10942077636719	3.09392881393433	7.44298626501351E-07	6.23830759635917E-06
1742	ADCYAP1	5.14879846572876	29.151725769043	7.5191733683381E-07	6.29548039598644E-06
1787	TRERF1	5.09049797058105	2.20307302474976	7.64148427293821E-07	6.3865983235291E-06
1804	JRK	5.06720399856567	2.09292578697205	7.65038663178884E-07	6.39178334252383E-06
1806	RAB9B	5.06419706344604	2.3589346408844	7.68829909273743E-07	6.4189302894106E-06
1815	ZNF721	5.05119228363037	2.09097599983215	7.75219191871718E-07	6.4699935795185E-06
1821	COA5	5.04331588745117	2.12675213813782	7.78008307470728E-07	6.49098442083539E-06
1769	HOXA6	5.11614322662354	4.04640960693359	7.87908446506423E-07	6.56202512797156E-06
1779	C17orf100	5.10141754150391	3.5219087600708	7.88703962232346E-07	6.56634166939731E-06
1781	IGFBPL1	5.09883546829224	2.84444761276245	7.97530491824066E-07	6.63749375591877E-06
1813	ARMCX4	5.05619621276855	2.2306604385376	8.13905833668401E-07	6.76439369980045E-06
1778	MYCN	5.10400342941284	3.58547353744507	8.14941001418727E-07	6.77049896864397E-06
1782	ST8SIA2	5.0973219871521	4.05489730834961	8.29256523057813E-07	6.88701613083708E-06
1827	SETD5-AS1	5.03519630432129	2.00675201416016	8.31457970022909E-07	6.90287889167985E-06
1777	ZNF836	5.10401916503906	4.10521554946899	8.41529865612667E-07	6.9742744565786E-06
1796	SCRT2	5.07855224609375	3.14798498153687	8.5041998331626E-07	7.03810193040843E-06
1810	YJEFN3	5.05834293365479	2.70928907394409	8.55233757723659E-07	7.06559706503055E-06
1830	RNF103	5.03318929672241	2.15277600288391	8.54973379740815E-07	7.06559706503055E-06
1829	PCDHGA9	5.03333568572998	2.07934737205505	8.6260880488332E-07	7.12404189416539E-06
1831	CEP97	5.03259515762329	2.02458667755127	8.70704420487429E-07	7.17838667026288E-06
1833	NARFL	5.02949857711792	2.2226026058197	9.16097458425137E-07	7.52903691889584E-06
1803	ZNF418	5.067946434021	3.27898764610291	9.29581863702016E-07	7.62662834210113E-06
1853	DCUN1D4	5.00843477249146	2.01371550559998	9.43355479702418E-07	7.72358032915018E-06
1828	DNM1P41	5.03421926498413	2.66652464866638	9.45710092739377E-07	7.74018288065822E-06
1837	NEDD4L	5.02375602722168	2.04532098770142	9.54698204545003E-07	7.81104720996648E-06
1848	NCAPG2	5.01359081268311	2.31056237220764	9.68012080936677E-07	7.90798527404981E-06
1849	TMEM25	5.01348304748535	2.19185066223145	9.79148005737567E-07	7.98901125177403E-06
1870	NDUFB10	4.98317575454712	2.00487971305847	1.02023526088331E-06	8.30422418875672E-06
1867	CXXC4	4.98728036880493	2.00661587715149	1.02832848090436E-06	8.36722377145335E-06
1866	SLBP	4.9884877204895	2.12681436538696	1.0318949591572E-06	8.39047854534759E-06
1859	RAB11FIP3	5.00000190734863	2.08982086181641	1.05042862677328E-06	8.53239110210968E-06
1877	HSPA2	4.97386503219604	2.1202437877655	1.06697167538352E-06	8.66082628620082E-06
1811	PCDHGA2	5.05635356903076	6.30314970016479	1.1331624381554E-06	9.16356623767459E-06
1878	AKTIP	4.97311115264893	2.27172660827637	1.16451791494455E-06	9.39787779672116E-06
1873	ZFP37	4.975670337677	2.53641200065613	1.18664525632916E-06	9.56341597189948E-06
1887	TSEN2	4.9621696472168	2.17095589637756	1.18883688791285E-06	9.57781990717815E-06
1876	GPRASP1	4.9741382598877	2.40896773338318	1.20466550269032E-06	9.69874476435181E-06
1882	MTERF	4.96813726425171	2.36419630050659	1.22270051513856E-06	9.83041565803448E-06
1852	TLE6	5.01009654998779	4.01757955551147	1.24888320093538E-06	1.00274737279171E-05
1901	GGH	4.94723987579346	2.31278705596924	1.27536782156527E-06	1.02193376933677E-05
1911	MRPL15	4.93413877487183	2.00615978240967	1.31239959847518E-06	1.05046588698287E-05
1838	PCDHA11	5.02252626419067	6.0334005355835	1.32144741922412E-06	1.05706867854585E-05
1860	STC1	4.99678087234497	4.31106090545654	1.32800861969728E-06	1.06195854713537E-05
1902	PTK7	4.94699668884277	2.2854175567627	1.34028754536976E-06	1.07069311297228E-05
1886	PCDHGA8	4.96449565887451	2.65673398971558	1.35237376591424E-06	1.07961998717373E-05
1910	PMM1	4.93663263320923	2.11400151252747	1.35198939846848E-06	1.07961998717373E-05
1891	NUMBL	4.95838308334351	2.1192843914032	1.35380006934797E-06	1.08039448930512E-05
1863	ZNF443	4.99102973937988	3.95374965667725	1.37558691897698E-06	1.09704214689861E-05
1889	ZNF324	4.96151447296143	2.90868401527405	1.39081051826295E-06	1.10657500623367E-05
1879	PCDHB19P	4.9708080291748	3.23374915122986	1.39243139064449E-06	1.10749260976512E-05
1912	TCEAL5	4.93331861495972	2.10229706764221	1.40081200964041E-06	1.11341051209204E-05
1913	ZNF337	4.9320592880249	2.32648324966431	1.41569543726812E-06	1.12410868679627E-05
1895	DLG5	4.95172786712646	2.30604386329651	1.44756401441932E-06	1.14672244968348E-05
1920	DYNC2LI1	4.92061519622803	2.27511620521545	1.4709072506491E-06	1.16443546587147E-05
1927	FSD1	4.91343641281128	2.01323366165161	1.4724417316265E-06	1.16526077030756E-05
1916	PDXP	4.92917966842651	2.79493045806885	1.5715884204051E-06	1.23958186232818E-05
1905	PCDHGA1	4.94201707839966	3.43142414093018	1.6179977205952E-06	1.27364220704613E-05
1932	ZNF623	4.90390014648438	2.13594317436218	1.62205829824897E-06	1.27641438047592E-05
1930	ZNF184	4.90669822692871	2.23983764648438	1.63373075192633E-06	1.28474590272666E-05
1931	AP3B2	4.90400552749634	2.23027586936951	1.67025599778103E-06	1.31085763961039E-05
1934	PMS2P4	4.89907121658325	2.32366514205933	1.68857537252284E-06	1.32391910869169E-05
1950	SCRN3	4.88807058334351	2.18165516853333	1.69262551476997E-06	1.3253397667055E-05
1939	SLC35F2	4.89668273925781	2.18277907371521	1.72228759812579E-06	1.34722932791306E-05
1971	SPAG16	4.87423944473267	2.10401773452759	1.73848638804408E-06	1.35945158756065E-05
1941	POLE	4.89501619338989	2.33002209663391	1.77202119095088E-06	1.38215160457966E-05
1976	TMEM14A	4.86794328689575	2.16326332092285	1.81476853555223E-06	1.41025615266044E-05
1969	AP4M1	4.87465906143188	2.08635354042053	1.81924602754015E-06	1.41280857076446E-05
1917	FLJ30838	4.92508268356323	2.22617125511169	1.85567714244901E-06	1.43968453311652E-05
1935	ZNF502	4.89855527877808	3.06413674354553	1.86712788458416E-06	1.44714630478601E-05
1989	NOL11	4.85894966125488	2.08345675468445	1.8741642943163E-06	1.45212481109506E-05
1982	POLR3F	4.86366128921509	2.28716444969177	1.91826064355339E-06	1.48241179782074E-05
2000	FEZ1	4.8491268157959	2.12261414527893	1.96678909668133E-06	1.5174386496415E-05
1952	MSANTD3-TMEFF1	4.88569355010986	2.77658629417419	1.99534902374025E-06	1.53597130244756E-05
1983	NAP1L3	4.86296939849854	2.44731569290161	2.00380333385433E-06	1.54097681057382E-05
1987	LANCL2	4.86092758178711	2.02449154853821	2.00628589088004E-06	1.54188473755304E-05
1992	ME3	4.85530567169189	2.26762199401855	2.04540428998012E-06	1.56737127183659E-05
1997	ZNF614	4.85059881210327	2.14705038070679	2.05351602673219E-06	1.57155349302677E-05
2006	CCSAP	4.84409236907959	2.05681371688843	2.08373005535503E-06	1.59313202360037E-05
1929	ST8SIA1	4.90840578079224	2.55668187141418	2.08809912462965E-06	1.59595727221613E-05
2013	RALGPS1	4.84185457229614	2.21843695640564	2.16529672018175E-06	1.65176225810708E-05
1944	SORBS2	4.89131832122803	3.9979887008667	2.18778761834013E-06	1.66623593337635E-05
2023	RINT1	4.83015012741089	2.07473468780518	2.21845982850881E-06	1.68796786052232E-05
1981	TMEM132A	4.86372137069702	2.47049880027771	2.23351483722559E-06	1.69887708524487E-05
2029	POLR2H	4.82172632217407	2.060631275177	2.27679533612453E-06	1.73013071323213E-05
2003	CHRD	4.84657430648804	2.47859644889832	2.29076514465336E-06	1.73963011273676E-05
1994	PURG	4.85227155685425	2.94041848182678	2.30088936286301E-06	1.7467585079735E-05
1984	KIAA0087	4.86187171936035	2.62801575660706	2.32798792916645E-06	1.76619865759886E-05
1956	IGSF9	4.8821964263916	4.16012907028198	2.34890945500246E-06	1.78093051700347E-05
1945	RALYL	4.89113521575928	6.72440242767334	2.39109272967956E-06	1.81175375544434E-05
1975	RORB	4.86914157867432	5.28909063339233	2.58154037421736E-06	1.94424055019753E-05
2055	RFTN2	4.78783988952637	2.09046220779419	2.58399243327534E-06	1.94546868323457E-05
2025	MAPT-IT1	4.82616519927979	2.78739237785339	2.61966061667481E-06	1.96919331534622E-05
2041	DLEU2L	4.80359125137329	2.04655289649963	2.62509838827437E-06	1.97265483580796E-05
1990	RPH3A	4.85728549957275	5.01632356643677	2.63016774606377E-06	1.9752109458867E-05
2032	HOXD3	4.81338500976562	2.60235404968262	2.6300251196704E-06	1.9752109458867E-05
2036	EPHB6	4.80570363998413	2.24870538711548	2.68318415359636E-06	2.01374841134611E-05
2014	ATP2B3	4.84146118164062	4.42378997802734	2.69017904677188E-06	2.01835859682733E-05
2043	ZNF273	4.80214929580688	2.03014183044434	2.70558209944606E-06	2.02862987044886E-05
2040	ZNF587B	4.80416536331177	2.36639523506165	2.71249015027707E-06	2.03316587656528E-05
2026	KLF8	4.82372522354126	2.16722726821899	2.714341634457E-06	2.03391002700881E-05
2065	SOX9	4.77818727493286	2.41378855705261	2.89866814959032E-06	2.15633962912048E-05
2056	PCDHB13	4.78715753555298	2.39889526367188	2.94249321053608E-06	2.1875673002121E-05
2048	LOC338799	4.79390382766724	2.43439865112305	2.97004876060481E-06	2.20736036848715E-05
2075	CDK14	4.76865863800049	2.01250982284546	3.0620033589485E-06	2.27356149091079E-05
2078	NT5DC2	4.76140260696411	2.06561899185181	3.10535276831028E-06	2.30286116688157E-05
2081	ASB3	4.75549650192261	2.02497482299805	3.12396474068982E-06	2.31521366858507E-05
2059	HOXD-AS1	4.78277444839478	2.67914795875549	3.13120618319742E-06	2.31985454035703E-05
2046	EFNB3	4.79867792129517	3.26532864570618	3.20137630542399E-06	2.36716643625056E-05
2070	SHC2	4.77096509933472	2.31015944480896	3.2337201868099E-06	2.38907973626885E-05
2091	ZNF439	4.7445592880249	2.18537902832031	3.34678805357659E-06	2.46415983329236E-05
2074	PPP2R5B	4.76877212524414	2.8492751121521	3.47346890554278E-06	2.55267094311779E-05
2093	ENDOV	4.74357223510742	2.41571998596191	3.52810807492219E-06	2.58880941333974E-05
2080	PSMC3IP	4.75693368911743	2.75680112838745	3.57128704963008E-06	2.61724953767135E-05
2117	ABCB6	4.72235918045044	2.01221060752869	3.75325244377241E-06	2.74465999948111E-05
2133	ST3GAL5	4.70610094070435	2.00435423851013	3.87211814726416E-06	2.82896330771434E-05
2124	PTP4A3	4.71729946136475	2.34006285667419	3.98552139861602E-06	2.90554200823697E-05
2106	IGFBP5	4.73482894897461	2.79376220703125	3.99965440864227E-06	2.91494813301849E-05
2121	ZNF544	4.72064828872681	2.3216187953949	4.00380235404291E-06	2.91707359452046E-05
2147	HES6	4.69639444351196	2.03188967704773	4.0200849641718E-06	2.92713595024203E-05
2084	CNR1	4.75149917602539	4.01025295257568	4.08921415539657E-06	2.96925587016319E-05
2119	GABRB3	4.72141218185425	2.78566408157349	4.10844549939732E-06	2.98047902293185E-05
2128	COL6A1	4.7109899520874	2.18962979316711	4.13056909307368E-06	2.991946774879E-05
2137	WDPCP	4.70138120651245	2.10629844665527	4.12971617954022E-06	2.991946774879E-05
2098	LOC646903	4.7403039932251	3.34122252464294	4.14909015928619E-06	3.0044435803379E-05
2140	CLCN5	4.7004861831665	2.13659310340881	4.2196690199675E-06	3.05088768030984E-05
2154	CCDC111	4.69200325012207	2.04974675178528	4.24078107311073E-06	3.06428128424956E-05
2126	ZNF177	4.71226215362549	2.74151945114136	4.24506452215203E-06	3.06550604486869E-05
2104	ZNF726	4.7373480796814	3.16294980049133	4.32330242714333E-06	3.11711338068948E-05
2164	BGN	4.68682670593262	2.06504654884338	4.32497276354318E-06	3.11711338068948E-05
2135	PCDHA3	4.70283937454224	2.46062874794006	4.42610004608213E-06	3.18361997241121E-05
2157	NUFIP1	4.69112014770508	2.43397521972656	4.51142876314812E-06	3.24204192002204E-05
2094	FAM155A	4.74300289154053	5.36640787124634	4.51859187202704E-06	3.24522034811499E-05
2167	BCRP2	4.68226337432861	2.12822508811951	4.64849805965409E-06	3.3314470511639E-05
2143	PROSAPIP1	4.69890403747559	2.79131865501404	4.72129252375227E-06	3.38157044806762E-05
2110	DCC	4.73241376876831	5.68659687042236	4.75093092321786E-06	3.39868770303045E-05
2111	KCNB2	4.73190116882324	5.91608047485352	4.76086676333695E-06	3.40476721486712E-05
2171	FAM86B1	4.67991399765015	2.31972622871399	4.76394186418834E-06	3.40593803184923E-05
2158	ERBB2	4.69085454940796	2.4164674282074	4.9412335727797E-06	3.52418122266968E-05
2177	GNB3	4.67070150375366	2.72773861885071	5.0395578050619E-06	3.58782585424395E-05
2185	CEP70	4.66026210784912	2.18570685386658	5.08156409410652E-06	3.61230273508424E-05
2184	NNMT	4.6604208946228	2.33963966369629	5.1377768162243E-06	3.65116656672934E-05
2178	IFT140	4.66842603683472	2.40166711807251	5.19485141149538E-06	3.68730148434761E-05
2194	CTPS2	4.6506404876709	2.0551872253418	5.2561205058865E-06	3.72855556461299E-05
2186	SLC1A2	4.65970611572266	2.30073571205139	5.25876557805985E-06	3.72931501442891E-05
2196	SLC36A4	4.64885663986206	2.16204428672791	5.28116041118665E-06	3.74295528124976E-05
2166	PLCXD2	4.68315649032593	3.49131035804749	5.39299652291301E-06	3.81276361617272E-05
2170	LOC150381	4.68112421035767	2.98604393005371	5.43337298737151E-06	3.83934584065876E-05
2175	KIF26A	4.67354774475098	3.19601011276245	5.46393386891138E-06	3.85978937128049E-05
2208	KIF22	4.63757419586182	2.00070214271545	5.48185185625529E-06	3.87121609298696E-05
2138	MIR7-3HG	4.70122003555298	29.4701747894287	5.4989508087135E-06	3.88052142945235E-05
2211	WDR34	4.63255500793457	2.12222218513489	5.55726973708611E-06	3.91871065771425E-05
2183	WDHD1	4.66274642944336	2.92017769813538	5.57563970541277E-06	3.9304941090002E-05
2199	FUT9	4.64600419998169	2.28608083724976	5.63270760238949E-06	3.96836145955376E-05
2221	ZNF586	4.62291097640991	2.07024717330933	5.69940511189235E-06	4.01415728457574E-05
2179	AMH	4.66535711288452	2.86082482337952	5.70893521799278E-06	4.01967418470205E-05
2217	LOC100505738	4.62656211853027	2.19825148582458	5.76714093420759E-06	4.05824421175404E-05
2225	HIRIP3	4.6180157661438	2.05390024185181	5.9727317928429E-06	4.1915710600936E-05
2212	KIRREL	4.6307225227356	2.65488052368164	6.0396711027006E-06	4.23617559190306E-05
2218	STK39	4.62530612945557	2.1763117313385	6.04564161715273E-06	4.23910797347187E-05
2206	FJX1	4.64087677001953	3.3069953918457	6.15587489207078E-06	4.31129664972172E-05
2231	DBF4	4.61022424697876	2.08742570877075	6.22701010540902E-06	4.35596460002121E-05
2226	ZNF473	4.61425495147705	2.80539441108704	6.61696201641541E-06	4.60968712708281E-05
2236	GPR75-ASB3	4.6052565574646	2.28361392021179	6.6482772132681E-06	4.62631462659438E-05
2244	PGBD1	4.59951162338257	2.13819551467896	6.64565582403958E-06	4.62631462659438E-05
2198	PCDHAC1	4.64773082733154	4.3233904838562	6.66702540454273E-06	4.63774342825255E-05
2228	PCDHB14	4.61234569549561	2.54108929634094	6.69079648345845E-06	4.65018208647878E-05
2252	GNAZ	4.59217214584351	2.10899710655212	6.75486801720717E-06	4.69195905734806E-05
2239	H1FX	4.60448455810547	2.26812744140625	6.82536075261268E-06	4.73814463031606E-05
2261	FDX1L	4.58390808105469	2.10425591468811	6.8541827464443E-06	4.75675864436799E-05
2248	MED9	4.59539031982422	2.38635110855103	6.86433209514698E-06	4.76232172633634E-05
2269	TSPAN6	4.5775146484375	2.20967245101929	7.03142041853571E-06	4.86550464602503E-05
2263	ANTXR2	4.58267641067505	2.16060709953308	7.11727154173771E-06	4.92203485365254E-05
2280	ACTR6	4.56688404083252	2.09020662307739	7.17190341972921E-06	4.94681725101066E-05
2260	ZNF671	4.58553028106689	2.58053755760193	7.19243763147303E-06	4.95953646984193E-05
2227	OLFM3	4.61371803283691	4.21486854553223	7.34314494420165E-06	5.05756705869033E-05
2258	CDCA4	4.58636093139648	2.88686561584473	7.42802728464484E-06	5.10860204018867E-05
2281	TPT1-AS1	4.56678199768066	2.05598855018616	7.5926773496977E-06	5.2112476298157E-05
2287	C15orf41	4.55893754959106	2.14283561706543	7.8505150443652E-06	5.38197682607334E-05
2256	MID1	4.58820724487305	3.00450921058655	7.92409314564323E-06	5.43084694003777E-05
2296	ZNF491	4.54508113861084	2.33572697639465	8.6991142028869E-06	5.91409928270893E-05
2304	GUSBP9	4.53725576400757	2.18730211257935	8.73518616406793E-06	5.93351360717273E-05
2255	MDGA1	4.58860921859741	5.19690036773682	8.80665128240796E-06	5.97691525143596E-05
2284	CLSTN2	4.55994129180908	3.24576282501221	8.82402970141549E-06	5.98527971098875E-05
2318	MCM4	4.52862930297852	2.03761672973633	8.87221208278584E-06	6.01623863134456E-05
2309	ZNRF1	4.53392362594604	2.33692026138306	9.0605272866566E-06	6.13164712319281E-05
2320	ZNF519	4.52698087692261	2.24486541748047	9.34210039011917E-06	6.31498258676834E-05
2301	LEPREL2	4.53801774978638	3.02710270881653	9.41091929844608E-06	6.35787320316583E-05
2315	GPR137C	4.53144693374634	3.21047425270081	9.58456917791517E-06	6.46442934166669E-05
2311	ZCCHC18	4.53278732299805	2.987309217453	9.80831165183911E-06	6.60374274546507E-05
2341	ZNF345	4.51104211807251	2.19406151771545	9.83597094149421E-06	6.61860249205204E-05
2336	BARD1	4.51680326461792	2.42746996879578	9.93263880970274E-06	6.67795863884811E-05
2331	PTPN21	4.5203652381897	2.57067179679871	1.0068589031844E-05	6.76168414539998E-05
2317	ATP2B2	4.52899408340454	2.5402524471283	1.00946621072903E-05	6.7772722979954E-05
2353	FBXO3	4.49868774414062	2.17185711860657	1.01534431541485E-05	6.80901626696378E-05
2335	TRPC1	4.51741456985474	2.52611947059631	1.01837142862701E-05	6.82738343007625E-05
2344	LOC100132273	4.51034688949585	2.34197998046875	1.02633994407473E-05	6.87302457318462E-05
2347	SCN2A	4.50485944747925	2.22137713432312	1.03962534204321E-05	6.95216427205969E-05
2328	LRRC16B	4.52105808258057	2.59461140632629	1.04026535849367E-05	6.95448074549285E-05
2360	GRB10	4.49225234985352	2.08962535858154	1.04656651986329E-05	6.99265855838697E-05
2308	HOXC9	4.53434038162231	3.51077842712402	1.04926859691888E-05	7.0074685572542E-05
2367	SCAMP5	4.48734092712402	2.00272703170776	1.08905267592719E-05	7.25402184533505E-05
2357	CDK20	4.49413871765137	2.31028366088867	1.09182640629886E-05	7.27045270160103E-05
2343	CLGN	4.51063585281372	3.55446982383728	1.11437532605452E-05	7.40532487833643E-05
2370	CBX4	4.48569297790527	2.07968807220459	1.12058925428187E-05	7.43992175704484E-05
2358	CDCA7L	4.49376249313354	2.64575457572937	1.12318759150382E-05	7.45413877622849E-05
2359	TSSK3	4.49283504486084	2.39589071273804	1.13385285508487E-05	7.52070532779063E-05
2330	H2BFXP	4.52061462402344	4.20210599899292	1.13634994436761E-05	7.5330491973947E-05
2356	JPH3	4.49461698532104	2.76891374588013	1.16138073846127E-05	7.69037298607596E-05
2375	GAS2L1	4.48241567611694	2.39071989059448	1.16313261776623E-05	7.69982090117687E-05
2372	RAI14	4.48536777496338	2.55757737159729	1.1813134351856E-05	7.81144333495422E-05
2398	ANKMY2	4.4607105255127	2.1116316318512	1.19396423415225E-05	7.884091678319E-05
2383	SHANK2	4.47628593444824	2.5801637172699	1.20353393450673E-05	7.94064199797395E-05
2401	RFC4	4.45735645294189	2.17384147644043	1.21127570381501E-05	7.98727069057969E-05
2390	MIR497HG	4.46830368041992	2.26775741577148	1.21527286885682E-05	8.0091689403847E-05
2396	NRN1	4.46158933639526	2.06060338020325	1.21799923584507E-05	8.02267238604739E-05
2382	ZNF48	4.47648525238037	2.91227221488953	1.2216395475755E-05	8.0399428518681E-05
2402	MORN2	4.45694398880005	2.21147274971008	1.22650656618022E-05	8.06525111786362E-05
2414	LARP1B	4.44968700408936	2.13002896308899	1.25263314911219E-05	8.21880021326074E-05
2368	RAB15	4.48660326004028	3.02149820327759	1.27348476054634E-05	8.34636415005549E-05
2364	PCDHGA3	4.49049043655396	4.43776559829712	1.29650363939766E-05	8.48080232056695E-05
2430	ZSCAN16	4.43883037567139	2.15033435821533	1.30219471609597E-05	8.51567753877665E-05
2409	TMEM67	4.45332288742065	2.61297059059143	1.36965031190954E-05	8.91986177835835E-05
2387	FOXG1	4.47296190261841	4.08292436599731	1.38713728592289E-05	9.02134369971708E-05
2420	SYNC	4.4451789855957	2.69593143463135	1.39299525835824E-05	9.04950238328946E-05
2441	HKR1	4.42231941223145	2.12909340858459	1.39284549821629E-05	9.04950238328946E-05
2411	TRIM46	4.45179319381714	3.03107118606567	1.410780394173E-05	9.15249093847757E-05
2449	NDUFAF5	4.41563987731934	2.06809997558594	1.45441655561158E-05	9.4046711810581E-05
2451	MCM2	4.41525650024414	2.28798079490662	1.46305484894058E-05	9.45020920425598E-05
2406	MNS1	4.45502805709839	3.87340998649597	1.49179773435638E-05	9.62274540739795E-05
2438	MGAT3	4.43062591552734	2.15769028663635	1.4954312216967E-05	9.64355674301878E-05
2436	PDE8B	4.43296384811401	2.68547034263611	1.50277591743573E-05	9.68828262939102E-05
2445	PCDHGB3	4.41980266571045	2.53321862220764	1.53656576986135E-05	9.89266018617449E-05
2459	NOL4	4.40722322463989	2.25536847114563	1.54408441606521E-05	9.93296672431305E-05
2473	C2orf47	4.39434623718262	2.00951957702637	1.57435465697417E-05	0.000101029976714
2412	TEAD2	4.45141267776489	28.4236755371094	1.58143464959555E-05	0.000101429355836
2431	CCDC88C	4.43848037719727	3.92578768730164	1.60887575944467E-05	0.000102938496051
2466	CDC42EP3	4.39997816085815	2.21008205413818	1.61906088866384E-05	0.000103562182579
2465	PAXIP1	4.40295362472534	2.49875688552856	1.66136311486441E-05	0.000106010362981
2486	ZNF574	4.38001298904419	2.12249088287354	1.72113573349581E-05	0.000109617695573
2480	ZFP41	4.38813781738281	2.03000807762146	1.75331968555015E-05	0.000111547488778
2501	LYRM1	4.36774110794067	2.08975887298584	1.76346522180831E-05	0.000112132717433
2495	ZNF844	4.3736424446106	2.22022891044617	1.76732474076513E-05	0.00011234099779
2490	KCNH2	4.37803316116333	2.24044847488403	1.78059941941339E-05	0.000113070449995
2500	ZNF500	4.36809110641479	2.0826268196106	1.79829393694545E-05	0.000114132878324
2471	LOC441242	4.39661836624146	2.99475955963135	1.82879106149804E-05	0.000115913152482
2499	RACGAP1	4.36810874938965	2.04247355461121	1.83700442823003E-05	0.000116402586643
2510	ZNF181	4.36006641387939	2.24324655532837	1.85597260971037E-05	0.000117510203779
2476	MCC	4.39239454269409	2.33599948883057	1.87741455304074E-05	0.000118804277594
2513	JUP	4.35848188400269	2.20985102653503	1.87832186540176E-05	0.00011882994579
2482	CARM1	4.38496541976929	2.096595287323	1.89489704122806E-05	0.000119782576244
2470	REM2	4.39698839187622	4.76811695098877	1.89711642830628E-05	0.000119890874389
2517	KLHL22	4.3528413772583	2.03837919235229	1.9089622733486E-05	0.000120575147751
2491	ZNF781	4.3779444694519	3.23983240127563	1.96131912580604E-05	0.000123684251368
2506	ADARB1	4.36354541778564	3.15141272544861	2.03842881591457E-05	0.000128171555439
2519	CEP170B	4.34907102584839	2.15969920158386	2.0532988554762E-05	0.000129003810851
2496	C1S	4.37185430526733	3.48066830635071	2.06939653957782E-05	0.000129980711844
2516	XKR6	4.35390281677246	2.62642383575439	2.07427910800138E-05	0.000130237311484
2527	FANCF	4.34309864044189	2.04728698730469	2.07909192968694E-05	0.00013045131509
2526	SYTL4	4.34342098236084	2.50899410247803	2.12372967407365E-05	0.000132970290933
2535	FAM86EP	4.3357400894165	2.24886870384216	2.13525656873911E-05	0.000133621366148
2547	MPP3	4.32612895965576	2.23458361625671	2.21764868434606E-05	0.000138375202153
2533	DONSON	4.33788108825684	2.9386351108551	2.25499487514233E-05	0.000140557391086
2523	RAMP3	4.3458309173584	4.25626707077026	2.28136483582571E-05	0.000142088896927
2568	ZNF573	4.30340480804443	2.28124642372131	2.3797818200343E-05	0.000147713606366
2575	RFC3	4.29880523681641	2.4450364112854	2.47382659778012E-05	0.000153069636351
2531	SLC32A1	4.34061670303345	5.670982837677	2.48041780768902E-05	0.000153437388856
2570	CDC34	4.30313920974731	2.18993353843689	2.51539639833723E-05	0.000155438766217
2545	CDH4	4.32928800582886	4.7450156211853	2.56230514963616E-05	0.000158007705739
2557	CENPK	4.31460332870483	3.89424896240234	2.57438389471427E-05	0.000158669937367
2574	ZNF454	4.29942989349365	2.82471966743469	2.59266697496407E-05	0.000159713680023
2544	FEV	4.32995319366455	28.5143547058105	2.60471036297762E-05	0.000160330482478
2598	TADA1	4.27376747131348	2.01572847366333	2.61894196402719E-05	0.000161122751584
2566	ANGPT1	4.30426502227783	4.25615644454956	2.69172316564862E-05	0.000165128606324
2585	ZNF154	4.28806495666504	2.61550831794739	2.69087447514487E-05	0.000165128606324
2597	SOCS5	4.27475070953369	2.0100724697113	2.69114619029538E-05	0.000165128606324
2558	LOC400685	4.3126015663147	5.28690385818481	2.74718863948699E-05	0.000168313269826
2605	LOC100506844	4.26808404922485	2.30833911895752	2.78543721100482E-05	0.000170436232963
2593	INHBA-AS1	4.27827930450439	2.05177283287048	2.81965974216213E-05	0.000172307690023
2615	LOC254128	4.26369571685791	2.31261658668518	2.82406704381686E-05	0.000172532504513
2609	SAMD14	4.26699113845825	2.42731046676636	2.88623329173334E-05	0.000176103353292
2602	FAM57B	4.26968860626221	2.53562831878662	2.90459430666322E-05	0.000177041226834
2607	RGS17	4.26717042922974	2.48464345932007	2.90406678493546E-05	0.000177041226834
2628	ADAM19	4.25154447555542	2.25260591506958	2.95427849396093E-05	0.000179930677315
2606	KLC2	4.26736307144165	2.57354855537415	2.95896460968506E-05	0.000180169757699
2625	WDR27	4.25632476806641	2.11624884605408	3.02536380704749E-05	0.000183976295594
2621	PPM1E	4.25929975509644	2.64003682136536	3.05111244603074E-05	0.000185446880669
2639	ZFAND1	4.24050903320312	2.14619398117065	3.05409408633932E-05	0.000185580483656
2636	DBNDD1	4.24351596832275	2.17287588119507	3.10408582440021E-05	0.000188328321815
2629	EFEMP1	4.25076866149902	3.24512529373169	3.16442711028401E-05	0.000191449860879
2646	SYBU	4.22916507720947	2.04561114311218	3.20523752605018E-05	0.000193869397452
2630	TIMP3	4.2502269744873	2.97266721725464	3.30839105568883E-05	0.000199700689462
2660	CCNYL1	4.21863985061646	2.02666592597961	3.41147321698467E-05	0.000205347279841
2635	HUNK	4.24431133270264	2.17236661911011	3.46706168456155E-05	0.000208375597718
2659	STON2	4.21916437149048	2.16285610198975	3.51579373348213E-05	0.000211036721671
2655	VSIG10	4.22214126586914	2.56822204589844	3.52510081341608E-05	0.000211541773161
2668	BRMS1L	4.20945835113525	2.19495034217834	3.53339817048038E-05	0.000211932309613
2666	ATAD2	4.21090459823608	2.16091084480286	3.53955471083909E-05	0.000212247830078
2676	ZNF567	4.20564937591553	2.43030786514282	3.6492302662636E-05	0.000218327022194
2653	LOC100144602	4.22489881515503	3.62596082687378	3.68883434489877E-05	0.000220473707528
2680	PDIK1L	4.19890308380127	2.37483882904053	3.79193512621553E-05	0.000226065379813
2684	CNNM4	4.19285154342651	2.21065163612366	3.87334775374247E-05	0.000230339228961
2689	ZNF383	4.18929672241211	2.44057416915894	3.91301829950358E-05	0.000232581559453
2692	HDX	4.18657732009888	2.29811811447144	3.94148180291579E-05	0.000234155851477
2663	TMEM44	4.21504783630371	28.407341003418	4.13861913366873E-05	0.00024470128008
2722	ZNF605	4.15997934341431	2.15263319015503	4.43719303275716E-05	0.000260727745408
2713	SERPINF2	4.16903209686279	2.68225193023682	4.51434592830948E-05	0.000264689311529
2742	GPR89B	4.14655637741089	2.0754988193512	4.54551645226152E-05	0.000266431830458
2727	FBN3	4.15666151046753	2.8678731918335	4.66691248199259E-05	0.000272670175255
2701	DUSP9	4.1808385848999	27.1442375183105	4.74219950458961E-05	0.000276659451886
2730	PKMYT1	4.15486717224121	2.98618149757385	4.74738230818984E-05	0.000276893615739
2748	PASK	4.14345932006836	2.83515667915344	4.89951813445056E-05	0.000285135102046
2728	NAT14	4.15605974197388	3.74166631698608	4.93801088936133E-05	0.000287234100996
2737	ZGLP1	4.14990949630737	3.25616002082825	4.94039047585767E-05	0.000287301961235
2750	WDR52	4.14324331283569	2.49718689918518	4.95328585732476E-05	0.000287839864614
2766	RND1	4.12802124023438	2.23571515083313	5.07321899549583E-05	0.000294087775642
2721	SYNGR3	4.16090440750122	5.86251831054688	5.10049631471831E-05	0.000295216396761
2783	PAR5	4.11660671234131	2.18480443954468	5.10714978255104E-05	0.000295476184049
2771	RGMA	4.12577295303345	2.17145180702209	5.11591033492849E-05	0.000295910750166
2726	GAD2	4.15693950653076	28.5254287719727	5.21291104269557E-05	0.00030074819532
2776	C5orf45	4.12091255187988	2.20900678634644	5.21351047024583E-05	0.00030074819532
2784	EBPL	4.1152811050415	2.2785906791687	5.22400343687287E-05	0.000301280120296
2763	PLCB4	4.1311731338501	2.659259557724	5.32251365671181E-05	0.00030643913095
2779	FLJ22184	4.11930370330811	2.33987236022949	5.41771736346024E-05	0.000311390568966
2777	FAT3	4.11998176574707	2.27296733856201	5.50656696003073E-05	0.000316190412158
2812	DGCR9	4.09811592102051	2.02961564064026	5.55300947507206E-05	0.000318548274223
2788	DISP2	4.11327695846558	3.17041921615601	5.60259118753589E-05	0.000321159184095
2756	METTL11B	4.13823366165161	28.9122905731201	5.61218094456222E-05	0.000321553260409
2760	LY6H	4.13343477249146	5.19243621826172	5.62611004677502E-05	0.00032227337985
2780	ALDH1L1	4.11733770370483	3.55220031738281	5.63098689982479E-05	0.000322422427804
2772	PCDHGB8P	4.12504148483276	4.4215726852417	5.66194746169393E-05	0.000324091076795
2818	ZNF583	4.09533882141113	2.20600342750549	5.67990377600503E-05	0.000324961837774
2820	BMPER	4.09492063522339	2.2358033657074	5.71315278309565E-05	0.000326548592713
2829	KHK	4.08804559707642	2.03257036209106	5.7938024476669E-05	0.000330838970047
2830	C4orf46	4.0878791809082	2.0970618724823	5.85484696547689E-05	0.000333841851768
2825	TTC9B	4.0927677154541	2.3191773891449	5.90572899138007E-05	0.000336500112797
2794	CACNA2D2	4.111168384552	3.91069984436035	5.98949219883533E-05	0.000341026712071
2798	RASD2	4.10843181610107	4.0453667640686	6.12634978277131E-05	0.000347982544256
2831	ALPL	4.08761262893677	2.78523898124695	6.14958616283916E-05	0.000349134942121
2826	ZNF300P1	4.09169912338257	3.1509485244751	6.19800404803628E-05	0.00035154675259
2833	PCDHGB5	4.08456754684448	2.88732361793518	6.28852610945301E-05	0.000356254554959
2841	SGIP1	4.08043003082275	2.47253823280334	6.35333619217566E-05	0.000359496228017
2848	PLEKHA3	4.07299184799194	2.0737566947937	6.36793499495608E-05	0.000360150210818
2869	ZNF397	4.06067657470703	2.00069570541382	6.42255360927894E-05	0.000363152553806
2851	INA	4.06965589523315	2.62690711021423	6.4552788836942E-05	0.00036474173578
2822	TEX11	4.09409952163696	3.43476223945618	6.47252700500381E-05	0.000365367670735
2845	HNRNPUL2	4.0765700340271	2.1615583896637	6.52782620182751E-05	0.00036787554465
2850	ZNF510	4.0703330039978	2.32365655899048	6.53029416218859E-05	0.000367927087359
2839	C20orf203	4.08151578903198	2.02577352523804	6.56194265937971E-05	0.000369446574352
2846	MGAT5B	4.07600927352905	3.29630708694458	6.58893002191298E-05	0.000370701654392
2843	PEG3-AS1	4.07853651046753	2.88738203048706	6.66439549926671E-05	0.00037423630108
2867	FHOD3	4.06103897094727	2.20414018630981	6.66829253961904E-05	0.000374366383251
2878	PCDHA6	4.0514817237854	2.07834792137146	6.72235924383295E-05	0.00037722293544
2864	C19orf44	4.06187772750854	2.92689108848572	6.97099591000079E-05	0.000389789917668
2894	TTC3P1	4.04151582717896	2.00150609016418	6.97412235198605E-05	0.000389872697732
2840	PCDHA8	4.08112478256226	10.5036954879761	7.02003142417911E-05	0.00039234654156
2897	KCNT2	4.04014682769775	2.34361290931702	7.18767619206218E-05	0.000401053706208
2891	NEGR1	4.04324436187744	2.87169456481934	7.42072921730613E-05	0.0004129872938
2903	PCDHGA6	4.03519821166992	2.51064825057983	7.52709415177339E-05	0.000418218982123
2906	LINC00654	4.03275918960571	2.33773350715637	7.70398842179455E-05	0.000427546086595
2928	CD200	4.01364374160767	2.07635545730591	7.78120456207953E-05	0.000431124236859
2926	ZNF251	4.01534843444824	2.07283139228821	7.80930138669268E-05	0.000432579777
2911	NTN4	4.02682065963745	2.77179908752441	7.88386646709384E-05	0.000435827927088
2931	PXMP2	4.01300430297852	2.33477735519409	8.0104028716263E-05	0.000441950121945
2936	RAB39A	4.00663042068481	2.28652906417847	8.12882863189521E-05	0.000447974488076
2921	RAB27B	4.01882743835449	3.38410925865173	8.20711354815243E-05	0.000451868181082
2956	AMER2	3.99422430992126	2.0311758518219	8.33153889541764E-05	0.000458399141177
2913	HJURP	4.02348899841309	2.26684021949768	8.35308587537248E-05	0.000459264605488
2935	FAM161B	4.00705862045288	2.2970814704895	8.45230202832523E-05	0.000464073309789
2946	PLCE1	4.00326442718506	2.504061460495	8.51635830846064E-05	0.000467373639699
2958	PCDHA4	3.99345564842224	2.22225260734558	8.59732862026335E-05	0.000471271292987
2933	TEX9	4.0089373588562	3.3491678237915	8.60965899738289E-05	0.00047183799864
2965	ASPHD1	3.98891377449036	2.11811518669128	8.63804186189205E-05	0.000473174513277
2959	PCDHB15	3.99340510368347	2.37657141685486	8.6526109121816E-05	0.000473753449066
2934	FSTL1	4.0081467628479	2.9114191532135	8.67461555198959E-05	0.000474848495411
2966	DPF1	3.98841667175293	2.00302290916443	8.85522287918407E-05	0.000483728803313
2971	UBE2T	3.98201203346252	2.70862650871277	9.24017963095859E-05	0.000503133091354
2970	ATP6V1B1	3.98369526863098	2.963045835495	9.32718885869574E-05	0.000507404215221
2979	FAM66B	3.9732232093811	2.09276127815247	9.55612158300561E-05	0.000519023838145
2987	ZNF93	3.96734285354614	2.22959566116333	9.55853078069661E-05	0.000519035671874
2983	SLC22A5	3.97092318534851	2.18867611885071	9.62135724427675E-05	0.000522207762805
2991	ZNF551	3.96406745910645	2.17913818359375	0.000100222660429	0.000542227943109
2984	ZNF728	3.96958422660828	2.96046090126038	0.000100484103984	0.000543170729013
2996	DACT1	3.9589102268219	2.95296764373779	0.000102613792203	0.000552891328963
3004	PDE10A	3.94751453399658	2.39141321182251	0.000104855642224	0.000563944310108
3009	KIAA1407	3.94262719154358	2.77368998527527	0.000109678983729	0.000587351663712
3002	GRIP2	3.95309638977051	4.45584535598755	0.000113280198531	0.000604314140182
3038	TFAP2A	3.92592978477478	2.00248408317566	0.000113482098427	0.000605118636504
3026	SERP2	3.93618226051331	3.2614312171936	0.00011459143926	0.000610209719046
3041	HOXC10	3.92522478103638	3.03859043121338	0.000118894474905	0.000631278756468
3065	MEX3B	3.90945768356323	2.23120784759521	0.000118892713706	0.000631278756468
3059	C14orf64	3.91401481628418	2.47086429595947	0.000120594807563	0.000639446745454
3031	LOC100130155	3.93314552307129	28.2607440948486	0.000124074297004	0.000655694734234
3069	OBSCN	3.90606594085693	2.20417404174805	0.000125682818088	0.000663228229877
3081	DLG3	3.89797043800354	2.02578449249268	0.000126199720684	0.000665442249358
3083	THNSL1	3.89674234390259	2.27258992195129	0.000126249409541	0.000665556090449
3073	CENPH	3.90197157859802	2.55909752845764	0.000126655727465	0.000667549523973
3071	ZNF749	3.90407681465149	2.10119104385376	0.000126916512742	0.00066862645036
3074	KIFC2	3.90131449699402	2.35305833816528	0.000127866374089	0.000672583374789
3066	MARCH4	3.90935325622559	3.17768025398254	0.000128672174193	0.000676371308906
3095	ZNF354C	3.88885879516602	2.26045203208923	0.000130034954452	0.00068217229926
3101	CCDC85C	3.88655662536621	2.15963101387024	0.000131153374102	0.000687734961032
3087	PCDHGA4	3.89326643943787	2.74268913269043	0.000133922876158	0.000700551511633
3111	SOX12	3.88234567642212	2.30947303771973	0.000136698816428	0.000714441342874
3115	NRG2	3.87946057319641	2.20833516120911	0.000140066878267	0.000730432425945
3082	PDZRN4	3.89781498908997	5.38208341598511	0.000140609961379	0.000732780538002
3134	C1orf51	3.8635401725769	2.38858842849731	0.000144777622691	0.000751359064652
3122	SMO	3.87548661231995	2.98725414276123	0.000145662062076	0.000755617959335
3128	E2F2	3.87203240394592	2.41043424606323	0.000147690891006	0.00076513701758
3102	NXPH4	3.88580799102783	5.72203397750854	0.000147747841835	0.000765264680016
3153	CHST10	3.85314464569092	2.42580723762512	0.000151448898353	0.000782210773309
3120	ACOX2	3.87621665000916	5.69776725769043	0.000153022215203	0.000788885390206
3132	ZBTB8B	3.86754822731018	3.64144921302795	0.000153841487465	0.000792494448044
3155	PCDHGA5	3.85091972351074	2.83164739608765	0.00015502524118	0.000798071693674
3145	SYT7	3.85699796676636	3.62865924835205	0.000156097622883	0.000802545755503
3151	IRS1	3.85336112976074	2.55982375144958	0.000156279656439	0.00080330727917
3135	PPP2R2C	3.86255407333374	3.70706915855408	0.000158172757529	0.000812156933628
3169	CCDC103	3.83961486816406	2.79550766944885	0.000161298207874	0.000826950076125
3180	RASA4CP	3.83305430412292	2.46931385993958	0.000164349286801	0.000840772614939
3165	PLCD4	3.84315896034241	3.33071541786194	0.000166226127856	0.000849273525539
3192	DNAJC27	3.81601881980896	2.02672290802002	0.000168362989384	0.000859264332374
3196	ST18	3.81330728530884	2.16670775413513	0.000173568146438	0.000883355203378
3200	PCOLCE	3.81203651428223	2.08507251739502	0.000175151192982	0.000890837697436
3197	PLEKHH2	3.81278491020203	2.40055966377258	0.00018004569088	0.000913769495217
3186	HPX	3.82366347312927	4.50278568267822	0.000185090475803	0.000937765349704
3201	EPHA4	3.81163763999939	3.23721814155579	0.000186228598529	0.000943128198579
3225	CYP7B1	3.79351162910461	2.86398983001709	0.000194284498947	0.000980153917372
3206	ABCA13	3.80808019638062	2.83027863502502	0.00019514627106	0.000983872834468
3234	SATB2	3.78296279907227	2.3482506275177	0.000199212451878	0.0010020272107
3220	MCM8	3.79549169540405	3.18595838546753	0.000200257886579	0.001006430787505
3230	NHLH1	3.78897762298584	4.44661045074463	0.000207628797367	0.001039944109629
3240	GNA11	3.77703976631165	2.72583222389221	0.00020824359531	0.0010425824981
3223	ARHGAP28	3.79492783546448	28.0637950897217	0.000208298216939	0.001042635580395
3244	NEURL1B	3.77471470832825	2.37010288238525	0.00020881034149	0.001044316247578
3232	FLJ31485	3.78490281105042	2.62505602836609	0.000209655156137	0.001047656546046
3258	DKFZP434I0714	3.76182746887207	2.37342715263367	0.000213964326375	0.001066041025353
3252	LRRC24	3.76836013793945	3.23774075508118	0.000222565005841	0.001103553428585
3269	ZNF382	3.75599217414856	2.63208055496216	0.000222699418145	0.001103988785721
3289	ABCC8	3.74445080757141	2.04355788230896	0.000224963720871	0.00111311691927
3285	C21orf58	3.74662280082703	3.49273824691772	0.000238600443017	0.00117348216223
3303	ZCCHC3	3.73673343658447	2.40931510925293	0.000240963537342	0.001183629685916
3322	PCDHB18	3.72670006752014	2.75925755500793	0.00025105324035	0.001229366766782
3337	TTC26	3.71078777313232	2.06976199150085	0.000251859912056	0.001232807166143
3318	MAOB	3.73107266426086	3.55137395858765	0.000254776743418	0.001245026190344
3338	GINS2	3.7089900970459	2.37767720222473	0.00025926794932	0.001264104703086
3346	AADAT	3.70407843589783	2.40842008590698	0.000264214710638	0.001285313131275
3359	PCDHGA12	3.69915151596069	2.89512252807617	0.000276462459906	0.001338571100843
3358	SEMA6C	3.70007276535034	2.68298625946045	0.000277596825985	0.001343239718137
3388	NEURL4	3.68222713470459	2.10139536857605	0.000282280762718	0.001362564121814
3342	CCDC178	3.70702600479126	4.5543475151062	0.000282457911715	0.001362957710183
3353	ZSCAN1	3.70168328285217	4.17802143096924	0.000284095759586	0.001369371624246
3341	ROBO2	3.70754671096802	4.90468549728394	0.000284161149732	0.001369408136836
3350	SHANK1	3.70325994491577	3.46815800666809	0.00028525928434	0.001374420546963
3371	DSCAM-IT1	3.69297289848328	2.57268071174622	0.000287710315054	0.001384540130511
3377	NRSN1	3.68977451324463	2.49144053459167	0.00028813399048	0.001385777081379
3390	FAM86B2	3.68190670013428	2.50217294692993	0.00029428170546	0.001412146773812
3415	COBLL1	3.66861844062805	2.48583126068115	0.00030132675118	0.001442446529596
3424	C2orf80	3.663813829422	2.62391924858093	0.000305824824084	0.001462500864778
3398	ENKUR	3.67901730537415	3.821129322052	0.000307708855823	0.001469730179275
3404	ARMCX5-GPRASP2	3.67617630958557	2.96177220344543	0.000311434063653	0.001485426345484
3413	FGD6	3.67101788520813	2.61621952056885	0.0003134109162	0.00149365210485
3439	PLIN4	3.64981198310852	2.38879084587097	0.000321785654112	0.001529563516615
3427	ALK	3.66280674934387	4.22452878952026	0.000333443725642	0.001577381283316
3466	ANKRD20A11P	3.63501596450806	2.09123039245605	0.000342240701876	0.001615447043572
3431	CACNA1I	3.65735149383545	8.08767986297607	0.000344131987589	0.001623727143033
3447	BEND3	3.64486813545227	2.72482442855835	0.000346645106084	0.00163460799974
3453	FLRT3	3.64081907272339	3.0350878238678	0.000346583139209	0.00163460799974
3487	STEAP4	3.6186089515686	2.0185227394104	0.00035706610799	0.001678402030928
3486	PCDHA13	3.619389295578	2.17876315116882	0.000359368156271	0.001687860061452
3451	ARX	3.64272260665894	28.2574558258057	0.00036275403033	0.001701087301999
3458	LPPR3	3.63905572891235	4.7096095085144	0.000363198092986	0.001702832547598
3498	C2orf44	3.61423707008362	2.05247855186462	0.000364377678272	0.001707686918789
3493	ADAMTS5	3.61666059494019	2.53385853767395	0.000369599770234	0.00172942318407
3483	RBM26-AS1	3.62146878242493	2.64676022529602	0.000381276977338	0.00177844160796
3497	MEX3D	3.61446356773376	3.42402672767639	0.000386795654505	0.001801454531234
3508	ZNF221	3.60956525802612	2.9051513671875	0.000386856626107	0.001801454531234
3527	PRKD2	3.59620690345764	2.08053398132324	0.000387681601486	0.001804761480505
3502	TIGIT	3.61268711090088	3.26807236671448	0.000391137932041	0.001819778640408
3516	KSR1	3.60293579101562	2.47628211975098	0.000394111219408	0.001832532065746
3517	C2orf66	3.60277676582336	3.11692881584167	0.000405204655331	0.00187931808619
3546	PARD3	3.58762001991272	2.31450366973877	0.000406040973208	0.001882828208967
3541	SLC4A11	3.58954572677612	2.37218070030212	0.000410893414506	0.001903802100022
3538	CTNNBIP1	3.59185147285461	2.31143522262573	0.000413508763082	0.001912962609835
3532	PCDHA5	3.59432911872864	3.82829618453979	0.000420614500325	0.001942041920992
3550	IQCA1	3.58019590377808	3.88435363769531	0.000435119160312	0.002001598840776
3540	LMO1	3.59130358695984	28.5084095001221	0.000435873304414	0.002004678657931
3553	LOXL2	3.57842302322388	2.87993717193604	0.000440929223848	0.002024786660736
3588	FBXL2	3.55330681800842	2.18530368804932	0.000456470548061	0.002089267903645
3579	KCNIP4	3.56110382080078	2.6035168170929	0.000458375986496	0.002096773583651
3593	MAPT-AS1	3.55189990997314	2.27846503257751	0.000463382947052	0.002117223858774
3607	ADAMTS7	3.53591752052307	2.1814112663269	0.000482519404656	0.002195764576117
3606	DMWD	3.53695678710938	2.0489547252655	0.000483090146472	0.002197939533105
3608	DES	3.53472447395325	2.09927225112915	0.000490574828333	0.002229423519551
3602	HGFAC	3.54041337966919	2.25885534286499	0.000493280905145	0.002240861434457
3615	DMPK	3.53197145462036	2.52750754356384	0.000497483266356	0.002258652222908
3619	ZBTB49	3.52868413925171	2.17078638076782	0.000500295835669	0.002270116314876
3600	CCDC74B	3.5413601398468	4.672043800354	0.00051347625747	0.00232280340612
3614	TRPM1	3.53206658363342	2.93286776542664	0.000525083053719	0.00237032918056
3612	KRT5	3.53270101547241	4.30583477020264	0.00053130689902	0.002394773588997
3616	EMX2	3.53016757965088	3.29367327690125	0.000532699143373	0.002399222648778
3645	LOC284385	3.51201581954956	2.18647503852844	0.000534852115041	0.002407088580059
3634	ZNF718	3.51775979995728	2.32834076881409	0.000535189858836	0.00240815102515
3652	LOC100506343	3.50994324684143	2.44927263259888	0.000541182956189	0.002431883798197
3633	NDUFA4L2	3.51785707473755	3.49390959739685	0.000542245150096	0.002435358692742
3643	LOC389705	3.51265716552734	2.7349317073822	0.000544922949018	0.002444544978595
3623	RELN	3.52434825897217	3.94305539131165	0.00054568828726	0.002447022486188
3646	PPFIA3	3.51159238815308	2.32222366333008	0.000547272270736	0.002453660988955
3649	ITPR3	3.51103663444519	2.41018295288086	0.000548845226775	0.002459316693415
3640	ELOVL2	3.51454710960388	3.99027419090271	0.000552715447758	0.002473850736129
3653	POU3F4	3.50838971138	2.48411870002747	0.000553488614949	0.002476480299232
3677	ZNF565	3.49566960334778	2.28787875175476	0.000562456123738	0.002515071879718
3676	PCDH8	3.49570941925049	3.10123777389526	0.000583658495958	0.002597474165461
3685	CBFA2T3	3.48717784881592	2.4900496006012	0.00058517209147	0.002602889419445
3705	C11orf95	3.47614741325378	2.07913875579834	0.000601158707028	0.002667986721879
3679	NPAS4	3.49415969848633	27.4957370758057	0.00061338562772	0.002717667784917
3682	MATN4	3.49241733551025	28.119665145874	0.000617117093828	0.002732666944178
3725	MN1	3.45643210411072	3.52122235298157	0.000683988542727	0.002996846582137
3740	CTRL	3.4470272064209	3.61044549942017	0.000697183713278	0.003050394478187
3773	FLJ33630	3.42533183097839	2.53401684761047	0.000732601780447	0.003188022372159
3790	DENND2A	3.41886639595032	2.09715127944946	0.000740956072657	0.003220235878338
3775	C19orf57	3.42414569854736	2.62326717376709	0.000744053074454	0.003230731644641
3765	MAB21L1	3.43238353729248	5.4024133682251	0.000756680723744	0.00327800528913
3772	WDR86	3.42621183395386	3.79481863975525	0.000765716040275	0.003314464570532
3770	CACNA2D3	3.4296395778656	27.7204132080078	0.000766673964102	0.003317398522783
3823	ZNF408	3.40097665786743	2.00913500785828	0.000779300003707	0.003367724847253
3811	FAM167A	3.4059374332428	2.62615203857422	0.000780399765714	0.003371862249305
3792	CPLX1	3.41807222366333	3.50846409797668	0.000783563337404	0.003381533345098
3801	B3GALT1	3.41037368774414	3.44831037521362	0.000791299965852	0.00341024945254
3824	FAM135B	3.40044808387756	3.49302673339844	0.000821406335008	0.003529722505623
3832	GTSE1	3.39497971534729	2.80904793739319	0.000829291730846	0.003561023193767
3833	FAM160B1	3.39368319511414	2.53840756416321	0.000835387211768	0.003582002443508
3827	CDH12	3.3990170955658	3.90970873832703	0.000842567973862	0.003610831378487
3854	CCDC121	3.38138127326965	2.46037817001343	0.000845037190166	0.003620758119803
3850	LOC730811	3.3831672668457	2.97203087806702	0.000866026142276	0.003703321033751
3865	DTL	3.37300634384155	2.48460006713867	0.000866429052245	0.003704375186187
3857	CDK5R2	3.38037252426147	3.08242034912109	0.000868460484215	0.003711720503269
3882	CBX8	3.36338782310486	2.71752858161926	0.000910807784498	0.003872399987125
3895	GYG2	3.35652446746826	2.43368554115295	0.000923804708438	0.003924181908907
3869	LOC729683	3.37025308609009	3.14382410049438	0.000924822196048	0.003927799629836
3891	RECQL4	3.35773992538452	2.51813292503357	0.000932552044163	0.003958499591049
3893	LOC100507433	3.35697054862976	2.76468849182129	0.000932983423347	0.00395891174586
3886	LOC730101	3.36027050018311	2.70419144630432	0.000933677240596	0.003961146179608
3896	NAT16	3.3564670085907	2.7946195602417	0.00093948079874	0.003983627318107
3908	SEMA4G	3.34896612167358	3.21189665794373	0.000976983358112	0.004127867966509
3900	SFRP4	3.35347437858582	4.17092370986938	0.000981044095736	0.004141331393975
3931	CDC6	3.33222556114197	2.19486784934998	0.000993064150395	0.004186103838095
3946	ADPRM	3.32129740715027	2.18320727348328	0.001032763937404	0.00433724230875
3924	HPCA	3.33571887016296	4.10762214660645	0.001043009439797	0.004374840019664
3926	KCNJ3	3.33462715148926	2.76580739021301	0.001044985189091	0.004382351131161
3940	FP588	3.32540082931519	3.42630457878113	0.00106225853242	0.004446916860888
3959	CYP2D6	3.31206822395325	2.51469397544861	0.00107874340153	0.004511143398419
3962	C10orf35	3.30940389633179	2.17518258094788	0.001081643370865	0.004520876104166
3964	COCH	3.30898022651672	2.69659852981567	0.001107065945703	0.004617355870736
3981	FAM65B	3.29521107673645	2.34425568580627	0.001109963070396	0.004626994946392
3983	ZNF205	3.29275870323181	3.94558429718018	0.001197889494862	0.004956019314462
3994	ALMS1P	3.28741502761841	3.04055571556091	0.001197787456801	0.004956019314462
4007	CENPF	3.27980947494507	2.66559052467346	0.00121556910888	0.005018645618429
4005	MYO16	3.28179287910461	2.59434342384338	0.001217734562995	0.005026709804655
4014	GLS2	3.27634382247925	2.10807061195374	0.001225706974593	0.0050490600696
3999	KDM5B-AS1	3.28472876548767	4.3230447769165	0.001234557800502	0.005079545666288
4020	CDC45	3.27280926704407	3.03752183914185	0.001255347142664	0.005154125918034
4008	TRIM71	3.27912306785583	4.26295185089111	0.001257888568087	0.005162770511819
4017	LOC646999	3.27339053153992	3.66475486755371	0.001288114309356	0.005270846340466
4045	QRICH2	3.26150727272034	2.39952230453491	0.001289698479319	0.005275958235088
4068	NKAIN3	3.24622750282288	2.19853115081787	0.001340191340403	0.005455193691146
4059	LHX9	3.25037956237793	3.00516486167908	0.0013529384344	0.005499519436621
4080	ZNF768	3.24189066886902	2.33335113525391	0.001371645225181	0.005569824927761
4098	C11orf80	3.23355960845947	2.10907626152039	0.001396219093253	0.005663785826818
4083	LOC401010	3.24096894264221	2.40431571006775	0.001398116536183	0.0056705116911
4078	CUX2	3.24292302131653	3.26144242286682	0.001398965148127	0.005671810818905
4099	UCN	3.23195576667786	2.06520819664001	0.001399155223122	0.005671810818905
4071	CACNB2	3.24547243118286	2.34320902824402	0.001405631801341	0.005696115457067
4100	KIF11	3.23163056373596	2.05469417572021	0.001418405754824	0.005741985764614
4102	TRAIP	3.23070693016052	2.49686241149902	0.001419139397457	0.005743973986359
4103	SMTNL1	3.22989845275879	2.61851572990417	0.001433219807809	0.005794033856931
4097	PTPN5	3.23466491699219	3.47801184654236	0.001450128890157	0.005858392101697
4120	SLC4A4	3.21532249450684	2.23011708259583	0.00146597754411	0.005918381474313
4106	ANAPC1P1	3.22577977180481	3.86722826957703	0.001511221708285	0.0060834121996
4111	NKAPP1	3.22336149215698	3.58057904243469	0.001515357137758	0.006099022797782
4137	KIRREL3	3.20371961593628	2.15767979621887	0.001527032236138	0.006139753105613
4122	RBFOX3	3.21411061286926	3.95955348014832	0.001550464112986	0.006224456437321
4124	RTL1	3.21282339096069	3.40603876113892	0.001555942276994	0.006242216933075
4139	CCDC73	3.20217180252075	2.01898503303528	0.001556708027855	0.006244231388277
4144	ASPRV1	3.19819688796997	2.56943941116333	0.001605517033843	0.006423695348584
4155	LETM2	3.19006204605103	2.31234383583069	0.001621986288253	0.006480831178064
4157	NKX2-1	3.18870234489441	27.2392807006836	0.001715715349364	0.006824254200678
4177	CENPM	3.17735815048218	2.84041333198547	0.001727478543486	0.006867564933455
4175	LINC00707	3.17896699905396	4.28836631774902	0.001762894230278	0.006998979674552
4194	SAMD11	3.1652204990387	2.41082167625427	0.001768224874055	0.007014264673735
4174	LOC100505795	3.17899060249329	27.3431701660156	0.001770711002315	0.007018249799338
4188	NDUFAF4P1	3.16942000389099	2.43388080596924	0.001773883728128	0.007029648650567
4187	ADH4	3.16953063011169	2.38491368293762	0.001782526585675	0.007061536161281
4179	LOC253573	3.1747727394104	5.26265478134155	0.001790617150704	0.007092400975178
4198	SLC10A4	3.16179919242859	3.60306549072266	0.001815396054004	0.007171359395452
4211	LRCH2	3.15489411354065	2.34997987747192	0.001843320370051	0.007265915507577
4212	LOC283688	3.15449929237366	2.47957181930542	0.001853019814629	0.007298586581603
4197	PDC	3.16179990768433	4.50082206726074	0.001855922034955	0.007307750985745
4208	TMEM145	3.15571546554565	2.91875863075256	0.00185828594537	0.007313951628788
4195	DLGAP3	3.16279220581055	4.6653356552124	0.001860282772107	0.007320594407728
4200	CHD5	3.16046142578125	27.1273937225342	0.001880201362751	0.007392836898759
4207	TROAP	3.1576030254364	27.9013843536377	0.00189764107071	0.007453984477751
4244	TMSB4Y	3.13914036750793	2.03777527809143	0.001904228718725	0.007474902458023
4236	PRH2	3.14498829841614	2.59487867355347	0.001908030510154	0.007486104135084
4245	LOC727849	3.13893246650696	2.20478439331055	0.001954140645637	0.007648013108486
4247	PPP1R3F	3.13762283325195	2.6363525390625	0.001970537528165	0.007704548017846
4256	ARSF	3.13145589828491	4.59832429885864	0.002050070996588	0.007969470150204
4285	ZNF90	3.11790013313293	2.21847677230835	0.00205193684981	0.007975175472149
4268	ZNF777	3.12464141845703	3.50343751907349	0.002078864595003	0.008072128983153
4272	SNORD116-17	3.12243294715881	27.8724174499512	0.002124840936159	0.008222346416251
4273	SNORD116-19	3.12243294715881	27.8724174499512	0.002124840936159	0.008222346416251
4307	LOC100507424	3.10510659217834	2.05006146430969	0.002141108690735	0.008274482044177
4297	CCNA2	3.10937809944153	3.15227556228638	0.002170182576605	0.008373178776586
4318	PIGZ	3.10044407844543	2.21295046806335	0.002181972064878	0.008413879583039
4314	TRIM73	3.10207676887512	3.68505668640137	0.002239189208634	0.008616967602875
4315	TRIM74	3.10207676887512	3.68505668640137	0.002239189208634	0.008616967602875
4340	TMPO-AS1	3.08414149284363	2.52427983283997	0.002288213927934	0.008794196835477
4350	C16orf59	3.08063817024231	2.51365542411804	0.002333610786184	0.008952689517581
4354	LOC100133985	3.07674407958984	2.12416386604309	0.002342900112064	0.00898396180255
4343	RAB26	3.08371305465698	2.66553044319153	0.002351039727835	0.009007882075947
4346	RCOR2	3.08231568336487	4.46224880218506	0.002398895625267	0.009177877851733
4347	C1QTNF1	3.08216738700867	27.0636672973633	0.002415740539278	0.009231502873885
4361	CACTIN	3.07317638397217	2.31953144073486	0.002416029988821	0.009231502873885
4364	MKI67	3.07271122932434	3.01030611991882	0.002433137151505	0.009290873217888
4373	SLC24A5	3.06500244140625	2.22830677032471	0.002448931551123	0.009340642950064
4387	PLEKHH3	3.05970144271851	2.0889847278595	0.002449527350658	0.009341411178182
4383	LOC100506963	3.06109428405762	2.00416278839111	0.002461073814293	0.009378406333514
4386	LRRC23	3.05978870391846	2.06529188156128	0.002461208045644	0.009378406333514
4362	PP2D1	3.07317614555359	3.2381796836853	0.002463367662915	0.009385125697893
4372	KLHL17	3.06546926498413	2.38173723220825	0.00246761589826	0.009399155874591
4363	SNCB	3.07316017150879	5.02426385879517	0.002477999022	0.009433282680022
4367	SOCS2-AS1	3.07196664810181	27.5725288391113	0.002495062992452	0.009490615390914
4368	FOXF1	3.07167553901672	26.9499034881592	0.002497363356998	0.009497840153155
4371	SYT5	3.06645846366882	26.8822898864746	0.002538890543812	0.009638750027363
4400	VN1R1	3.05418729782104	2.83546018600464	0.00254895124973	0.009663005649985
4407	TTC25	3.0499951839447	2.16871500015259	0.00255961203391	0.009697212193729
4378	SNORD116-14	3.0632643699646	27.4366760253906	0.002564628295692	0.009713109339905
4379	SNORD116-15	3.0632643699646	27.4366760253906	0.002564628295692	0.009713109339905
4409	CAMK2B	3.0488703250885	3.02240824699402	0.002626234966645	0.009906832524279
4448	EMID1	3.03111290931702	2.1495532989502	0.002696195428706	0.010138448154363
4455	SPON1	3.0283670425415	2.26922416687012	0.00272061209814	0.010212427600088
4466	DSCC1	3.0243809223175	2.04212474822998	0.002743227454523	0.010285908736401
4444	SLC9A5	3.0320999622345	2.56309056282043	0.002746217566203	0.010292232479917
4462	CYP2D7P1	3.02578377723694	2.35846090316772	0.00277399620994	0.010386480276423
4460	TTC30A	3.02602243423462	2.40335130691528	0.002776643364088	0.010394748652093
4476	LOC100130093	3.0208888053894	2.20077037811279	0.002805082181668	0.010484642031718
4492	TMEM116	3.01559495925903	2.03872656822205	0.002828650256204	0.010562732140699
4494	ZNF547	3.01511907577515	2.7683482170105	0.002861388030955	0.010671522106945
4490	LOC100130015	3.01590871810913	2.78715109825134	0.002878092936631	0.010727066765862
4463	LOC100506895	3.02528119087219	26.9927558898926	0.002889717134839	0.010761924537075
[truncated: 237 more rows]
