# Supplementary material for: Quantitative Evaluation of Stem-like Markers of Human Glioblastoma Using Single-Cell RNA Sequencing Datasets
Source: Cancers (Basel). 2023 Mar 2;15(5):1557. doi: 10.3390/cancers15051557 (PMC10001303; doi:10.3390/cancers15051557)
Supplement: Supplementary file 1 [file cancers-15-01557-s001.zip › cancers-2177473-supplementary/28 marker gene lists/sce.MGH102.total2.csv]

index	names	scores	logfoldchanges	pvals	pvals_adj
3	LHFPL3	14.1773338317871	7.85880374908447	3.60665071968914E-23	8.5427128946557E-19
2	FIBIN	16.7208385467529	10.4724397659302	1.15225807143147E-22	1.36461923399629E-18
1	BCAN	17.023458480835	9.74688529968262	4.28857068453212E-22	3.38596950779426E-18
5	APOD	13.4333124160767	8.04507541656494	6.53650952764083E-22	3.87059411679252E-18
6	CADM2	12.8309869766235	6.20404624938965	4.18122256522056E-21	1.98072875359628E-17
7	CALCRL	12.5977077484131	7.01477718353271	1.32405414774947E-20	5.22692442393232E-17
8	SOX6	12.3183012008667	6.12526893615723	5.12677918721584E-20	1.73475559754849E-16
11	LIMA1	11.8270683288574	6.81240224838257	4.28228554218036E-19	1.26787769190105E-15
4	GPR17	14.0842151641846	11.3653430938721	3.0513353853091E-18	8.03043665960347E-15
10	THY1	11.8340215682983	6.58326435089111	6.25331569372789E-18	1.48116035521639E-14
14	NKAIN4	11.1362552642822	6.55153274536133	1.18406785136801E-17	2.54962101159116E-14
12	PCDHGC3	11.7092790603638	6.23725605010986	3.35723987011441E-17	6.6266319636275E-14
16	LPPR1	10.5118999481201	6.96248197555542	2.4749617905405E-16	4.50938038236479E-13
9	CA10	11.9738006591797	8.98274707794189	5.19789895719152E-16	8.79410247857417E-13
13	SCRG1	11.2973899841309	7.51569986343384	9.30608027772847E-16	1.46949211638851E-12
18	GALNT13	10.2189025878906	4.98326873779297	3.16947501862629E-15	4.69201158069889E-12
20	OLIG1	9.79152679443359	5.81903553009033	3.58934921536495E-15	5.00101914794907E-12
21	FGF12	9.68169689178467	5.71794891357422	4.87390914722883E-15	6.41352289229234E-12
24	TNR	9.50630474090576	5.86403799057007	1.75748510659849E-14	2.0813896117446E-11
26	OMG	9.36367702484131	7.0141658782959	1.70320074675591E-14	2.0813896117446E-11
22	SIRT2	9.61319160461426	5.95919132232666	2.61778140315947E-14	2.9526081102493E-11
15	HRASLS	10.8230457305908	8.81674385070801	3.65286260287795E-14	3.93280470962578E-11
23	PSAT1	9.60350227355957	6.15627336502075	1.35617769312783E-13	1.28489699357704E-10
30	GPR37L1	9.19108963012695	4.93611574172974	1.30472700557428E-13	1.28489699357704E-10
33	SLC44A1	8.93776893615723	4.89605522155762	1.27335273168883E-13	1.28489699357704E-10
17	PTPRZ1	10.3692836761475	6.92755842208862	1.55682194915479E-13	1.41826479568001E-10
19	SEMA5A	9.80649185180664	6.27587795257568	3.54879534861521E-13	3.11321357878888E-10
29	SLC1A1	9.20978355407715	6.39898538589478	5.52526860090096E-13	4.67398257431929E-10
31	VCAN	9.08595371246338	5.02874851226807	1.11205550137556E-12	9.08280917433849E-10
35	LRRN1	8.53062438964844	5.27697038650513	1.63278425728105E-12	1.2891375972653E-09
27	LUZP2	9.27058696746826	6.35705804824829	2.25181057976538E-12	1.72052856104267E-09
39	DLL3	8.2766056060791	5.69975137710571	2.35510373807395E-12	1.74321834812561E-09
25	SCD5	9.43599224090576	5.60450315475464	2.49086169346867E-12	1.78783485065148E-09
37	SCRN1	8.40457153320312	4.37688064575195	2.78476152811188E-12	1.93999592808406E-09
28	DIO2	9.25171089172363	7.90443658828735	5.72321992090812E-12	3.87314820133227E-09
42	UGT8	7.98914051055908	3.94250154495239	8.51187354510187E-12	5.60033991081341E-09
32	NT5E	9.06964874267578	7.65526294708252	9.84031829292538E-12	6.13737860481979E-09
38	SEMA3E	8.39726734161377	5.1500391960144	9.84633906033742E-12	6.13737860481979E-09
41	CRB1	8.00895881652832	4.69294118881226	1.69268398629965E-11	1.02802340767932E-08
43	P2RX7	7.8025860786438	4.75438737869263	1.97028711740678E-11	1.16670551657242E-08
47	TNS3	7.68550872802734	4.37038516998291	3.6531277029686E-11	2.11043860420767E-08
49	FERMT1	7.65674877166748	4.22512912750244	3.92497861247777E-11	2.21350103369401E-08
44	TCF12	7.80007266998291	4.61664772033691	4.39826198374722E-11	2.42272635690783E-08
36	FXYD6	8.50064849853516	6.40972471237183	4.71292483984785E-11	2.53705313083264E-08
34	GPM6B	8.61836051940918	6.90164756774902	5.04680976573787E-11	2.65641635802816E-08
51	TM7SF2	7.53715229034424	5.0095534324646	7.09349356303798E-11	3.65253235943734E-08
50	LOC285758	7.5533299446106	5.19699859619141	7.3647952131219E-11	3.71154339187245E-08
45	DGKB	7.72384357452393	4.53113985061646	9.40504534316329E-11	4.64099799996179E-08
52	CTSO	7.49543428421021	4.75044965744019	1.02444169822498E-10	4.95202572737895E-08
55	CMTM5	7.46645307540894	4.34303665161133	1.08943241571681E-10	5.09078199887626E-08
57	LSAMP	7.42983198165894	3.89849257469177	1.09613223821113E-10	5.09078199887626E-08
40	RARRES2	8.11886978149414	6.80300235748291	1.21695084258455E-10	5.5432110879726E-08
56	GRIA2	7.46585083007812	4.43552303314209	1.40075900407507E-10	6.14414403157815E-08
48	KANK1	7.68293762207031	5.12124300003052	1.52931413165967E-10	6.58606082227109E-08
58	GPSM2	7.42413568496704	5.14411926269531	1.6588249845441E-10	7.01623724712704E-08
62	NEU4	7.27324724197388	4.91873121261597	2.22761775799031E-10	9.09713003719974E-08
61	GRIA4	7.28682708740234	4.28049182891846	2.37153969199084E-10	9.52072697364323E-08
46	AFAP1L2	7.69232892990112	5.94092607498169	2.60477100719662E-10	1.02827676794098E-07
59	SERINC5	7.40970468521118	3.86682486534119	4.07010509376833E-10	1.58040179099995E-07
65	CSMD3	7.15839004516602	4.18158912658691	7.57817625259773E-10	2.84915369395285E-07
74	FYN	6.93438196182251	3.8869526386261	9.5124497400582E-10	3.52049819598466E-07
72	RAP2A	6.95703077316284	3.81836700439453	9.83429297263297E-10	3.5293191416634E-07
75	MAML2	6.93119859695435	3.09868693351746	9.71922248103782E-10	3.5293191416634E-07
63	SOX2-OT	7.23521137237549	4.90297651290894	1.15128910230341E-09	4.0700647279341E-07
77	FAM110B	6.90229463577271	3.77377343177795	1.19378562483704E-09	4.15823622204266E-07
69	LAPTM4B	7.09239149093628	4.33718299865723	1.37219028898349E-09	4.71039118621204E-07
79	BEX1	6.83861494064331	5.30692052841187	1.66957667595279E-09	5.56980185163632E-07
70	DSEL	7.00814580917358	3.67392420768738	1.82487640230468E-09	6.00333645347065E-07
71	MCAM	7.00541925430298	4.68899393081665	1.85314238748345E-09	6.01281240957985E-07
78	TRIM9	6.85870027542114	4.22366428375244	2.08767935376756E-09	6.68226664504573E-07
80	PCDH17	6.81980800628662	3.81400895118713	2.12760381075327E-09	6.71925651486692E-07
73	ARPP21	6.93892860412598	4.47246313095093	2.24659700017676E-09	7.00169691397194E-07
53	PCDH15	7.48676538467407	7.26548051834106	2.77290816312506E-09	8.5297536041273E-07
66	ALCAM	7.13288640975952	4.12371349334717	3.15693303582592E-09	9.58655331879139E-07
86	PCDH9	6.66820430755615	4.55556154251099	3.39078041154241E-09	1.00793576999442E-06
87	NLGN3	6.6598072052002	3.76611089706421	3.40432582958516E-09	1.00793576999442E-06
89	PMP2	6.63467121124268	5.41495275497437	3.66546970150145E-09	1.07185574505881E-06
90	TMEM206	6.60865068435669	4.8996467590332	4.0663396039985E-09	1.17457707146718E-06
68	GRID2	7.10312414169312	5.71251964569092	4.18858873941888E-09	1.19531220339609E-06
93	PLXNB3	6.57790756225586	3.36482572555542	4.54846258612328E-09	1.28255815255852E-06
83	GTF3C6	6.72958707809448	4.19963979721069	5.24744491923241E-09	1.46224682772869E-06
92	SHISA4	6.5792350769043	4.03963804244995	5.94339488621271E-09	1.63692152645156E-06
94	AMOTL2	6.57233047485352	3.63376832008362	6.24206982579773E-09	1.66147528482928E-06
95	B3GNT1	6.53827667236328	4.22310781478882	6.15800006572306E-09	1.66147528482928E-06
99	UGDH	6.52534103393555	4.54475975036621	6.2429832115936E-09	1.66147528482928E-06
102	PHLDB1	6.50348043441772	3.32318544387817	6.67919832651622E-09	1.74000645885895E-06
96	PHYHIPL	6.53585529327393	4.72954320907593	6.98674357875149E-09	1.79878270006856E-06
67	LDHB	7.12838888168335	3.65595984458923	7.7089514057439E-09	1.94249173400479E-06
97	LYRM5	6.52960109710693	4.76635503768921	7.65712474655713E-09	1.94249173400479E-06
84	KAZN	6.72672748565674	4.71044111251831	9.09296734148264E-09	2.25255641969398E-06
98	APOA1BP	6.52874183654785	3.80185890197754	9.1296722237027E-09	2.25255641969398E-06
108	DGCR2	6.3864860534668	3.6453378200531	1.36658733580632E-08	3.30295792203148E-06
111	NTRK2	6.33136129379272	4.58440208435059	1.36366522635113E-08	3.30295792203148E-06
91	MAGED1	6.58911180496216	4.03525733947754	1.4439110637873E-08	3.45459368251171E-06
112	CDH13	6.3262038230896	4.43579387664795	1.46397882764703E-08	3.46758025116477E-06
103	CBR1	6.44372510910034	4.5183162689209	1.54744840912155E-08	3.62899633846069E-06
82	PGRMC1	6.74223566055298	4.42875194549561	1.56737264869824E-08	3.63968515265357E-06
85	CNTN1	6.70957040786743	6.46080589294434	1.59577524822385E-08	3.66966335237186E-06
100	TMEFF2	6.52006959915161	5.58179044723511	1.7303040077585E-08	3.94076737766998E-06
114	PTGDS	6.26155662536621	5.31185913085938	1.84860112635744E-08	4.17009202656212E-06
81	PODN	6.81734085083008	6.47885131835938	1.93155122884804E-08	4.31610588740517E-06
88	RGMB	6.65749263763428	4.19315385818481	2.32765218392207E-08	5.15259529237179E-06
116	MAP1A	6.17143678665161	3.05209970474243	3.04940284085996E-08	6.62643630170725E-06
119	RAMP1	6.14326810836792	4.683424949646	3.03231198772725E-08	6.62643630170725E-06
107	THBS2	6.3877420425415	4.75725889205933	3.59832707460546E-08	7.74817955355499E-06
109	LIMS2	6.35925626754761	4.9310998916626	4.09687270848285E-08	8.74220963721845E-06
124	LPHN3	6.03753471374512	3.41177439689636	4.92293609870741E-08	1.04111307530343E-05
104	NDUFA4	6.42085981369019	2.62875628471375	5.03190529236361E-08	1.05474078544181E-05
115	MEGF11	6.22448778152466	4.48018598556519	5.20033087124714E-08	1.08048278084526E-05
125	PFKM	6.03160619735718	3.70960807800293	5.35639141414799E-08	1.10323032204791E-05
110	TSPAN3	6.33987426757812	3.1028470993042	5.94324102306713E-08	1.21354833510662E-05
113	S100B	6.28333854675293	4.33875370025635	6.03187449362266E-08	1.22111948082005E-05
105	OR4N2	6.41359424591064	6.21686124801636	6.21395593985354E-08	1.23683832261656E-05
130	TIMM50	5.98590755462646	3.27863240242004	6.20261056514745E-08	1.23683832261656E-05
123	TXN	6.05001449584961	3.63162589073181	6.76888838525738E-08	1.33606575244339E-05
134	BCHE	5.94316816329956	4.36225700378418	6.99221058613924E-08	1.36873966895284E-05
132	GATM	5.95950365066528	4.3404221534729	7.12931676820077E-08	1.38413931943937E-05
131	GSTZ1	5.96406888961792	3.97649717330933	7.20676702767217E-08	1.38780068144263E-05
120	ABAT	6.10456371307373	3.09925532341003	7.36542509373501E-08	1.40691499008232E-05
117	NME1	6.16043376922607	4.20393991470337	7.48775771408924E-08	1.41061376778771E-05
127	MDGA2	6.00357437133789	4.0899920463562	7.50389828342697E-08	1.41061376778771E-05
106	NCAM1	6.40935182571411	3.63949751853943	7.80343021175923E-08	1.45537045665929E-05
128	GRINA	5.99508571624756	2.68331861495972	7.94252863477713E-08	1.46974010346352E-05
139	DNPH1	5.87971925735474	4.10152339935303	9.53446456394709E-08	1.73717944355116E-05
122	SUSD5	6.08027410507202	4.80197954177856	1.22412657555804E-07	2.1965653082324E-05
126	SNX22	6.02419757843018	3.85042977333069	1.25394155639452E-07	2.21190709833471E-05
133	P2RX6	5.95265817642212	4.11108255386353	1.26069179378192E-07	2.21190709833471E-05
146	PHLDA1	5.81178712844849	3.22842335700989	1.25761496551169E-07	2.21190709833471E-05
141	PLP1	5.86692667007446	5.70897674560547	1.338019749145E-07	2.33031880722416E-05
118	FAM127A	6.15430879592896	3.3086564540863	1.38656433047949E-07	2.39723815560125E-05
147	FAM3C	5.8107271194458	3.46731901168823	1.40268982709873E-07	2.40754429309134E-05
121	SLC8A3	6.10075330734253	5.46239185333252	1.53497596853452E-07	2.58985618156485E-05
137	NOS1	5.90033864974976	3.25236940383911	1.54171122857656E-07	2.58985618156485E-05
140	LMF1	5.87632322311401	3.62131786346436	1.5379644527282E-07	2.58985618156485E-05
143	PKP4	5.82999992370605	3.82847595214844	1.56610445559313E-07	2.61230634754781E-05
152	RTKN	5.72547483444214	3.67961812019348	1.83827334359829E-07	3.04484912003281E-05
145	PTCH1	5.81362771987915	3.39274740219116	1.94065315433443E-07	3.19210490371981E-05
153	HIP1R	5.71354722976685	3.12748074531555	1.96050539718732E-07	3.20251936812269E-05
154	LINC00689	5.71140098571777	4.83449935913086	2.03316924467636E-07	3.29846895406878E-05
136	MGLL	5.91495275497437	4.62650156021118	2.2204904280358E-07	3.55368488367946E-05
144	TTYH1	5.82573795318604	4.70688915252686	2.21884689496912E-07	3.55368488367946E-05
159	POLR2F	5.67619705200195	2.61147594451904	2.35259224089821E-07	3.73983220254463E-05
142	CAV2	5.84936141967773	4.36310243606567	2.43525903788766E-07	3.84543637142714E-05
157	SLC25A5	5.69632577896118	3.20664024353027	2.89390171223828E-07	4.53940105669377E-05
164	ZNF462	5.63466501235962	2.64658308029175	3.00138818404177E-07	4.67703161363246E-05
169	SQLE	5.58449983596802	3.84316992759705	3.12188770859219E-07	4.83300864481794E-05
167	SLAIN1	5.59232139587402	3.53300142288208	3.2001272764177E-07	4.92196199150841E-05
158	C16orf80	5.68390846252441	4.14104175567627	3.22368717616972E-07	4.92620996482297E-05
166	CYP51A1	5.62763643264771	3.34140586853027	3.2656425732589E-07	4.95833397373143E-05
170	JAM3	5.57776212692261	3.81798028945923	3.30536161398038E-07	4.98667485278594E-05
171	CSPG4	5.57075214385986	3.19085669517517	3.39384402635538E-07	5.08775883596541E-05
138	EDF1	5.89878034591675	3.05652213096619	3.59833118484209E-07	5.29379331951365E-05
151	SLC29A2	5.742995262146	4.44399118423462	3.56511358055481E-07	5.29379331951365E-05
168	YIF1A	5.58674144744873	3.46585822105408	3.58031664305025E-07	5.29379331951365E-05
165	COX6C	5.63354921340942	3.12004256248474	4.08021250818392E-07	5.96567367091631E-05
135	PFN2	5.92867040634155	4.77041387557983	4.14264044093584E-07	6.01979027509241E-05
149	PTN	5.74533700942993	4.08351945877075	4.24596200679668E-07	6.13230829835282E-05
178	UNC80	5.50344705581665	2.63922262191772	4.4360646542507E-07	6.3680380242777E-05
180	LRP6	5.48892116546631	2.69666767120361	4.82887451260574E-07	6.89016395816744E-05
150	DBI	5.74459791183472	3.99713206291199	5.03588150126439E-07	7.09999340708026E-05
163	BCAS1	5.63664102554321	4.54021072387695	5.26239051912065E-07	7.35102063880706E-05
184	TNFRSF21	5.45717191696167	3.58043503761292	5.276000627363E-07	7.35102063880706E-05
173	UNC13B	5.54234647750854	3.57824158668518	5.41846540996151E-07	7.50536676610224E-05
172	TMEM167A	5.54591464996338	3.25249862670898	5.63494025665161E-07	7.75983691389825E-05
177	ATCAY	5.50740242004395	2.55218195915222	5.73583864651511E-07	7.84019938406821E-05
182	SEMA5B	5.4661693572998	3.36696839332581	5.75949798542543E-07	7.84019938406821E-05
176	SOX8	5.52599287033081	3.23581910133362	6.0737548741093E-07	8.22074045418016E-05
183	XKR4	5.45820283889771	3.61632609367371	6.39332568488375E-07	8.60410864614525E-05
189	SPARC	5.41352844238281	3.9505786895752	6.67181186871673E-07	8.92816587132341E-05
187	EPHB1	5.43288850784302	3.78593921661377	6.72544619347765E-07	8.94937744599503E-05
191	SEPT8	5.40855073928833	3.47132682800293	6.81994209901745E-07	9.02442170711326E-05
162	C1QBP	5.63883447647095	3.35745906829834	6.91813372348421E-07	9.10349529858039E-05
174	NDUFB6	5.53978490829468	3.25902509689331	7.24324327024832E-07	9.47864420437026E-05
192	SIGMAR1	5.39297389984131	4.08554029464722	7.29714303895731E-07	9.49671044070015E-05
155	MGC2889	5.71108102798462	5.98332023620605	7.41810030721455E-07	9.49922303632922E-05
179	GLRB	5.4913501739502	4.67125940322876	7.41938808461077E-07	9.49922303632922E-05
193	CBS	5.37417364120483	3.52497029304504	7.40563576681499E-07	9.49922303632922E-05
161	RPL36	5.65818500518799	2.84471154212952	7.85279939902139E-07	9.92823063790768E-05
188	SLC35F1	5.42234754562378	3.33290958404541	7.88021345911781E-07	9.92823063790768E-05
186	WSCD1	5.43373489379883	3.70721387863159	8.90514159094286E-07	0.00011160168451
196	C1orf122	5.33714199066162	3.43207263946533	9.22632258676411E-07	0.000115018250942
148	GLRA3	5.75948429107666	7.34976387023926	9.46158005799033E-07	0.000117152625711
200	EXT2	5.31671333312988	3.40141439437866	9.49645534765193E-07	0.000117152625711
190	ACAT1	5.40918064117432	3.52758693695068	9.60843798525228E-07	0.000117919928559
201	CCDC25	5.30419158935547	2.82488751411438	1.00145129128649E-06	0.000122269975698
156	GPM6A	5.70962905883789	5.01843118667603	1.03391832893487E-06	0.000125586613021
175	SLITRK2	5.52800559997559	4.80875539779663	1.0889645180606E-06	0.000130930018146
185	KIF13A	5.43839836120605	3.97580695152283	1.17404117755344E-06	0.00014044615824
207	G6PC3	5.23927450180054	3.20091199874878	1.28559247945812E-06	0.000153017806374
204	GLTP	5.28441429138184	2.63252902030945	1.35166082613014E-06	0.000160077191639
194	NDUFS8	5.36588716506958	3.15061259269714	1.3792624053557E-06	0.000162533379767
197	AMZ1	5.33001708984375	3.80672097206116	1.43385884424428E-06	0.000168130596954
208	COL9A2	5.2383599281311	3.42532682418823	1.51413719203735E-06	0.000175803203581
211	PRAF2	5.20511150360107	3.20935535430908	1.50894717165132E-06	0.000175803203581
195	ME1	5.35959339141846	4.71610736846924	1.69856919463162E-06	0.000194358985237
215	LRRTM2	5.18859195709229	3.06820893287659	1.69659852102886E-06	0.000194358985237
203	AKAP7	5.29472780227661	4.47051620483398	1.78957746850044E-06	0.000203232754485
206	FEZ1	5.26346731185913	3.67365050315857	1.79328065893144E-06	0.000203232754485
218	TMCC1	5.15278434753418	2.89503502845764	1.85072082630335E-06	0.000208743683294
209	TMEM9	5.22325563430786	3.21338176727295	1.88956051735757E-06	0.000210850935433
214	SLC35B2	5.1928653717041	3.1424674987793	1.88655197428564E-06	0.000210850935433
219	ARMCX2	5.15100574493408	3.90277814865112	1.89610948439078E-06	0.000210850935433
217	DAG1	5.16467428207397	2.25902056694031	1.93768619251973E-06	0.000214467454
216	MTCH2	5.18012666702271	3.19657063484192	1.95132443946158E-06	0.000214972421735
205	DOK5	5.27928018569946	4.76941347122192	1.99331684849514E-06	0.000218581957747
221	HMBS	5.14621067047119	3.8909375667572	2.03912686375721E-06	0.000222187774492
210	SAPCD2	5.20870637893677	3.54631280899048	2.2247391734158E-06	0.000238768559863
226	GSTT2	5.10149717330933	3.90974569320679	2.22780763868185E-06	0.000238768559863
233	KLRC3	5.08132123947144	3.37745356559753	2.40626216672723E-06	0.000256732998564
228	APBB2	5.0935492515564	3.271808385849	2.56166745578547E-06	0.000272088140618
227	RFTN2	5.09812116622925	3.61626410484314	2.61269604544636E-06	0.0002750414157
231	SPCS3	5.08520555496216	2.93717670440674	2.60188922660017E-06	0.0002750414157
220	MAGEH1	5.15074825286865	3.52580070495605	2.66805797867913E-06	0.000279626642845
222	LINC00643	5.14401340484619	4.13886499404907	2.71162229794171E-06	0.000282940465855
212	ATP6V0E2	5.19921588897705	2.97335529327393	2.75129219816876E-06	0.000283335247851
241	SFXN1	5.05737257003784	3.08049440383911	2.73949306254426E-06	0.000283335247851
244	SOX2	5.04982471466064	2.67834186553955	2.73052230564091E-06	0.000283335247851
243	HES6	5.05175685882568	3.47669982910156	2.88203894286174E-06	0.000295515040695
236	SC5DL	5.06821537017822	2.74686169624329	2.89831010401008E-06	0.00029590247036
248	TSC22D4	5.02939605712891	2.52779603004456	3.01594643595444E-06	0.000305280800351
251	CTNND2	5.01231098175049	2.99288892745972	3.16250818694007E-06	0.00031875391028
229	ATP5J2	5.090172290802	2.9209201335907	3.26413737853748E-06	0.000327603211644
213	SYT11	5.19862365722656	2.72453260421753	3.38273611701136E-06	0.000335934110528
238	MRPL51	5.06562232971191	3.12596559524536	3.38969232526024E-06	0.000335934110528
252	KCNJ10	5.00059652328491	3.24119186401367	3.40903960102774E-06	0.000336443799958
230	DNER	5.08523559570312	3.08925366401672	3.42377257469052E-06	0.000336495756034
250	SCG5	5.01389265060425	3.9860897064209	3.53200972419343E-06	0.000345699100526
255	DKK3	4.98113489151001	3.85211253166199	3.69829670755853E-06	0.000360485003355
259	FAM229B	4.96973848342896	3.2949857711792	3.89383168636117E-06	0.000377988923456
232	TMX2	5.08220386505127	3.26563096046448	3.9819624334138E-06	0.000381849239667
254	VSTM2A	4.98282527923584	3.45838236808777	3.98006465962471E-06	0.000381849239667
261	TIMMDC1	4.96822118759155	3.33307361602783	3.95932010057013E-06	0.000381849239667
260	LOC100128252	4.96891593933105	3.15131092071533	4.03167259498478E-06	0.000384012470966
264	DCXR	4.96164608001709	3.32955622673035	4.0369460977218E-06	0.000384012470966
235	TSPAN7	5.07446765899658	3.9025616645813	4.15602382853951E-06	0.000393758321611
225	PROM1	5.12983226776123	5.15156269073486	4.25176573274289E-06	0.000399120914064
240	SLC2A13	5.05930376052856	3.75824999809265	4.26317619092257E-06	0.000399120914064
266	ARL4A	4.94255208969116	3.66767477989197	4.25482534209629E-06	0.000399120914064
224	MARCKSL1	5.13832807540894	3.30250573158264	4.37052865399378E-06	0.00040437633476
265	MTSS1	4.95492124557495	2.58208656311035	4.34909489149429E-06	0.00040437633476
272	EPN2	4.930739402771	2.67257857322693	4.36499004358214E-06	0.00040437633476
249	PAICS	5.02028703689575	2.72497200965881	4.39108806679131E-06	0.000404697711868
256	CNP	4.97783041000366	2.85638070106506	4.42769970099598E-06	0.000404757803088
267	ZCCHC17	4.93806505203247	3.22120451927185	4.41388202906384E-06	0.000404757803088
273	MTMR2	4.92705535888672	3.16336894035339	4.44300552237097E-06	0.000404757803088
277	GPC1	4.90493297576904	2.63439416885376	4.83042212982965E-06	0.000438365435123
237	MIF	5.06662511825562	2.93598914146423	4.91777193904349E-06	0.000442375678307
257	CD9	4.97630405426025	3.80780386924744	4.91813374683928E-06	0.000442375678307
275	GFPT2	4.91651248931885	3.46834206581116	4.93064169015782E-06	0.000442375678307
278	HIP1	4.90462350845337	2.53456115722656	5.01508510383874E-06	0.000446591415661
280	MOB3B	4.89913606643677	3.18218541145325	5.01533887384529E-06	0.000446591415661
234	SELT	5.07925939559937	2.73299980163574	5.13415263056512E-06	0.000450398293361
242	UST	5.05630397796631	3.89474010467529	5.10891831447174E-06	0.000450398293361
245	RPL35	5.04850244522095	2.56750082969666	5.11374408074608E-06	0.000450398293361
239	TSPAN12	5.06393814086914	5.21728372573853	5.22043643821842E-06	0.000452935009068
262	SURF4	4.96441173553467	2.73457741737366	5.20953642536922E-06	0.000452935009068
269	ACLY	4.93176555633545	2.93051266670227	5.20741500544277E-06	0.000452935009068
279	PHACTR3	4.90395736694336	3.06849598884583	5.33895398024133E-06	0.000459848959913
274	TMEM106B	4.91842603683472	2.77011013031006	5.78389826134966E-06	0.00049636744282
223	TMPRSS9	5.13944244384766	5.59702920913696	5.80755643829103E-06	0.000496598490243
282	TPPP3	4.87215709686279	3.77712965011597	5.90039174102291E-06	0.000502264382818
286	FASN	4.85266256332397	2.07084941864014	5.91622742574625E-06	0.000502264382818
283	SRPRB	4.86453819274902	3.08774471282959	5.99256211643452E-06	0.000505123936975
285	ASTN1	4.8533239364624	2.75234985351562	5.9726544667564E-06	0.000505123936975
247	CLDND1	5.03204870223999	3.07217121124268	6.0916720070584E-06	0.000511657245245
284	EXOSC4	4.85435152053833	3.19705772399902	6.21414774902614E-06	0.00051826867459
288	ZDHHC22	4.84320116043091	3.08684349060059	6.19705018500887E-06	0.00051826867459
271	COX7B	4.93085050582886	3.27278256416321	6.38397452134644E-06	0.0005305642825
289	HRSP12	4.83158826828003	3.82263898849487	6.63177393143597E-06	0.000549231459231
258	COX8A	4.97342824935913	2.77750253677368	6.7092236663904E-06	0.000553709657708
268	BSG	4.93396902084351	2.25040149688721	6.87501820586328E-06	0.000563466024997
291	C9orf123	4.82063961029053	3.00470209121704	6.86333168150216E-06	0.000563466024997
246	COX6A1	5.03470420837402	2.62225890159607	7.10363944136489E-06	0.000580195875201
287	SCP2	4.84361743927002	3.50855898857117	7.18227682539439E-06	0.000584602779678
294	PDE6D	4.79819345474243	3.20962738990784	7.42075733724506E-06	0.000601945405103
281	ENOPH1	4.88421106338501	3.53332853317261	7.48991256267028E-06	0.000605481464025
292	ATP5G1	4.81729888916016	3.2013053894043	7.67127625744475E-06	0.000618033501476
263	FAM5C	4.96249294281006	5.0153751373291	8.11940841980123E-06	0.000651919687564
270	MARCKS	4.93111324310303	2.16424322128296	8.34639359572231E-06	0.000667880671312
301	PRKAR1B	4.75989675521851	2.54690337181091	8.50645733264147E-06	0.00067619039676
299	CCSER2	4.76281499862671	2.88499236106873	8.6199738809815E-06	0.000682851843963
305	HDDC2	4.75362300872803	3.01399946212769	8.68459631337567E-06	0.000685677827595
276	UQCRH	4.91441583633423	3.04896354675293	8.94818902186831E-06	0.000704142209874
293	PLLP	4.80164384841919	4.43690538406372	9.05327493579135E-06	0.000705381151741
304	MMAB	4.75829792022705	2.75145483016968	9.05286359851565E-06	0.000705381151741
306	PARP1	4.74959516525269	2.93832945823669	9.02693871179062E-06	0.000705381151741
307	PCDHGC4	4.74731588363647	3.22315788269043	9.13185941801764E-06	0.000709171220246
308	LOC643669	4.74672174453735	3.36501693725586	9.48699458786916E-06	0.000734342986302
302	FHL1	4.75952625274658	3.50356554985046	9.81350176140273E-06	0.000757142028406
313	KDELR1	4.72828006744385	2.47022461891174	1.05688979116588E-05	0.000812775701089
296	OLFM2	4.77107715606689	3.41999363899231	1.06884420974806E-05	0.000816665933938
290	NGFRAP1	4.82610034942627	3.33095693588257	1.11438879332235E-05	0.000848727104779
298	TALDO1	4.76697969436646	2.89440512657166	1.14749766192038E-05	0.000871141975008
315	COL4A3	4.70198583602905	3.27101397514343	1.1767520865602E-05	0.00088766082555
322	ZDHHC9	4.68253946304321	2.68378138542175	1.17320710068846E-05	0.00088766082555
311	CCT3	4.73470544815063	3.02356100082397	1.18905154926191E-05	0.000894091269708
324	NLGN4X	4.66557455062866	2.97263860702515	1.23307372134097E-05	0.000921343349012
327	ANGEL1	4.65137195587158	2.88590359687805	1.28614326102582E-05	0.000951987165021
317	BLVRA	4.69812154769897	3.26527190208435	1.32818428311677E-05	0.000980042770402
316	MKLN1	4.701584815979	2.38773989677429	1.36859466220031E-05	0.001006724632574
303	GSX1	4.7590184211731	4.44567537307739	1.40028319172431E-05	0.001026845438984
325	PCBP4	4.65565347671509	2.93020725250244	1.42543537983151E-05	0.001042063654527
332	LPPR2	4.62271595001221	2.38076400756836	1.4720181916723E-05	0.001066245348255
321	COL4A4	4.68428230285645	2.97686910629272	1.47699784941304E-05	0.001066590581134
335	CCND3	4.61351585388184	3.39359498023987	1.49381365381715E-05	0.001075455021408
309	NME2	4.73743867874146	2.70647811889648	1.50531554701396E-05	0.001080451637775
319	DSTN	4.69115829467773	3.13937664031982	1.52511811284434E-05	0.001091357934164
333	NDUFA8	4.61915922164917	3.0600860118866	1.53705207416102E-05	0.001096584802066
329	MEST	4.64193630218506	3.74063491821289	1.57346441589986E-05	0.001115840663323
337	PCDHGB1	4.60724592208862	3.35348033905029	1.59111022359966E-05	0.001124986171826
339	C8orf59	4.59361982345581	2.78009629249573	1.60886940859641E-05	0.001134157167024
338	PRDX6	4.59525918960571	3.11739158630371	1.65460176682976E-05	0.001159494007371
323	CLNS1A	4.6776180267334	3.22623109817505	1.71492513368645E-05	0.00119822173205
326	PGAM2	4.65149402618408	3.65667819976807	1.72789926744579E-05	0.001200205925182
341	CABIN1	4.57792997360229	2.37288212776184	1.72298094174719E-05	0.001200205925182
295	TIMP4	4.79406070709229	5.66321992874146	1.78119231454318E-05	0.001222878874269
310	UQCRFS1	4.73506116867065	2.78475785255432	1.77227709802391E-05	0.001222878874269
318	CBX5	4.69267463684082	2.1679539680481	1.77868546646778E-05	0.001222878874269
320	NDUFC2	4.68973731994629	2.00168037414551	1.77948448783811E-05	0.001222878874269
342	GRIA3	4.56316137313843	3.11626601219177	1.80056359852259E-05	0.001232605473833
300	GRAMD1C	4.76005792617798	4.88992118835449	1.83500648923066E-05	0.001252563795502
344	SCD	4.55482769012451	2.88257265090942	1.97480450378991E-05	0.001344115502206
297	CDH15	4.76866960525513	5.4736499786377	1.99161422350918E-05	0.001351590728606
340	FIS1	4.59132766723633	2.96938610076904	1.99719984383995E-05	0.001351590728606
343	CNN3	4.56289625167847	3.55169129371643	2.05082024187681E-05	0.001383923881741
331	SLITRK1	4.63544845581055	3.93689346313477	2.07698043466261E-05	0.001397595414074
336	FA2H	4.61188745498657	3.82196450233459	2.12966036969188E-05	0.001424947330975
350	TUBB4A	4.52126884460449	3.25671482086182	2.12433965996813E-05	0.001424947330975
345	SETD5	4.55002880096436	2.11294507980347	2.18618476565141E-05	0.001454549785371
330	SGCB	4.63663816452026	2.72085905075073	2.32559313568192E-05	0.001542969159993
357	SCN3A	4.49265575408936	2.72703242301941	2.34242584220822E-05	0.001549796047445
358	NOTCH2	4.49083709716797	2.5810558795929	2.3672440875534E-05	0.001561853578211
353	DPH5	4.49939823150635	3.30987787246704	2.37739100630986E-05	0.001564191204874
349	PON2	4.5228157043457	3.52238059043884	2.40155467790705E-05	0.001575712578972
356	KIF21A	4.49379301071167	2.62083458900452	2.42852614242223E-05	0.001589007464348
352	LSM4	4.50945043563843	2.53441715240479	2.43830026537005E-05	0.001591007715856
362	DESI1	4.48436832427979	2.18367171287537	2.44817572114592E-05	0.001593062915689
360	TMEM258	4.48720693588257	3.18927717208862	2.45638506568809E-05	0.001594025662079
314	KCNIP3	4.72238159179688	6.3670916557312	2.49311007333985E-05	0.001613437300468
334	C1orf106	4.61651515960693	3.58727407455444	2.51582577419873E-05	0.001623701615468
365	TNK2	4.46966934204102	2.31439065933228	2.55292477798953E-05	0.001636515706128
348	BEX2	4.52771139144897	3.37686586380005	2.5639146789661E-05	0.001636897118221
351	FAM216A	4.50965261459351	3.60646080970764	2.63961757885827E-05	0.001672598947337
373	RABGAP1	4.45183324813843	2.53674173355103	2.73372291049328E-05	0.00171812720347
355	NKD1	4.49402523040771	2.50937366485596	2.75067705171697E-05	0.001722125064494
363	SLC27A4	4.48321628570557	3.21174073219299	2.75557459867952E-05	0.001722125064494
312	HMGA1P7	4.72994995117188	31.4704513549805	2.78787284961049E-05	0.00173481309434
361	PDCD5	4.4846248626709	3.06048321723938	2.87828607533368E-05	0.001775392811988
328	RTN3	4.6465277671814	2.20112109184265	2.9734741727039E-05	0.001824603866701
379	CIT	4.43170261383057	2.71741271018982	3.00770059222343E-05	0.001840837111819
375	MTSS1L	4.44107484817505	2.58870053291321	3.06184537074663E-05	0.00186235274461
374	ADCYAP1R1	4.44356250762939	3.16346740722656	3.08587674167911E-05	0.00186936257042
359	MFF	4.48825311660767	2.62947678565979	3.10716027378264E-05	0.001877454036858
377	GOLM1	4.43735933303833	2.78424978256226	3.20829642330761E-05	0.001923840736265
366	NIM1	4.46537065505981	3.41899156570435	3.30322342392999E-05	0.001975761364121
346	MAP2	4.54252815246582	3.01930236816406	3.33114537049139E-05	0.001982278473508
372	DDR1	4.45247173309326	2.33796644210815	3.34663152594189E-05	0.001982278473508
382	LRRN3	4.39857006072998	3.30154609680176	3.35596414707745E-05	0.001982278473508
386	CAMSAP2	4.39552545547485	2.58074998855591	3.36848979580085E-05	0.00198472759461
347	CTTN	4.54229640960693	2.39031052589417	3.39625055350028E-05	0.001991177985401
354	TSC22D1	4.49817562103271	3.26126313209534	3.41386775171189E-05	0.001996564730051
378	DCAF13	4.4341459274292	3.07373094558716	3.47052305682871E-05	0.00202299203144
371	HIGD1A	4.45252799987793	2.60901689529419	3.50508126318026E-05	0.002034837127443
376	ELOVL5	4.43893051147461	3.01529717445374	3.51572735406557E-05	0.002036027337614
383	FABP5	4.39853858947754	3.39373469352722	3.62844121307193E-05	0.00209107685092
390	MRPS33	4.38440942764282	3.20069885253906	3.67049508283428E-05	0.002105068923293
387	MDK	4.39447593688965	3.07157969474792	3.72353398245504E-05	0.002130329128223
384	SLIT1	4.39764928817749	2.81008386611938	3.74809348133653E-05	0.002139213065035
369	GPAA1	4.45990753173828	2.40848565101624	3.79219040083794E-05	0.002154000523603
392	PHPT1	4.37485694885254	2.37315249443054	3.8137331235786E-05	0.002161054611605
389	POLR2G	4.39354991912842	2.94761610031128	3.9446157709337E-05	0.00222457545596
381	CKB	4.40862417221069	3.29204034805298	3.98892309716663E-05	0.002229323694646
364	SUSD4	4.46968126296997	4.22273969650269	4.0574297824425E-05	0.002248264610433
380	TSPAN13	4.40880489349365	3.13602209091187	4.06255700947919E-05	0.002248264610433
385	SOX10	4.39651298522949	3.58161902427673	4.10779676458928E-05	0.002262727306187
394	UQCR11	4.35734081268311	2.31567716598511	4.22886379270722E-05	0.002307946262536
398	ELMO1	4.33774709701538	2.96805596351624	4.27035121471624E-05	0.002325230778661
396	SLITRK3	4.35306835174561	3.35728406906128	4.31144351372999E-05	0.002336861580462
397	CEND1	4.34278154373169	2.95799899101257	4.30907188616742E-05	0.002336861580462
402	ATP6V1G2	4.32522583007812	3.43393230438232	4.37283455286512E-05	0.002364725096328
405	FAM171B	4.31249761581421	2.84798908233643	4.57033791449299E-05	0.002455686110806
391	NDUFB4	4.37898683547974	2.64309287071228	4.67685677032E-05	0.002483767476722
404	ILVBL	4.32213306427002	3.27468633651733	4.67220839527843E-05	0.002483767476722
400	SLC22A17	4.33294010162354	2.20133876800537	4.78595754918887E-05	0.00252472584655
370	HS6ST2	4.45257616043091	4.84725475311279	4.80220853830926E-05	0.002527669143075
406	FAM221A	4.30127239227295	2.84051775932312	4.95054168336552E-05	0.002588488527863
393	SPCS2	4.3726921081543	2.32640933990479	5.01458343581641E-05	0.002610448862874
409	RPL36A-HNRNPH2	4.28968667984009	2.91058731079102	5.07966734905044E-05	0.002627008751738
401	C7orf50	4.33109855651855	2.60096764564514	5.10330294563977E-05	0.002627757251531
403	PRDX1	4.32380437850952	2.29820322990417	5.20363907040704E-05	0.002661269073238
418	DLL1	4.27105331420898	2.90554881095886	5.34118366991275E-05	0.002709020908042
414	MYO10	4.27895498275757	2.4411404132843	5.40981207057257E-05	0.00273796599794
415	OLIG2	4.2746787071228	2.66547822952271	5.43428370126148E-05	0.002738897839386
417	DENND5A	4.27316474914551	2.19374299049377	5.43477997345106E-05	0.002738897839386
419	SEC11C	4.26571369171143	3.37627744674683	5.48023123644318E-05	0.002750100785305
423	WASF1	4.25636625289917	2.75617837905884	5.61905144385629E-05	0.002813802378418
367	HAS2	4.46489000320435	5.96953153610229	5.65768572983143E-05	0.002821219877827
395	SHFM1	4.35410642623901	2.70070385932922	5.8492028705504E-05	0.002907383290135
420	POLD2	4.26553726196289	2.83554649353027	5.85502756647034E-05	0.002907383290135
368	PRDX2	4.46315813064575	2.52224326133728	5.87349273516758E-05	0.002910450814334
408	COX7A2	4.29039525985718	2.69197082519531	5.92867125019392E-05	0.002925552234002
427	TMEM132B	4.24196100234985	2.69929981231689	6.10680204636808E-05	0.00298854779484
422	NUP210	4.25692701339722	2.68075609207153	6.23345038272535E-05	0.003037973369655
424	MRPL28	4.24869918823242	2.68185186386108	6.22700155787657E-05	0.003037973369655
388	STRAP	4.39423799514771	2.68137454986572	6.27753835618427E-05	0.00305317810071
431	TIMM8B	4.22253704071045	2.85449385643005	6.34920815546545E-05	0.003081707876442
413	SF3B5	4.28143072128296	2.51380252838135	6.44872643499072E-05	0.003123610109186
433	FAM19A5	4.22197103500366	2.73530983924866	6.51427932443733E-05	0.003148922858747
399	LOC100130370	4.33346176147461	4.33514881134033	6.57726360532875E-05	0.003172893396249
421	PTGFRN	4.26305723190308	3.17670941352844	6.70017581976537E-05	0.003225617163963
432	TMEM45A	4.22250652313232	3.47674608230591	6.84999960390391E-05	0.003271151020526
407	TCEAL6	4.29647445678711	3.81460285186768	6.87149103583532E-05	0.003274811603115
437	NPDC1	4.19935035705566	2.75835466384888	6.90695452459258E-05	0.003278519536463
438	SYNE1	4.19603967666626	2.00865912437439	7.08053997132205E-05	0.003347498398418
440	PSMD10	4.18754816055298	3.18805813789368	7.26062631793758E-05	0.003424019834649
416	POLR2J	4.27414321899414	2.39892911911011	7.39913220639708E-05	0.003477298520649
428	NRCAM	4.23420238494873	3.02200603485107	7.66023255782569E-05	0.003571658826076
429	CUTA	4.22473239898682	2.48785924911499	7.69573294266452E-05	0.003581161699017
444	ANGPTL2	4.17714071273804	2.67146778106689	7.71199781979675E-05	0.003581693732543
426	NDUFS5	4.24503326416016	2.62994909286499	7.78055514906033E-05	0.003606462412146
442	RGS11	4.18224048614502	3.04455399513245	7.81763225029405E-05	0.00361657104454
425	GSTP1	4.24511671066284	2.39749813079834	7.85440057474207E-05	0.003626497700065
439	NES	4.19269847869873	2.58001184463501	7.97956323978837E-05	0.00366286695538
441	NDUFB2	4.18462038040161	2.81533145904541	8.03665666279821E-05	0.003681939066055
450	MAGI1	4.1551685333252	2.37915253639221	8.09083522397664E-05	0.003699604693342
447	IMPAD1	4.16867399215698	2.53130269050598	8.27996072914204E-05	0.003771522112124
452	DPP6	4.15479707717896	2.48018288612366	8.32010572185895E-05	0.00378253405236
412	HINT1	4.28168439865112	2.56980872154236	8.38309985310029E-05	0.00380387170729
410	SSR4	4.28619956970215	2.34863233566284	8.42618138345386E-05	0.003809393267369
456	MPZL1	4.14386129379272	2.64800763130188	8.42743423161976E-05	0.003809393267369
454	AHCY	4.14893102645874	2.87597179412842	8.47239232393833E-05	0.003815153699331
458	THSD7A	4.14212989807129	2.49259781837463	8.51198257709065E-05	0.00381846248714
448	PA2G4	4.16596746444702	2.33750772476196	8.5648525018386E-05	0.00383491675536
453	NDUFB5	4.14992094039917	3.20743274688721	8.66690361964616E-05	0.003873288285565
451	ANXA6	4.15480375289917	2.65190505981445	8.70704804507306E-05	0.003883900941537
411	ENHO	4.28427076339722	4.95808744430542	8.87879928813994E-05	0.003945651781217
434	SBDS	4.21940469741821	2.60325860977173	8.9814480599003E-05	0.003976347266295
465	SHD	4.12496948242188	2.54862451553345	9.01647104725182E-05	0.00398440547062
435	VDAC3	4.20544004440308	2.89821076393127	9.29262265275897E-05	0.004065271498627
443	UBL5	4.18082571029663	2.55045652389526	9.25882977751113E-05	0.004065271498627
462	NOTCH1	4.13094806671143	2.26862025260925	9.31340554398152E-05	0.004065271498627
466	ATP8A1	4.12309789657593	2.67682552337646	9.34736584541981E-05	0.004065271498627
469	KLRC2	4.11830043792725	3.46238684654236	9.3416383964504E-05	0.004065271498627
471	FDPS	4.11567163467407	2.99397230148315	9.31934146310398E-05	0.004065271498627
461	KRTCAP2	4.13650369644165	2.55627942085266	9.57350016941199E-05	0.004137918339648
470	ZDHHC15	4.11789035797119	2.63343334197998	9.61960071503168E-05	0.004142724773386
473	ACAT2	4.10209226608276	3.23177289962769	9.78554882350081E-05	0.004206542820934
446	DNAJC15	4.16933250427246	3.29967951774597	9.84341769263561E-05	0.004223753468619
468	SHROOM4	4.11848306655884	2.62558126449585	9.91277140056846E-05	0.004238272597268
472	LSM7	4.10280466079712	2.80549263954163	9.9143898060616E-05	0.004238272597268
475	NGLY1	4.09848833084106	2.76224660873413	9.93093511561148E-05	0.004238272597268
457	FAIM2	4.14218235015869	2.1076877117157	0.000100300013252	0.004272852722838
477	PID1	4.09247016906738	2.81085968017578	0.00010139126005	0.004302191914695
463	GCAT	4.12859201431274	3.5154230594635	0.000103019631097	0.004357362468157
474	CRISPLD1	4.10146617889404	3.22937273979187	0.000105866387611	0.00445939890701
479	NOMO1	4.08486032485962	2.68918466567993	0.000106004035107	0.00445939890701
482	NIN	4.07917881011963	2.27390265464783	0.000106185129762	0.00445939890701
464	TST	4.12628984451294	3.44187331199646	0.000106523532021	0.004465692707006
481	RND2	4.0808048248291	2.24968504905701	0.000108545075502	0.004534389168132
449	MATN2	4.15970754623413	3.97481846809387	0.000109056838075	0.004547746948328
467	CCT5	4.11949634552002	2.30113196372986	0.000109267332722	0.00454851677129
487	PRRX1	4.07310962677002	2.70323538780212	0.000114508168371	0.004700590079783
430	GALNT9	4.22282266616821	5.58922386169434	0.000116152488072	0.004747820680681
486	NDUFB11	4.07315492630005	2.24834942817688	0.00011625866524	0.004747820680681
488	NUDCD2	4.05957365036011	2.99523377418518	0.000116260069019	0.004747820680681
493	GNG4	4.05266523361206	2.21711349487305	0.000116948003699	0.004759502432323
455	SLC6A1	4.14824056625366	3.87469005584717	0.00011910964395	0.004830875045541
495	ARV1	4.04786109924316	3.06660079956055	0.00011993771	0.004856144613781
485	DCTN3	4.07363796234131	2.82023525238037	0.000121348819717	0.00488982625454
490	HSD17B12	4.05585193634033	2.76965689659119	0.000121874186271	0.00488982625454
492	HARS	4.05434417724609	2.63372302055359	0.000122008246071	0.00488982625454
496	FKBP2	4.04618549346924	2.690593957901	0.000121730216563	0.00488982625454
436	MBLAC2	4.20180130004883	4.88963174819946	0.000122812586948	0.004907093378833
478	COPS5	4.09003496170044	2.79901099205017	0.000122977202549	0.004907093378833
500	REEP2	4.03756141662598	2.50966596603394	0.000123060604029	0.004907093378833
501	GNA12	4.03652238845825	2.4346616268158	0.000124119860723	0.004941013480799
494	DIP2B	4.05130863189697	2.05978894233704	0.000125245839922	0.004969133943695
503	C11orf73	4.02602577209473	2.80608677864075	0.000128461126088	0.005079683192847
504	PGM3	4.02480745315552	2.77529692649841	0.000129826155646	0.005125103871071
476	RAB31	4.09777927398682	2.42684602737427	0.000130159729304	0.005129722709308
497	NAE1	4.04586791992188	3.0010130405426	0.000130818174706	0.005147108448652
505	GNAI1	4.02427816390991	3.36006474494934	0.000131654530582	0.005162862932718
483	PRMT1	4.07915735244751	2.22468852996826	0.00013211695684	0.005172433454065
499	HIST2H2BE	4.03821706771851	3.20328164100647	0.000133763339477	0.005228248281922
508	GTDC2	4.01239585876465	2.92181968688965	0.000137608283383	0.005334516857938
509	PTGES2	4.01060819625854	2.74746990203857	0.000139036668395	0.005361139620207
510	PGM1	4.00964307785034	3.05533146858215	0.00013858996355	0.005361139620207
480	PCDH7	4.08340406417847	3.86711454391479	0.000140225982634	0.005391871143926
511	HEPN1	4.00306367874146	3.16999650001526	0.000141173925021	0.005419522833125
512	GOT2	4.00163078308105	2.84727334976196	0.000141476098903	0.005422334755055
484	WRB	4.07369995117188	2.80846214294434	0.000142837828897	0.005465681446299
513	FADS2	3.99713659286499	2.20463824272156	0.000145259628798	0.005531542713366
489	NDUFA13	4.05805444717407	2.3198299407959	0.00014871107299	0.005617815749331
520	ABCA3	3.98427534103394	2.26312851905823	0.000148418086396	0.005617815749331
460	PUF60	4.13789415359497	2.39686942100525	0.000149343043733	0.005632705945623
516	PNMAL1	3.98822808265686	2.93706059455872	0.000152062003132	0.005698956655355
523	RAB9A	3.97525358200073	2.91866850852966	0.000153286138327	0.005726712101613
506	PPAP2B	4.02068996429443	3.40540671348572	0.000154676847377	0.005756077760895
515	PVRL1	3.98827910423279	2.52278566360474	0.000154540323822	0.005756077760895
502	WDR83OS	4.03597640991211	2.24570202827454	0.000156680299435	0.005804096539323
522	GUSBP1	3.97729802131653	2.6656448841095	0.000156827737278	0.005804096539323
525	ALKBH2	3.9690306186676	2.91121196746826	0.000157247881784	0.005810566814267
524	SULF2	3.96957612037659	2.71122527122498	0.000161666927198	0.005927620491662
527	TCTA	3.95986986160278	2.4029712677002	0.000162332195297	0.005942813566922
530	PAAF1	3.95582032203674	2.81526231765747	0.000163994306635	0.005994396831722
526	CALU	3.96383500099182	2.3524534702301	0.000168090365008	0.006115803971697
536	TMEM168	3.94227743148804	2.86637210845947	0.000173443106452	0.006262459480841
519	DEGS1	3.98762369155884	2.44169211387634	0.000176278192767	0.006355137403158
514	ABCA5	3.99591112136841	3.26796412467957	0.000182052250125	0.006535361589045
531	SUMF2	3.95120882987976	2.45769667625427	0.000182856341997	0.006535361589045
533	VTA1	3.94895601272583	2.39495706558228	0.000182326404916	0.006535361589045
546	PRMT3	3.9253032207489	2.92703700065613	0.000183003829476	0.006535361589045
547	ROMO1	3.92466020584106	2.53565192222595	0.00018288170734	0.006535361589045
537	RAB6A	3.94201803207397	2.35719108581543	0.000183661898562	0.006541677788473
491	UCHL1	4.05532169342041	3.22061896324158	0.000184777238024	0.006571522011752
528	KAT2B	3.95964884757996	3.10603284835815	0.000186357839371	0.006612177058286
545	SNRPC	3.92750716209412	2.57751798629761	0.000186478690996	0.006612177058286
498	PEBP1	4.0432014465332	2.06682443618774	0.000186916885348	0.006617807692619
529	ATP5D	3.95636129379272	2.13599348068237	0.000190049634525	0.006698683993105
538	ECH1	3.94176864624023	2.35663628578186	0.000191631715821	0.006744411323832
553	COA4	3.90927839279175	2.75711274147034	0.000193301448646	0.006793083253143
543	EIF5A	3.93273758888245	2.2092912197113	0.00019421476184	0.006796030865745
549	KRCC1	3.9180908203125	3.11984276771545	0.000193949368969	0.006796030865745
554	ACAD8	3.90890264511108	2.97419667243958	0.000194727786497	0.006796030865745
555	FADS1	3.90647983551025	2.29156351089478	0.000195741583127	0.006808127955854
535	GLDC	3.94483518600464	3.09801030158997	0.000198500877417	0.006878228091647
540	NDUFV1	3.93765187263489	2.33091354370117	0.000198628219821	0.006878228091647
550	RPL7L1	3.91397953033447	2.47186613082886	0.000198122329166	0.006878228091647
539	DLD	3.93927669525146	2.39914345741272	0.000200021618506	0.006916367964879
532	RAN	3.9499032497406	2.29374861717224	0.000201135115122	0.00693440003883
559	KLHL13	3.89930891990662	3.15698194503784	0.000201421397733	0.00693440003883
551	SGTA	3.91090679168701	2.29191613197327	0.000201893384394	0.006940561252201
558	CDR1	3.89947509765625	2.92682695388794	0.000205105279559	0.007030569683981
560	OXCT1	3.89692163467407	3.00537657737732	0.000209854995411	0.007182637695048
561	RAB11FIP4	3.896803855896	2.35033249855042	0.000212054030382	0.007226923400916
534	LAMTOR4	3.94733047485352	2.3145968914032	0.000218820825267	0.007414492406504
566	C4orf52	3.87385988235474	2.93683218955994	0.000219122886285	0.007414492406504
541	MLF2	3.9362964630127	2.01867890357971	0.000220305742373	0.007422705282842
569	ABCD3	3.86734962463379	2.81947231292725	0.000222949493474	0.007490470499906
544	KDELR2	3.92881393432617	2.17584919929504	0.000230151151655	0.007721473340078
563	NDUFB9	3.89283442497253	2.48980689048767	0.000230978354266	0.007738264920982
548	COL4A6	3.91927099227905	3.29099464416504	0.000231893350731	0.007757946194077
572	TANC1	3.86048913002014	2.31679463386536	0.000234261125632	0.007826105813436
518	COL8A1	3.98784470558167	5.22196340560913	0.000237262229621	0.007881897855263
542	CD24	3.93457055091858	3.21097803115845	0.000236962061993	0.007881897855263
577	SLC48A1	3.8536102771759	2.39513230323792	0.000236810798535	0.007881897855263
573	MYC	3.86044430732727	2.93402028083801	0.000241192794949	0.008001250057663
557	ZNF662	3.89979910850525	2.41793060302734	0.000245761142082	0.008107379403012
568	GOLGA7	3.86779522895813	2.44296956062317	0.000245738877491	0.008107379403012
580	FXYD7	3.83971762657166	2.35879874229431	0.000245375040694	0.008107379403012
562	PCOLCE2	3.89429616928101	3.61898064613342	0.000247621806056	0.008147752503991
581	CD320	3.8385534286499	2.83192467689514	0.000247672963053	0.008147752503991
582	PYCR1	3.8364040851593	2.67048406600952	0.000248757728858	0.008172088163298
583	BPHL	3.83490467071533	2.80245685577393	0.000250216753343	0.008197280801773
584	RIN2	3.83474063873291	2.48049402236938	0.000250008600183	0.008197280801773
579	MAD2L2	3.84956526756287	2.57044458389282	0.000251469144447	0.008226931153838
521	MEOX2	3.97902917861938	5.68439817428589	0.000253698888036	0.008283362463207
571	DIAPH1	3.86170983314514	2.62019777297974	0.000253893487642	0.008283362463207
588	TMEM205	3.82418751716614	2.76548504829407	0.000258637208764	0.008414946327986
586	NEIL2	3.829514503479	2.81397271156311	0.000259913114446	0.008433290450374
591	EBP	3.82264471054077	2.54901170730591	0.000262441601605	0.008503682319596
595	NUPL2	3.81639170646667	2.59178042411804	0.000267410530654	0.008652849493258
567	GRIK2	3.8717029094696	2.18741297721863	0.000269025173058	0.008691839732807
597	FSD1	3.81208491325378	2.64990568161011	0.000269716381137	0.008691839732807
587	CDK4	3.82552170753479	2.35699677467346	0.000270326967886	0.008699680110529
565	DHCR24	3.87852668762207	3.81464409828186	0.0002726747351	0.008743255723549
574	SEPT7	3.85886144638062	2.00724792480469	0.000272891847327	0.008743255723549
598	STARD3NL	3.81084489822388	2.96799540519714	0.000273157529149	0.008743255723549
589	LSM3	3.82272005081177	2.6653106212616	0.000273706336681	0.008748999042687
590	VARS	3.82267427444458	2.43915843963623	0.000274309484719	0.008756461529737
575	TUFM	3.85495972633362	2.29852747917175	0.000276482780219	0.008796264108895
601	STOML2	3.80449342727661	2.73444628715515	0.000276670470368	0.008796264108895
600	SV2A	3.80821752548218	2.34873843193054	0.000278176268426	0.008825175503895
593	CAPRIN1	3.81948804855347	2.20389366149902	0.000281734585112	0.008909433088059
556	PLD6	3.90090131759644	3.95390009880066	0.000286612515043	0.009051605375084
599	NDUFA9	3.80932521820068	2.60654020309448	0.000288789142434	0.009096089930436
609	TRAPPC5	3.79726815223694	2.42271614074707	0.000288489535576	0.009096089930436
605	BZW2	3.79978609085083	2.84049034118652	0.000290760114231	0.009133358492073
564	PSMB7	3.88019299507141	2.17796993255615	0.000295587991629	0.009248741307444
592	COPZ1	3.8206045627594	2.32212901115417	0.000296938311431	0.009266509676619
610	YIPF6	3.79647779464722	2.07780957221985	0.00029668917499	0.009266509676619
606	TMEM38B	3.79965329170227	3.14898467063904	0.000303826815968	0.009449944989044
616	MRPS10	3.78149175643921	2.61107349395752	0.000303907990908	0.009449944989044
602	TMEM256	3.80362892150879	3.0968976020813	0.000305664381762	0.009464008557396
615	RPS10-NUDT3	3.78530168533325	2.10988903045654	0.000305660794998	0.009464008557396
611	NACC2	3.79604005813599	2.71869421005249	0.000316799144717	0.009795958931815
608	PELI2	3.79748106002808	3.03092479705811	0.000324379222867	0.009978241912777
620	C16orf45	3.77256798744202	2.465656042099	0.000325537092259	0.010000871034032
627	GSTA4	3.75875020027161	3.07140302658081	0.000328676936819	0.010071205595733
622	MPG	3.76542162895203	2.4041919708252	0.000329703629763	0.010089612628624
612	MDH2	3.79544162750244	2.34624886512756	0.000330573078659	0.010091488338015
629	MGC21881	3.7564582824707	2.58798360824585	0.000330617029059	0.010091488338015
628	ALG8	3.75763034820557	2.9592227935791	0.000332349533659	0.01013131409814
570	DOCK6	3.86722612380981	3.92536664009094	0.000335246045798	0.010184121965754
624	PRADC1	3.76364541053772	2.91789674758911	0.000335294469971	0.010184121965754
594	PSMA2	3.81839394569397	2.25724029541016	0.000338689944939	0.010271715794906
604	GUK1	3.80084562301636	2.27559185028076	0.000339994162313	0.010298084051845
626	MAN1A2	3.76106333732605	2.58465433120728	0.000342827669905	0.010344793621898
614	PRDX5	3.78937602043152	2.15886640548706	0.000345161984201	0.010401408088778
596	PSMB5	3.81272029876709	2.61994576454163	0.000345857863137	0.010406718926775
607	NTRK3	3.79864430427551	3.52026057243347	0.000347161768004	0.010421893075969
632	TMCO1	3.75009870529175	2.00408291816711	0.000348838400143	0.010445747592642
636	CDH10	3.74085330963135	2.76939606666565	0.000348776370974	0.010445747592642
635	HMGCS1	3.74114084243774	2.43334197998047	0.00034996460297	0.010466239376183
618	GPD1	3.77377700805664	3.43693566322327	0.000352298073983	0.010521895227627
585	TSHR	3.83224701881409	4.17224597930908	0.000353249413873	0.010524610838979
639	PDLIM5	3.73819327354431	2.01760268211365	0.0003546581103	0.010526857143572
637	PPT2	3.74060964584351	2.74683666229248	0.000356402124838	0.010565382639426
638	GRHPR	3.73923206329346	2.47564649581909	0.000358850646499	0.010584976853026
644	EBNA1BP2	3.72099590301514	2.50563502311707	0.000369908486597	0.010897577628775
642	ERBB3	3.7259042263031	2.75523161888123	0.000372433079197	0.010931164701194
648	XPO6	3.71632766723633	2.09490823745728	0.000373127598583	0.010937995420845
640	EPB41L2	3.73021411895752	2.57024788856506	0.000374566399496	0.01095306140551
645	CCDC90B	3.71972012519836	2.54970669746399	0.000378551758479	0.011045047263963
646	MALSU1	3.7167649269104	2.69566702842712	0.00037865555627	0.011045047263963
651	SIKE1	3.71242690086365	2.19762229919434	0.000379111011805	0.011045047263963
653	PCCB	3.70955467224121	2.5240957736969	0.000381944959459	0.011086701359988
650	NFASC	3.71255993843079	2.4871826171875	0.000383605857719	0.011121283165148
641	SIX1	3.72855377197266	2.95973515510559	0.000385778137159	0.011148756781816
657	SCYL1	3.70675897598267	2.09935569763184	0.000385965572958	0.011148756781816
655	AFAP1	3.70871496200562	2.12895131111145	0.0003894538585	0.011235814972503
652	INPP1	3.71077752113342	2.8013219833374	0.000394094183388	0.011355857454668
656	SLC25A20	3.7071373462677	3.09187150001526	0.000403158458674	0.011560788440857
623	SHC3	3.7645788192749	3.3985378742218	0.000403981830138	0.011570391328487
663	ALDH6A1	3.68886804580688	2.71020102500916	0.000409220555503	0.011678069973063
664	TSPAN11	3.68556809425354	2.05278635025024	0.000414509484112	0.011797325792752
643	NEDD8	3.72330737113953	2.52499103546143	0.000418512090554	0.011871709433371
667	PLEKHB1	3.67890596389771	3.07125926017761	0.000426262206283	0.012048265653953
634	BMP2	3.74188947677612	3.75948047637939	0.000433328846797	0.012176391728532
666	SGK3	3.68136167526245	2.34693765640259	0.00043336562641	0.012176391728532
672	STT3A	3.6733729839325	2.46870732307434	0.000433025115099	0.012176391728532
673	NDUFS6	3.67302846908569	2.41732144355774	0.000433174094545	0.012176391728532
671	WDR3	3.67479825019836	2.61714243888855	0.00043787216472	0.012244911562632
619	GAL3ST1	3.77332234382629	4.4184250831604	0.00044316562787	0.012363746833595
665	VBP1	3.68422055244446	2.72260546684265	0.000446030673564	0.012414433059981
680	DYRK4	3.66454720497131	2.53635692596436	0.000445812662367	0.012414433059981
668	NCALD	3.67842197418213	3.07992506027222	0.000450452630533	0.012508113724284
661	CHURC1	3.69434714317322	2.0187771320343	0.000456389147035	0.012658118661212
649	GTF3A	3.71420574188232	2.35237145423889	0.000458466298979	0.012686019576648
678	TWF1	3.66652822494507	2.67910861968994	0.000462619911839	0.012715792560945
679	TMPRSS5	3.66502904891968	2.85631704330444	0.000461912442054	0.012715792560945
662	DEAF1	3.68974113464355	2.83543467521667	0.000463838059494	0.012715819765251
681	MKI67IP	3.64949798583984	2.48274374008179	0.000470521964819	0.01286926473292
684	ARCN1	3.64535784721375	2.16254949569702	0.000477790362772	0.013037952226526
658	WDR45B	3.69909167289734	2.12034249305725	0.000484558801995	0.0131771065259
633	PRKCE	3.74306917190552	3.76581525802612	0.000499779383229	0.013482658850987
654	PARK7	3.70953869819641	2.08238768577576	0.000508469283746	0.013670378495805
689	ARMCX6	3.6265070438385	2.54006290435791	0.000511205157089	0.013718752967494
692	PDHA1	3.62345409393311	2.31544327735901	0.000514175196399	0.01376130361797
697	C12orf76	3.61552309989929	2.68997144699097	0.000523390536153	0.013992131195624
698	ECHDC1	3.61274218559265	2.62256240844727	0.000527775138553	0.014077569742981
693	GART	3.62257313728333	2.40213871002197	0.000532483745039	0.014187187834648
682	PSMB1	3.64937496185303	2.39367032051086	0.000533708661848	0.014203846476993
701	AGPAT1	3.60840797424316	2.18804717063904	0.000535252308639	0.014222507952603
702	PSIP1	3.60646629333496	2.22466230392456	0.000547259235047	0.014450816322542
675	RPP25L	3.67112946510315	4.02471590042114	0.00055214878302	0.01454749285275
685	RAB2A	3.64423036575317	2.31443023681641	0.00055348666073	0.014566538940054
696	TFCP2	3.61623048782349	2.83287215232849	0.000555564828005	0.014605003902476
690	CYC1	3.62633514404297	2.37171578407288	0.000557453483926	0.014638407117818
714	APEH	3.59009027481079	2.37640476226807	0.000568637116044	0.014899047268381
718	DPM2	3.58691644668579	2.32781672477722	0.000574645235608	0.015023230740201
715	AASDHPPT	3.5885968208313	2.67855358123779	0.000578255644569	0.015100951705913
708	DECR1	3.59617805480957	2.61281776428223	0.000579489316243	0.015104560320372
720	MRPL9	3.58561158180237	2.40654683113098	0.000579669227865	0.015104560320372
722	MRPL50	3.58329796791077	2.73023700714111	0.000581727275244	0.015141529935647
674	BAG2	3.67230772972107	4.04239702224731	0.000585559753858	0.015224553600314
691	CHMP2A	3.62469935417175	2.18127965927124	0.000587200756019	0.015250479284067
705	E2F3	3.60194897651672	2.61983036994934	0.000587934542329	0.015252812233951
699	KCNH1	3.61123490333557	3.07171392440796	0.000591322585553	0.015273791451912
709	TOMM20	3.5958559513092	2.15347385406494	0.00059064213852	0.015273791451912
716	AIF1L	3.58794260025024	2.99286150932312	0.000590170847548	0.015273791451912
723	CPT1C	3.57964444160461	2.39379072189331	0.000592632753817	0.015290957959589
687	SSBP1	3.62937641143799	2.22949147224426	0.000593628228905	0.015299976311031
721	ZDHHC4	3.58508133888245	2.52583813667297	0.000595813828628	0.015339615592276
713	TMEM100	3.59140825271606	3.10837912559509	0.000599707059532	0.015356390715752
694	ETV1	3.62128162384033	3.07807230949402	0.0006053290563	0.015483611260826
704	ODC1	3.60198712348938	2.13416361808777	0.000620498407445	0.015837419481415
727	METAP2	3.56821990013123	2.30300354957581	0.000623231395073	0.015890052555124
731	ZNF608	3.55978870391846	2.0232105255127	0.000628403597316	0.015987505484453
728	HLTF	3.56502556800842	2.04473638534546	0.000637517483453	0.016167279564315
710	CNPY2	3.595623254776	2.1027569770813	0.000644420660823	0.016307422833604
695	MSTN	3.61795830726624	4.069260597229	0.0006482009091	0.016333283758452
738	TIMM10	3.55103158950806	2.72158885002136	0.000647469754624	0.016333283758452
703	PCNP	3.60430693626404	2.36319589614868	0.000653030644537	0.016350617173889
717	VDAC1	3.58764386177063	2.16799473762512	0.000650975061797	0.016350617173889
729	LOC100505687	3.56344509124756	2.9599552154541	0.000649838918523	0.016350617173889
737	IFITM10	3.55566382408142	2.12844085693359	0.000650428234854	0.016350617173889
739	GLO1	3.55060005187988	2.65209293365479	0.000652276265206	0.016350617173889
742	MRPL24	3.54860687255859	2.66059923171997	0.000652893947571	0.016350617173889
740	REEP3	3.55032420158386	2.4337751865387	0.000661697911469	0.016532675876628
677	TUBB2B	3.66753196716309	3.14708638191223	0.000668466200914	0.01668418380912
719	ADAMTS6	3.58587384223938	3.01897144317627	0.000672191439505	0.01675950151171
745	BCAT1	3.53826451301575	2.38296747207642	0.000677929604127	0.016863461562745
748	PAK1IP1	3.53335618972778	2.465824842453	0.000688450652739	0.01705715707195
750	AGPAT5	3.53084325790405	2.1703085899353	0.00069065662532	0.017093931898991
744	SWI5	3.53957390785217	2.69846701622009	0.00069364947278	0.017150084981494
749	SREBF2	3.5313515663147	2.0377357006073	0.000698360310641	0.017230585747754
724	MICALL2	3.57690834999084	2.97415351867676	0.000707458970844	0.01738264853051
753	LDOC1	3.52643609046936	2.42400622367859	0.000706262800303	0.01738264853051
754	C1orf61	3.52491211891174	2.65870499610901	0.000706144578537	0.01738264853051
755	CREB3	3.52383184432983	2.54516816139221	0.000706790666837	0.01738264853051
760	SCARB1	3.51798820495605	2.12831282615662	0.000720169859323	0.017603656643874
762	SORBS1	3.51585650444031	2.26134634017944	0.000731360376518	0.017803701827546
741	C2orf27A	3.55023837089539	2.98445773124695	0.000744122715752	0.018095780950009
700	BAMBI	3.60943722724915	4.85547637939453	0.000752725212778	0.018230111850567
763	DTNA	3.51522469520569	2.49598217010498	0.000755801006054	0.01826724758101
770	FGF14	3.5044047832489	2.64162921905518	0.000760206588953	0.018336306788127
712	FRMD6	3.59277200698853	4.91094732284546	0.000764231997728	0.018358619775036
764	SMOC1	3.5129029750824	2.77251863479614	0.000763801403196	0.018358619775036
771	COG4	3.50379061698914	2.41203188896179	0.000762940102111	0.018358619775036
725	S1PR3	3.57592749595642	3.5007472038269	0.000765633836111	0.018367882190916
767	MSMO1	3.50787758827209	2.92526721954346	0.000766168521685	0.018367882190916
774	TPP2	3.49877786636353	2.15116596221924	0.00076776773506	0.018387610285785
758	COL11A1	3.5197970867157	2.47581720352173	0.000768696734731	0.018391263493781
777	PIGM	3.49767112731934	2.17440557479858	0.000776089750319	0.018519332595805
780	S100A6	3.49511575698853	2.58239412307739	0.000779021976617	0.018531939494746
756	TMA7	3.52312874794006	2.14287710189819	0.000783227311114	0.018590214146662
732	SOX13	3.55887293815613	3.58049607276917	0.000788339381686	0.018674743239278
736	CCT7	3.55629992485046	2.15829348564148	0.000811676644461	0.019148777889137
783	SUCLA2	3.48369836807251	2.58094835281372	0.000819572984845	0.019294354111829
785	MRPL18	3.48160767555237	2.50936818122864	0.000820291082944	0.019294354111829
779	SIK3	3.4959659576416	2.40041065216064	0.00082500481659	0.019366763216794
781	TUB	3.4886486530304	2.41934895515442	0.000824735821226	0.019366763216794
784	PPIL1	3.48343324661255	2.91226482391357	0.000827887233017	0.019395981207956
787	EEF1E1	3.4748227596283	2.88778734207153	0.000828766393241	0.019397392085273
772	CHST9	3.50317859649658	3.15969204902649	0.000831993902954	0.019419860014159
782	CTNNAL1	3.4848461151123	2.61374282836914	0.000831206313326	0.019419860014159
786	EPRS	3.47699499130249	2.02679038047791	0.000860566388769	0.019964128780013
792	CSTF3	3.46307635307312	2.6048002243042	0.000864095755305	0.020026391448298
791	DFNA5	3.46479868888855	2.49914860725403	0.000866720787142	0.020067593904446
794	DNM3	3.45983195304871	2.00776696205139	0.000869814714102	0.020119561834204
789	CRAT	3.46886897087097	2.61996674537659	0.000871108804964	0.020129837223782
773	CNTNAP2	3.4999406337738	2.90557479858398	0.000876940715501	0.020177991737979
751	NOVA1	3.5289032459259	2.3195652961731	0.000885993873238	0.020277816793141
775	DYNLL1	3.49876689910889	2.26028656959534	0.000886073646074	0.020277816793141
793	RP1-177G6.2	3.46226477622986	2.63476181030273	0.000894829099473	0.020458418967288
798	ASB8	3.44953560829163	2.28021621704102	0.000898922907993	0.020532196720072
799	PTPRO	3.44792056083679	2.22018694877625	0.000904091476826	0.020630357148458
759	ITM2A	3.51963782310486	4.17602920532227	0.000911750838352	0.020754910424821
795	RRAGA	3.45678234100342	2.36939358711243	0.000912178576047	0.020754910424821
765	SLC47A1	3.51196312904358	3.44107794761658	0.000922288948592	0.020924651375805
796	CDC42SE1	3.45541858673096	2.08672165870667	0.000925224175956	0.020971157733682
802	PTK2	3.44603228569031	2.13439130783081	0.000937187618621	0.021181513296427
805	LOC550643	3.43734860420227	2.49173092842102	0.000937186468619	0.021181513296427
730	REM1	3.56096363067627	6.78391695022583	0.00094176920289	0.021252115884902
808	NCAM2	3.4319806098938	2.21225738525391	0.000951942547314	0.021453578663818
809	USP5	3.4303343296051	2.10151839256287	0.000959851040604	0.021590723407161
769	LINC00467	3.50508141517639	4.75101137161255	0.000986051791886	0.022090081496127
804	CORO1C	3.44024729728699	2.07644653320312	0.001000258886327	0.022287988693833
814	MAGI2-AS3	3.41984224319458	2.25864052772522	0.00100823598278	0.022444621699378
747	TUBA1A	3.53361701965332	3.26693367958069	0.001010882531029	0.022461316726039
817	ASUN	3.41368460655212	2.57302355766296	0.001024367050704	0.022702484738905
821	NTM	3.40922951698303	2.42368745803833	0.001029215233665	0.022783170116428
820	EFTUD2	3.40994668006897	2.11804008483887	0.001034172520372	0.022832013512816
822	EXD2	3.40690851211548	2.10468626022339	0.001033010878619	0.022832013512816
816	ITPA	3.41517376899719	2.18954229354858	0.001036012196571	0.022848216841688
812	MFSD3	3.42319226264954	2.89006543159485	0.001037502995749	0.022859810192836
825	FAHD2A	3.40369844436646	2.44011354446411	0.00104125329228	0.022921120335444
813	SORD	3.42275810241699	2.81054353713989	0.00104895821739	0.023047888995458
826	IFI27L2	3.40154790878296	2.42244863510132	0.001052669643765	0.023067272697735
827	LY6E	3.40068078041077	2.12974238395691	0.00105276204451	0.023067272697735
833	SNRPF	3.39218997955322	2.2614483833313	0.001081777651509	0.023593909257497
831	PPP1R12A	3.39334559440613	2.02409362792969	0.001085203884882	0.023646862205452
834	TRAPPC6A	3.39160227775574	2.58061361312866	0.001086410533288	0.023651396959052
829	CDC25B	3.39902639389038	2.48786807060242	0.001091738950231	0.023702042873676
835	CCDC167	3.38945984840393	2.45641446113586	0.001090955397278	0.023702042873676
832	GMFB	3.39324831962585	2.34804582595825	0.001095908235833	0.023727314875641
840	SRPK1	3.38329219818115	2.12311196327209	0.001112068028767	0.02401134305322
839	MRPL41	3.38528823852539	2.41882157325745	0.001120106568833	0.024139418210483
837	CRLS1	3.38633584976196	2.33876919746399	0.00113873619491	0.024491387220122
843	MRPL27	3.3753936290741	2.52488350868225	0.00113947094134	0.024491387220122
788	PKNOX2	3.4727578163147	4.16513347625732	0.001159731159329	0.024826731110896
841	DGCR6	3.37631845474243	2.53253316879272	0.001159805023565	0.024826731110896
842	HSPA2	3.37616658210754	2.53281450271606	0.001160313743974	0.024826731110896
824	LRRK2	3.40634441375732	2.76113748550415	0.001173723900272	0.025062451934932
828	CCT2	3.40027356147766	2.25452637672424	0.001174504840318	0.025062451934932
830	PDCD6	3.39444756507874	2.3932580947876	0.001178246764034	0.025119669534568
847	GNG2	3.36795926094055	2.34391236305237	0.001190187729172	0.025328649194212
818	SYT17	3.41196465492249	3.10281324386597	0.001193838072568	0.025383526559112
846	SEMA6D	3.37357091903687	2.70961213111877	0.001196615579083	0.025396986206244
850	LRRC8D	3.36734318733215	2.45968532562256	0.001204916184271	0.025550263868082
836	HEATR2	3.38938450813293	2.93019080162048	0.001207110693541	0.025573903298043
853	RCBTB1	3.35984516143799	2.30690312385559	0.001211256191791	0.025638797282186
856	TOMM5	3.35514092445374	2.6741955280304	0.001215492225918	0.025692196087607
838	RHBDD2	3.38605046272278	2.13796353340149	0.001222292469902	0.025757312670906
858	RWDD1	3.35461163520813	2.20980715751648	0.001224460344931	0.025780060204467
852	OAT	3.3614821434021	2.52726984024048	0.001230366623919	0.025844608615308
851	SEC61G	3.36156678199768	2.33247327804565	0.001237785978943	0.025942706478413
859	CECR5	3.35380434989929	2.35170269012451	0.00123875711505	0.025942706478413
861	TAX1BP3	3.34849667549133	2.37505149841309	0.001243436050884	0.026017691078825
863	NDUFB3	3.34702229499817	2.19646644592285	0.001256312664427	0.026217640325645
862	SPAG7	3.34814095497131	2.44401001930237	0.00126175206788	0.026284836833602
867	ASRGL1	3.34187197685242	2.18139243125916	0.001267177790621	0.026374668847666
849	AZGP1	3.3677830696106	3.29119253158569	0.001269923472178	0.026408610502212
807	BMP4	3.4339907169342	5.00976610183716	0.001272977381904	0.026448896726128
872	SLC39A3	3.33480763435364	2.31860065460205	0.001295722562976	0.026850817696111
873	ARL2BP	3.33376622200012	2.56078886985779	0.00130781413375	0.027077697178332
866	CACNG4	3.34258008003235	2.52200698852539	0.001322546214893	0.027344408743468
877	SNAPC3	3.33066439628601	2.23834371566772	0.001323004830702	0.027344408743468
876	FERMT2	3.33101081848145	2.56260681152344	0.001327425721503	0.027387984006549
848	DPYSL3	3.36785125732422	2.16874861717224	0.001329759155763	0.027409363394076
874	STXBP1	3.33282089233398	2.11111235618591	0.001333090713078	0.027409363394076
868	SLC41A2	3.34058284759521	2.41939353942871	0.001341871461185	0.027524708958713
882	RNF141	3.32342219352722	2.04928970336914	0.001350399994917	0.027669181902782
854	ELFN2	3.35810422897339	3.09761309623718	0.001355287028066	0.027745314215021
884	CINP	3.31985449790955	2.45270705223083	0.001359356193836	0.027804586189301
881	CPE	3.32627201080322	2.88753890991211	0.001368610822628	0.027940975797711
869	RAB3C	3.33986258506775	3.10643744468689	0.001391752594096	0.028344842599965
885	TXNIP	3.31943011283875	2.4128692150116	0.001398399736281	0.028431327170429
870	CDK2AP1	3.33868980407715	2.11783075332642	0.001437186117714	0.029119923339752
896	SH3D19	3.30188298225403	2.17897462844849	0.001439080548342	0.02912894992115
886	CABP7	3.31660008430481	2.67820978164673	0.0014530818734	0.029266749365095
890	OXR1	3.31270122528076	2.37984204292297	0.001452945019014	0.029266749365095
891	UPRT	3.31166291236877	2.6764063835144	0.0014518666573	0.029266749365095
898	KDM1A	3.2974910736084	2.14342141151428	0.001469267928303	0.029492440804907
906	MCCC1	3.2788028717041	2.38068628311157	0.001546047242452	0.030928779547905
903	NLGN1	3.28347015380859	2.06955313682556	0.001549187995908	0.030965457275177
904	OST4	3.28308200836182	2.16617178916931	0.001553997152195	0.031023384377543
909	STRADB	3.27698874473572	2.73834872245789	0.001554705617502	0.031023384377543
907	NAPRT1	3.2778263092041	2.49539279937744	0.001562108258423	0.031118667963838
911	ARL2	3.27507281303406	2.28046298027039	0.001565690170173	0.031163812916572
914	ATG9A	3.27064919471741	2.13793110847473	0.001587730323675	0.031523034741471
910	TTC8	3.27554631233215	2.83401322364807	0.001589940020014	0.031540468437222
917	PTDSS1	3.26906824111938	2.38589358329773	0.001592622083659	0.031567235710082
895	CENPQ	3.30532646179199	3.47000575065613	0.001596376793476	0.031588789248351
913	NDUFA7	3.27094388008118	2.22812008857727	0.001595231142491	0.031588789248351
912	SEC61B	3.27403712272644	2.22671437263489	0.001597880403027	0.031592149604422
905	ARMCX3	3.27889895439148	2.21402788162231	0.00160051211753	0.031609889286355
918	KLHDC3	3.26778292655945	2.21373581886292	0.001609119768161	0.031708494865778
892	CKMT1B	3.30992817878723	3.29726576805115	0.001616806753449	0.031807047144678
916	TARS	3.26907134056091	2.15806865692139	0.001627211921219	0.031985179722819
920	PTPMT1	3.26176524162292	2.1167311668396	0.001628590134934	0.031985726315125
887	HAGHL	3.31655406951904	3.46036529541016	0.001642171588914	0.032092802190603
921	EFNA1	3.26088929176331	2.91260147094727	0.001645244213769	0.032126343320135
923	SLC35C2	3.25811791419983	2.15453338623047	0.00165321333328	0.032228815647786
919	HSPA4L	3.2664589881897	2.40313172340393	0.001657943634923	0.032245830107931
922	BLMH	3.2591700553894	2.53322958946228	0.001658206508682	0.032245830107931
926	ATP5S	3.25577855110168	2.16485142707825	0.001659531660119	0.032245830107931
915	CHMP5	3.26919460296631	2.11885499954224	0.001666245793967	0.032349752357291
933	ARFIP2	3.24988603591919	2.0080304145813	0.001695307835425	0.032779641950929
878	FXYD6-FXYD2	3.33009886741638	3.77278065681458	0.001698579764968	0.032795208592741
928	SUPT20H	3.25445008277893	2.00275897979736	0.001698882079849	0.032795208592741
931	MRPS7	3.25071048736572	2.25445985794067	0.001705659678094	0.032882903745861
934	MT1F	3.2480673789978	2.59489035606384	0.00170620149893	0.032882903745861
924	NHP2	3.25625038146973	2.34074807167053	0.001710500251933	0.032938950379906
935	HSD17B10	3.24593782424927	2.43091297149658	0.001713180486924	0.032963763617609
929	PRELID1	3.25332975387573	2.028404712677	0.001719467818122	0.033057885340949
936	MRPS22	3.24379205703735	2.48547101020813	0.001722196570035	0.033083493883089
938	RC3H2	3.24227952957153	2.05420684814453	0.001730130195708	0.033182075964006
940	TMEM106C	3.24153542518616	2.7689311504364	0.001744907396236	0.033438411478353
927	METRN	3.2551474571228	2.38668155670166	0.001746815107337	0.033447908352776
943	DGCR6L	3.23894453048706	2.27642440795898	0.001749462458817	0.033471541033558
897	ASAP3	3.29983067512512	3.7620165348053	0.001765752418177	0.033674405617505
944	ITM2C	3.23675465583801	2.00472187995911	0.001765260884643	0.033674405617505
946	C1orf123	3.23502612113953	2.33269095420837	0.001770987946771	0.033747080054075
948	AURKAIP1	3.23330307006836	2.17211031913757	0.001781792775826	0.033898428665234
899	CYP46A1	3.2967209815979	3.60332775115967	0.001798763606027	0.034193832080542
875	LPAR4	3.33279180526733	6.23833036422729	0.001833137755409	0.034644166615287
930	NTN1	3.25223088264465	2.99250674247742	0.001851257237945	0.034911527816855
941	RASGEF1C	3.2393000125885	2.60211515426636	0.001856416481516	0.03495316437297
951	CXXC4	3.22464203834534	2.30386161804199	0.00185591913453	0.03495316437297
937	PRSS48	3.24234485626221	2.9694037437439	0.001867408641671	0.035076479846642
956	TRUB2	3.21894383430481	2.5439817905426	0.001866324425016	0.035076479846642
954	NDUFAB1	3.22092223167419	2.36979055404663	0.001900639433402	0.035587783098475
961	LOC155060	3.21497106552124	2.13626599311829	0.001908603791879	0.035680496775411
962	NDUFA12	3.2148745059967	2.45077681541443	0.001927669933386	0.035980133996998
955	FARSB	3.21943545341492	2.16509819030762	0.001937134820699	0.036071521511849
959	NDUFA1	3.21642804145813	2.19866013526917	0.00193563765465	0.036071521511849
945	PRDX4	3.23527264595032	2.15097975730896	0.002013581778816	0.037135108026227
969	TCEAL2	3.19761180877686	2.38798236846924	0.002017769316463	0.037135108026227
970	TROVE2	3.19677042961121	2.24386072158813	0.002016807679854	0.037135108026227
971	CENPV	3.19455242156982	2.29756546020508	0.002016078701325	0.037135108026227
968	TUBB4B	3.20053601264954	2.08459448814392	0.002029658506558	0.037169942235493
974	TUBG2	3.1907811164856	2.13743591308594	0.002027864821036	0.037169942235493
975	IFNAR2	3.19061350822449	2.3303644657135	0.002030133560141	0.037169942235493
976	DPP3	3.19013214111328	2.18045353889465	0.002031689101601	0.037169942235493
977	ABCE1	3.19011068344116	2.16267132759094	0.002032216296334	0.037169942235493
949	GULP1	3.23092198371887	3.57816481590271	0.00204149035509	0.037272597735728
964	PORCN	3.20942687988281	2.84728837013245	0.002042471361601	0.037272597735728
908	LHFPL3-AS1	3.2776038646698	5.477614402771	0.00206707418058	0.037633142998629
902	TRPC4	3.28927803039551	9.94229888916016	0.002100345653278	0.038150910386143
982	SLIRP	3.18008089065552	2.23006200790405	0.002100130989025	0.038150910386143
967	PSMA6	3.20590972900391	2.09741401672363	0.002116013390221	0.038406048399065
978	KLHL7	3.18796467781067	2.30073666572571	0.00212676447097	0.038542499875777
972	ZNF488	3.19422674179077	2.91827988624573	0.002160495569709	0.039004190597663
986	PDGFA	3.16987633705139	2.02406024932861	0.002166272742055	0.039048962076346
988	NAT10	3.16369318962097	2.26677179336548	0.002229207235646	0.04000075953296
989	GORASP1	3.16324234008789	2.35899639129639	0.002228264340518	0.04000075953296
992	PSMG3	3.15749144554138	2.20371866226196	0.002249870265274	0.040340974340108
979	RRAGD	3.18630886077881	2.80366659164429	0.002288681235111	0.040907044951821
995	MRPL3	3.14911866188049	2.32748651504517	0.002333955585283	0.041503057051819
996	ALDH4A1	3.14894580841064	2.79904007911682	0.00242629353017	0.042951560953377
1001	NME4	3.13745880126953	2.24755644798279	0.002425191553041	0.042951560953377
1004	ATP5I	3.12981653213501	2.14757490158081	0.00245160822566	0.043250019122051
1005	RNF5P1	3.12913870811462	2.16575026512146	0.002452283022921	0.043250019122051
1006	RIOK1	3.12884855270386	2.27646541595459	0.002449242651158	0.043250019122051
1002	C8orf33	3.13497996330261	2.23748683929443	0.002469445793482	0.043520307339602
1007	THYN1	3.12588453292847	2.31056642532349	0.002472794019943	0.043546913870903
1010	ZNF322	3.12390971183777	2.10411787033081	0.002485624993811	0.043707879438321
1011	LDLRAD3	3.12345576286316	2.25552082061768	0.002501852120883	0.043927998024641
1003	LINC00673	3.13158917427063	2.4494297504425	0.00251474368845	0.044023813011553
1015	MRPS21	3.11807012557983	2.21776556968689	0.002596578473893	0.045289070495308
1024	NTPCR	3.10683369636536	2.19741630554199	0.002617797590006	0.045491675507609
1026	CUL1	3.10648560523987	2.0562469959259	0.002658039620845	0.046089550848713
1021	C14orf2	3.10844159126282	2.04288578033447	0.0026804260821	0.046405078228963
1031	PMPCA	3.09868955612183	2.21128559112549	0.002682113995417	0.046405078228963
1032	ERGIC2	3.09622430801392	2.20820426940918	0.002718318377044	0.046928636354712
1030	NUBP2	3.09925675392151	2.02060604095459	0.002747925076844	0.047332454479858
1035	HDHD2	3.09039115905762	2.41454410552979	0.002749903089183	0.047332454479858
1034	ABHD14A	3.09089851379395	2.47809958457947	0.002756382950684	0.04737858241648
1037	C12orf23	3.08808851242065	2.57444190979004	0.002852452724648	0.048469807185895
1040	MRPL39	3.07824945449829	2.362877368927	0.002852609609775	0.048469807185895
1038	ANAPC7	3.08576965332031	2.13577485084534	0.002856705452126	0.048479187526947
1039	BEX4	3.08521556854248	2.28337001800537	0.002887507951105	0.048887429113565
1036	DCTN6	3.08852362632751	2.40257143974304	0.002899426651066	0.049054156897964
1043	NAA10	3.07603740692139	2.05893731117249	0.002928188556029	0.049434835451256
1042	TRAP1	3.07705545425415	2.05950617790222	0.002954146106806	0.049802067392029
