# Supplementary material for: Quantitative Evaluation of Stem-like Markers of Human Glioblastoma Using Single-Cell RNA Sequencing Datasets
Source: Cancers (Basel). 2023 Mar 2;15(5):1557. doi: 10.3390/cancers15051557 (PMC10001303; doi:10.3390/cancers15051557)
Supplement: Supplementary file 1 [file cancers-15-01557-s001.zip › cancers-2177473-supplementary/28 marker gene lists/sce.MGH105.total2.csv]

index	names	scores	logfoldchanges	pvals	pvals_adj
1	BCAN	43.9957466125488	10.4464178085327	2.95728321467657E-165	7.00462102228293E-161
2	PTPRZ1	36.6524963378906	9.16296482086182	9.17054297895404E-124	1.08606740499753E-119
3	GPM6A	32.5645027160645	9.04584503173828	1.58177951463943E-120	1.24886765279165E-116
7	C1orf61	27.109016418457	7.68208074569702	2.48384052428967E-98	1.47080616645813E-94
5	FXYD6	27.2376823425293	7.91803693771362	4.16589999879118E-96	1.97347014742736E-92
4	CKB	27.9873886108398	8.45882415771484	2.71714304455782E-95	1.07263750255661E-91
8	TUBB2B	26.2838191986084	7.62841415405273	1.19563452904649E-94	4.04568563642788E-91
6	SCD5	27.1414070129395	5.90960741043091	3.56079860061004E-94	1.05426344567562E-90
9	DPP6	25.7470569610596	6.26976346969604	2.41071901908508E-90	6.34447674289435E-87
10	ITGB8	25.4298439025879	5.97091007232666	9.3256285393878E-88	2.20886837583939E-84
11	NOVA1	24.5709037780762	5.82827425003052	3.84649278702902E-87	8.28254801396086E-84
13	MEST	24.361629486084	7.89735984802246	1.38879096272355E-84	2.74124189525583E-81
14	PCDHGC3	24.2205085754395	6.79233026504517	1.25931302834661E-82	2.29446833764753E-79
17	MAGED1	23.4019565582275	6.10692739486694	3.75750474016861E-81	6.35716123397383E-78
16	MAP2	23.6109008789062	6.06702280044556	1.28769459481041E-77	2.03335561151195E-74
15	GPR37L1	23.901782989502	6.17755603790283	1.47328899047236E-77	2.18102018927052E-74
18	TSC22D4	22.4973697662354	4.53415393829346	9.71146764407524E-77	1.35309307422098E-73
12	ATP13A4	24.3621444702148	7.24991273880005	6.00654817697785E-74	7.48795263788933E-71
22	HEPN1	21.7894878387451	7.00153112411499	1.17538204582396E-71	1.39200495686931E-68
24	ATP1B2	21.3748683929443	5.03236436843872	2.43966840259059E-71	2.75171360875051E-68
23	PTN	21.7454414367676	7.2485613822937	1.08687810229055E-70	1.17017248776609E-67
19	EGFR	22.3765964508057	7.07182121276855	1.69434288868922E-69	1.74487850702142E-66
20	OLIG1	22.1228160858154	6.78712224960327	5.268889280134E-69	5.19995464538558E-66
25	SRI	20.8992214202881	5.84638404846191	1.66963158541456E-66	1.58187574928517E-63
27	NFIA	20.2451515197754	4.35911321640015	2.62528901164656E-66	2.39163828961002E-63
26	VSTM2A	20.2609920501709	4.20487546920776	3.2265605197121E-66	2.8305300914778E-63
30	MT3	19.8488235473633	6.91137981414795	6.40431113397749E-64	5.41758976854967E-61
29	PTPRS	20.0714893341064	4.1991286277771	8.12039457991551E-64	6.63240227654755E-61
21	ATP1A2	22.0373134613037	8.07698249816895	4.30122510297513E-62	3.39596059296897E-59
37	DDR1	19.0790901184082	4.73819875717163	6.80066899505252E-61	5.19614986505852E-58
28	SCG3	20.1428661346436	6.47382879257202	3.4550993381481E-60	2.55742134135549E-57
32	LSAMP	19.5066013336182	4.82369565963745	1.87480084844836E-59	1.34565251201054E-56
35	BEX1	19.2259407043457	6.72225570678711	2.66448909233302E-59	1.85620848944117E-56
36	ITGA7	19.1383018493652	4.86720132827759	5.16925543365953E-59	3.49825669147599E-56
31	GPM6B	19.6758079528809	7.56804609298706	1.31202257100991E-58	8.39907205863264E-56
34	SLC1A2	19.2325057983398	5.27765226364136	4.36654564328713E-58	2.72173684491839E-55
40	PMP2	18.5952014923096	6.65006589889526	7.3429959853178E-58	4.45964622841635E-55
33	ABAT	19.3474578857422	5.40163516998291	2.24104108403291E-57	1.32703247791009E-54
38	DBI	19.0298748016357	5.46764516830444	1.76681093028015E-56	1.0206996023077E-53
43	CCND2	18.1600551605225	5.06444120407104	1.90946884389279E-55	1.07684950086773E-52
44	TRIM9	17.9922866821289	5.09418249130249	2.33283795401911E-55	1.28501394834644E-52
39	ETV1	18.6056423187256	5.55697536468506	8.20971644176687E-55	4.32122985865978E-52
47	TCF4	17.7843055725098	3.75345730781555	8.13027873763255E-55	4.32122985865978E-52
45	NCAM1	17.9313449859619	4.57919692993164	9.28132793980904E-55	4.77907681700689E-52
41	NLGN3	18.5412464141846	5.46574735641479	2.30917626518456E-54	1.13948227119086E-51
48	TMEM59L	17.6497917175293	4.99880313873291	4.50068903145961E-54	2.17557796732964E-51
49	NDRG2	17.4626693725586	5.69844102859497	4.7376458243124E-53	2.24431757989327E-50
50	FABP5	17.3682174682617	6.71299409866333	1.69452506736143E-52	7.7185616818313E-50
51	SOX2-OT	17.3359107971191	5.33676910400391	6.11077851813478E-52	2.7309415090668E-49
52	TSPAN7	17.2275848388672	6.2066502571106	2.29188554068484E-51	1.0052889058641E-48
54	GPR56	17.029972076416	4.54851055145264	9.70055930176029E-51	4.17758995675444E-48
58	RAMP1	16.7915649414062	6.0511269569397	3.39130941399647E-50	1.43440276392715E-47
46	MLC1	17.8028049468994	5.7510666847229	5.47493769911739E-50	2.27507674282973E-47
53	MAGED4B	17.1778697967529	3.47276973724365	2.14513902656233E-49	8.76030396261298E-47
42	SEZ6L	18.473747253418	7.50987863540649	4.31077602956854E-49	1.73059391587051E-46
60	CADM2	16.4207382202148	4.32014417648315	2.08744257553604E-47	8.10543685969619E-45
55	MAGED4	16.8945331573486	3.35992336273193	2.12908571773653E-47	8.13379424359798E-45
59	METTL7B	16.6801242828369	6.22738313674927	2.19551515115877E-47	8.25443997942009E-45
61	SDC3	16.1555614471436	4.13460874557495	6.19068988691433E-47	2.2911356353352E-44
63	S100B	16.0790424346924	5.75553178787231	7.85521677914335E-47	2.86244099431984E-44
66	SPARC	16.031909942627	5.32903385162354	1.21550528640567E-46	4.36219063845526E-44
56	TUBA1A	16.8604278564453	5.8309440612793	1.27991107840092E-46	4.52477220940361E-44
65	PON2	16.032735824585	5.11502981185913	2.3292875184397E-46	8.11345649437687E-44
57	AQP4	16.8109798431396	6.18444633483887	4.02478924445063E-46	1.38161098614576E-43
64	CDH2	16.0611705780029	4.66192388534546	5.18659023023083E-46	1.75499394561782E-43
68	HEPACAM	15.7727851867676	4.18378448486328	6.64622422445173E-45	2.18642315250505E-42
70	SUB1	15.6252584457397	3.93540048599243	7.45674227411355E-45	2.41945750006375E-42
74	MEG3	15.3612909317017	4.44848108291626	1.18790663174314E-43	3.70220479993E-41
73	NGFRAP1	15.5148315429688	4.8032078742981	1.59166118173746E-43	4.83334445520941E-41
75	FHL1	15.3264627456665	5.28003120422363	1.95276681706742E-43	5.85483985177961E-41
67	FABP7	16.0246181488037	6.5932993888855	4.25351421095583E-43	1.24381157531728E-40
72	SCRG1	15.5319519042969	5.61435890197754	3.23596611127289E-42	9.34720650141581E-40
71	GRIA3	15.5444269180298	4.83122825622559	4.20382379395845E-42	1.19965988414096E-39
62	LRRN1	16.1101093292236	6.27271318435669	1.52522971264256E-41	4.30078463972044E-39
76	SEMA5A	15.2208137512207	3.95471882820129	1.73621854468074E-41	4.83812617050681E-39
78	TSPAN3	14.941370010376	3.91360139846802	2.87435933714907E-41	7.91652037903637E-39
84	SPECC1	14.5279369354248	3.57843518257141	7.18638376275762E-40	1.91254703151323E-37
85	ZBTB20	14.5189714431763	3.7088451385498	7.68462794175506E-40	2.02242330476011E-37
77	LINC00461	15.0141820907593	5.15525388717651	8.44153778364174E-40	2.19721169168504E-37
69	ASCL1	15.6465015411377	7.13016223907471	9.86584311384446E-40	2.53928275999429E-37
83	MARCKSL1	14.5919761657715	4.7147011756897	1.20872597162294E-39	3.01367193303798E-37
80	TRIB2	14.7161598205566	4.67569065093994	1.61930054129503E-39	3.95409820836228E-37
79	ALDH1L1	14.7493391036987	4.83485746383667	1.91849067780907E-39	4.63687450965159E-37
86	DAG1	14.480920791626	3.4278290271759	2.33818112961878E-39	5.59415739759096E-37
82	ALDH7A1	14.5944023132324	4.17128467559814	4.10090544262735E-39	9.6172323083239E-37
93	MDK	14.1506052017212	4.50664901733398	4.09549188535232E-38	9.2386495996624E-36
91	EPN2	14.212121963501	3.8146915435791	5.18162328893843E-38	1.14702737590463E-35
95	TCF12	14.002197265625	3.84888243675232	1.39241492360328E-37	2.97123782706912E-35
88	LDHB	14.2626171112061	3.92687344551086	1.4579346120389E-37	3.08327135899584E-35
81	GRIK2	14.6811990737915	5.00136947631836	1.88630886359758E-37	3.95390369408604E-35
89	SLC6A9	14.2405052185059	4.70612049102783	4.25290662655193E-37	8.8363461716236E-35
90	NFIB	14.2212724685669	3.90245079994202	6.28389711676339E-37	1.26135921277676E-34
92	PTGFRN	14.1866598129272	4.11973905563354	7.37624061835174E-37	1.4681818091284E-34
100	CNN3	13.8811273574829	5.07419204711914	9.84045964495716E-37	1.92629030702856E-34
94	DSCAM	14.0488271713257	3.85435891151428	1.14256221439725E-36	2.18247811372687E-34
107	CBX5	13.6965103149414	2.90508556365967	2.59512615205149E-36	4.87842524107075E-34
96	LIMA1	13.994818687439	4.61228132247925	2.78446564810437E-36	5.19313805834647E-34
108	KIF1B	13.6768455505371	2.86601161956787	3.15868929504335E-36	5.79974532111604E-34
97	TTYH1	13.9809560775757	5.07692909240723	4.53610063684045E-36	8.2647753603233E-34
104	CRIP2	13.7597942352295	4.90585565567017	8.73807085150974E-36	1.52183783962397E-33
98	BCHE	13.9519186019897	5.34354543685913	1.13206727908423E-35	1.92907522103519E-33
110	MYO10	13.6184692382812	3.34376382827759	2.85280689317717E-35	4.79231092707762E-33
106	NES	13.7279081344604	4.0028510093689	1.02611044703707E-34	1.64219270598109E-32
99	RFX4	13.8921928405762	4.88496732711792	1.1071637719129E-34	1.76001886587443E-32
113	DSEL	13.5416097640991	3.8451452255249	1.52551907944334E-34	2.408896327713E-32
105	CSPG4	13.7392721176147	4.41091728210449	1.76509373559856E-34	2.76874239876738E-32
87	TSPAN12	14.3023777008057	8.33518886566162	2.94923950017454E-34	4.50681850329898E-32
118	CCDC144B	13.1231393814087	2.96307897567749	1.00326571259244E-33	1.46687355978176E-31
102	CTNNA2	13.8230428695679	5.32783985137939	1.04792125360002E-33	1.52276458974049E-31
119	PRDX2	13.0951499938965	4.12192535400391	1.51236819362047E-33	2.15794897795749E-31
101	WSCD1	13.824577331543	5.62139368057251	2.14404250120891E-33	3.00495802861742E-31
103	ILDR2	13.812894821167	5.40331792831421	3.92897786380305E-33	5.44220875333562E-31
124	GFAP	12.9956979751587	5.24066925048828	8.18241762839501E-33	1.11384335601244E-30
121	CDK6	13.005859375	3.2765576839447	1.20243201413775E-32	1.57352512082137E-30
112	CSPG5	13.5614490509033	5.99244260787964	2.19075517985015E-32	2.80169506293169E-30
111	NCAN	13.6054449081421	6.21126270294189	2.54746202426506E-32	3.22669441212526E-30
132	SEMA6A	12.7892417907715	3.31490659713745	3.2522115175728E-32	4.07576095265764E-30
114	SLIT1	13.4513339996338	5.44821214675903	4.02191795899131E-32	4.987599412391E-30
133	SCHIP1	12.7387313842773	4.50303983688354	4.91832361477263E-32	6.06746943434919E-30
123	COL16A1	12.9986324310303	4.14294815063477	5.11618741918085E-32	6.24649562941844E-30
134	GATM	12.7206621170044	4.62831878662109	5.47531455925509E-32	6.6167500331896E-30
131	PDGFA	12.8227434158325	3.66850161552429	6.32771611268797E-32	7.60803471295062E-30
116	HIF3A	13.1401786804199	3.32960772514343	1.18981746826018E-31	1.39514933431736E-29
129	LOC100506421	12.8354730606079	3.57464289665222	1.30124933810686E-31	1.51829516366498E-29
115	AGMO	13.2309017181396	5.10249185562134	1.62720597872116E-31	1.88009760058484E-29
138	CLIP3	12.5815076828003	3.03022789955139	1.73426631389938E-31	1.9844363242039E-29
127	EGFR-AS1	12.849009513855	4.44182395935059	2.81594296541898E-31	3.17611547994828E-29
136	KIF21A	12.646671295166	3.74380946159363	3.57116851040783E-31	4.00884821504834E-29
135	HIP1	12.6689376831055	3.29118514060974	4.07931577587476E-31	4.53627574964177E-29
140	ZNF462	12.5619211196899	3.26714968681335	5.48613454910438E-31	6.07217677243394E-29
139	CLIP2	12.5652627944946	3.25107979774475	7.01593177820849E-31	7.69348889345585E-29
125	NRXN1	12.9206800460815	4.98179197311401	1.10747573150832E-30	1.18160676470748E-28
144	CLU	12.4641389846802	5.13784027099609	1.2053620865619E-30	1.27456278492434E-28
147	ATP6V0E2	12.3825569152832	3.76453495025635	1.3878578641503E-30	1.45454873319753E-28
142	SOX2	12.4960021972656	3.67880821228027	1.70848016504384E-30	1.77487110479072E-28
137	LRRN3	12.5821657180786	4.82835912704468	2.78708473209567E-30	2.85778740105706E-28
153	FEZ1	12.2230195999146	4.26216459274292	3.9468057267083E-30	3.97804427416225E-28
151	APBA2	12.3243017196655	3.78062701225281	6.16894478117714E-30	6.11370820447539E-28
122	KCNJ16	13.000901222229	6.99984550476074	6.32181236740923E-30	6.23910198893563E-28
149	NREP	12.3564329147339	3.93812108039856	6.80623716061869E-30	6.68931673802549E-28
130	ROBO2	12.8287353515625	5.82625436782837	1.23115162826435E-29	1.17584909141409E-27
160	TSC22D1	12.0930299758911	4.34537744522095	1.38339680691983E-29	1.3159492678194E-27
164	DTNA	12.0841274261475	3.46684336662292	1.48160354605411E-29	1.40373046367351E-27
159	PPAP2B	12.1032905578613	3.9090588092804	1.7854699327285E-29	1.68488608870945E-27
146	DDAH1	12.3938293457031	4.578209400177	1.83510708786348E-29	1.724855019172E-27
158	TRIO	12.1165504455566	2.74439549446106	1.84277289343696E-29	1.72521417999794E-27
156	ANK2	12.1638717651367	3.31180858612061	1.8991502742314E-29	1.7709950155687E-27
152	GABBR1	12.2915363311768	3.85075426101685	3.38695297855889E-29	3.09742734556548E-27
162	SPATA6	12.0879135131836	3.63236784934998	5.38575000170397E-29	4.81384432227774E-27
170	PLCG1	11.9819574356079	3.10118818283081	1.06954781218054E-28	9.38270721455859E-27
173	AASS	11.8626127243042	3.03799343109131	1.16356786531391E-28	1.01698407593451E-26
155	NLGN4X	12.1649293899536	4.1595139503479	1.5398667896481E-28	1.33114178027755E-26
166	GRIA2	12.0609531402588	4.1301417350769	2.55853847711728E-28	2.18778131296029E-26
163	UHRF1	12.0849199295044	4.40007066726685	2.92827071665305E-28	2.48598638690481E-26
179	BBS2	11.7370166778564	3.53975582122803	3.62927900725561E-28	3.02686980865691E-26
172	ARC	11.9105968475342	4.23295927047729	3.65895893123032E-28	3.04091583316215E-26
171	OSBPL6	11.9417142868042	3.77446985244751	7.90417106513563E-28	6.45579985685526E-26
185	PCDH9	11.6228332519531	3.6740939617157	1.05866130782472E-27	8.58748347162204E-26
178	RNF180	11.7391176223755	4.02584266662598	1.14286546414919E-27	9.2388776054054E-26
177	SPRED2	11.7644739151001	3.31688928604126	1.19813376192651E-27	9.65271982482697E-26
154	HES6	12.2028579711914	6.08628606796265	1.25440691180001E-27	1.00718244450492E-25
186	ABI2	11.6025915145874	2.74126529693604	1.39903070431411E-27	1.11573876304323E-25
169	NTRK3	11.9890470504761	4.66767168045044	1.576762153056E-27	1.25326135427129E-25
189	NRCAM	11.5710420608521	3.53253674507141	2.06351598821951E-27	1.63466353501563E-25
161	GRIK3	12.0910997390747	5.20743322372437	2.16568062959128E-27	1.70987704641663E-25
174	SOX9	11.819766998291	3.99497699737549	2.4417282857173E-27	1.91505881375828E-25
184	F3	11.6236200332642	4.18964815139771	4.21686771745614E-27	3.26407610312635E-25
197	SPTAN1	11.458703994751	2.64995312690735	5.64563459264649E-27	4.3416396416047E-25
191	FIBIN	11.5611448287964	4.20202541351318	5.84810466616901E-27	4.46832926202836E-25
193	MEIS1	11.5289621353149	3.73004674911499	5.89029100073277E-27	4.48609108177995E-25
182	ASTN1	11.6964130401611	4.04477119445801	8.12287357692936E-27	6.14691321224117E-25
194	ARHGEF26	11.481409072876	3.33606338500977	9.69356657339366E-27	7.26588031194311E-25
190	LRP4	11.5633144378662	3.65323758125305	1.02853809990134E-26	7.68515881207037E-25
202	SCRN1	11.3560619354248	3.35852742195129	1.88487561724971E-26	1.39516137094302E-24
176	TRIL	11.8067626953125	5.35564613342285	1.92598478624353E-26	1.42114877404873E-24
204	SPDYE8P	11.3457002639771	2.99840950965881	2.54055065309542E-26	1.85726798670426E-24
199	PHYHIPL	11.4139766693115	4.30547952651978	2.72598870607799E-26	1.98670056898964E-24
195	HOPX	11.4775438308716	5.09231853485107	3.84093252955036E-26	2.77366853338201E-24
180	KCNIP1	11.724292755127	5.68122339248657	4.1403522681456E-26	2.98080193991783E-24
187	MATN2	11.5964097976685	4.83855485916138	4.17443833144496E-26	2.99623473692743E-24
198	RFTN2	11.4142246246338	4.20403480529785	4.52262505481507E-26	3.23634130055437E-24
207	NLGN1	11.3148813247681	3.68919229507446	5.60958957551957E-26	3.96623100554497E-24
196	CCDC80	11.4666109085083	4.24140071868896	6.12381801909505E-26	4.29138324261199E-24
192	DCLK2	11.5609855651855	4.20405721664429	7.69501892911723E-26	5.37652561519382E-24
205	KLHL4	11.3411159515381	4.05996370315552	8.49570077592602E-26	5.90114863866815E-24
206	CCDC144C	11.3393812179565	3.26895904541016	8.75927655529672E-26	6.06643931253679E-24
214	GPRC5B	11.1669445037842	3.55352020263672	9.95977541494994E-26	6.83789102836244E-24
212	AHCYL1	11.2072811126709	3.70238590240479	1.01298210209939E-25	6.93453585847578E-24
188	LUZP2	11.5838756561279	4.69617223739624	1.18527299982504E-25	8.09059834981437E-24
209	CPXM1	11.2942371368408	4.24953508377075	2.5162155839038E-25	1.68835927253103E-23
211	MTSS1L	11.2212657928467	3.47349667549133	2.50973013875417E-25	1.68835927253103E-23
210	DBN1	11.2397041320801	4.12236976623535	3.02699171191491E-25	2.00271859464851E-23
220	PCDHGA9	11.0688962936401	3.61281991004944	3.61284966779462E-25	2.38367568889648E-23
221	RGMA	11.0628709793091	3.21845579147339	3.68789796527982E-25	2.42643197793383E-23
208	FAM84B	11.3118619918823	3.9232177734375	3.87946951422288E-25	2.54204443830211E-23
224	POLR2J	10.970006942749	3.00924253463745	3.8850801598639E-25	2.54204443830211E-23
228	GDI1	10.9486284255981	2.44496726989746	5.5419581494354E-25	3.59635125280895E-23
225	SYT11	10.9643859863281	2.8381028175354	5.61671601196251E-25	3.63490534041924E-23
223	PFN2	10.9706029891968	4.14294719696045	5.85171166939322E-25	3.77666601093319E-23
216	LRRTM2	11.1491594314575	3.92655467987061	6.21157724013154E-25	3.98719291354351E-23
229	PAICS	10.9412384033203	3.22117161750793	6.25228048336137E-25	4.00247339267291E-23
222	YWHAE	10.9783811569214	2.11340355873108	7.7148358077683E-25	4.91219357373118E-23
227	CREB5	10.9512596130371	3.04497361183167	8.35844113049573E-25	5.30772216131158E-23
226	NCOR2	10.9569005966187	2.179274559021	9.45069326259776E-25	5.95343405898645E-23
200	TNR	11.4017848968506	6.21442556381226	1.05487607745497E-24	6.60999861656042E-23
235	QTRT1	10.8491954803467	3.29989647865295	1.12792315570272E-24	7.0305231226249E-23
233	DPYSL3	10.8607912063599	3.35228824615479	1.34541498680577E-24	8.36417306495574E-23
215	BLM	11.1524391174316	4.2099666595459	1.4691429491771E-24	9.08567099065503E-23
219	SEC61G	11.0837926864624	4.72471141815186	1.65901257987841E-24	1.02065901212987E-22
213	DKK3	11.1829872131348	5.21429491043091	2.08868021626342E-24	1.26852511801065E-22
218	LHFPL3	11.1165199279785	4.76989698410034	2.09810075620894E-24	1.27098758341598E-22
239	ABHD2	10.784722328186	2.47026300430298	2.48622088156928E-24	1.49463522337183E-22
243	SMARCA4	10.7415761947632	2.44531011581421	3.15813220449302E-24	1.88421963213153E-22
231	RAB3IP	10.8943700790405	3.23890471458435	3.6474734878585E-24	2.16526458730367E-22
240	RHOBTB3	10.7635793685913	3.21350359916687	4.96598751909962E-24	2.91871911606436E-22
232	ZNF704	10.8927421569824	3.33984684944153	5.15756179131812E-24	3.01634589109039E-22
234	CTNND2	10.8569307327271	3.56995797157288	6.5133627321751E-24	3.79988940084481E-22
230	PCDHB9	10.9402236938477	3.03118515014648	6.69134370290225E-24	3.89413186601825E-22
247	JAM2	10.660267829895	2.90902876853943	7.21419640467154E-24	4.18812392257476E-22
241	GOLM1	10.7564764022827	3.54285407066345	7.33590875903246E-24	4.2483700456343E-22
246	SLITRK3	10.6749143600464	3.21374225616455	8.41173623714756E-24	4.85952157348969E-22
254	MSI2	10.6060857772827	2.99026703834534	9.61868185267847E-24	5.50309416334643E-22
257	CST3	10.5901355743408	3.53167700767517	1.20447720803662E-23	6.85799210325848E-22
250	HIP1R	10.6447916030884	3.4861216545105	1.61062682785423E-23	9.04012015273824E-22
245	PCSK1N	10.7204751968384	3.788813829422	2.29185745671113E-23	1.26538311700838E-21
270	CAMK2D	10.4435167312622	2.97898840904236	3.73265968306124E-23	2.04184243078496E-21
237	OLIG2	10.820408821106	4.5744743347168	3.82924019978674E-23	2.08984754313707E-21
238	LOC441204	10.7918176651001	4.65239381790161	3.84306705283438E-23	2.09257209686058E-21
269	SEPT8	10.4442100524902	3.3753490447998	3.88594241091081E-23	2.11106495286315E-21
258	C8orf46	10.5831251144409	4.3187427520752	4.82373451361152E-23	2.59670399294096E-21
249	BMP7	10.6481704711914	2.79200267791748	6.65201327071343E-23	3.57277973537683E-21
256	RHOJ	10.597128868103	3.76654148101807	7.51847357716512E-23	4.01086858443093E-21
251	MASP1	10.6291561126709	4.57899284362793	9.4490412449609E-23	5.02943799838525E-21
266	TEAD1	10.4865703582764	3.43360209465027	1.15327819790146E-22	6.09744361506561E-21
267	CRMP1	10.4604177474976	3.66615962982178	1.18719950128446E-22	6.26280788138614E-21
273	PNMA2	10.3708219528198	2.86967992782593	1.1920217460671E-22	6.2742726838545E-21
280	ZNF664	10.3113288879395	3.00154900550842	1.26644916800949E-22	6.63652986581256E-21
263	SOX4	10.5322265625	3.7085325717926	1.3080623232158E-22	6.83946229308818E-21
252	OLFM2	10.6223659515381	4.31768274307251	1.41114454063471E-22	7.34601529438981E-21
262	DGKG	10.5365266799927	3.88744306564331	1.61828687639152E-22	8.38747110595393E-21
255	GRIA1	10.6050033569336	4.64159488677979	2.01634873048191E-22	1.04050623159465E-20
242	PPP1R1C	10.7504014968872	7.88995885848999	2.02468924434126E-22	1.04253890090146E-20
260	ST8SIA1	10.5641841888428	3.46570086479187	2.07358053558473E-22	1.06539758277353E-20
282	TUBB2A	10.2868566513062	3.79456615447998	2.36533540017013E-22	1.21005041659675E-20
279	SOX11	10.3136310577393	2.9929347038269	2.51168878845568E-22	1.28215216903796E-20
285	MIR4461	10.2362289428711	3.19435667991638	2.55806871965101E-22	1.30301969233664E-20
244	NKAIN4	10.7377328872681	8.00328731536865	2.63107818199468E-22	1.33733300040184E-20
264	SEZ6	10.5241603851318	4.36854314804077	2.66093962084195E-22	1.3496149006266E-20
274	PCDHB16	10.3447093963623	3.39232754707336	2.73853180200852E-22	1.38304614631927E-20
271	WASF3	10.4079751968384	3.39088296890259	3.05934878240202E-22	1.53850817961729E-20
268	NUDT11	10.4487800598145	4.49775075912476	3.63693319935699E-22	1.8212346672298E-20
288	AKT2	10.2008638381958	2.16523814201355	3.65434670302657E-22	1.82312985860193E-20
277	LINC00478	10.3304948806763	3.28666663169861	3.73458402423302E-22	1.85834784029376E-20
248	RPH3A	10.6520347595215	6.39429759979248	3.76445997392248E-22	1.86537654691062E-20
284	LOC285878	10.2539901733398	2.78161954879761	3.75746111902428E-22	1.86537654691062E-20
290	TNC	10.1669816970825	3.09764957427979	3.88135692682433E-22	1.91528792018252E-20
291	NFIX	10.1627435684204	2.5395872592926	6.05430928463217E-22	2.96285887842557E-20
253	FGFR3	10.610764503479	7.20557594299316	6.27237313613879E-22	3.05120441416345E-20
294	CALM1	10.1261386871338	2.12067484855652	6.26361690481477E-22	3.05120441416345E-20
296	SUGP2	10.1129198074341	2.3150634765625	6.27348032465422E-22	3.05120441416345E-20
276	KLF12	10.3396863937378	3.63132739067078	6.88662642490801E-22	3.3221310285208E-20
295	GCSH	10.1220111846924	3.61570429801941	8.04950689434575E-22	3.86735538132806E-20
275	PXDN	10.3426284790039	4.05273532867432	9.14789930561565E-22	4.36849078533896E-20
289	LYPD1	10.1800088882446	3.41188836097717	9.99425189153177E-22	4.75349096993617E-20
297	ENAH	10.0972318649292	2.46587371826172	1.28751180221802E-21	6.09920090946719E-20
304	IP6K2	10.01611328125	3.11434960365295	1.58905657908518E-21	7.49768807414574E-20
301	SPARCL1	10.046404838562	4.19350814819336	1.73091060840805E-21	8.13459299022878E-20
308	SSFA2	9.962327003479	2.70133280754089	2.3785509952178E-21	1.10684398571176E-19
293	BBOX1	10.1384191513062	4.27744388580322	2.72949132321857E-21	1.26518065522026E-19
303	ARNT2	10.0236186981201	3.19614863395691	3.17736187159021E-21	1.46703690624728E-19
311	SERPINE2	9.91717147827148	3.70235514640808	3.20234488061387E-21	1.47569534712491E-19
299	LMO3	10.07603931427	3.9548978805542	3.56044469943322E-21	1.63752802234515E-19
305	PGAP1	10.0111408233643	3.02376103401184	3.80963509987503E-21	1.74874063906279E-19
314	TJP1	9.90108966827393	2.51254224777222	3.83597170610231E-21	1.75403138669381E-19
292	NPAS3	10.1468849182129	3.52538824081421	3.87542990376718E-21	1.7686595896075E-19
300	GRIA4	10.0598936080933	3.74873495101929	4.05834791494922E-21	1.84857747525937E-19
315	NDUFA4	9.89143943786621	2.36956071853638	4.10088296174861E-21	1.86436686817615E-19
298	PCDHGB3	10.0828809738159	3.81869626045227	4.24287396019376E-21	1.92154326235467E-19
283	ADCYAP1R1	10.2672395706177	5.36165618896484	4.39725276714897E-21	1.98765895119639E-19
302	LAPTM4B	10.0345258712769	3.53088355064392	5.65836893471345E-21	2.53353736460535E-19
317	LINC00665	9.85639572143555	2.10791754722595	5.76420400590662E-21	2.57605539780951E-19
281	BTBD17	10.2903308868408	7.20756721496582	6.09381283395383E-21	2.71312125535772E-19
286	DIRAS2	10.2321071624756	5.68653440475464	6.08365941674196E-21	2.71312125535772E-19
306	SLITRK2	10.0009794235229	3.57818055152893	6.20961790578392E-21	2.75949361569227E-19
318	ILF3	9.84290599822998	2.09514379501343	6.39386920884556E-21	2.83605217379618E-19
321	LUC7L	9.81407642364502	2.67403316497803	7.48311029061787E-21	3.30065084438687E-19
313	APBB2	9.90304183959961	2.94144725799561	8.46443465047638E-21	3.70588907821042E-19
328	NDUFA13	9.76774978637695	2.71604824066162	1.33756535190483E-20	5.7918780484859E-19
324	STMN3	9.81203079223633	2.90068531036377	1.36380523703837E-20	5.89472460665891E-19
329	C11orf49	9.7584810256958	3.1084988117218	1.38767105581643E-20	5.98695384846413E-19
322	C1orf21	9.81262683868408	2.8656530380249	1.55347671704835E-20	6.67797631942055E-19
312	SLC4A4	9.91260147094727	3.76985192298889	1.91432651008444E-20	8.1551686542914E-19
333	ZHX3	9.71345615386963	2.41072511672974	2.65822094900466E-20	1.12232836716799E-18
332	LMF1	9.72527980804443	3.24728608131409	2.97862614636086E-20	1.25091735643091E-18
336	C16orf45	9.66182422637939	3.14055752754211	3.1773790682305E-20	1.33202478955943E-18
310	DGKB	9.95153045654297	3.3253071308136	3.22956995690072E-20	1.35151226146909E-18
334	CPE	9.68158531188965	3.74641013145447	3.36190879124542E-20	1.40193964136336E-18
335	RIMKLB	9.66677188873291	3.01528143882751	4.18812978692053E-20	1.73426647085664E-18
325	APC2	9.79917907714844	3.60300493240356	5.33662436267419E-20	2.19831799398784E-18
320	LFNG	9.81934547424316	3.91837120056152	6.33814590937629E-20	2.59732394480081E-18
327	MEOX2	9.77382850646973	4.49493169784546	6.85498010054455E-20	2.7994320458879E-18
319	TACC2	9.83726692199707	4.6587290763855	7.9463657219275E-20	3.23397969913359E-18
340	SEPT11	9.57192897796631	2.78871655464172	8.30611842849575E-20	3.37459212859949E-18
339	ATAT1	9.6192798614502	3.37085604667664	8.91532897489554E-20	3.6158986660852E-18
316	ATP2B2	9.85963344573975	5.54416418075562	1.21649953630427E-19	4.89202173461849E-18
345	SHISA4	9.48771190643311	3.04472589492798	1.39319028043287E-19	5.58360490394804E-18
326	ZDHHC22	9.78044033050537	5.51120281219482	1.48541839138275E-19	5.94317905714389E-18
349	LOC100507217	9.43869209289551	2.05839943885803	1.59593299181242E-19	6.35315442757461E-18
350	FZD3	9.43858432769775	2.39524173736572	1.71003480317145E-19	6.78457024253248E-18
341	EDNRB	9.55320262908936	3.58193564414978	1.92008334233401E-19	7.57984900775388E-18
355	BSG	9.40903472900391	2.13478255271912	2.65123800303496E-19	1.0345506316291E-17
347	ZEB1	9.48382472991943	3.17858719825745	2.65862717069401E-19	1.03572768363583E-17
343	HEY1	9.53889274597168	4.03893375396729	2.82278604232972E-19	1.09602233767304E-17
338	CRB1	9.65288257598877	4.58377647399902	2.94539334509343E-19	1.13994422829874E-17
359	PNMA1	9.38259601593018	3.23098301887512	3.11692661034069E-19	1.20240266600211E-17
360	FAM221A	9.37739944458008	3.20537185668945	3.76812963803325E-19	1.44654649281127E-17
363	UCHL1	9.33347511291504	3.47946572303772	3.7922988827752E-19	1.45346911549213E-17
346	IL17RB	9.48394870758057	3.90094947814941	3.89534305317249E-19	1.49055081675999E-17
348	MYH10	9.48262500762939	3.16182351112366	3.96583520188857E-19	1.51507697728924E-17
367	NME1	9.3210391998291	3.38731098175049	4.32400296595546E-19	1.64924853867345E-17
362	LDLRAD3	9.37284183502197	2.98624992370605	4.46594757517517E-19	1.70065006857876E-17
365	GADD45A	9.32753562927246	3.26253032684326	4.47659621739462E-19	1.70196882833401E-17
353	PCDHB7	9.42455577850342	3.61683583259583	4.49817493021132E-19	1.70743223392605E-17
370	VCAN	9.29828834533691	2.97037529945374	5.06543888609065E-19	1.91661318619718E-17
351	THRA	9.43772125244141	3.32320165634155	5.11682268256454E-19	1.93296749695732E-17
366	ZFHX4	9.3254508972168	2.5006639957428	5.22317672253919E-19	1.97000260907744E-17
337	DLL3	9.65891075134277	7.31338930130005	6.40382108541283E-19	2.40381784832153E-17
372	RCN2	9.29237079620361	3.45114517211914	6.47392550518263E-19	2.42628796702145E-17
368	TRIM44	9.3154993057251	2.97845530509949	8.07279073022591E-19	3.01596405735222E-17
379	C7orf50	9.23071670532227	2.875727891922	8.47083091600336E-19	3.15471857038452E-17
357	RNF157	9.40266609191895	2.92263579368591	8.53470271007708E-19	3.17351598729805E-17
380	APOD	9.21214294433594	3.61035513877869	9.75733284001044E-19	3.61677911812969E-17
381	ANXA5	9.19045352935791	2.91417241096497	1.28007126662029E-18	4.70073922808808E-17
369	PLAT	9.30549335479736	3.76580214500427	1.31082230669432E-18	4.79878472277614E-17
361	MAGI1	9.37633228302002	3.63212990760803	1.39072015913346E-18	5.08342556932642E-17
375	IGSF11	9.26608657836914	3.14992570877075	1.44412602354657E-18	5.26239522980369E-17
383	C7orf55	9.17475986480713	2.11366844177246	1.6026452397235E-18	5.82212502271332E-17
385	SEPT7	9.14008712768555	2.72088027000427	1.81661101106575E-18	6.58931828608016E-17
374	PRKAR1B	9.26760005950928	3.20896458625793	1.89183135667484E-18	6.85166934467892E-17
386	RAB31	9.13314247131348	2.58777070045471	1.99760389728878E-18	7.21268992548505E-17
373	BAI2	9.28271865844727	3.83413410186768	2.40697607963304E-18	8.63812657911943E-17
388	ALDH6A1	9.12732315063477	3.22008681297302	2.430320260755E-18	8.69555373055028E-17
371	HOXA7	9.29487419128418	3.95420956611633	2.5296143769035E-18	9.0371713621925E-17
390	GTF2IP1	9.11424160003662	2.6242561340332	2.55061041500878E-18	9.09845757377983E-17
364	GSG1L	9.32955741882324	4.19823551177979	2.58376256502828E-18	9.20285716018945E-17
384	NPDC1	9.16257476806641	3.28227543830872	2.95343209291137E-18	1.04880048804646E-16
377	FAM212B	9.25703907012939	3.59943556785583	3.54664456409852E-18	1.25008665394699E-16
397	PHLDA1	9.06643486022949	2.42490553855896	3.60021045726216E-18	1.26708149911904E-16
399	LUC7L3	9.04716491699219	2.36865258216858	3.74146117895307E-18	1.31095043616394E-16
378	FRY	9.23374176025391	3.59794807434082	4.01231065478415E-18	1.40377533484811E-16
356	PCDH15	9.40653896331787	9.61676216125488	4.09690167752684E-18	1.43125683088349E-16
393	TIMP4	9.09639167785645	3.56010556221008	4.1169760962504E-18	1.43615163204399E-16
358	BEST3	9.3907585144043	6.42468452453613	4.19891812544199E-18	1.46258198116498E-16
400	CBX3	9.02638053894043	2.76149892807007	4.3712254610004E-18	1.5203648497688E-16
392	SLC22A17	9.10918045043945	3.05761885643005	5.14261110759063E-18	1.77821732400572E-16
376	ELOVL2	9.26018619537354	4.50207614898682	5.26708444714409E-18	1.81860294774133E-16
398	TANC2	9.05688667297363	2.38719463348389	6.15133280790665E-18	2.11773937337321E-16
406	H3F3AP4	8.98136806488037	2.82796859741211	6.89853580298569E-18	2.36125316516646E-16
394	TMEM255A	9.07960987091064	3.57317543029785	6.91467503825099E-18	2.36336209171736E-16
408	PDE4DIP	8.96257591247559	2.23785328865051	6.92891084316169E-18	2.36481530592403E-16
401	MAPT	9.01471996307373	2.71811604499817	8.15476229044834E-18	2.77519683349941E-16
411	COX6C	8.94291400909424	2.44038105010986	8.51551923123534E-18	2.89381045209527E-16
416	TTC3	8.92486763000488	2.18667936325073	9.26291117440319E-18	3.14328530196152E-16
407	PLXNB1	8.97758293151855	2.89904832839966	9.34770929550562E-18	3.16752278073457E-16
419	GTF2I	8.90639781951904	2.64837074279785	1.10906609937287E-17	3.73144028831617E-16
395	SOX8	9.07790756225586	4.12414169311523	1.18203690301186E-17	3.96568358140777E-16
387	CNTN1	9.12871837615967	4.88666152954102	1.25916634883027E-17	4.21251612124206E-16
415	PEBP1	8.92529201507568	2.6030580997467	1.30981595918092E-17	4.37578290679256E-16
402	TNFRSF19	9.01172924041748	3.65399861335754	1.34558327388075E-17	4.48894160917456E-16
404	USP32P2	9.00408554077148	3.28492021560669	1.43846705648755E-17	4.79205776370803E-16
425	HSBP1	8.84555149078369	2.75604796409607	1.71109544849589E-17	5.6447084670019E-16
417	CBS	8.92421340942383	3.29642772674561	1.75398908453059E-17	5.76213390515833E-16
423	USP54	8.86214733123779	2.5207531452179	1.94473987729617E-17	6.37993195756747E-16
410	CNGA3	8.94868087768555	3.57242274284363	2.07730542998211E-17	6.77728049787275E-16
403	SHROOM2	9.00420570373535	3.85567164421082	2.43207738383697E-17	7.87434641852869E-16
405	C3orf70	8.99469089508057	3.13306355476379	2.4335141342409E-17	7.87434641852869E-16
430	ATP5J2	8.78915214538574	2.54168605804443	2.63917998938394E-17	8.4934262538788E-16
433	CBR1	8.76998424530029	3.02849316596985	3.11674616240583E-17	1.00167231482693E-15
427	PAFAH1B3	8.81943702697754	3.3195960521698	3.25233164268553E-17	1.04383099307113E-15
424	SACS	8.85531902313232	2.65767884254456	3.29947318093819E-17	1.0575280346915E-15
428	MBOAT2	8.8148250579834	2.72369289398193	3.48117400379295E-17	1.11125454789541E-15
426	KAT2B	8.8350887298584	3.22715187072754	3.79575201220241E-17	1.20679439142317E-15
422	TRAF4	8.86276531219482	3.05532360076904	4.10509141656029E-17	1.30339403877543E-15
434	MAP1B	8.75507068634033	2.47041249275208	4.12714810891645E-17	1.30864297333059E-15
436	VGLL4	8.74788379669189	2.452800989151	4.149543863991E-17	1.31398524014025E-15
432	PPP2R2B	8.77663707733154	3.07822632789612	4.41822047411404E-17	1.39533293533153E-15
421	CCDC144A	8.87439155578613	3.1086962223053	4.7008848874253E-17	1.48065371600473E-15
418	ASIC4	8.90697765350342	4.00549030303955	4.75427219690972E-17	1.49548062756977E-15
443	TLK1	8.70071983337402	2.42938089370728	5.48603649373038E-17	1.71881296812828E-15
413	CRISPLD1	8.93845653533936	4.85114765167236	5.82964778258946E-17	1.82405597593677E-15
441	MGC27345	8.709792137146	2.11799669265747	6.61492589324358E-17	2.06431007519588E-15
409	EMILIN3	8.96197032928467	6.47498893737793	7.0037728034087E-17	2.17705200290733E-15
412	CSMD1	8.94250583648682	5.0346155166626	7.2437413002745E-17	2.24869274493187E-15
445	PMS2P5	8.68434429168701	2.34218740463257	7.45112907356742E-17	2.30100969017624E-15
439	TNIK	8.72963809967041	2.87776112556458	7.98957073445733E-17	2.46087090268344E-15
452	SPAG9	8.64651870727539	2.02969670295715	8.24877198407218E-17	2.53740796382771E-15
449	CTTN	8.65652179718018	2.34527206420898	8.31147404860877E-17	2.55337969280606E-15
420	ALDH1L1-AS2	8.89474391937256	5.09191036224365	9.32283799127106E-17	2.86037228835811E-15
454	GNG7	8.63900184631348	2.40342950820923	1.02641249068851E-16	3.14103439979948E-15
444	ANGPTL2	8.68922424316406	2.85797500610352	1.04439842848655E-16	3.19195111962998E-15
440	SPRY4	8.72612190246582	3.06599855422974	1.0799453263047E-16	3.29209588144827E-15
442	SNTG1	8.7073974609375	3.40804147720337	1.21162165205801E-16	3.67929108341615E-15
438	NELL2	8.74254989624023	4.08425331115723	1.30298526988053E-16	3.94157204372801E-15
450	TCEAL2	8.65643882751465	3.56300687789917	1.4935174212685E-16	4.5121752092048E-15
461	SLC25A25	8.59394836425781	2.71727538108826	1.54426972167305E-16	4.65956339204431E-15
464	SMA4	8.57880401611328	2.46873927116394	1.59523407118995E-16	4.79501449368084E-15
470	NGRN	8.54601001739502	2.76229524612427	1.69765316740985E-16	5.08351617234761E-15
431	CDH10	8.78061485290527	4.99070835113525	1.86484655272276E-16	5.57711558684234E-15
463	GPHN	8.58915042877197	2.61040091514587	1.87495573682769E-16	5.60027762704927E-15
466	RBP1	8.56809902191162	3.09644341468811	1.91883384809618E-16	5.72411820226777E-15
473	S100A16	8.5322380065918	3.31830739974976	1.97234338283418E-16	5.87634281330949E-15
460	PDZD2	8.59965991973877	2.74036502838135	2.06684582634243E-16	6.12774430107218E-15
462	PID1	8.59188270568848	3.19187831878662	2.06707240418672E-16	6.12774430107218E-15
446	NPNT	8.67568778991699	3.88998532295227	2.48517799437633E-16	7.32138382771116E-15
471	SPPL2B	8.53895473480225	2.33443593978882	2.50016434837651E-16	7.35638419324794E-15
459	PCDHB12	8.60343265533447	3.40111231803894	2.60823317903141E-16	7.66484008418585E-15
479	FAM127A	8.48013496398926	2.47530221939087	2.74512372062278E-16	8.05712521024427E-15
472	PROX1	8.53229331970215	2.71167206764221	2.80609473055801E-16	8.22588611237586E-15
465	ST8SIA5	8.57376194000244	3.42082405090332	2.81981296130697E-16	8.25588254654103E-15
448	PCDHGC4	8.65722560882568	4.03619861602783	2.97690353850703E-16	8.70505397692314E-15
486	STMN1	8.46016693115234	3.20588088035583	3.1872554162005E-16	9.29720834829127E-15
487	PLEKHB1	8.45668506622314	3.20367431640625	3.29154448442525E-16	9.5706134492134E-15
457	TMEM132A	8.61306285858154	3.40288972854614	3.50207874629282E-16	1.01282340884849E-14
481	RGS12	8.47219562530518	2.23158931732178	3.51063831477753E-16	1.0140607210222E-14
453	UNC80	8.6399040222168	3.54347801208496	3.61911072338527E-16	1.04412005595741E-14
451	ASIC1	8.64864444732666	4.34700202941895	3.89993685402861E-16	1.12240466979978E-14
478	HRSP12	8.49513816833496	3.67952799797058	4.57884422953375E-16	1.31300852809608E-14
484	DPF3	8.46472644805908	2.9418728351593	4.71595699689779E-16	1.35069114182008E-14
456	DLL1	8.62846183776855	4.88055801391602	4.87027860409199E-16	1.39320554367781E-14
485	TSPAN6	8.46432399749756	3.40464162826538	5.4541292824459E-16	1.55834144974685E-14
455	NXPH1	8.63063907623291	6.59600114822388	7.04644112416921E-16	1.9940502325815E-14
493	ZNF302	8.35292053222656	3.04338765144348	8.38205541609484E-16	2.36072966213582E-14
498	PHLDB1	8.31651496887207	2.4573609828949	9.32048452847866E-16	2.62191207293997E-14
474	THSD7A	8.52568912506104	4.13328504562378	1.01553850458551E-15	2.83656191269015E-14
497	RASA4	8.32325267791748	2.08005928993225	1.05030128745555E-15	2.92675721113789E-14
500	SPTBN1	8.30521583557129	2.20447683334351	1.1387113491936E-15	3.15825726194375E-14
502	SETD5	8.28417110443115	2.08855319023132	1.26951115825709E-15	3.51691711046519E-14
496	MLLT11	8.33253955841064	3.22077465057373	1.34871964603043E-15	3.73198288970524E-14
488	FREM2	8.43680191040039	3.56174802780151	1.35234828818001E-15	3.73765712413439E-14
505	CDK2AP1	8.27190208435059	2.73647618293762	1.39302104011243E-15	3.84558232588613E-14
501	CDCA7L	8.30369567871094	3.00781655311584	1.49628593197441E-15	4.11626348254887E-14
504	PCMTD2	8.27280426025391	2.80751204490662	1.51837283682846E-15	4.17217853980499E-14
489	C2orf80	8.42689418792725	4.97173309326172	1.8250929896211E-15	4.99758989042373E-14
508	PEG10	8.25857353210449	2.8247926235199	1.929804771073E-15	5.27821660596249E-14
477	COL28A1	8.49557495117188	7.6210560798645	1.96684331377247E-15	5.37331611649537E-14
490	FAM5C	8.41399097442627	4.40091466903687	2.00572530809792E-15	5.47322691792711E-14
491	EGFEM1P	8.39333629608154	3.24017310142517	2.06015259868452E-15	5.61527899337648E-14
499	USP32P1	8.31008625030518	2.92046093940735	2.09002082256242E-15	5.68360886374436E-14
507	NSUN5P2	8.25899887084961	2.70920038223267	2.28606124210904E-15	6.20959249777461E-14
516	PARK7	8.1818265914917	2.53176164627075	2.61969273696766E-15	7.07526136463125E-14
512	TCTN1	8.19243049621582	2.73305130004883	2.75242925105192E-15	7.40841355004724E-14
515	PPIEL	8.18562793731689	2.09541487693787	2.90390890655025E-15	7.79841115198972E-14
520	NAP1L4	8.16457653045654	2.49089455604553	2.94871107312304E-15	7.90975883102972E-14
495	KCNN2	8.33736419677734	3.10293459892273	3.01789783962393E-15	8.08619097616883E-14
513	SERINC5	8.18998432159424	2.58769178390503	3.0522600165029E-15	8.16902042382913E-14
511	KCNJ10	8.19454765319824	3.07735991477966	3.27146787026333E-15	8.72612477196592E-14
525	FBXO21	8.14613914489746	2.55133080482483	3.57290073113658E-15	9.49806136001133E-14
509	WNK3	8.23170471191406	2.89287090301514	3.62842027821896E-15	9.63483886882224E-14
523	FAM115A	8.15286731719971	2.47869062423706	3.9898561776554E-15	1.05590763602174E-13
527	SPRY2	8.13071918487549	2.82597589492798	4.19952992224171E-15	1.1089193504818E-13
531	RHBDD2	8.09689044952393	2.57909846305847	4.62883428299815E-15	1.22091947468925E-13
532	SGCB	8.09637069702148	2.37159514427185	4.70795953060236E-15	1.23765515473749E-13
519	TIMP3	8.16906356811523	3.0899064540863	4.71536580932209E-15	1.23822787760092E-13
510	FAT3	8.22882747650146	2.93949842453003	5.04044063167293E-15	1.31920305858348E-13
506	KCND2	8.26372814178467	4.58055210113525	5.10115710914115E-15	1.33362038948253E-13
522	PIPOX	8.15882968902588	2.92963552474976	5.63442792206186E-15	1.46817447482901E-13
524	ZNF521	8.14666843414307	3.25813317298889	6.19575346517158E-15	1.60912956771989E-13
517	SOX6	8.17552471160889	3.3358166217804	6.99618418419852E-15	1.80480437976341E-13
529	SMARCD1	8.10427856445312	2.53751492500305	7.0025129823633E-15	1.80480437976341E-13
539	RTKN	8.05160427093506	2.63384103775024	7.11019360511813E-15	1.83056571446552E-13
541	SGCE	8.02847194671631	2.75651240348816	8.29272003286317E-15	2.13269670682299E-13
536	PLA2G5	8.07780742645264	3.18286967277527	8.38300169269694E-15	2.15357676890694E-13
535	BMPR1B	8.08460140228271	3.28599429130554	9.44072735435075E-15	2.41743857421786E-13
547	ITM2C	7.97521591186523	2.6047203540802	1.18820349188265E-14	3.00681494751416E-13
534	LRRC4C	8.08597183227539	3.45808601379395	1.24351908008505E-14	3.14343574502608E-13
533	NRXN2	8.09259986877441	3.30700039863586	1.27820386805522E-14	3.2242318230837E-13
548	CHD7	7.96882629394531	2.03873157501221	1.40097170375848E-14	3.52639912595359E-13
550	PHGDH	7.9613733291626	3.1945173740387	1.50869534183086E-14	3.7935199433764E-13
528	NCALD	8.10846138000488	4.30691766738892	1.52922081474357E-14	3.84105240912155E-13
540	GPSM2	8.0408296585083	3.66282677650452	1.55057686405664E-14	3.8905681781828E-13
537	SLC35F1	8.07670021057129	2.84818601608276	1.86455616021145E-14	4.65372784096612E-13
543	SLC25A18	7.99436473846436	3.40890669822693	1.87702405221705E-14	4.67499386969644E-13
561	GAP43	7.89936685562134	2.93878412246704	1.94727203002702E-14	4.84486190159873E-13
546	ENKUR	7.97716665267944	3.31166124343872	2.08307413742444E-14	5.16646010670525E-13
567	PAR-SN	7.88449096679688	2.57312393188477	2.30126340697786E-14	5.68974165528993E-13
553	KLHDC8A	7.95291566848755	3.12720727920532	2.30533371737198E-14	5.69386177577402E-13
542	SOX13	8.00451755523682	3.31869411468506	2.36252002002845E-14	5.82296037402641E-13
560	ALDOC	7.90165948867798	3.29029607772827	2.43278510854728E-14	5.98991144293667E-13
556	ABLIM1	7.91785669326782	2.66999530792236	2.48704212407893E-14	6.11714223789549E-13
569	CA2	7.85907649993896	3.2060751914978	2.5927177215042E-14	6.37044729787848E-13
554	DNAH9	7.95087051391602	3.1329197883606	2.64023445697569E-14	6.47995828054275E-13
559	ACACA	7.90214490890503	2.31995868682861	2.64275930887626E-14	6.47995828054275E-13
549	DENND2A	7.96368455886841	3.44507741928101	2.93932650004822E-14	7.16264274487058E-13
571	GBAS	7.83793115615845	2.56341409683228	3.00279599641913E-14	7.30978684184824E-13
562	TRAF3IP2-AS1	7.89435768127441	2.28071331977844	3.1476664080115E-14	7.65458178030393E-13
570	NHSL1	7.84721994400024	2.16814398765564	3.26553966506197E-14	7.92495619945265E-13
568	PCDHB11	7.8647723197937	2.61259293556213	3.2944325824692E-14	7.97872496404556E-13
555	ACSBG1	7.94247341156006	3.60510158538818	3.38971890458828E-14	8.2011115397424E-13
565	STON2	7.88503456115723	2.57546901702881	3.54784010766632E-14	8.57491232552904E-13
574	TAOK3	7.81206321716309	2.24427461624146	3.59494294727037E-14	8.67989996422486E-13
566	LPHN3	7.88465738296509	2.90746927261353	3.66101548614538E-14	8.83042900252948E-13
557	GLT25D2	7.90995216369629	3.31283354759216	3.76221524837545E-14	9.06529301861861E-13
563	GLCCI1	7.89181661605835	3.13148641586304	3.86072775315214E-14	9.28205330686768E-13
576	TBCB	7.80422925949097	2.25471925735474	3.86392998419806E-14	9.28205330686768E-13
579	TNPO2	7.78669548034668	2.00116944313049	4.36115390739981E-14	1.04447210769132E-12
577	LOC100128252	7.80165719985962	2.93694472312927	4.38443470258544E-14	1.04898707439837E-12
580	CD99	7.77945995330811	2.36764812469482	4.43789455108925E-14	1.06070605789203E-12
578	AES	7.78789806365967	2.30259442329407	5.43404460420344E-14	1.29098074719321E-12
584	KLC1	7.76157569885254	2.39446449279785	5.52194168788595E-14	1.30792710819267E-12
585	RTN3	7.74845314025879	2.22096633911133	5.89679631297231E-14	1.39253756200461E-12
572	OXCT1	7.81605052947998	3.14469575881958	6.08162040298917E-14	1.43475359427491E-12
590	HIGD1A	7.72620439529419	2.47851991653442	6.58549844318585E-14	1.55208075746567E-12
581	FADS2	7.77484560012817	2.63195013999939	7.69893252236231E-14	1.80909638615748E-12
587	KLHL42	7.73977661132812	2.56552743911743	8.32539137053982E-14	1.95436293362345E-12
594	PCDH10	7.69781112670898	2.33770036697388	8.75573229318028E-14	2.05334925837889E-12
573	TSPAN11	7.81311798095703	3.78744578361511	9.0174684399332E-14	2.1126385506257E-12
592	LMBR1	7.71118021011353	2.58387303352356	9.09245880647561E-14	2.12810256215594E-12
595	SORBS1	7.69638729095459	2.46119689941406	9.41678826351776E-14	2.20113011567508E-12
602	NCBP2	7.66307353973389	2.66386198997498	1.01631177534985E-13	2.36467197553404E-12
601	TAF7	7.66910696029663	2.60264015197754	1.02052097226959E-13	2.37213540227454E-12
583	PLEKHH2	7.77026319503784	2.98830962181091	1.0858186608633E-13	2.51404699914057E-12
596	DCAKD	7.68196487426758	2.58926129341125	1.10019294542388E-13	2.54338508132231E-12
600	GRAMD3	7.67283821105957	2.834228515625	1.16412457670119E-13	2.68485440348048E-12
593	GSTA4	7.69837474822998	3.4301164150238	1.3240781380709E-13	3.05078937532561E-12
607	SLC44A2	7.6263279914856	2.36626625061035	1.35605807135059E-13	3.11840693961262E-12
610	AIF1L	7.61745834350586	2.93084597587585	1.54787717334904E-13	3.54574649206436E-12
611	CDC42EP4	7.61657953262329	2.61577033996582	1.6202726401925E-13	3.70799785078257E-12
597	ADAM22	7.68186855316162	3.2017080783844	1.6248567596397E-13	3.71489934448127E-12
604	BAI3	7.65334987640381	2.72392606735229	1.82701402650096E-13	4.15702730371775E-12
617	RUFY3	7.5756516456604	2.07571029663086	1.85004793382846E-13	4.2053968676258E-12
589	GAREML	7.72875738143921	3.16972327232361	1.86161263943933E-13	4.22762770640077E-12
606	LINC00673	7.62806749343872	3.01437020301819	2.10713240950477E-13	4.77603236856746E-12
609	MSI1	7.61814117431641	2.54446482658386	2.21099878028395E-13	5.00666511566019E-12
598	MEGF11	7.67680835723877	3.65315198898315	2.21811950493836E-13	5.01799222482998E-12
618	FYN	7.57189750671387	2.50608825683594	2.35094312416313E-13	5.30327988942171E-12
622	UBE2D4	7.55266332626343	2.11355233192444	2.35826657764019E-13	5.31473854976075E-12
612	ZNF827	7.61519575119019	2.98992466926575	2.38805869299016E-13	5.37165794892353E-12
603	ETV4	7.6540789604187	3.66488718986511	2.466439276425E-13	5.54270215383325E-12
619	PCDHB13	7.56820487976074	2.77841258049011	2.53087476239497E-13	5.68211370825471E-12
615	CDK14	7.58306407928467	2.686847448349	2.72777240415284E-13	6.0952846381853E-12
614	PCDHGB2	7.58411169052124	3.06317186355591	2.78614968103836E-13	6.21986252074218E-12
625	FBXO17	7.53647947311401	2.32453203201294	2.80874482332745E-13	6.26440017752674E-12
623	CMYA5	7.55052804946899	2.55111289024353	3.12266733946815E-13	6.92447757647811E-12
632	MLF2	7.49969244003296	2.15643978118896	3.12516529986283E-13	6.92447757647811E-12
630	XPO6	7.51891756057739	2.27096724510193	3.37524992774271E-13	7.47160465313214E-12
608	TLE2	7.62253618240356	3.68697190284729	3.40822547377677E-13	7.53755635591751E-12
635	C8orf33	7.48382711410522	2.44050168991089	3.83364158134554E-13	8.45471457129893E-12
637	DLD	7.47487688064575	2.40119743347168	3.88585733696992E-13	8.56189924497391E-12
613	DLGAP1	7.60219430923462	4.26647138595581	4.01748286962261E-13	8.82728193412626E-12
633	REV3L	7.49066400527954	2.03699421882629	4.21496910091446E-13	9.25261891791103E-12
605	LGR6	7.62953519821167	5.10041618347168	4.39411448615458E-13	9.63694404806086E-12
626	FAM84A	7.53621578216553	3.15964102745056	4.41057893404463E-13	9.66410477629797E-12
639	LHFP	7.45996856689453	2.74558711051941	4.44850548973306E-13	9.73819787706259E-12
634	LMO4	7.48610973358154	2.19563174247742	4.47773217101569E-13	9.79312688852055E-12
621	FAM107A	7.55295896530151	3.6261260509491	4.53347656143014E-13	9.89676735797552E-12
636	LIFR	7.48128890991211	2.47963738441467	4.71425329298783E-13	1.02819340237302E-11
624	METRN	7.54683017730713	3.27492785453796	4.72395599945463E-13	1.02936174611851E-11
631	PHLPP1	7.50047063827515	2.7404773235321	4.83813360402836E-13	1.05133974811941E-11
642	ZNF91	7.4447865486145	2.35740995407104	5.12785638438806E-13	1.11225646813751E-11
644	EFHC1	7.43909788131714	2.48268938064575	5.9470641279396E-13	1.28173030877504E-11
662	POLR2I	7.40122985839844	2.21486783027649	6.02462912103527E-13	1.29608869537549E-11
664	SLC1A3	7.39735460281372	2.18634843826294	6.47456722530397E-13	1.39162068328993E-11
641	RIC3	7.45091390609741	2.51118969917297	6.74735236103456E-13	1.44762489151689E-11
649	GDAP1	7.43355941772461	2.87581062316895	6.84422251855394E-13	1.46707922691827E-11
647	PTCH1	7.43399477005005	2.60221433639526	6.94235200933311E-13	1.48656743079633E-11
655	MAGI2	7.41742658615112	2.38984847068787	7.2054396168029E-13	1.5403252957003E-11
653	ZNF737	7.42233228683472	2.02217888832092	7.3002672286422E-13	1.55778495114972E-11
668	PUF60	7.37314796447754	2.29274725914001	7.29952050296797E-13	1.55778495114972E-11
666	ZNF606	7.39355373382568	2.4936785697937	7.41210012736968E-13	1.58022505505741E-11
658	LOC284412	7.40721273422241	2.17208409309387	7.50576805035766E-13	1.59875559389183E-11
661	ACTN2	7.40183591842651	2.48339176177979	7.53201428699678E-13	1.60290467566762E-11
646	TMEM178B	7.4358491897583	2.978351354599	7.69339975826531E-13	1.63431270559885E-11
638	CCDC102B	7.46364831924438	3.48095488548279	7.96547951913026E-13	1.69059451514444E-11
656	OR7E156P	7.41054058074951	2.31097865104675	8.47593025897796E-13	1.79571452696021E-11
674	NDUFB7	7.35011291503906	2.11677980422974	8.61015932800085E-13	1.82089494502704E-11
643	MID1	7.44365978240967	3.34685826301575	9.09291734548384E-13	1.91785254002787E-11
669	C14orf132	7.37311553955078	2.37925958633423	9.14401149710082E-13	1.92691331245845E-11
640	BOC	7.45123434066772	3.24217081069946	9.23639131238746E-13	1.9429233092825E-11
672	HOTAIRM1	7.35549688339233	2.36712074279785	9.52889390517276E-13	2.00267418844651E-11
629	STXBP5L	7.52274799346924	5.58062696456909	9.61938632807869E-13	2.01990057240135E-11
659	ANTXR1	7.40572881698608	2.91984105110168	1.06354969243573E-12	2.22931309867546E-11
651	LOC254559	7.42804336547852	3.97747254371643	1.11101412072851E-12	2.326744514905E-11
682	SPAG16	7.3233904838562	2.71605587005615	1.1191831942483E-12	2.33971519320081E-11
684	PSAT1	7.3082013130188	3.06528282165527	1.23570085014329E-12	2.57421374991152E-11
667	PCDHB8	7.38096857070923	3.19148635864258	1.25596505464026E-12	2.61412902321697E-11
679	PCDHB2	7.32579135894775	2.81242251396179	1.28694953619401E-12	2.67391988721853E-11
678	MTA1	7.33364105224609	2.23362398147583	1.32941255623931E-12	2.75972531175147E-11
680	RGS6	7.32541942596436	2.69171786308289	1.35516426710169E-12	2.81071986257185E-11
685	PFKM	7.30661582946777	2.54448008537292	1.39227862736157E-12	2.88517161572056E-11
681	MCC	7.32447338104248	2.47804427146912	1.40070134566172E-12	2.90008846794962E-11
688	SALL1	7.28333902359009	2.26643252372742	1.59963440970635E-12	3.30619028170197E-11
690	ABCD3	7.27052450180054	2.51099705696106	1.60608598386841E-12	3.31663056790822E-11
691	NDUFA5	7.25386714935303	2.66560316085815	1.61874835062427E-12	3.33986702377061E-11
673	ERBB4	7.35219812393188	3.08146476745605	1.72796486903089E-12	3.5497463909684E-11
698	SLC25A4	7.23880815505981	2.12270998954773	1.82192013389007E-12	3.73951475661353E-11
683	AHCYL2	7.30993032455444	2.8218879699707	1.85908686018089E-12	3.812496222532E-11
697	HMGN1	7.24029970169067	2.13352465629578	1.88479951729206E-12	3.86188247115742E-11
676	SEPT3	7.34469890594482	3.50210642814636	1.92276487728194E-12	3.93626697349179E-11
687	FAM66C	7.29194068908691	2.53252458572388	1.95188035151969E-12	3.99242124404968E-11
675	KCNN3	7.34502029418945	2.28388833999634	1.98934818279969E-12	4.06554797737648E-11
670	GPR98	7.36578607559204	3.6422758102417	1.99537016312769E-12	4.07433945550367E-11
701	TBCA	7.22157764434814	2.391277551651	2.00648114072518E-12	4.08997524089645E-11
663	LGI1	7.3993821144104	8.01747417449951	2.2128686635575E-12	4.48366186184969E-11
703	BRAT1	7.20377397537231	2.11410999298096	2.2799098836459E-12	4.60767453106116E-11
702	GUSBP3	7.21050643920898	2.10534977912903	2.31692577632804E-12	4.67849138432276E-11
705	MCM7	7.20256042480469	2.38834929466248	2.46082127032986E-12	4.9563786232171E-11
677	COL20A1	7.3423810005188	5.55467748641968	2.88729509265138E-12	5.78582669750766E-11
707	OMG	7.19245862960815	3.37166666984558	3.03609430330576E-12	6.05837655165125E-11
713	MYL6B	7.15672540664673	2.30874872207642	3.4602125318742E-12	6.8930693044552E-11
700	DCHS1	7.22733116149902	2.78301024436951	3.67806228943493E-12	7.32088936029881E-11
717	CD320	7.14127826690674	2.57767963409424	3.80504879451627E-12	7.56093840158661E-11
720	COX6A1	7.12672758102417	2.09544801712036	3.94238450009353E-12	7.82726900831647E-11
689	ST6GAL2	7.28329229354858	3.90002274513245	4.02631260788521E-12	7.98052221174637E-11
696	CXXC4	7.24115133285522	4.19859027862549	4.10312620229596E-12	8.12597384846003E-11
711	TRIM24	7.16477727890015	2.57530498504639	4.15772386400417E-12	8.22722200858838E-11
723	UBL5	7.11150217056274	2.03507542610168	4.19940788349715E-12	8.30276920939178E-11
714	SALL2	7.15216684341431	2.66708445549011	4.2742213181084E-12	8.44363687578946E-11
719	TRO	7.13038492202759	2.51286840438843	4.2914890232066E-12	8.4706840836393E-11
715	TAPT1-AS1	7.15181255340576	2.74302887916565	4.49981021926255E-12	8.86709690960506E-11
704	LOC728392	7.20283365249634	3.65151810646057	4.88180631254842E-12	9.59588915510556E-11
699	VIPR2	7.23063230514526	3.40591239929199	5.22068672087913E-12	1.02450029553225E-10
710	UNC79	7.16927576065063	2.95708727836609	5.40701487753034E-12	1.05930979643659E-10
726	MRFAP1	7.07318878173828	2.12695598602295	5.45940683621434E-12	1.06780768226732E-10
712	ELAVL4	7.1634635925293	3.7073085308075	5.48468797151307E-12	1.07186732090147E-10
721	THY1	7.12144422531128	3.1442186832428	5.70515982323279E-12	1.11311709697769E-10
729	B3GNT1	7.0516562461853	2.56070494651794	6.67758749583571E-12	1.29856598872221E-10
739	LSM7	7.03055143356323	2.20688557624817	7.12754742904506E-12	1.38040137697761E-10
725	DZIP1	7.0813193321228	2.59509634971619	7.18150057782273E-12	1.38971423763324E-10
727	GUSBP2	7.05845165252686	2.07530808448792	7.19785061546224E-12	1.39060595169526E-10
732	ZNF532	7.03725242614746	2.06802582740784	7.41242390392736E-12	1.42624429397582E-10
740	MYO6	7.02697992324829	2.15187120437622	7.47150856633805E-12	1.43644603816788E-10
716	FERMT1	7.14904451370239	4.18160343170166	7.71414693229218E-12	1.48069112024532E-10
738	PCDH17	7.03106451034546	2.08215141296387	7.90504557348088E-12	1.5161045299876E-10
748	FAM120C	7.01379537582397	2.07355046272278	8.79355428320812E-12	1.67971069961345E-10
747	PSPH	7.01886081695557	2.04901790618896	8.87587739516702E-12	1.69406955666338E-10
741	SCG2	7.02665567398071	3.04780554771423	9.2921206015724E-12	1.76923768946016E-10
745	CNR1	7.02390623092651	2.79654049873352	9.47860100752943E-12	1.8032943250148E-10
751	SFXN1	6.99616289138794	2.05030846595764	9.5120339491272E-12	1.80820253707084E-10
743	CDIP1	7.02477312088013	2.33635425567627	9.64528497527319E-12	1.83206270989832E-10
753	PHF14	6.98949766159058	2.02774953842163	1.06831188139182E-11	2.02594357266987E-10
742	ENC1	7.02517557144165	3.19113349914551	1.22368327640761E-11	2.31133668939319E-10
749	SLC6A1	7.01111268997192	3.07710528373718	1.22981101467543E-11	2.3192120775161E-10
728	CDH4	7.05267477035522	3.69063186645508	1.28567556332922E-11	2.41878565472724E-10
756	BEX2	6.95698404312134	2.8290159702301	1.30239771654758E-11	2.44830097731316E-10
759	POLD2	6.93013286590576	2.28470277786255	1.35783268243216E-11	2.54846473186118E-10
754	PAR5	6.9781174659729	2.96441864967346	1.43266380683942E-11	2.68678344646069E-10
736	NAV2-AS5	7.03214836120605	4.10634136199951	1.45438229926796E-11	2.72105048502851E-10
757	KLHL7	6.93299007415771	2.57303643226624	1.55322801556228E-11	2.89227663338114E-10
758	LRP1B	6.93264389038086	2.14667534828186	1.56269013657858E-11	2.90532798861854E-10
761	KCTD13	6.91447877883911	2.33533596992493	1.7387940418766E-11	3.22009974010079E-10
731	RAPGEF4	7.03981113433838	4.84330463409424	1.75524338868352E-11	3.24802303940296E-10
737	RGR	7.03179407119751	5.61141967773438	1.8067568250297E-11	3.34073709271299E-10
752	FGF14	6.99507665634155	4.0956768989563	1.88806411435248E-11	3.48291951811159E-10
770	SRPX	6.88619041442871	2.82574081420898	1.97888915262445E-11	3.64762400537453E-10
763	LAMA5	6.90939283370972	2.17555141448975	2.00639861521005E-11	3.69258411809366E-10
772	CLDN12	6.87323904037476	2.41678333282471	2.05294224215927E-11	3.77238091138746E-10
775	DPY19L3	6.86021137237549	2.13363361358643	2.16824509087881E-11	3.97192987026725E-10
773	PRH1-PRR4	6.86656093597412	2.12344193458557	2.25260189472007E-11	4.12327113433845E-10
778	PLLP	6.85329294204712	2.95167088508606	2.29734774997498E-11	4.20192886532103E-10
771	AKT3	6.87461471557617	2.43072128295898	2.57769414026166E-11	4.707422005107E-10
777	CAMK2B	6.85566186904907	2.3516743183136	2.62066572886119E-11	4.78221020445347E-10
765	PLCE1	6.90574073791504	3.16877412796021	2.67699888932029E-11	4.88124678155815E-10
779	CRNDE	6.84643030166626	2.56169319152832	2.78286747948923E-11	5.06648724974496E-10
776	PCDHGA7	6.86014747619629	2.85891938209534	2.8325619997455E-11	5.14509689616348E-10
784	MSANTD4	6.82224559783936	2.34993386268616	2.92717115259912E-11	5.30880366925442E-10
774	SLC7A11	6.86143636703491	2.11571455001831	2.96215345815698E-11	5.36813824100277E-10
782	TNK2	6.83992719650269	2.13527631759644	2.98049165449358E-11	5.39724199757912E-10
769	RAD18	6.88657236099243	3.07066369056702	3.03594644991815E-11	5.49346276644471E-10
783	PEG3	6.83952569961548	2.53834080696106	3.13860306941897E-11	5.67488185513419E-10
767	GMPR	6.89911603927612	3.90630125999451	3.24671201669275E-11	5.8569398954596E-10
780	MRAS	6.84315204620361	2.48234009742737	3.26786131224994E-11	5.89060601536926E-10
789	CXXC5	6.80386209487915	2.40755462646484	3.4082401165959E-11	6.13431424025004E-10
785	CPNE2	6.8155345916748	2.47125458717346	3.52586632144625E-11	6.33158981726884E-10
794	RGMB	6.7972846031189	2.29567265510559	3.54446899583675E-11	6.36017368449919E-10
799	RPS27L	6.77625513076782	2.05947113037109	3.60240127935998E-11	6.45923366411207E-10
786	SRR	6.81240367889404	2.73099422454834	3.6573271364367E-11	6.55275722796064E-10
796	SEC14L2	6.79338550567627	2.47749590873718	4.05522411050816E-11	7.24921043633934E-10
798	PTPRN2	6.77668046951294	2.20877122879028	4.26405430032018E-11	7.60530046365842E-10
781	PTCHD2	6.84132671356201	3.826979637146	4.54017485841648E-11	8.07953280965085E-10
801	CDKN2C	6.7674126625061	2.67379570007324	4.62176143417563E-11	8.21854664638769E-10
791	ARHGEF4	6.80184650421143	3.13044834136963	4.795765472878E-11	8.50880157232871E-10
800	ZNF428	6.77399635314941	2.31415486335754	4.90887877161062E-11	8.69646242216673E-10
797	PCDHB14	6.78524875640869	2.98804974555969	5.05742391637813E-11	8.95292547708015E-10
813	POLR2G	6.71512985229492	2.32013773918152	5.33056159693021E-11	9.40832205550589E-10
814	MDH2	6.71197557449341	2.0934579372406	5.39368466702194E-11	9.49849925822168E-10
817	TMEM147	6.70973300933838	2.36580371856689	5.46359059021921E-11	9.61445815155514E-10
819	SHFM1	6.70576763153076	2.1757435798645	5.6666217593729E-11	9.96433578266566E-10
795	PCDHGA1	6.79580736160278	3.57094526290894	5.71773686373418E-11	1.00467592992884E-09
803	SCARA3	6.75654888153076	2.86882710456848	5.80504710826945E-11	1.01850626523311E-09
790	ID4	6.80326223373413	3.79388284683228	5.91434661858941E-11	1.03691498155373E-09
811	NADKD1	6.7183985710144	2.08245849609375	5.94997663725363E-11	1.04239013779578E-09
821	CSTF3	6.7051830291748	2.57089161872864	6.40778957480802E-11	1.1184591294687E-09
793	NEU4	6.79886388778687	3.67829489707947	6.5492333953704E-11	1.14146535837191E-09
825	ZMAT1	6.67491912841797	2.02177929878235	7.19234025172831E-11	1.24895726688004E-09
835	GABARAPL2	6.66106462478638	2.3932945728302	7.42955617665599E-11	1.28826110981167E-09
834	TMEM106B	6.66273403167725	2.06396675109863	7.4849460852648E-11	1.29691611540294E-09
830	PCBP4	6.66694736480713	2.51269745826721	7.88486488818389E-11	1.36321831928119E-09
838	ANGEL1	6.6531195640564	2.00709652900696	8.30296902797199E-11	1.43445750836283E-09
808	SALL3	6.72541904449463	3.59372973442078	8.70993799907078E-11	1.50038975597084E-09
842	MFF	6.63429927825928	2.11369562149048	8.78024356860933E-11	1.51140152010233E-09
807	PCDHGA8	6.73569822311401	3.94125247001648	9.00530339032092E-11	1.54677024005179E-09
833	EPHA4	6.6641411781311	2.46476602554321	9.1345730438426E-11	1.56670164457969E-09
820	STK32A	6.70547819137573	3.54241609573364	9.21481431708874E-11	1.57932049142231E-09
828	PCDHB6	6.67071390151978	2.91045880317688	9.55334996351181E-11	1.63497577482472E-09
831	GABPB1-AS1	6.66473579406738	2.22117233276367	9.84031902525495E-11	1.68259274662201E-09
836	LRRC16A	6.65957307815552	2.44933938980103	9.84578884918562E-11	1.68259274662201E-09
818	TMEM130	6.70894575119019	2.21527981758118	1.0016853129592E-10	1.71059252507222E-09
810	FAM181B	6.72306108474731	4.08170175552368	1.0031703250142E-10	1.71189425924253E-09
846	WLS	6.62358283996582	2.3733184337616	1.03011021395397E-10	1.75533744803695E-09
839	POMT2	6.65274667739868	2.57446622848511	1.0524057852853E-10	1.79075311999049E-09
815	ACSL6	6.71086454391479	2.33227133750916	1.05413631940851E-10	1.79241011209692E-09
829	ALDH5A1	6.66767644882202	2.3581440448761	1.07635620353087E-10	1.82887898399082E-09
816	MYO16	6.71008443832397	3.96940326690674	1.08653990095685E-10	1.84485907484329E-09
845	SOX5	6.62826490402222	2.37965822219849	1.16039255681885E-10	1.96884370349651E-09
847	ZNF772	6.620680809021	2.09285998344421	1.17003687591472E-10	1.98378621638626E-09
851	ARAP2	6.59932327270508	2.09094381332397	1.23891502813346E-10	2.09307712955557E-09
852	LOC646762	6.5865273475647	2.10034656524658	1.27840548543532E-10	2.15211885771294E-09
857	PEMT	6.57756519317627	2.42126107215881	1.35073643467568E-10	2.26583167080228E-09
849	JAKMIP2	6.60261964797974	2.25496506690979	1.37499946575743E-10	2.30326996788759E-09
863	COPG2	6.5639476776123	2.03337001800537	1.43274245650058E-10	2.39660577857859E-09
865	AGPAT5	6.55746841430664	2.12333512306213	1.47277431398981E-10	2.4605628610049E-09
866	RCAN1	6.5562424659729	2.89177942276001	1.51919799324802E-10	2.53585085751041E-09
872	JAM3	6.54178810119629	2.15714120864868	1.55221550515126E-10	2.58913918697272E-09
858	TMEM161B-AS1	6.57582473754883	2.88304591178894	1.58481775049732E-10	2.6357947428372E-09
874	TMOD1	6.53664827346802	2.23122620582581	1.64950767477853E-10	2.73792843621613E-09
854	ZDHHC15	6.58392524719238	2.53100895881653	1.65506917596675E-10	2.74523588949218E-09
850	BCR	6.60055589675903	2.87898564338684	1.65796216142074E-10	2.74810998988186E-09
864	CRIM1	6.56346368789673	2.193843126297	1.71188156021706E-10	2.83351688576529E-09
870	SCG5	6.54389095306396	2.69714760780334	1.71311855981713E-10	2.83358423239027E-09
867	ASB3	6.55286264419556	2.4175136089325	1.76153504247542E-10	2.90960383654622E-09
869	ZNF680	6.54623508453369	2.5773401260376	1.85399239948383E-10	3.05592651177272E-09
880	TCEAL4	6.5133113861084	2.12535572052002	1.88816931905025E-10	3.10915511051115E-09
882	DECR1	6.51084661483765	2.23154616355896	1.89221921437851E-10	3.11027788423105E-09
883	TSPAN5	6.51078033447266	2.56864619255066	2.19271923528222E-10	3.58431661883332E-09
856	PCDH19	6.58005142211914	4.11467742919922	2.29767826359678E-10	3.74605811430304E-09
881	ARSJ	6.51231861114502	2.540194272995	2.29799140423977E-10	3.74605811430304E-09
886	PHF19	6.4880690574646	2.34884810447693	2.5349295444785E-10	4.12378716967842E-09
890	GUSBP1	6.46735954284668	2.33498740196228	2.65817757671579E-10	4.30653858290631E-09
891	CAPN5	6.46226596832275	2.09455895423889	2.68017419483776E-10	4.3392075173566E-09
900	PSMA2	6.44863271713257	2.08505415916443	2.75459496857087E-10	4.45360658195015E-09
888	DNM1	6.48434257507324	2.33322358131409	2.94345446610951E-10	4.74599472323144E-09
903	MRPS28	6.44079971313477	2.37976264953613	3.00409714405139E-10	4.84047924857151E-09
895	NBEA	6.45898485183716	2.33616209030151	3.25628388952448E-10	5.23969702495087E-09
904	PJA1	6.43884611129761	2.42606496810913	3.30302322126576E-10	5.31129721784798E-09
901	FLJ42709	6.44733905792236	2.73048543930054	3.4677929840328E-10	5.55362708720764E-09
910	COQ9	6.416419506073	2.32375407218933	3.47536370033335E-10	5.56199085176323E-09
913	EIF1B	6.40943288803101	2.06559705734253	3.48380208707965E-10	5.56797140584134E-09
894	MKRN3	6.46021366119385	2.96944904327393	3.51710130595273E-10	5.61740131711371E-09
909	ERI3	6.41842412948608	2.05714583396912	3.5201711475669E-10	5.61851575480254E-09
899	SOX15	6.45096063613892	2.55415916442871	3.56129077525227E-10	5.67649618456429E-09
885	SCN3A	6.49046516418457	3.44896864891052	3.64603237051528E-10	5.80766124600033E-09
916	GSTM1	6.40391540527344	2.28126955032349	4.01803139487307E-10	6.37022032255446E-09
922	EMP1	6.38193368911743	2.17700672149658	4.37206231405288E-10	6.90377786471044E-09
919	LRP6	6.39915037155151	2.20421862602234	4.41274307784717E-10	6.95873718654381E-09
917	UNC13A	6.40345048904419	2.43082880973816	4.41869128064049E-10	6.96348114925155E-09
928	RBBP7	6.36952590942383	2.32396936416626	4.5027742174973E-10	7.09127061939102E-09
926	MOCS2	6.37318563461304	2.30281114578247	4.52115286042461E-10	7.11548349847291E-09
918	PCDHGC5	6.40147638320923	2.62726354598999	4.64744919348761E-10	7.30454423337409E-09
925	JAG1	6.37768220901489	2.19776797294617	4.7524873244453E-10	7.46468267684426E-09
893	FGF12	6.46148347854614	4.04537153244019	4.77933971981999E-10	7.50188473185264E-09
896	LRRC17	6.45877075195312	4.75180149078369	4.93095533548804E-10	7.72451111616202E-09
923	PVRIG	6.37984657287598	2.3291015625	5.26526310331337E-10	8.22645262962272E-09
921	CCDC28B	6.38459491729736	2.92325329780579	5.46150530749275E-10	8.52181915107201E-09
911	DBX2	6.41188907623291	3.49771070480347	5.48285470838207E-10	8.54949944850149E-09
942	VPS28	6.32763957977295	2.03468561172485	5.68006476531503E-10	8.82795367659133E-09
938	ARL2BP	6.33052015304565	2.39680671691895	5.83088902017116E-10	9.04456040155692E-09
940	ARMCX3	6.32939338684082	2.16396379470825	5.83056857704623E-10	9.04456040155692E-09
924	NR2F2	6.37982654571533	2.60292434692383	5.89726215731919E-10	9.13554947405248E-09
933	IQCK	6.33524417877197	2.04318594932556	5.89457900664925E-10	9.13554947405248E-09
943	COX20	6.32659959793091	2.00092196464539	5.98092787546463E-10	9.24098223471985E-09
906	SHD	6.43268203735352	5.772705078125	6.22044499365893E-10	9.59228255988316E-09
944	REEP2	6.32369089126587	2.29082202911377	6.34429481001953E-10	9.7705440097609E-09
941	UNG	6.32907772064209	2.43397355079651	6.42504969032257E-10	9.88848128427423E-09
950	ZNF493	6.30970048904419	2.0425021648407	6.53696564303681E-10	1.00541927416214E-08
955	SEPT2	6.29484224319458	2.00225067138672	6.91712036038001E-10	1.06250916249002E-08
951	COBL	6.3076319694519	2.1784987449646	6.92817529270848E-10	1.06351756307902E-08
948	WHSC1	6.31102609634399	2.01588535308838	7.21008908060545E-10	1.10547773915239E-08
965	PTPLAD1	6.27590370178223	2.12305355072021	7.8964463120667E-10	1.20279888969525E-08
946	TVP23A	6.31898736953735	2.17928123474121	7.91713880312093E-10	1.20517576922058E-08
963	PDLIM4	6.27777290344238	2.18288421630859	7.95609622012953E-10	1.20955131623869E-08
939	TTC3P1	6.32981872558594	3.16902923583984	8.06247934824703E-10	1.22258569681549E-08
971	RHOC	6.26495838165283	2.07932424545288	8.27215425317688E-10	1.25117653665867E-08
954	WWOX	6.29501342773438	2.28213262557983	8.31595764600301E-10	1.25619753063283E-08
958	PTPRA	6.29030609130859	2.13996767997742	8.36129112985304E-10	1.2622405462186E-08
931	GUCY1A2	6.34927177429199	3.99542760848999	8.43942700386844E-10	1.27322463702948E-08
945	SFRP4	6.32285356521606	3.54953742027283	9.00695034818653E-10	1.35496602517788E-08
961	KCNQ2	6.28585863113403	2.48354125022888	9.08909831781204E-10	1.36568395542833E-08
969	CHCHD6	6.26626205444336	2.46902751922607	9.78204072972165E-10	1.46736806031784E-08
947	KCNH7	6.31383562088013	3.95199632644653	1.01456454664118E-09	1.51806543599134E-08
984	MIR100HG	6.2232027053833	2.23198366165161	1.0862812829698E-09	1.61923590109646E-08
974	ANKFN1	6.25585269927979	3.33403396606445	1.23617536623241E-09	1.83344080930375E-08
986	PPP1R9A	6.2201075553894	2.45112586021423	1.27297127543409E-09	1.88447485187074E-08
999	APEX1	6.18791961669922	2.14398574829102	1.30012579387137E-09	1.92133385215434E-08
995	CRAT	6.19403219223022	2.15959501266479	1.36135025738797E-09	2.00903066644807E-08
985	ADAMTS9	6.22127389907837	2.99077582359314	1.42944454190008E-09	2.10689629243592E-08
1009	SRP9	6.16757297515869	2.22022175788879	1.47642383016147E-09	2.17208539386364E-08
994	CHST12	6.1957631111145	2.43199968338013	1.48688988662101E-09	2.18612500648698E-08
983	TFCP2L1	6.22447681427002	2.78040099143982	1.50652451235356E-09	2.21224672037237E-08
1003	ACOT2	6.17700815200806	2.14823079109192	1.51457155620254E-09	2.22130909475006E-08
987	DRAXIN	6.21896696090698	3.20866250991821	1.52682789981336E-09	2.23513261032011E-08
992	RORB	6.20111751556396	2.85290551185608	1.56812048062265E-09	2.28850903906519E-08
1007	PMS2L2	6.17075681686401	2.20961856842041	1.62604425348895E-09	2.37158153867852E-08
1004	DNALI1	6.17638683319092	2.58722352981567	1.69203701314552E-09	2.46479635260546E-08
1005	ARHGEF9	6.17385911941528	2.21930623054504	1.71643827844092E-09	2.49573708183864E-08
1000	RIT2	6.1841025352478	3.35542297363281	1.87178213943865E-09	2.71328223713243E-08
1017	FARP1	6.15227317810059	2.19744753837585	1.87642948769245E-09	2.71835528106933E-08
977	HAPLN1	6.24298095703125	29.5202293395996	1.90986152882963E-09	2.76003539791694E-08
1011	PBX1	6.16531181335449	2.62295246124268	1.943618426647E-09	2.80198089187832E-08
1018	CNKSR2	6.1488299369812	2.47936725616455	1.94644560100982E-09	2.80434978744031E-08
1030	NUPL2	6.12676382064819	2.17564606666565	1.96601373201631E-09	2.83082074507832E-08
1014	ACAP3	6.1585521697998	2.51064658164978	2.03075324964155E-09	2.91164778880204E-08
1020	PDLIM3	6.14350557327271	2.60378813743591	2.0330726790863E-09	2.91320988970588E-08
1033	TSPAN13	6.11903810501099	2.38326907157898	2.0852643383903E-09	2.98618930587138E-08
1028	FOXG1	6.12806415557861	2.23326826095581	2.14118060686959E-09	3.06256061922181E-08
988	MYT1	6.20965337753296	6.24517250061035	2.22829800841813E-09	3.17898139851079E-08
1037	DTYMK	6.11435079574585	2.32023096084595	2.23432876855578E-09	3.1842545855603E-08
1041	MKI67IP	6.09836626052856	2.19699597358704	2.30691188572909E-09	3.28571947837518E-08
1025	SLC38A3	6.13393306732178	3.06344652175903	2.32174042778077E-09	3.30286749383876E-08
1027	CADM4	6.13087797164917	2.47218203544617	2.32721737789541E-09	3.30867171745682E-08
1019	SPIRE1	6.14504909515381	2.8003032207489	2.33163047670336E-09	3.31144181313868E-08
1044	SMOX	6.08696842193604	2.13496446609497	2.38126106954361E-09	3.37537700138898E-08
1040	APOO	6.09857749938965	2.26404762268066	2.45712476170769E-09	3.47459445407811E-08
1026	NTM	6.13237953186035	2.95557069778442	2.45877442422955E-09	3.47485268569816E-08
998	FGFBP3	6.19204044342041	6.09678888320923	2.49586233203439E-09	3.52306288418156E-08
1051	METTL3	6.0841269493103	2.21054148674011	2.53695753869251E-09	3.57842640628594E-08
1050	TENM1	6.0844087600708	2.02889704704285	2.59529641305932E-09	3.6525365917839E-08
1039	MED12L	6.09963846206665	2.19510912895203	2.60106241502847E-09	3.6584776937271E-08
1056	YWHAQ	6.06260395050049	2.03370881080627	2.72929187173737E-09	3.83655829519118E-08
1048	EHMT2	6.08467960357666	2.30499768257141	2.92784488224043E-09	4.09379774974893E-08
1060	EFEMP2	6.05121898651123	2.0599205493927	2.97645894910085E-09	4.15931602763438E-08
1069	CYC1	6.04332399368286	2.04515671730042	3.01743929455707E-09	4.21409593932069E-08
1055	PPARGC1A	6.06615877151489	2.60685300827026	3.11871782213009E-09	4.34529119617491E-08
1065	NNT	6.04614543914795	2.0459930896759	3.21859582718989E-09	4.47918100839129E-08
1052	CALCRL	6.08138465881348	2.9187958240509	3.28192724516196E-09	4.56195591132078E-08
1043	B4GALT2	6.08967065811157	3.24384355545044	3.30550721218443E-09	4.58665751773875E-08
1075	CLNS1A	6.0286602973938	2.27036380767822	3.31721293519288E-09	4.60020524490507E-08
1062	B3GALNT1	6.05000782012939	2.34227323532104	3.32163814915069E-09	4.60364664720791E-08
1068	CHN1	6.0458869934082	2.48967504501343	3.427778123321E-09	4.74519886785395E-08
1083	FAM3C	6.02005195617676	2.12834811210632	3.574575892582E-09	4.93399793657909E-08
1071	PRMT6	6.03741645812988	2.45814752578735	3.59202516390663E-09	4.95519557555576E-08
1070	KBTBD6	6.03884220123291	2.06859970092773	3.71754319792847E-09	5.11642813399964E-08
1087	BCL9	6.010573387146	2.07306551933289	3.99578659266863E-09	5.49617893344653E-08
1066	LRP3	6.0461368560791	2.88817143440247	4.10601883856031E-09	5.63471391715756E-08
1079	MAPK10	6.02372646331787	2.6102933883667	4.14808818882E-09	5.68256893235341E-08
1092	F2R	6.00035762786865	2.08479905128479	4.52163451865434E-09	6.1586794254656E-08
1089	ZIC1	6.00421190261841	3.05486369132996	4.84946774838415E-09	6.58249244058608E-08
1078	KIAA1549	6.02508640289307	3.22232580184937	4.89216033434764E-09	6.63663858415568E-08
1082	GRAMD1C	6.0204381942749	3.39608001708984	4.93778007541071E-09	6.69469140619222E-08
1091	SCN7A	6.00148820877075	2.65480422973633	5.10482069627846E-09	6.90909584084655E-08
1105	LOC645166	5.96659517288208	2.21559262275696	5.10758541641574E-09	6.90909584084655E-08
1096	ASAP2	5.98900175094604	2.44294476509094	5.17507479029155E-09	6.99639392025374E-08
1110	HSPB6	5.96043157577515	2.09502410888672	5.22276692748451E-09	7.05281969466352E-08
1101	MYEF2	5.97602128982544	2.09975147247314	5.23885807326462E-09	7.07051808110233E-08
1093	HMGB3	5.99833822250366	2.68386626243591	5.25727637551472E-09	7.09133532064019E-08
1080	PSD2	6.02296495437622	4.11633634567261	5.35852663350772E-09	7.21413693576258E-08
1115	RCN1	5.94303941726685	2.16809391975403	5.36050029846413E-09	7.21413693576258E-08
1104	DNER	5.96837043762207	2.53651523590088	5.42197143028633E-09	7.29272091412618E-08
1094	DGKI	5.99275541305542	3.35910272598267	5.76373035357038E-09	7.73482816740329E-08
1077	KIAA0087	6.02741527557373	2.82693314552307	5.80898503376783E-09	7.78673568250282E-08
1074	GSX1	6.0306921005249	7.66111707687378	6.0300860916532E-09	8.06941351225411E-08
1088	MPPED2	6.00998306274414	3.53492188453674	6.06070268176009E-09	8.10123045824884E-08
1116	ZNF544	5.93986129760742	2.14509677886963	6.31084075978678E-09	8.41184998516092E-08
1118	GJA1	5.93692111968994	2.38710165023804	6.37688289909808E-09	8.49032312243041E-08
1107	PCDHGA2	5.96258211135864	3.12312388420105	6.43300980231543E-09	8.56023989762041E-08
1098	ACTL6B	5.98009061813354	3.8897545337677	6.54934702922162E-09	8.70526564164664E-08
1122	ELN	5.92137002944946	2.14773535728455	6.62049453410997E-09	8.78996824747359E-08
1128	C14orf1	5.90893697738647	2.12325286865234	6.93779699619694E-09	9.17524621172087E-08
1119	ATP1A3	5.93361234664917	2.86442160606384	7.0403926312564E-09	9.30054321605907E-08
1095	CNTNAP5	5.99003839492798	4.77569484710693	7.2104796284301E-09	9.50403007673875E-08
1126	TCTEX1D2	5.91453981399536	2.57070779800415	7.27009646735015E-09	9.56663916253642E-08
1117	DDX3Y	5.93822908401489	2.37149524688721	7.3210015759378E-09	9.62351419876719E-08
1133	PTPRG	5.89615440368652	2.03971385955811	7.59470852326718E-09	9.9716333748396E-08
1131	GATS	5.90048313140869	2.1544828414917	7.62588478747627E-09	1.00014787971297E-07
1108	HSD17B6	5.9624171257019	4.60402917861938	7.88387705758277E-09	1.03226927576509E-07
1147	UQCRFS1	5.86598062515259	2.00003671646118	8.28320263230786E-09	1.08064175392522E-07
1127	TLCD1	5.9118857383728	3.20905804634094	8.64261179213466E-09	1.12539253935405E-07
1143	CCDC41	5.87547874450684	2.11788654327393	9.05745785367581E-09	1.17682362436733E-07
1129	ARPP21	5.9055700302124	3.3062596321106	9.49870791230923E-09	1.23077896942536E-07
1163	RSPRY1	5.83352136611938	2.0496768951416	1.01542569857756E-08	1.31284787644695E-07
1150	DMD	5.85997581481934	2.1007993221283	1.01835616343293E-08	1.31591838991121E-07
1146	GPC5	5.8702826499939	2.95868730545044	1.03520962021823E-08	1.33551062442751E-07
1156	ROBO1	5.84745788574219	2.19772791862488	1.06573675781919E-08	1.37339721685012E-07
1166	AGT	5.82869958877563	2.44950246810913	1.0820169373592E-08	1.39059431244113E-07
1161	MGC21881	5.83840560913086	2.29060673713684	1.10156672758631E-08	1.41188904272778E-07
1153	SULT1C4	5.85306596755981	2.7309947013855	1.10331705289646E-08	1.41336764277478E-07
1135	LHFPL3-AS1	5.88844203948975	3.959477186203	1.12944157529775E-08	1.44448991104225E-07
1179	PDCD5	5.80977582931519	2.11154127120972	1.13541514491238E-08	1.45134609403101E-07
1162	CEND1	5.83445739746094	2.40916538238525	1.14608362716297E-08	1.4632879848159E-07
1178	TRIM2	5.81035327911377	2.03408241271973	1.14661086710222E-08	1.4632879848159E-07
1182	PDHB	5.80846118927002	2.07717990875244	1.16911034934185E-08	1.48879288895221E-07
1142	TCEAL6	5.87675523757935	4.41153526306152	1.22890606591676E-08	1.55990723886948E-07
1173	NKX2-5	5.81858205795288	2.45094299316406	1.25050128031987E-08	1.58392370725435E-07
1167	RAMP2	5.82868576049805	2.84039306640625	1.27812320011806E-08	1.61631746492239E-07
1155	KCTD15	5.84950590133667	3.48029112815857	1.28590803300956E-08	1.62529443275691E-07
1148	ALK	5.86570119857788	4.48138809204102	1.33076752844147E-08	1.68109651619544E-07
1194	ACADM	5.78692388534546	2.10483288764954	1.3407285610781E-08	1.69097426505303E-07
1158	CHST8	5.8435263633728	3.66578125953674	1.36308831485664E-08	1.71826023553456E-07
1193	SLC37A3	5.79298448562622	2.38204145431519	1.41217884545686E-08	1.77636049567133E-07
1177	BSN	5.81038427352905	2.68959426879883	1.47841482890316E-08	1.85377097074643E-07
1190	GLI3	5.7965087890625	2.44566679000854	1.4803339284816E-08	1.85519520793731E-07
1196	RBFOX2	5.78130865097046	2.2760705947876	1.55802223877487E-08	1.94843266882902E-07
1172	APCDD1	5.81869697570801	3.14883041381836	1.57222369626562E-08	1.96515516990752E-07
1168	RNF157-AS1	5.82684135437012	4.15478658676147	1.58655770713701E-08	1.98098080396664E-07
1195	CERS1	5.78308296203613	2.56375193595886	1.59158620050425E-08	1.98621236802653E-07
1204	CNIH3	5.76700639724731	2.4008412361145	1.61536695744996E-08	2.01376746074524E-07
1199	IGF2BP3	5.7795352935791	2.65767478942871	1.63568665726578E-08	2.03695447760238E-07
1201	GDAP1L1	5.77507162094116	2.94483280181885	1.72804221102346E-08	2.14857783781111E-07
1185	MMP16	5.8027925491333	3.60167670249939	1.73324727166781E-08	2.15391893372108E-07
1213	CHDH	5.74555397033691	2.13963270187378	1.78499103550699E-08	2.21357579408474E-07
1210	CYFIP2	5.74956369400024	2.11005902290344	1.79717386903627E-08	2.2275175437987E-07
1212	PAQR6	5.74631881713867	2.4326765537262	1.8155710981335E-08	2.24914315012501E-07
1208	TCEA2	5.75266695022583	2.30595350265503	1.82554417454956E-08	2.25913476062596E-07
1222	RUVBL1	5.72934055328369	2.16414380073547	1.87100032570884E-08	2.31297044440186E-07
1220	FAM86DP	5.73263120651245	2.12234091758728	1.98466621800814E-08	2.44455559229022E-07
1217	ACHE	5.73359155654907	2.6685802936554	2.03501041981907E-08	2.50526282764213E-07
1215	IQCE	5.73524236679077	2.25929689407349	2.06020282174802E-08	2.53495917069733E-07
1221	IGSF3	5.73129558563232	2.53186821937561	2.10949966674329E-08	2.59292211242769E-07
1227	HDGFRP3	5.72016382217407	2.29329943656921	2.11868041915627E-08	2.60285603776636E-07
1237	CCT2	5.69270515441895	2.02533626556396	2.17482947798289E-08	2.67045158193379E-07
1231	EPB41L5	5.70770263671875	2.12222719192505	2.23791119702481E-08	2.74364206070029E-07
1239	NDUFAB1	5.68782758712769	2.04716491699219	2.24107755549422E-08	2.74610258558903E-07
1225	CELSR3	5.72142839431763	2.3742470741272	2.24776307962547E-08	2.75287054312352E-07
1206	GPR123	5.75912046432495	4.93260431289673	2.29152607018383E-08	2.803568517478E-07
1228	SOBP	5.71979665756226	2.42281126976013	2.31183300411731E-08	2.82403695386914E-07
1214	TAGLN3	5.74116325378418	4.59183597564697	2.52171237747264E-08	3.07091410657156E-07
1207	CHST9	5.75711584091187	29.3160572052002	2.58124785916638E-08	3.13535573293409E-07
1232	CAP2	5.70663928985596	3.28777384757996	2.58405118189349E-08	3.13715203968883E-07
1219	NSG1	5.73332500457764	3.96461963653564	2.61903726937512E-08	3.1763705459508E-07
1246	HMGCR	5.67941474914551	2.23892402648926	2.67085228176824E-08	3.23094009938521E-07
1245	FNBP1L	5.67947053909302	2.41032314300537	2.68584544049576E-08	3.24741884142841E-07
1241	STK33	5.68462181091309	2.70732188224792	2.7360220045151E-08	3.30471275874272E-07
1256	LRWD1	5.65719032287598	2.1173837184906	2.89198786477124E-08	3.47713830279044E-07
1249	MARK1	5.67323303222656	2.72885799407959	2.95121576800055E-08	3.5411599129109E-07
1262	ZNF92	5.63813447952271	2.21388959884644	3.11455323235302E-08	3.72018698242631E-07
1265	ACYP2	5.63488817214966	2.01335167884827	3.11406344638551E-08	3.72018698242631E-07
1264	ACSS3	5.63565063476562	2.19266390800476	3.24558880122928E-08	3.87279679324517E-07
1244	DMPK	5.68237590789795	3.25678658485413	3.25340429630712E-08	3.88016788329962E-07
1259	PCDHB19P	5.64782381057739	2.76747417449951	3.47387123027931E-08	4.12648515348023E-07
1278	UBE2E3	5.60653257369995	2.1611807346344	3.62176304987828E-08	4.29569752626024E-07
1266	CACHD1	5.63432359695435	2.7692596912384	3.67162370408661E-08	4.35047919234595E-07
1280	GNG2	5.59765911102295	2.02496004104614	3.94437418060758E-08	4.65735029121989E-07
1282	IFT81	5.59148597717285	2.28951048851013	4.04667136146683E-08	4.76388955604887E-07
1288	NDUFA12	5.57624483108521	2.16588521003723	4.1708952202209E-08	4.90038810447184E-07
1263	HOXA3	5.63798904418945	3.16668105125427	4.22611266973062E-08	4.96280142266929E-07
1302	STARD3NL	5.54843759536743	2.0496973991394	4.83654128825828E-08	5.6516189913017E-07
1297	DIRAS3	5.55683708190918	2.46215796470642	4.97835052573393E-08	5.80586954960777E-07
1287	GALR1	5.5774073600769	2.77684473991394	5.04068591436194E-08	5.87567355155398E-07
1298	ACOT1	5.5565824508667	2.2426917552948	5.25799272928084E-08	6.1139330282644E-07
1283	GRIK1	5.58687829971313	3.3559684753418	5.34020312473338E-08	6.20039466727622E-07
1293	MEX3A	5.57042694091797	3.29336977005005	5.59793950055571E-08	6.48375525722066E-07
1313	ACAD8	5.52700233459473	2.04491949081421	5.62932866852168E-08	6.51173562975908E-07
1291	SHROOM3	5.57082939147949	3.31733250617981	5.64375075529892E-08	6.52405467984433E-07
1304	GTF2IRD2B	5.54029846191406	2.00508522987366	5.71600598126647E-08	6.60113689284629E-07
1316	SIAE	5.52051687240601	2.03159713745117	5.85951796272809E-08	6.75698843550036E-07
1310	VANGL2	5.52889776229858	2.2423779964447	5.91953320118381E-08	6.82287413154451E-07
1294	TCEB3C	5.56497049331665	3.80914115905762	6.18289690944785E-08	7.09879283553959E-07
1307	LRRC49	5.53157091140747	2.70087385177612	6.42309859211675E-08	7.36386801804828E-07
1323	PMS2P4	5.4999566078186	2.04352784156799	6.46115409682368E-08	7.4039136883099E-07
1321	RABEPK	5.50384998321533	2.18255209922791	6.56506531590676E-08	7.51571469659582E-07
1311	NOL4	5.52808904647827	2.91155171394348	6.58026258832299E-08	7.52583774345815E-07
1318	NAALADL2	5.51383018493652	2.88474369049072	7.40278161826227E-08	8.401642808345E-07
1328	PARVA	5.4850869178772	2.08051562309265	7.46904265916236E-08	8.46872879008711E-07
1329	CDC14B	5.48478031158447	2.13484573364258	7.52559365869509E-08	8.52061239961051E-07
1306	DCX	5.53818702697754	3.83261060714722	7.84224025051324E-08	8.84530012255507E-07
1309	SLC6A11	5.53018093109131	5.51767492294312	8.1053502979929E-08	9.1333647553882E-07
1338	CSMD2	5.46644830703735	2.04964303970337	8.35306373532205E-08	9.38116259216486E-07
1341	DPF1	5.46337556838989	2.60158658027649	8.8192162243159E-08	9.8580441476709E-07
1351	PPIC	5.45370292663574	2.58804821968079	9.2438572520011E-08	1.03132361220395E-06
1330	GPC2	5.4814510345459	4.06767988204956	9.79880603103628E-08	1.09066973520266E-06
1343	LOC284998	5.46134471893311	3.24730014801025	9.92106198834037E-08	1.10220578919245E-06
1365	NDRG4	5.42404890060425	2.23714756965637	9.97023390507163E-08	1.10663055424333E-06
1366	CASK	5.42358779907227	2.03492593765259	1.01402634029718E-07	1.12444887154865E-06
1364	ECM2	5.4267725944519	2.54197525978088	1.06664362305038E-07	1.18058508670894E-06
1372	AUTS2	5.41097021102905	2.13111758232117	1.08741829158441E-07	1.20189405760469E-06
1347	SPSB4	5.45606517791748	4.23474216461182	1.10716360335166E-07	1.2208695115916E-06
1374	KRBOX1	5.40637493133545	2.49941849708557	1.1238076331886E-07	1.23749454205974E-06
1367	CCDC136	5.41540098190308	2.56631183624268	1.13775335699703E-07	1.25135357730898E-06
1379	ARMCX2	5.39038467407227	2.01602816581726	1.13797838618743E-07	1.25135357730898E-06
1358	HMP19	5.44400882720947	4.49118661880493	1.19786624104757E-07	1.31415747037762E-06
1391	SLC35G2	5.36809062957764	2.28467893600464	1.33016998831249E-07	1.45324752505395E-06
1386	CLDN10	5.37829303741455	2.47752666473389	1.34486914171603E-07	1.46660085132071E-06
1371	ADCY1	5.41174459457397	2.60570812225342	1.34893561005049E-07	1.47035843808816E-06
1384	SNCAIP	5.3802433013916	3.28477430343628	1.47630021938645E-07	1.59961788638552E-06
1387	PKIA	5.37684965133667	3.10121726989746	1.49349808962097E-07	1.61677311475148E-06
1396	XYLT1	5.35576200485229	2.22368788719177	1.51172180350226E-07	1.63426027557072E-06
1394	GRIK4	5.36080455780029	2.95040345191956	1.5292953673242E-07	1.65175057320752E-06
1390	KCNF1	5.37087678909302	3.66504526138306	1.5992184125445E-07	1.72334337213507E-06
1405	SYT17	5.33801460266113	2.38435649871826	1.60339237591947E-07	1.72705556234782E-06
1402	FAM169A	5.34457492828369	2.50629591941833	1.63901036582066E-07	1.76381642548061E-06
1400	GDPD2	5.34733104705811	2.84770369529724	1.65138054965938E-07	1.77551519288389E-06
1406	ABCA3	5.3337984085083	2.24334049224854	1.65968688105123E-07	1.78363627334752E-06
1407	IL17RC	5.33242273330688	2.18849396705627	1.67880053730519E-07	1.80335916220457E-06
1413	CPT1C	5.32552003860474	2.1537971496582	1.69824543676601E-07	1.82011952105157E-06
1399	FJX1	5.34909963607788	3.26972103118896	1.74357764150356E-07	1.86196483393387E-06
1414	FAIM	5.31957292556763	2.32176160812378	1.77565258495083E-07	1.89365633170398E-06
1416	RDH5	5.31808185577393	2.84658217430115	1.98273613954916E-07	2.09937810466523E-06
1409	CNPY1	5.33147573471069	3.88847637176514	1.98910493162594E-07	2.10518049197909E-06
1434	CACNG7	5.29599523544312	2.33367824554443	2.04302412245437E-07	2.15646476668691E-06
1438	LOC100505738	5.29039001464844	2.25406193733215	2.06670819221673E-07	2.17855141258769E-06
1427	OTX1	5.30228137969971	2.67643427848816	2.12028187104279E-07	2.23006200699466E-06
1449	ZNF138	5.27370500564575	2.09947562217712	2.17685073661293E-07	2.28752824079033E-06
1442	AP3B2	5.28518629074097	2.3850417137146	2.19048737450794E-07	2.29981755109021E-06
1457	REPS1	5.26574468612671	2.38107347488403	2.4326007896846E-07	2.53157215748987E-06
1430	ABCC8	5.29949951171875	3.96949195861816	2.43982901699581E-07	2.53744314532331E-06
1462	TSEN2	5.25713443756104	2.25125312805176	2.44832076982815E-07	2.54457769873407E-06
1476	LYRM5	5.23933506011963	2.23399806022644	2.49697952619452E-07	2.5883351009822E-06
1474	B3GALTL	5.24579954147339	2.16533064842224	2.58254151525315E-07	2.66652477464194E-06
1458	VWCE	5.26362371444702	2.98482131958008	2.63118637248019E-07	2.71320332688576E-06
1459	MYO5C	5.26244354248047	2.48806619644165	2.82622240957608E-07	2.90042911582405E-06
1477	HSD11B1L	5.23841190338135	2.56025099754333	2.83378310560261E-07	2.90692882803393E-06
1460	LIX1	5.25792169570923	3.69369196891785	2.86655036117268E-07	2.93799705126509E-06
1461	KCNT2	5.2578387260437	3.59441828727722	2.91536859060232E-07	2.98415818656035E-06
1451	ZCCHC18	5.27139711380005	5.36241149902344	2.91802956853265E-07	2.98559172182568E-06
1504	EI24	5.20960903167725	2.01071906089783	2.9857551524339E-07	3.0522484480168E-06
1495	EPHB1	5.22109842300415	2.57831859588623	3.03410653224155E-07	3.09900160942964E-06
1513	B9D1	5.18609428405762	2.11133408546448	3.34146510666699E-07	3.39245360122222E-06
1507	CHGB	5.19766235351562	2.97480368614197	3.49934526354107E-07	3.53757968041971E-06
1492	BAI1	5.22577905654907	4.69444227218628	3.55765665397911E-07	3.59499383558657E-06
1523	RHOU	5.17386770248413	2.02250933647156	3.57252013009306E-07	3.60847385080529E-06
1508	C2orf88	5.18977928161621	2.82770991325378	3.73286763460289E-07	3.76401459315471E-06
1530	RALGPS1	5.16728496551514	2.09754681587219	3.78084517650493E-07	3.80914924928523E-06
1501	UG0898H09	5.21298599243164	2.25841236114502	3.83190062869134E-07	3.85730549473791E-06
1524	CAMK2A	5.17266702651978	2.59827470779419	3.91182836405974E-07	3.927747631671E-06
1516	NOS2	5.18341445922852	3.77438497543335	4.14673233650537E-07	4.1512891852268E-06
1525	KLHL23	5.17112112045288	3.17862391471863	4.17663004730366E-07	4.17088438888471E-06
1528	C7orf55-LUC7L2	5.16894960403442	3.15952897071838	4.17600788810975E-07	4.17088438888471E-06
1533	CDH20	5.16348648071289	2.86244249343872	4.17758218470619E-07	4.17088438888471E-06
1532	LRRTM3	5.16368389129639	2.93086862564087	4.21311476309482E-07	4.19822617916129E-06
1515	LRRN2	5.18428945541382	4.48711538314819	4.34155867980515E-07	4.32439692556202E-06
1531	POU3F4	5.16398906707764	3.14438462257385	4.38119705847569E-07	4.35655052590492E-06
1548	RAP1GAP	5.13872718811035	2.43645620346069	4.52181094297154E-07	4.49260125818892E-06
1555	SGIP1	5.12805938720703	2.14555883407593	4.53485547691858E-07	4.49989890348946E-06
1552	CASKIN2	5.13139772415161	2.21284031867981	4.7180808431679E-07	4.6660736054812E-06
1538	MAEL	5.15253639221191	4.26696491241455	4.8534253000609E-07	4.79592122057749E-06
1564	KALRN	5.11078071594238	2.01880478858948	4.88090479470511E-07	4.82106384351065E-06
1556	CDH6	5.12071180343628	2.25662422180176	4.92421752805523E-07	4.85979234872984E-06
1566	PCDHB10	5.10876274108887	2.29352474212646	5.04856478335473E-07	4.97422235684443E-06
1547	EPN2-AS1	5.13906764984131	3.23832249641418	5.09899328264805E-07	5.01764665113426E-06
1565	SCAMP5	5.11040163040161	2.31211185455322	5.19847328007088E-07	5.10224050079122E-06
1583	SNAP25	5.08998346328735	2.27119517326355	5.47704218504621E-07	5.36292770545699E-06
1558	TMEM100	5.11882829666138	3.55974054336548	5.62740460978777E-07	5.49199446178134E-06
1574	LOC644554	5.09677362442017	2.49228882789612	5.6324438936722E-07	5.4946485199967E-06
1589	ZNF711	5.08363723754883	2.26900315284729	5.76575180090165E-07	5.61082979277553E-06
1586	MIR568	5.08629560470581	2.60396718978882	5.82629597746901E-07	5.66509222177056E-06
1590	MAST2	5.08163499832153	2.03769207000732	6.00547534900857E-07	5.82496679429226E-06
1602	ALKBH2	5.06670045852661	2.00557065010071	6.02770072987221E-07	5.84173974990807E-06
1568	IGSF1	5.10356521606445	4.09395503997803	6.11605011662121E-07	5.92142826915732E-06
1581	SMPD3	5.09135866165161	3.01718950271606	6.11742589488642E-07	5.92142826915732E-06
1600	MCM4	5.06978559494019	2.03795742988586	6.18328204109337E-07	5.98272951083895E-06
1588	DPY19L2	5.08419227600098	2.59356498718262	6.22693281085282E-07	6.02250431024336E-06
1596	IGSF9B	5.07402086257935	2.20031666755676	6.31002652982719E-07	6.0978901830064E-06
1591	KCNA2	5.08040714263916	3.29196000099182	6.5475426751171E-07	6.30940178205141E-06
1610	LOC100132273	5.05814695358276	2.2286274433136	6.57590414388736E-07	6.33157990049252E-06
1616	GMNN	5.05052137374878	2.24207305908203	6.72241652774079E-07	6.46476483459474E-06
1608	STK32B	5.0598669052124	2.58727073669434	6.74338101224892E-07	6.48229393896623E-06
1576	NRSN1	5.09362745285034	3.56840133666992	6.8412946190886E-07	6.57374865508043E-06
1603	SHC3	5.06622886657715	3.05359768867493	6.93849293500588E-07	6.66174072389741E-06
1615	CTPS2	5.05131530761719	2.2842071056366	7.06025703468812E-07	6.77315707264572E-06
1619	IPW	5.04454278945923	2.18192028999329	7.12675238440555E-07	6.82865117220994E-06
1597	LOC643669	5.07222461700439	4.06521892547607	7.36435810035132E-07	7.03923268623573E-06
1605	CXorf64	5.0653018951416	5.06250429153442	7.6515044722875E-07	7.29603602780201E-06
1606	C6orf15	5.06367540359497	6.27953481674194	8.02103114844665E-07	7.61467510148727E-06
1633	ZNF599	5.02167940139771	2.27632999420166	8.19418802704676E-07	7.76971727816772E-06
1624	LRRTM4	5.0384726524353	3.87416410446167	8.50835994096254E-07	8.04186007827768E-06
1635	CDCA7	5.01917600631714	3.45030784606934	8.8466813353989E-07	8.34165979738289E-06
1661	TM7SF2	4.98426580429077	2.00690317153931	9.0391867764864E-07	8.50624465585447E-06
1623	NAV2-AS4	5.03984785079956	6.50926828384399	9.09075197019865E-07	8.55137216704231E-06
1640	C19orf57	5.0118408203125	3.02349925041199	9.14939025913806E-07	8.59970070150572E-06
1626	MARCH10	5.03607559204102	6.37692356109619	9.25510605171203E-07	8.68527899924133E-06
1647	PCDHGA6	5.00758647918701	2.91952848434448	9.26972437313667E-07	8.69555213869763E-06
1653	LOC375295	4.99785757064819	3.56828498840332	9.97903869995812E-07	9.29832850697121E-06
1671	PCDHGA3	4.97761106491089	2.68105983734131	1.00087786142698E-06	9.31908654508574E-06
1641	OPCML	5.01114177703857	6.32000875473022	1.03424319089496E-06	9.60669969393651E-06
1659	KLF15	4.98750066757202	3.0958399772644	1.03762315013575E-06	9.63431671270697E-06
1668	PODXL2	4.98018789291382	3.18797659873962	1.03845137284053E-06	9.63822853334674E-06
1688	CEP78	4.9601149559021	2.22145581245422	1.0521750449646E-06	9.76177756170443E-06
1679	AMZ1	4.96732997894287	2.29745078086853	1.06146428774926E-06	9.8386838914202E-06
1670	CSRNP3	4.97818279266357	2.88400864601135	1.06443928491764E-06	9.8562583669113E-06
1680	FAM66B	4.96636533737183	2.54078388214111	1.07170234614156E-06	9.91566984219621E-06
1689	TMEM201	4.95931148529053	2.1207811832428	1.08995980507617E-06	1.00728786355966E-05
1702	TMEM237	4.94019031524658	2.04515147209167	1.15781966638014E-06	1.06708624972296E-05
1701	SYP	4.94478940963745	2.23024678230286	1.16089471464736E-06	1.06950417001701E-05
1700	ABCA11P	4.94551992416382	2.02759957313538	1.16524389560086E-06	1.07309358130646E-05
1695	LINGO1	4.95351123809814	3.06542325019836	1.18555555582836E-06	1.08883555235947E-05
1696	NTN1	4.95090866088867	2.86746025085449	1.20380673552162E-06	1.10431318116053E-05
1710	TTC8	4.9260139465332	2.17945456504822	1.23309268151367E-06	1.12986588991616E-05
1692	SCN2A	4.9559121131897	3.76568388938904	1.27253894598132E-06	1.15928297978898E-05
1705	BCL7A	4.93161582946777	2.65893077850342	1.28909829157514E-06	1.17391703707223E-05
1721	SMARCD3	4.90968418121338	2.01072144508362	1.32947786684777E-06	1.20929388456821E-05
1723	CDO1	4.90935087203979	2.3742413520813	1.35329339393948E-06	1.22624741120316E-05
1711	GAS1	4.92412090301514	3.39688634872437	1.4054515847092E-06	1.27156326338511E-05
1731	MAOB	4.89835071563721	2.28514266014099	1.42242188746879E-06	1.28446377531779E-05
1704	MIR181A2HG	4.93680429458618	4.75341367721558	1.44644316247679E-06	1.30466309011521E-05
1726	LOC283174	4.90415143966675	2.73963451385498	1.48926676710055E-06	1.34226684343773E-05
1722	CDHR1	4.90954065322876	3.51141667366028	1.5527356276982E-06	1.39416588618876E-05
1740	MEIS2	4.88560771942139	2.55099606513977	1.57700711201613E-06	1.41221135936537E-05
1713	LINC00643	4.91777753829956	3.32384824752808	1.5814415895758E-06	1.41564722187046E-05
1743	ALDH4A1	4.88055944442749	2.73558735847473	1.64806701368917E-06	1.47028682810703E-05
1768	ARMCX4	4.85419273376465	2.07955479621887	1.70481500361164E-06	1.5169139059183E-05
1757	ZGLP1	4.86771202087402	2.59023833274841	1.71726206800145E-06	1.52741529638311E-05
1742	SLC25A53	4.88365077972412	2.22353839874268	1.7242082541861E-06	1.53244265323272E-05
1765	P2RY1	4.85879707336426	2.51530003547668	1.79716170327022E-06	1.5954862107818E-05
1766	PCDHA4	4.85833024978638	2.70277643203735	1.80158223551683E-06	1.59881142114843E-05
1769	NMB	4.85289812088013	2.19447350502014	1.8099701358938E-06	1.60505251361964E-05
1752	NKD1	4.87335586547852	2.36780953407288	1.81810258300955E-06	1.61166084510345E-05
1749	XKR4	4.87615537643433	4.5568642616272	1.8550046607449E-06	1.64142935450177E-05
1762	ADCY2	4.86478710174561	2.66595554351807	1.86894403235202E-06	1.65240046100373E-05
1770	AGAP2	4.8496298789978	2.2521448135376	1.90806548099367E-06	1.68510212463893E-05
1776	FGFRL1	4.84185123443604	2.50518941879272	1.92619612690155E-06	1.69921346226407E-05
1774	TGFB3	4.84359550476074	2.54747343063354	1.94108425539937E-06	1.71043607415884E-05
1772	BRSK2	4.84680461883545	2.65184736251831	1.95025113902981E-06	1.71596019610178E-05
1794	SPIN3	4.81357717514038	2.00422501564026	2.09062317181632E-06	1.82995197515304E-05
1782	CAMK4	4.82915687561035	3.52435636520386	2.14204565495738E-06	1.87012507863327E-05
1806	MPP6	4.79892826080322	2.28708362579346	2.3103403945272E-06	2.0067004981581E-05
1783	ZFHX4-AS1	4.82857227325439	5.10020637512207	2.3379648027756E-06	2.02846279555102E-05
1792	COL11A1	4.81648635864258	3.09792327880859	2.35228140389223E-06	2.039390092701E-05
1814	ARHGAP42	4.7876238822937	2.24204468727112	2.42231939582939E-06	2.09704156467891E-05
1789	PRODH	4.82117033004761	3.94868111610413	2.42404040843962E-06	2.09776474659485E-05
1798	SRRM3	4.81104850769043	3.49112939834595	2.48198798004004E-06	2.1439958896874E-05
1820	ZNF736	4.77809286117554	2.06758069992065	2.49363595741963E-06	2.15327237650169E-05
1823	ZNF573	4.77385282516479	2.44000697135925	2.58625940314377E-06	2.22624660314395E-05
1824	LOC100506474	4.77255773544312	2.40960025787354	2.63286012774284E-06	2.26112853465254E-05
1826	CDH13	4.76786279678345	2.53720331192017	2.75187628421833E-06	2.35735774567795E-05
1807	ENTPD2	4.79724454879761	6.6704249382019	2.80796973046573E-06	2.39933517445207E-05
1841	PHKA1	4.75016069412231	3.03513646125793	3.11610995522283E-06	2.64166715817495E-05
1855	PDGFRA	4.72968626022339	2.06200742721558	3.14297154655592E-06	2.66062988033322E-05
1842	LPPR4	4.74854183197021	3.40651679039001	3.22096365215573E-06	2.72034972451066E-05
1847	TMEM145	4.73977279663086	3.55152678489685	3.35352903042376E-06	2.8217296133079E-05
1873	TUB	4.71873760223389	2.33495473861694	3.4151830651257E-06	2.86952912666078E-05
1839	C1orf106	4.75074291229248	3.16854310035706	3.42989793652805E-06	2.88087101151075E-05
1883	LMO2	4.70770215988159	2.01849770545959	3.45010452966748E-06	2.89493160406391E-05
1885	NDP	4.70488452911377	2.23533415794373	3.49307594517992E-06	2.92563638039362E-05
1895	ZNF154	4.69422483444214	2.04456925392151	3.64252539610981E-06	3.04112994473941E-05
1868	TMPRSS5	4.7202353477478	3.93179535865784	3.67934485044814E-06	3.06862542703221E-05
1882	RMST	4.7081356048584	2.59912347793579	3.68649434235089E-06	3.07350598355942E-05
1861	LOC100505978	4.72470426559448	3.73422574996948	3.71698002037032E-06	3.0978321169068E-05
1859	CNTFR	4.72484588623047	4.52662467956543	3.73978684523973E-06	3.11464807371126E-05
1875	TSPAN18	4.71342134475708	4.00096702575684	3.8557444578249E-06	3.20333788944373E-05
1907	NTHL1	4.68242597579956	2.03057956695557	3.88125617688277E-06	3.22340230735082E-05
1910	CCDC34	4.68013143539429	2.04861402511597	3.98851504464863E-06	3.30530475119483E-05
1894	DCC	4.69661045074463	3.28061270713806	4.0259649780981E-06	3.33306558794937E-05
1904	RPGRIP1L	4.68461275100708	2.25420308113098	4.0285037956333E-06	3.33372499197635E-05
1929	DHRS7B	4.65473031997681	2.08643627166748	4.46803345608969E-06	3.65939973862173E-05
1926	PXMP2	4.65759706497192	2.3619556427002	4.49614010193039E-06	3.67733337204155E-05
1902	SHISA6	4.68893671035767	6.71133804321289	4.57351068228315E-06	3.73674280857395E-05
1923	GLDC	4.66064739227295	2.86036491394043	4.62510580567365E-06	3.7762928684311E-05
1938	CXorf57	4.64405250549316	2.7215039730072	4.89468218114486E-06	3.98540536756951E-05
1957	TCEAL7	4.61909294128418	2.06403303146362	5.05060281835168E-06	4.09827263979027E-05
1943	PDGFD	4.63759613037109	3.12683010101318	5.17904425122121E-06	4.19530923852344E-05
1950	MAST1	4.62419748306274	2.50333595275879	5.29069779203317E-06	4.26388118074507E-05
1949	PCDHB3	4.62630891799927	3.43650245666504	5.63466468138826E-06	4.51192250315626E-05
1971	GPR19	4.60879278182983	2.86041641235352	5.76627996970919E-06	4.60952100447289E-05
1992	DICER1-AS1	4.58766889572144	2.0528028011322	6.09107204270631E-06	4.82841808579456E-05
1990	NGFR	4.59029817581177	2.51649689674377	6.14201469766163E-06	4.86554381701717E-05
1984	DAB1	4.5955810546875	2.83870959281921	6.17237818012683E-06	4.88469594301651E-05
1989	OXTR	4.59039402008057	3.03562211990356	6.18252983860101E-06	4.89109558306959E-05
1998	CACNG4	4.58457899093628	2.73350048065186	6.42066366254222E-06	5.05752708716245E-05
2014	ZNF419	4.56806898117065	2.09202170372009	6.55989959147484E-06	5.1552017824709E-05
2009	DCLK1	4.57602119445801	2.35518264770508	6.58563075278834E-06	5.17199104809498E-05
1981	HGFAC	4.59752988815308	4.01549100875854	6.65469387870926E-06	5.2210360785395E-05
2022	TLE1	4.56177520751953	2.45946097373962	7.00065076437985E-06	5.46350622751569E-05
2034	EFTUD1P1	4.55556631088257	2.47355055809021	7.24117336046046E-06	5.62896068972322E-05
2015	EPHB3	4.56796932220459	3.84043884277344	7.38854130590032E-06	5.72847755717038E-05
2028	SOGA3	4.55863571166992	2.45402526855469	7.45687746036712E-06	5.77956804732512E-05
2045	PAX6	4.54471111297607	2.18285584449768	7.5568864759125E-06	5.84751431128597E-05
2055	KIAA1958	4.53507661819458	2.08969187736511	7.72796401009708E-06	5.97014205946378E-05
2065	CAB39L	4.52652072906494	2.09600377082825	8.09453601640654E-06	6.23300325372579E-05
2074	GEMIN2	4.519371509552	2.03784584999084	8.13276350299302E-06	6.2543063744121E-05
2069	VAV3	4.52354335784912	2.25048732757568	8.42508172264553E-06	6.46022938435034E-05
2064	SYCP2	4.52702522277832	2.62633156776428	8.45293268578838E-06	6.47948749500271E-05
2078	RNFT2	4.50886726379395	2.07903933525085	8.76822514936608E-06	6.70224320760176E-05
2070	IQUB	4.52293586730957	3.55802655220032	8.97828990254086E-06	6.84894604288511E-05
2102	MT2A	4.48832607269287	2.12920689582825	9.16668301055093E-06	6.98141652051156E-05
2092	KHDC1	4.4965238571167	2.78665900230408	9.57884957591464E-06	7.27427480138231E-05
2103	PTCH2	4.48608732223511	2.11072373390198	9.83392054924184E-06	7.45841313254378E-05
2115	CLEC18B	4.47422361373901	2.0473427772522	9.98394417677205E-06	7.55767663058558E-05
2109	LRP5	4.47753572463989	2.35691213607788	1.00672774888465E-05	7.60617335249821E-05
2093	THSD1	4.49443769454956	3.47626495361328	1.0166788040206E-05	7.67645972331271E-05
2104	LOC283177	4.48584794998169	3.27236890792847	1.03471852860455E-05	7.80023649539378E-05
2107	PLD5	4.47794151306152	2.95662665367126	1.05337844268893E-05	7.92828782762315E-05
2111	HS6ST2	4.47674179077148	2.73819255828857	1.06186050438316E-05	7.98198283301158E-05
2116	B4GALNT4	4.47365283966064	2.75283098220825	1.06984402309674E-05	8.03434544421987E-05
2095	KCNIP3	4.49345684051514	6.49346923828125	1.08432403436121E-05	8.12505507050918E-05
2096	SOX3	4.49301052093506	27.4701614379883	1.08848607852253E-05	8.15108481058637E-05
2112	FAM69C	4.47661066055298	3.76025199890137	1.11099149449874E-05	8.30386384938373E-05
2131	FMN2	4.45662021636963	2.28737640380859	1.11888434987285E-05	8.35231475294308E-05
2134	PCDHGB1	4.45439720153809	2.70714783668518	1.15393257821355E-05	8.58418563051698E-05
2145	FIGN	4.43822956085205	2.08309483528137	1.17802408291097E-05	8.74144061022222E-05
2132	PCDHA5	4.45655584335327	3.88595581054688	1.22478992397057E-05	9.06290975918993E-05
2148	ABCD2	4.43560218811035	2.87812495231628	1.25783007900716E-05	9.26974587783556E-05
2165	STXBP4	4.42309808731079	2.02501797676086	1.27280609525435E-05	9.37428021523462E-05
2155	RUNDC3A	4.43132162094116	3.16103935241699	1.31922042893063E-05	9.68600591433689E-05
2175	POU3F2	4.41604661941528	2.18033766746521	1.32046090450176E-05	9.68996825792201E-05
2170	KCNJ6	4.41717624664307	3.98703598976135	1.45070742498005E-05	0.000105923107485
2188	FAM225A	4.39159250259399	2.65945053100586	1.51765631490222E-05	0.000110504787811
2196	MIR497HG	4.38018655776978	2.05757188796997	1.5433036398192E-05	0.000112199785183
2195	STARD4-AS1	4.38055896759033	2.15925931930542	1.56001299647318E-05	0.000113310235616
2192	KLRC3	4.38638496398926	3.43686103820801	1.60684621399994E-05	0.000116461932144
2199	GLI2	4.37816715240479	2.63798570632935	1.60942572552245E-05	0.000116613208121
2202	BLOC1S1-RDH5	4.37329149246216	2.20824694633484	1.62667001147258E-05	0.000117727327167
2209	LMCD1-AS1	4.36480522155762	2.37283229827881	1.64504264261821E-05	0.000118902899094
2194	DPY19L2P4	4.38201427459717	3.05891537666321	1.64572266688078E-05	0.000118915762928
2210	PTPN21	4.3620867729187	2.09405422210693	1.70201517545999E-05	0.0001226839058
2212	PCDHGA4	4.36036491394043	2.59111070632935	1.73076263341014E-05	0.000124566526086
2197	SLC24A3	4.37958669662476	4.60700511932373	1.73936810135494E-05	0.000125109989466
2214	BCL11A	4.35880994796753	2.30155420303345	1.73937007224251E-05	0.000125109989466
2219	GRIP2	4.35133028030396	2.81103563308716	1.78049824182592E-05	0.000127757895656
2206	MYRIP	4.36714744567871	3.48189949989319	1.8014200677043E-05	0.000129063628928
2223	RARB	4.3482551574707	2.49019026756287	1.82629707187397E-05	0.000130648361354
2234	GPR75-ASB3	4.33597421646118	2.11900091171265	1.84878019687848E-05	0.000132017509024
2250	KIF5A	4.32333421707153	2.12913537025452	1.94691009521469E-05	0.000138482019565
2235	GALNT13	4.33549690246582	3.01926183700562	1.95503324379657E-05	0.000139018064883
2246	BAIAP3	4.32649993896484	2.51595640182495	1.99356893894226E-05	0.000141630695524
2248	FBXL7	4.32459354400635	2.43863797187805	2.01084312632207E-05	0.000142729488433
2247	PIANP	4.32588815689087	2.76959800720215	2.02123345292333E-05	0.000143338130437
2254	PRR4	4.31866693496704	2.35091209411621	2.06974293067313E-05	0.000146558837237
2233	GPR128	4.33623075485229	4.43540239334106	2.08711900666559E-05	0.00014761272258
2261	PLXNA2	4.31086158752441	2.0462601184845	2.10842339897273E-05	0.000148986028127
2253	RIMS4	4.31935787200928	3.50647044181824	2.16163315570665E-05	0.000152336932241
2272	TMEM178A	4.29487562179565	2.2331211566925	2.21709239491766E-05	0.000155828042926
2258	LINC00858	4.3145432472229	3.89824080467224	2.24961700936838E-05	0.000157973401968
2287	FSD1	4.28236293792725	2.25491786003113	2.35503539734104E-05	0.000164546809503
2277	PCDHB4	4.29175424575806	2.90617394447327	2.36651788918813E-05	0.000165202896326
2284	PLCD3	4.28289031982422	2.3839213848114	2.38466955619163E-05	0.000166274015625
2285	NRG1	4.28256225585938	2.47546291351318	2.38404933441565E-05	0.000166274015625
2266	NKAIN3	4.30559682846069	7.6699047088623	2.41920618657504E-05	0.00016843420851
2301	LOC729013	4.27206134796143	2.16386985778809	2.45872593544314E-05	0.000170934495177
2326	PEG3-AS1	4.23732614517212	2.64098191261292	2.9329711606688E-05	0.000201538598525
2323	C1QTNF5	4.23855924606323	3.74775767326355	3.06931616919587E-05	0.00021005438539
2324	MFRP	4.23855924606323	3.74775767326355	3.06931616919587E-05	0.00021005438539
2355	FGD1	4.21053838729858	2.0013120174408	3.16922505929606E-05	0.000215601743847
2349	KATNAL2	4.21427774429321	2.22119903564453	3.1969431880383E-05	0.000217344421217
2348	RPRM	4.21558094024658	2.74434852600098	3.21966216443708E-05	0.000218700653934
2345	IL17D	4.21875762939453	3.06379866600037	3.25934452412987E-05	0.000221269230148
2331	ELFN2	4.23013973236084	5.54457235336304	3.28092714737804E-05	0.000222670602902
2351	NME1-NME2	4.21260976791382	2.59736800193787	3.31303692857464E-05	0.000224456945643
2338	AFAP1L2	4.22293663024902	4.63664627075195	3.34883775899246E-05	0.000226565470321
2362	CYP46A1	4.20463466644287	2.59213209152222	3.36000442285036E-05	0.000227126326369
2371	STOX2	4.19673538208008	2.09692907333374	3.36901179607096E-05	0.00022754038609
2346	NXPH3	4.21772003173828	5.36261892318726	3.45577581631398E-05	0.000232802918047
2363	PLIN5	4.20417308807373	2.6836838722229	3.51275864185281E-05	0.000236372730656
2368	PDZD4	4.20087194442749	3.60973191261292	3.58742369711052E-05	0.000240781291272
2373	TCEB3CL2	4.19516849517822	3.05187034606934	3.61385785509625E-05	0.00024248679081
2367	TMPRSS9	4.20262956619263	3.97762227058411	3.64912536587458E-05	0.000244783866939
2388	HPR	4.18367385864258	4.82318162918091	3.90465103942544E-05	0.000260302742808
2400	MEX3C	4.16534042358398	2.10444569587708	3.90375975459211E-05	0.000260302742808
2406	AMPH	4.16001033782959	3.00362157821655	4.14280926288981E-05	0.00027478739905
2407	SIM2	4.15956878662109	2.95437955856323	4.15397422799633E-05	0.000275450821849
2416	SHC4	4.15060901641846	2.37857007980347	4.17782911470679E-05	0.000276955108903
2419	SPA17	4.14681434631348	2.39310741424561	4.25598858679665E-05	0.000281427542342
2417	ZBTB8B	4.15009593963623	2.84849524497986	4.39382902056797E-05	0.000289894802733
2426	ZBTB20-AS1	4.1405143737793	3.06894397735596	4.43574232977259E-05	0.000292171837661
2431	KCNH2	4.13464212417603	2.98348450660706	4.59683740930017E-05	0.000301608561985
2429	POSTN	4.13630962371826	5.06283044815063	4.79491324692168E-05	0.000313735677256
2452	PCDHB18	4.11433076858521	2.79903984069824	4.87911223317455E-05	0.000318804558221
2451	CCDC169	4.11460161209106	2.64342951774597	4.9010791242121E-05	0.000319975083065
2467	TTLL1	4.09861660003662	2.040846824646	5.07761163263841E-05	0.00033095296954
2462	DTX1	4.1042685508728	2.44222640991211	5.08181044870582E-05	0.000331135522113
2466	TNXB	4.09892416000366	2.11969780921936	5.1035741504118E-05	0.000332279431904
2463	OGDHL	4.10275745391846	3.10843801498413	5.23479862749542E-05	0.000340355312355
2453	SORBS2	4.11428213119507	4.49907255172729	5.24751338218264E-05	0.000340994792786
2479	NAP1L3	4.08009052276611	2.17684769630432	5.46085895283399E-05	0.000353597335038
2487	LOC100506713	4.0711989402771	2.08953762054443	5.72676928424789E-05	0.000369300999909
2489	USP18	4.06975078582764	2.16939663887024	5.76218274877817E-05	0.000371079555703
2472	COL21A1	4.09413719177246	6.60527515411377	5.76610940617307E-05	0.000371231496044
2497	LOC100288842	4.06392097473145	2.23173379898071	5.93837382311814E-05	0.000381245678992
2481	LAMA1	4.07702445983887	4.3105845451355	6.08596023017788E-05	0.000390021791158
2502	AKAP7	4.0589337348938	2.27510762214661	6.13618583580944E-05	0.000392921594234
2494	TP73	4.06652641296387	3.18613576889038	6.17097512481251E-05	0.000394615866108
2496	INHBB	4.06418132781982	3.35413932800293	6.28347146540788E-05	0.000401484502643
2493	CPNE4	4.06679773330688	5.23540639877319	6.41756855779096E-05	0.000409390058874
2511	SHISA7	4.04976749420166	2.85857391357422	6.44862573957859E-05	0.000411149796144
2514	LINC00689	4.04772424697876	3.06187725067139	6.61525626620218E-05	0.000420303004081
2505	PAK3	4.05731916427612	5.71225261688232	6.65041304870871E-05	0.000422310143356
2536	PHACTR3	4.02604913711548	2.02784514427185	6.79390467208991E-05	0.000430498732111
2539	BHLHB9	4.02413558959961	2.24957299232483	6.9104016422342E-05	0.000437295680732
2543	PHF21B	4.01615190505981	2.49973201751709	7.27935346149958E-05	0.000458194967019
2547	DMRTC1	4.01282596588135	4.02036476135254	7.7369290703808E-05	0.000484876420749
2548	DMRTC1B	4.01282596588135	4.02036476135254	7.7369290703808E-05	0.000484876420749
2565	SLC5A9	3.99593305587769	2.07857728004456	7.79459884059607E-05	0.000488161999308
2556	FLJ22184	4.00487375259399	3.16489958763123	7.88691043830219E-05	0.000493291155642
2564	PCDHGA10	3.99600911140442	2.36431813240051	7.89429396257641E-05	0.000493622615622
2570	KCND3	3.99301362037659	2.69132804870605	8.09977913717261E-05	0.00050513788479
2566	ARHGEF25	3.9957857131958	4.32223606109619	8.38560857708314E-05	0.000521727146721
2585	C1QTNF3	3.97494578361511	2.35950446128845	8.68955087098371E-05	0.000539079889812
2595	NEGR1	3.97010231018066	2.72089147567749	8.80088971049804E-05	0.000545130422811
2581	LINC00299	3.98186373710632	3.51770448684692	8.81972718771416E-05	0.00054615440044
2582	NEBL	3.97924709320068	3.70273232460022	8.87125819299052E-05	0.000548717109615
2594	HOXB4	3.9703631401062	2.74088621139526	8.88764515772867E-05	0.000549498207272
2586	LOC100288911	3.9743378162384	5.92267036437988	9.2737212814833E-05	0.00057113198719
2599	EYA4	3.96412587165833	2.88298058509827	9.32561089956418E-05	0.000573880020179
2621	IL13RA2	3.94512176513672	2.14617586135864	9.48047233968598E-05	0.000582804224858
2597	C1QL1	3.96480131149292	4.15296030044556	9.51831944259124E-05	0.000584827274493
2606	HOXB3	3.95561361312866	2.55319380760193	9.5493344473053E-05	0.000586276660754
2610	BCAS4	3.95395970344543	3.38889193534851	9.75975244235292E-05	0.000597800611196
2613	TOX3	3.95133113861084	3.53249168395996	9.79242449588047E-05	0.00059964675959
2649	NID1	3.92229557037354	2.01495718955994	0.000103592798218	0.000629637931383
2635	ZIM2	3.93155932426453	2.81420969963074	0.000104683246592	0.000635450378982
2650	NPPA	3.92223787307739	2.56340861320496	0.000108490105354	0.000656707548023
2658	ARL10	3.91432428359985	2.40385580062866	0.00010944793267	0.000662166981663
2681	GBAP1	3.89482426643372	2.25985741615295	0.000117294272812	0.00070441991527
2659	FXYD1	3.9142529964447	27.3507900238037	0.000117935849315	0.000707801387633
2670	CNTD2	3.90489053726196	3.77140665054321	0.000118479759645	0.000710638538098
2678	HOXA2	3.89846181869507	3.17004036903381	0.000119188613256	0.00071440055633
2677	ESRRG	3.89847421646118	3.25479555130005	0.000121449076084	0.000727159458069
2690	C1orf226	3.88332104682922	2.7718653678894	0.000126195256847	0.000752532944028
2697	KIAA1161	3.87892031669617	2.60103583335876	0.000127626720275	0.000759539320715
2692	UNC5D	3.88142466545105	3.0980703830719	0.000128102317916	0.000761986816212
2715	B4GALNT1	3.86322641372681	2.30281186103821	0.000133410818291	0.00078920295755
2726	FXYD7	3.85685157775879	2.74956583976746	0.000138610706447	0.000817531835702
2738	GBP7	3.84959554672241	2.5619044303894	0.000141962028541	0.000835614465215
2736	GAD1	3.84998083114624	2.65450501441956	0.000142454060023	0.000837885986022
2725	RGS7	3.85775923728943	4.82664012908936	0.000144591978339	0.000849616869
2734	PCDH9-AS3	3.85349249839783	3.59683060646057	0.000145891914137	0.000855870219595
2749	PCDHGA5	3.84057927131653	2.53128838539124	0.000147071120327	0.00086225904853
2732	RLBP1	3.85468316078186	4.79585313796997	0.00014791838772	0.000866582965997
2733	HPCA	3.85409021377563	26.7907123565674	0.000148876125729	0.000871352129166
2777	SNORD116-18	3.81422543525696	2.82562589645386	0.000163347078493	0.00094482024449
2772	REEP1	3.81907510757446	8.05552291870117	0.000170240684516	0.000980384355326
2807	C1orf213	3.79447960853577	2.10030698776245	0.000171880793252	0.000987907903173
2824	ADAM23	3.78799748420715	2.90736484527588	0.000182789579973	0.001044020735771
2802	HOXD8	3.80019235610962	27.587028503418	0.00018298951052	0.001044658844585
2829	FLRT2	3.78422260284424	3.21186375617981	0.000186620323631	0.001063592152435
2827	TMEM35	3.78481888771057	4.42112255096436	0.000188230288344	0.001071736204261
2836	AGBL3	3.77761912345886	2.07467818260193	0.000188450028065	0.001072729479634
2826	GNG12-AS1	3.78602433204651	3.96593594551086	0.000190969332866	0.001086026318912
2851	SYN1	3.7677583694458	2.99623775482178	0.000198477398081	0.001124135736718
2861	NALCN	3.75434112548828	2.3886513710022	0.000203002885743	0.001147298103484
2858	LAMP5	3.75979661941528	3.59717059135437	0.000206545939899	0.001164820745818
2875	TRERF1	3.74586224555969	2.13361096382141	0.000211652718053	0.001190785339619
2887	PCDHB17	3.73975229263306	2.30638885498047	0.000214231882963	0.001203010047382
2882	DDX25	3.7428138256073	2.86368227005005	0.000216487791508	0.001214532555948
2884	KIAA1211	3.74096345901489	2.69168543815613	0.000218213965559	0.001222762239939
2904	HOXC11	3.72718048095703	2.73497819900513	0.000228061621069	0.001273124571446
2908	SBK1	3.72191643714905	2.72634959220886	0.000232238553922	0.001293697645391
2918	SLC26A10	3.71563076972961	2.31728577613831	0.000234971345645	0.001307383437385
2916	TMEM132B	3.71596837043762	3.19006109237671	0.000242465277094	0.001345918104817
2920	TTC9B	3.7145984172821	3.66641592979431	0.00024673110119	0.001367354436778
2930	COL5A3	3.7039098739624	2.15257716178894	0.000249522671161	0.001381855036035
2927	PTPRT	3.71024370193481	4.48512077331543	0.000252415597747	0.001395591934695
2935	MEIS3	3.69878935813904	2.20703530311584	0.000252743313234	0.001396751777241
2926	MGAT5B	3.7105176448822	4.39589977264404	0.000253362527323	0.001399194409457
2943	GNG11	3.69522643089294	2.24655270576477	0.000254065727004	0.001402423866187
2946	PRSS48	3.69265508651733	2.72514891624451	0.000259103272752	0.001427901377012
2955	FHOD3	3.68330955505371	2.06155347824097	0.000266882459929	0.001465996740697
2945	MDFI	3.69351077079773	3.9021053314209	0.000267183360369	0.001467309314562
2938	ATP13A5	3.69719004631042	4.97160005569458	0.000268170023709	0.001471022506152
2939	LINC00634	3.69691157341003	5.38541650772095	0.00026844022494	0.001471822955538
2963	LRRC20	3.67748975753784	2.46556043624878	0.000275986705883	0.001508311286469
2964	TMEM169	3.67589831352234	2.4608781337738	0.000279919769346	0.001528043248842
2965	EPN2-IT1	3.67412042617798	2.73429179191589	0.000280783005441	0.001531696514713
2975	TIAM2	3.66810154914856	2.27004861831665	0.000282895796089	0.001541801616694
2958	SLCO2A1	3.68169069290161	27.2389526367188	0.00028572366941	0.001554709587327
2980	SPTBN2	3.66306519508362	2.24254250526428	0.000290956745083	0.001578470330743
2986	CHST7	3.66200304031372	2.15522742271423	0.000291400660649	0.001580154772925
2984	CDSN	3.66209673881531	2.82520008087158	0.000293854875681	0.0015927337724
2993	RHPN1	3.65701484680176	2.49927258491516	0.000295943507751	0.001602221239906
3000	DKFZP434I0714	3.65430569648743	2.70697712898254	0.000302089973546	0.001629909593034
3017	ZIC2	3.64311599731445	2.41594433784485	0.000313009496961	0.001684604168372
3009	ARHGAP36	3.64881873130798	4.06797981262207	0.000314550079905	0.001691742323487
3022	FLRT1	3.63879823684692	2.27819108963013	0.000315003727846	0.001693797570436
3028	PCDHGB6	3.63550043106079	2.15823292732239	0.000315233062118	0.001694646007565
3025	TSNAXIP1	3.63615489006042	2.58146405220032	0.000321486256107	0.001724792957882
3033	ZBED3-AS1	3.6313853263855	2.1828784942627	0.000327165626037	0.001753619601337
3031	SH3BGRL2	3.63350176811218	2.75470852851868	0.000327368079453	0.00175430776695
3050	ZNF300	3.61671495437622	2.01216387748718	0.000338132251309	0.00180395192949
3045	MAGI3	3.6223726272583	2.80526494979858	0.00034093428858	0.001816322437991
3056	ZNF133	3.61352872848511	2.06516337394714	0.000344406957333	0.001831938735997
3042	IQCA1	3.62398266792297	4.57296085357666	0.000351057128743	0.001863963046719
3053	GYG2	3.61575412750244	3.73436760902405	0.000353782153811	0.001876328727088
3086	CD34	3.59835696220398	2.06592726707458	0.00036534262497	0.001931586030142
3071	ZMAT4	3.60818791389465	3.29785847663879	0.000366632081845	0.001937106288328
3085	CLEC18A	3.59881734848022	2.38977956771851	0.000368074493027	0.001944293586493
3087	DRP2	3.59730625152588	2.82397317886353	0.000370954127639	0.00195775834832
3090	LOC150568	3.59550666809082	2.46648764610291	0.000373650795141	0.001970673064731
3100	CECR5-AS1	3.58474802970886	2.27156901359558	0.000382721806684	0.002014477491803
3127	CPNE5	3.56518816947937	2.1069872379303	0.000412799865769	0.002156025936185
3133	SOX12	3.5616283416748	2.18832516670227	0.000413143802884	0.002157346586224
3123	CREB3L1	3.56706309318542	2.70544767379761	0.000415875032801	0.002170651394211
3134	CLVS1	3.56131911277771	2.38943243026733	0.000418106337051	0.002180855912661
3113	KLHL7-AS1	3.5739586353302	2.25335955619812	0.00041868716666	0.002183404718078
3115	DPP10	3.57318758964539	6.0115761756897	0.00042498436131	0.002210889431583
3137	UBE2T	3.55948400497437	2.50057601928711	0.000428963997423	0.00222963380359
3130	GRK4	3.56316924095154	3.74152755737305	0.00043501082819	0.002255618755802
3141	SNX32	3.55786037445068	2.6582465171814	0.000436204073107	0.00226081612158
3163	ZNF423	3.54090404510498	3.9879207611084	0.00046594155084	0.002399715497543
3176	HAPLN4	3.53236818313599	2.29685235023499	0.000466610656184	0.002402116931616
3177	FAM218A	3.53145456314087	2.56845426559448	0.000468167589884	0.002409084843363
3170	VAX2	3.53627300262451	3.09247493743896	0.000469722744477	0.002416037551724
3187	RAB9B	3.52856469154358	2.22412490844727	0.000473397655507	0.00243177117075
3188	FXYD6-FXYD2	3.52834463119507	2.75567698478699	0.000478951679389	0.002455751731217
3181	KIF15	3.53045344352722	3.39161944389343	0.000482837451713	0.002471685299603
3198	STEAP4	3.51959919929504	2.03544497489929	0.000494568656718	0.002522470543287
3217	GLRB	3.51170802116394	2.23472905158997	0.000502547630743	0.002558758207605
3209	RGAG4	3.51483345031738	2.54738903045654	0.000503578141798	0.002563454086962
3216	ABCA10	3.51186585426331	2.21403932571411	0.000508442525462	0.002585437882804
3242	XKR6	3.49270606040955	2.19867181777954	0.000535127889443	0.002707184790548
3232	GATA2	3.50155258178711	3.66750240325928	0.000536349909429	0.002712164905075
3234	VWA3B	3.49784445762634	2.88795304298401	0.000538283562592	0.00272024417827
3230	TAAR3	3.50438690185547	4.76370906829834	0.000539043883553	0.002722246911352
3238	PTHLH	3.49544072151184	2.76735424995422	0.000540561980548	0.002728265730078
3246	ADAMTS6	3.48956894874573	2.52033591270447	0.000548449942394	0.002765130978193
3249	PBK	3.48894882202148	4.05096292495728	0.000564495038916	0.002839980775653
3250	CCDC65	3.48813462257385	2.97245979309082	0.000566889196528	0.002849604734501
3266	EBF4	3.47279000282288	2.16461324691772	0.000574273471089	0.002883052445151
3268	LOC100506668	3.47081470489502	2.10405826568604	0.000581203304579	0.002915370917461
3270	LGALSL	3.47042298316956	2.3981921672821	0.000585613595019	0.002936871397761
3277	ZNF311	3.46179175376892	2.125248670578	0.000598410843228	0.002994076728495
3274	BCRP2	3.4637131690979	2.61205077171326	0.000598914724441	0.002995964976371
3285	ZNF821	3.45530652999878	2.03909468650818	0.000612331846114	0.003058560123799
3272	LPPR5	3.46717000007629	4.95263957977295	0.000619226634672	0.003091043639375
3288	PCDHGA12	3.45063376426697	2.08142709732056	0.00062548263355	0.003119642379081
3287	GPR156	3.45159268379211	2.42879295349121	0.000633463582337	0.003153471713165
3300	ATP6V1G2	3.44379711151123	2.23680186271667	0.000639326873437	0.003177984538139
3309	SLC9B1	3.43652772903442	2.53607273101807	0.000676363931433	0.003342448587506
3325	ADRB1	3.42993879318237	2.76300716400146	0.000689580202798	0.003394305212692
3321	ATP6V1B1	3.43141531944275	4.40294408798218	0.000703109368531	0.003451801894413
3353	CHRNB2	3.41077566146851	2.33716821670532	0.000727232078881	0.003558194385534
3351	KIT	3.41167163848877	3.31485223770142	0.000737487054781	0.003605390790409
3366	PARD3B	3.40380311012268	2.42311930656433	0.000744946766428	0.003633609783693
3358	TMEM253	3.40854859352112	2.75328063964844	0.000746092255733	0.003637307271672
3348	CDHR2	3.41271233558655	6.52399349212646	0.000753532564733	0.003668831268231
3362	ASXL3	3.40641212463379	3.02319407463074	0.000753716666014	0.003668831268231
3350	LOC285441	3.41216516494751	27.5515327453613	0.000755256445121	0.003675571020986
3369	CELF4	3.40079832077026	2.84392929077148	0.000763941989399	0.003712116484443
3384	C2orf27A	3.39425444602966	2.4816951751709	0.000772049715411	0.003744986598243
3373	FAM95B1	3.39912223815918	4.75607061386108	0.000785318493406	0.003800787461138
3385	WNT16	3.39424347877502	6.48491859436035	0.000803507187116	0.003883262851261
3406	ZNF853	3.38052749633789	2.92659378051758	0.000819245289971	0.003952871040588
3413	C2orf72	3.3737325668335	2.26220703125	0.000820831704832	0.003959718892188
3400	COL4A3	3.38443851470947	5.57222557067871	0.000830482569707	0.003998132143514
3419	HNF4G	3.37024140357971	2.90349650382996	0.000842191308723	0.004051207014298
3423	CLEC18C	3.36643362045288	2.16975474357605	0.000847797383736	0.004074863805025
3414	C9orf171	3.37327075004578	4.44639921188354	0.000857659774953	0.004117253633874
3415	INTS4L2	3.37153053283691	4.0003137588501	0.000859071060519	0.004123192936061
3427	ZNF35	3.36128926277161	2.09572625160217	0.000860417767922	0.004128819945503
3424	L1CAM	3.3657341003418	3.66178417205811	0.00087278870611	0.004178870687874
3441	LINC00173	3.35118103027344	2.1322078704834	0.000893659670621	0.004270168036784
3433	FBXL16	3.35324954986572	4.27273464202881	0.000923266071184	0.004395674404435
3443	FNDC7	3.34964895248413	4.39598798751831	0.000931069336614	0.004426597412089
3457	KLHL13	3.33721518516541	2.46863579750061	0.000938814562056	0.004457809990764
3467	KIAA1211L	3.32949542999268	3.00181651115417	0.000978211469006	0.00462842925587
3492	TRPM3	3.31497240066528	2.20421862602234	0.001005173093312	0.004738958974561
3476	PLCB1	3.32186055183411	3.22018051147461	0.001009641969822	0.004756240989896
3523	HHIPL1	3.2996838092804	3.06200242042542	0.001079098461594	0.005042321199709
3524	SLC16A9	3.29902863502502	2.8792622089386	0.001083310199665	0.005058010129956
3529	BEND6	3.2957124710083	2.49747085571289	0.001092277247733	0.005094856023988
3531	MAPT-IT1	3.29368257522583	3.03754687309265	0.00111499538016	0.00518652407197
3544	COL4A6	3.28669929504395	2.29497885704041	0.001119961952422	0.005205537442126
3545	SLC6A1-AS1	3.28587818145752	2.89177942276001	0.001131149684497	0.005252384126054
3540	SLCO1C1	3.28864765167236	4.77983474731445	0.001151785121165	0.005329396831395
3557	LOC100133985	3.2789843082428	2.05303764343262	0.001153487876367	0.005336233171801
3556	LOC283856	3.2796835899353	2.97715854644775	0.001175494002848	0.005431672054519
3566	KCNC1	3.27403950691223	2.49279952049255	0.001177446801579	0.005439634277783
3571	FOXM1	3.27181482315063	2.00427007675171	0.001182629200912	0.005460381140896
3581	PACRG	3.2655029296875	2.15405249595642	0.001199211717013	0.005528324003343
3583	TPX2	3.26354289054871	2.31595158576965	0.001219496657122	0.005613097127979
3572	LOC100130264	3.27179050445557	26.7698383331299	0.001224453358008	0.005631534415103
3589	PCDHA8	3.26021552085876	2.81115293502808	0.001232803830474	0.005666639147797
3591	MIR7-3HG	3.25920724868774	2.7112021446228	0.001234246042669	0.005671067268025
3596	C2orf66	3.2563145160675	2.60449957847595	0.001254145627112	0.005751344302763
3598	HRASLS	3.25378966331482	2.55570316314697	0.001256697651715	0.005760816833466
3593	CELF5	3.25841164588928	5.00100231170654	0.001276245710415	0.005843641194063
3608	DGKH	3.24819493293762	2.42590975761414	0.001285486679995	0.00587799951783
3611	SUV420H2	3.24638223648071	2.12852025032043	0.001297558635245	0.005929765354893
3617	HFM1	3.23986721038818	2.03812670707703	0.001306105390758	0.005963070987952
3641	HOTAIR	3.22539710998535	2.45693874359131	0.001384669680077	0.006265766050105
3647	TMEM232	3.22390580177307	2.68670606613159	0.001390322443806	0.006289376891517
3650	GNB3	3.22346949577332	3.00565981864929	0.001414684465479	0.006383733330029
3673	FAM184A	3.21151733398438	2.75642228126526	0.001466152945287	0.006595878188426
3681	QRICH2	3.20756387710571	2.14959073066711	0.001469114559935	0.006605438015683
3685	C2orf16	3.20496273040771	2.92695045471191	0.001502727793517	0.006739937609781
3690	CDC20	3.20062708854675	2.60168385505676	0.001506623202939	0.006754850877308
3705	CSMD3	3.18636918067932	3.56957411766052	0.001609574057085	0.00718108327672
3722	PLIN4	3.1727077960968	2.15788054466248	0.001642490642654	0.00730180806342
3731	AXIN2	3.16984510421753	2.12462854385376	0.001649733569848	0.007329879822812
3714	PIRT	3.17762565612793	3.86698007583618	0.001655647792691	0.007350641727774
3717	FBN3	3.17466926574707	3.98697137832642	0.001665462153749	0.007391443989826
3736	LRRC34	3.16841435432434	2.33160877227783	0.001674121240863	0.007425699571364
3750	FSIP2	3.15807104110718	2.03137540817261	0.001722245486301	0.007610654214275
3749	ZNF781	3.15817832946777	2.48225164413452	0.001735206781531	0.007660784310783
3755	CPLX1	3.15517449378967	7.3726372718811	0.001806932134929	0.007927207732529
3776	CHAC2	3.14469313621521	2.18171000480652	0.001807400564643	0.007927794402618
3761	ALDH1L1-AS1	3.15049862861633	3.85348343849182	0.001814021222651	0.007947308518628
3774	RANBP3L	3.14546585083008	2.59245181083679	0.001814198140683	0.007947308518628
3784	SERP2	3.14196395874023	2.10347676277161	0.001813779248285	0.007947308518628
3781	LOC100499183	3.14313292503357	2.78598737716675	0.001835239592449	0.008030571769214
3785	FAP	3.14146089553833	3.19364833831787	0.001841369379838	0.008052931154145
3796	PCDHGB8P	3.13550758361816	2.01187515258789	0.001842055255187	0.008054443561815
3778	ELOVL2-AS1	3.1443235874176	2.68488621711731	0.001851941634778	0.008091697022941
3797	DPY19L2P1	3.13524603843689	2.07850623130798	0.001860226581691	0.008123400961272
3801	DLG3	3.13377952575684	3.63541483879089	0.001917101054737	0.008346319812543
3811	TBKBP1	3.12697410583496	2.11601710319519	0.001921906045971	0.008363451516603
3816	FAM19A5	3.12516379356384	2.26133441925049	0.001926505319959	0.008380386594773
3807	SLC1A1	3.13071751594543	5.06806993484497	0.001950704949901	0.008477871090526
3832	KCNA1	3.11192488670349	2.17658972740173	0.002001347400321	0.008666163532723
3846	MROH7	3.10755062103271	2.06676697731018	0.002042884872971	0.008808988003129
3847	SLC44A5	3.10712909698486	2.16492056846619	0.002045731452855	0.008818051900332
3862	C21orf67	3.10314965248108	2.01901078224182	0.002059022765748	0.008867275132636
3845	MFI2-AS1	3.10760259628296	2.78045654296875	0.002073838691615	0.008926211748065
3886	KCTD1	3.09049820899963	2.22752594947815	0.002159977023865	0.009248231342599
3888	ZSCAN23	3.08864903450012	2.00269412994385	0.002167187421987	0.009277426581813
3897	LOC400940	3.0836615562439	2.23620390892029	0.00220326428753	0.009416549605634
3896	TCEB3CL	3.08394742012024	2.31139802932739	0.002220527149288	0.009481775023984
3898	PCDHB5	3.08274269104004	2.6686794757843	0.002226922142648	0.009503213304144
3901	ENHO	3.08052015304565	6.39806222915649	0.002303951274688	0.009781571946988
3919	ANKEF1	3.07315063476562	2.7312867641449	0.002329796684648	0.009875369411701
3932	SHOX2	3.06602239608765	2.03151416778564	0.002333128427347	0.009887722299182
3950	CD200	3.0554187297821	2.27467107772827	0.002414408541068	0.010177554850281
3963	MYLK-AS1	3.04999613761902	2.28063774108887	0.002458407635732	0.010340941797184
3970	RAC3	3.04720878601074	2.75392866134644	0.002491513212438	0.010454204065509
3976	GJA9-MYCBP	3.04414248466492	2.22583913803101	0.002526262843477	0.010585010031948
3966	SPHKAP	3.04890990257263	26.958589553833	0.00255192173153	0.010675524219891
3969	LOC90499	3.04749798774719	6.08606719970703	0.002561667690056	0.010706839757661
3980	LOC100128822	3.04229235649109	3.75789737701416	0.002567236640309	0.010726330404369
3996	ANGPT1	3.03440856933594	2.5548689365387	0.002607889584492	0.010855970597238
3999	LACE1	3.03379321098328	2.15272569656372	0.002626980533806	0.010927478706022
3986	MGC15885	3.03929305076599	8.24392604827881	0.002631578501512	0.010939201191088
4019	SELV	3.02573370933533	3.7745373249054	0.002703451984226	0.011198664515282
4027	MGARP	3.02062463760376	2.53417110443115	0.002716701894666	0.011235865387996
4018	RBPMS2	3.02611875534058	7.58486938476562	0.002744410430487	0.011331559320276
4026	CHRNA4	3.0218551158905	26.1288108825684	0.00278215777193	0.011456569712434
4046	LOC100128505	3.01220560073853	2.6869683265686	0.002797711017033	0.011502618147796
4038	FAM64A	3.01504802703857	2.64726662635803	0.002798697833049	0.011504678388337
4048	C9orf129	3.01172471046448	4.13268899917603	0.002841654609776	0.011656984947549
4052	COL9A1	3.00962734222412	3.21529603004456	0.002846213038389	0.011673662688706
4069	CPLX2	3.00527763366699	2.49109172821045	0.002848729376835	0.011677916929682
4065	LINC00669	3.00588726997375	2.67127633094788	0.002850046898131	0.011681296215456
4057	PDE3A	3.00800609588623	3.58778238296509	0.002893387816678	0.011828776502394
4077	MYH7	3.00285363197327	2.73280739784241	0.002893520689643	0.011828776502394
4086	ANKRD20A11P	2.99801921844482	2.10186624526978	0.002911666182547	0.011894743911662
4079	ZIC5	3.00188970565796	2.84872269630432	0.002916455217102	0.011910086074136
4083	SOHLH2	3.00014686584473	3.70742392539978	0.00292149180459	0.011920491797331
4103	PRH2	2.99212241172791	2.28751468658447	0.002959822644414	0.0120540507489
4091	CAPS2	2.99690723419189	2.93752408027649	0.002972351699928	0.012102995077272
4097	GOLGA7B	2.99444580078125	2.91637659072876	0.002977671197587	0.012120488053968
4113	LOC100128239	2.98816823959351	2.66437697410583	0.00303150547398	0.01231844890319
4105	SLC24A5	2.99208736419678	3.27742218971252	0.003032594519954	0.012319239462359
4109	KCNE1L	2.98986959457397	3.89086031913757	0.003032740239171	0.012319239462359
4111	MGAT4C	2.98903107643127	3.76509094238281	0.003072262228712	0.012460548484466
4120	RAB3C	2.98361134529114	2.73183274269104	0.003090261403903	0.012524971186318
4123	EML5	2.98301577568054	2.5139491558075	0.003111896613474	0.012593265536776
4140	NAT8L	2.97252225875854	2.1447765827179	0.003145699468875	0.012712683436237
4143	NANOS3	2.97163987159729	2.92303133010864	0.003179416809053	0.012829244725592
4144	HEATR8-TTC4	2.97162199020386	2.46950364112854	0.003212165621265	0.012941547015698
4149	CBX2	2.96951103210449	2.84209680557251	0.003231837077887	0.013009737088177
4157	EMCN	2.96648836135864	2.1349024772644	0.003242175834286	0.013038060579101
4145	ELFN1	2.97045397758484	26.1235408782959	0.0032729314058	0.013146117225333
4151	HILS1	2.96821522712708	4.8569860458374	0.00328374559083	0.013180613127334
4168	ALMS1P	2.96277856826782	3.83047866821289	0.003304036747516	0.013253076105278
4179	LOC100507299	2.95412945747375	2.20977711677551	0.003350149894289	0.013413057876289
4173	PITX2	2.96066093444824	4.17218732833862	0.003351782273713	0.013415058285766
4191	TOX	2.94713497161865	2.10830235481262	0.003416308253702	0.013631852644403
4190	FAM198A	2.94726848602295	2.23378705978394	0.00343296628849	0.013689097560468
4196	LY6H	2.94419956207275	2.22596764564514	0.003440960744132	0.01371404950118
4187	ABCA12	2.94948148727417	3.27697730064392	0.003465808729882	0.013801470338937
4202	PRDM16	2.94197154045105	2.1648907661438	0.003488038792071	0.013875997116054
4220	PRDM11	2.93212652206421	2.10203075408936	0.003615010684688	0.014304233724945
4226	SNORD116-20	2.92859435081482	2.48573923110962	0.00364268798894	0.014399317040393
4241	ZNF503-AS2	2.92182612419128	2.2556004524231	0.003711487530383	0.014634793559719
4247	PDE9A	2.919429063797	2.07290577888489	0.003729120450825	0.014694384794249
4244	LOC100289092	2.92101240158081	2.92909693717957	0.00377067354902	0.014832653088483
4236	A2ML1	2.92325258255005	2.25628757476807	0.003779292213858	0.014858069480967
4264	PROX2	2.91040873527527	2.62332201004028	0.003852705011458	0.015105971014963
4294	ARVCF	2.89277577400208	2.54730844497681	0.004052847258801	0.01579656741352
4287	NTRK3-AS1	2.89865756034851	3.79734539985657	0.004055437668901	0.015801463501493
4292	PCDHA3	2.89457130432129	2.91909098625183	0.004067077244259	0.015838998948951
4310	LANCL3	2.88787937164307	3.21796727180481	0.004159629361576	0.016146342356324
4303	PNCK	2.8890061378479	3.4504029750824	0.004177582723197	0.016200102223584
4333	CELF3	2.87579822540283	2.26550769805908	0.004227567084862	0.016375168270162
4337	ZDHHC23	2.87479567527771	2.76261949539185	0.004300386346431	0.016604113007393
4354	AGXT2L1	2.86803531646729	3.72763180732727	0.004457543014152	0.017131488533702
4365	PTCHD1	2.86203122138977	2.4204158782959	0.004480340992293	0.017202359660148
4364	C10orf129	2.86273884773254	2.89004731178284	0.004510728896471	0.017297895091695
4370	TMX2-CTNND1	2.85854244232178	2.42848634719849	0.004518397642306	0.017320402420403
4377	SPC24	2.8566198348999	2.8080723285675	0.004580163681601	0.017531634932513
4396	MND1	2.84260177612305	2.65770244598389	0.004777510597281	0.018201723662086
4400	LOC100507346	2.8407289981842	2.46349000930786	0.004784591844763	0.018219910359332
4407	KLRC2	2.83748579025269	3.38124871253967	0.004891222396713	0.018572551970962
4413	SNPH	2.83327603340149	2.277259349823	0.0048906736591	0.018572551970962
4415	SNORD116-15	2.83256053924561	2.66040277481079	0.004896585701995	0.018583645078905
4422	ANKRD7	2.82986974716187	2.74483418464661	0.004985714967797	0.018870508904959
4425	B3GAT2	2.82890963554382	4.36657190322876	0.005033731965321	0.019030961744708
4437	PCDH7	2.82527327537537	2.96905589103699	0.005043572536037	0.019065122739959
4448	MCM3AP-AS1	2.82120776176453	2.01374101638794	0.005049644733801	0.019085030343836
4451	MYCL1	2.81983852386475	2.60075974464417	0.005109269787567	0.019267340262428
4450	MAP3K10	2.82082676887512	2.78215360641479	0.005141150193244	0.019384476834952
4441	MSTN	2.82314205169678	27.4416046142578	0.005151260644434	0.019413326909161
4453	TRPC4	2.81896066665649	3.51765775680542	0.005160608026401	0.019442367061133
4446	SNORA11E	2.82224249839783	26.5715885162354	0.005165260286616	0.019453705700238
4466	BMP2	2.8117938041687	2.00706171989441	0.005191474887159	0.019549328168084
4472	SAMD13	2.80758047103882	2.03664970397949	0.005259689841986	0.019759082251749
4470	TMEM257	2.80941224098206	3.21487784385681	0.005288757064576	0.019855682331836
4482	SNORD116-14	2.80431628227234	2.85225510597229	0.005362849229167	0.020082916496766
4493	FBXO39	2.80049109458923	2.84330248832703	0.00538783343916	0.020166912585325
4495	C11orf65	2.79934144020081	2.4184398651123	0.005399672779303	0.020192169627342
4494	HAVCR1P1	2.80016565322876	2.97173643112183	0.00543762562478	0.020314763493459
4501	GPR87	2.79643583297729	2.55009174346924	0.005470028915961	0.02041649935447
4507	MYOM2	2.79561495780945	2.887775182724	0.005510824011267	0.020549335253602
4504	ASIC2	2.79619002342224	3.17628812789917	0.00552376286403	0.020587859511787
4500	PCDHAC1	2.79657936096191	26.7190475463867	0.005579613738171	0.020786211230312
4506	WNT7A	2.7957227230072	26.8542594909668	0.005593952420179	0.02083307500383
4522	TTBK1	2.78820419311523	2.42601037025452	0.005629032209256	0.02092752423614
4529	ACOX2	2.78371238708496	2.0098192691803	0.005665067414801	0.021041678969261
4520	TTPA	2.78934669494629	4.552659034729	0.005698681804183	0.021143323498415
4524	HABP2	2.78584051132202	5.74111557006836	0.005757516309194	0.021338214880233
4549	LOC100873065	2.77588152885437	2.03378701210022	0.005808794340544	0.021506060871214
4553	NLGN4Y	2.774085521698	3.7178008556366	0.005929886871865	0.02191874226701
4560	SAPCD2	2.76931238174438	2.30567789077759	0.005954529681302	0.021996099505822
4579	ZNF774	2.75679636001587	2.67498159408569	0.00614539158618	0.022584910024866
4592	CORIN	2.75176119804382	2.11509919166565	0.006252287578347	0.022924409223023
4593	NTN4	2.7511785030365	6.68732833862305	0.006386004272661	0.023353234090203
4611	LMO1	2.74275469779968	2.2648069858551	0.006408300392308	0.023423920230278
4602	MAGEE2	2.74726033210754	3.86787343025208	0.006422890115079	0.023466385202186
4618	TICRR	2.74005508422852	2.39479064941406	0.006473816442175	0.023630577323064
4621	BATF2	2.73848009109497	2.26918411254883	0.006485560373869	0.023665277177143
4607	HOXA10	2.74454879760742	27.0050468444824	0.006513603129299	0.023735569803167
4620	FANK1	2.73876523971558	2.96539688110352	0.00653804748151	0.023813654105344
4641	C12orf68	2.72990918159485	2.14702081680298	0.006637856541112	0.024128954885326
4646	FAM154B	2.72703051567078	2.20803761482239	0.006681730172983	0.024273536944369
4648	CHRDL1	2.72654700279236	4.96154880523682	0.006858995334539	0.024856770108794
4660	CHODL	2.71847677230835	2.93538451194763	0.00692518963763	0.025064002032497
4661	ATP6V0E2-AS1	2.71743369102478	2.71989679336548	0.00694683902855	0.025121042630572
4667	SNORD116-19	2.71402215957642	2.21089601516724	0.006967338473625	0.025183637888951
4668	SNORD116-17	2.71402215957642	2.21089601516724	0.006967338473625	0.025183637888951
4674	ZNRF2P1	2.7127251625061	2.02473330497742	0.007021068460274	0.025350766394823
4681	LOC283761	2.709233045578	2.4391233921051	0.007093831570717	0.025566721634815
4671	TMEM196	2.71349215507507	6.79397010803223	0.007135338270769	0.025694716500202
4689	RSPH1	2.70488977432251	2.47349548339844	0.007180160846495	0.025829987886175
4703	DGCR9	2.70051908493042	2.90267562866211	0.007302419693684	0.026194928496835
4705	ZNF663	2.69904780387878	2.85549831390381	0.00733495385141	0.026292442853164
4701	CAMK2N2	2.70099687576294	26.1230583190918	0.00740178503578	0.026479184467224
4719	FREM1	2.69427037239075	2.93425226211548	0.007443150107588	0.026615104687248
4717	ADAMTS16	2.69587421417236	6.26607990264893	0.007511749942338	0.026807791040261
4732	C1orf192	2.68900513648987	3.20892357826233	0.007624260872292	0.027164296483318
4743	APITD1-CORT	2.6829297542572	2.14634609222412	0.007647923533831	0.027224033186403
4744	MAB21L1	2.68283224105835	3.07383370399475	0.007693151284231	0.027360357555301
4759	C11orf93	2.67688322067261	3.34679317474365	0.007825738317335	0.027736112192786
4765	SNAP25-AS1	2.67365288734436	2.41781234741211	0.007858586398361	0.027831710142283
4783	SIX1	2.66822504997253	2.00272846221924	0.007942172620565	0.028081549588104
4766	MYO7B	2.67326641082764	5.55411243438721	0.008016833063165	0.028294845467759
4791	FAXC	2.66330313682556	2.88385844230652	0.008134579837676	0.028663442135554
4801	FAM69B	2.65746593475342	2.48486232757568	0.008277301980786	0.029075511599718
4826	TM6SF2	2.64853048324585	2.04548478126526	0.008443217080363	0.029566238877215
4830	FGF14-IT1	2.64598298072815	2.3604211807251	0.008496387608669	0.029724575137586
4820	LOC100128054	2.64964818954468	4.40227508544922	0.008572081081798	0.029946653761573
4838	ENDOG	2.64241361618042	2.15276050567627	0.008594347328042	0.030006738032431
4836	MCF2L-AS1	2.64285182952881	2.42940258979797	0.008597445142015	0.030009314948136
4842	ETV2	2.64113831520081	3.19346737861633	0.008747326024527	0.030468994737785
4856	FAM138E	2.63653230667114	2.29341101646423	0.008862867517547	0.03081254660511
4863	LAMB4	2.63263511657715	3.19997143745422	0.0089804449519	0.031180125935312
4873	CA10	2.62566995620728	3.08807969093323	0.00907192956354	0.031456261695507
4870	LOC151009	2.62761235237122	3.1124587059021	0.009085078302135	0.031488025265493
4875	PZP	2.62434148788452	2.70456552505493	0.009150386739102	0.03167729615644
4885	MAP3K14-AS1	2.61934232711792	2.53268098831177	0.009240283103468	0.031955810423235
4881	FBXW4P1	2.62036943435669	3.40736150741577	0.009263820057178	0.032009167304787
4893	RAVER2	2.6170449256897	2.43254637718201	0.0092884285182	0.032071179422765
4923	SLC16A11	2.60508131980896	4.90393352508545	0.00973862667992	0.033420618884466
4939	LOC100506207	2.59509634971619	2.33838891983032	0.009856407284167	0.033756342240136
4946	FAM189A1	2.59256386756897	5.20488786697388	0.010095866263694	0.034491661376296
4958	LINC00331	2.58703589439392	3.12874603271484	0.010199514726967	0.034830695764553
4956	AMER3	2.5882625579834	2.43854236602783	0.010202215556701	0.034834896594495
4963	MKRN9P	2.57925486564636	2.22348618507385	0.01030563402977	0.035107039785578
4972	ADPRHL1	2.57567191123962	6.48842859268188	0.010597484816432	0.035941011649773
4977	HS6ST3	2.57449889183044	7.99187040328979	0.010634044684752	0.03605467827126
4986	KLRC4	2.57029104232788	4.19384670257568	0.01073318501152	0.036343991448588
5016	GNA14	2.55344748497009	2.22853779792786	0.01104274941191	0.037237836356847
5014	HOXD4	2.55456900596619	3.03809118270874	0.011133040152922	0.03750493373092
5015	FAM27C	2.55444741249084	2.09183287620544	0.011158876496704	0.037586625241885
5023	TMEM121	2.55067682266235	2.26643753051758	0.011165281362442	0.037602851464637
5010	ESAM	2.55627298355103	4.22894239425659	0.011178654904189	0.03764253910444
5030	MYCN	2.54653549194336	2.99454259872437	0.011363820041832	0.038183533477072
5027	GRB14	2.54780960083008	5.5390739440918	0.011452989368507	0.038431695429733
5041	WDR16	2.54111433029175	2.85096788406372	0.011570656642817	0.038769638314012
5061	MIR3682	2.53315615653992	2.02403950691223	0.011697235953106	0.039138399602383
5056	CYP4F35P	2.5343701839447	3.61689782142639	0.011836887754841	0.039533068719849
5054	PRTG	2.53520607948303	4.31197929382324	0.01185659640691	0.039593309247719
5066	OSBPL10	2.53099608421326	2.56705331802368	0.011889995572808	0.03966233292021
5082	C6orf52	2.52296280860901	2.12848258018494	0.012072921022685	0.04019668362993
5080	CCDC88C	2.52423453330994	2.73491382598877	0.01211454131483	0.040318255667144
5083	LINC00693	2.52278447151184	2.65731239318848	0.012120491590018	0.040326750658243
5089	PTPN5	2.52121949195862	2.33522605895996	0.0121357734305	0.040360562970348
5093	SHANK1	2.51962757110596	4.41529655456543	0.012368507836189	0.040996428296665
5106	SRD5A3-AS1	2.51450610160828	25.9283409118652	0.012569593580074	0.041581479544361
5119	LINC00575	2.50961351394653	3.45300221443176	0.012641738620344	0.041796792429014
5123	PPP1R42	2.50873351097107	3.34580492973328	0.012703886012427	0.041972973091135
5126	SH3GL2	2.50625801086426	2.68333268165588	0.012708091031983	0.041981010346379
5128	SYCE2	2.50586652755737	2.24443292617798	0.01271355525414	0.041993204539054
5131	ABCC6P2	2.50495481491089	3.45432209968567	0.012823685016617	0.042315659418166
5145	CDH24	2.4980320930481	2.27278614044189	0.012955066921564	0.042660046587539
5144	ASPM	2.49813747406006	2.1660852432251	0.012958508432073	0.042665447695592
5143	JPH1	2.4982442855835	2.41102719306946	0.013002566029843	0.0427807721882
5157	ZNF98	2.49389910697937	2.11562490463257	0.013095584374875	0.043027051117116
5162	RHBDL3	2.49051070213318	2.20147156715393	0.01322497803607	0.043404022414072
5160	AQP5	2.49257254600525	25.6365661621094	0.013351953454599	0.043729863042814
5187	LRCH2	2.48292279243469	2.3474452495575	0.013492982573667	0.044112461730832
5172	NOSTRIN	2.48706293106079	4.82526540756226	0.013536476341098	0.044224134981414
5175	KCNB1	2.48615217208862	4.36774492263794	0.013561378617489	0.044293272743222
5189	ADAM11	2.48183536529541	3.40212774276733	0.013674769142941	0.044608260834553
5205	KCNMB2	2.47450137138367	2.85085964202881	0.013935533129512	0.045284269132339
5216	SLC30A10	2.47215819358826	3.603031873703	0.0140081417484	0.045489010892873
5228	TCFL5	2.46623420715332	2.48241949081421	0.0141872946234	0.045969131283884
5227	HCG23	2.466383934021	25.8556442260742	0.014342586772127	0.046428660692168
5245	C9orf170	2.45830011367798	2.21485733985901	0.014454276410578	0.046688120968355
5246	LOC100505768	2.45779418945312	2.32888054847717	0.014478700545707	0.046747887285389
5263	ZNF454	2.45151138305664	2.05267405509949	0.01472336270326	0.047408587410197
5259	BAGE	2.45295691490173	2.26721906661987	0.014747685920572	0.047467548405308
5269	KIAA1549L	2.45023202896118	2.14424252510071	0.014768477888026	0.047515100143409
5280	CASC1	2.44628000259399	2.70218825340271	0.014978051947703	0.048059283921224
5271	CCDC178	2.44935250282288	26.7652549743652	0.015021333163613	0.048191154993002
5286	CKMT1B	2.44373083114624	26.7366008758545	0.01525153651367	0.048843684946292
5295	ZIC4	2.4383237361908	2.18177962303162	0.015283528388356	0.048919682892783
5302	ZNF775	2.43756985664368	3.3314995765686	0.015399278047036	0.049230300961277
5312	STK32C	2.43430423736572	2.3931736946106	0.015486090548564	0.049454434506309
5300	RPE65	2.43772268295288	26.7049160003662	0.015501025322745	0.049495455081497
5322	HOXD10	2.42924547195435	2.42557573318481	0.015625264055069	0.049831695759843
