# Supplementary material for: Quantitative Evaluation of Stem-like Markers of Human Glioblastoma Using Single-Cell RNA Sequencing Datasets
Source: Cancers (Basel). 2023 Mar 2;15(5):1557. doi: 10.3390/cancers15051557 (PMC10001303; doi:10.3390/cancers15051557)
Supplement: Supplementary file 1 [file cancers-15-01557-s001.zip › cancers-2177473-supplementary/28 marker gene lists/sce.MGH106.total1.csv]

index	names	scores	logfoldchanges	pvals	pvals_adj
1	BCAN	9.30960845947266	8.63266563415527	8.42265670203909E-12	1.99499046644498E-07
2	SCG3	8.72093296051025	5.7290620803833	2.7485181181361E-11	3.25507000730859E-07
3	PTPRS	8.37619876861572	4.56465578079224	2.69916976319831E-10	2.13108450037051E-06
5	ABAT	7.7109899520874	4.88374662399292	9.4271415115354E-10	5.3559886280702E-06
6	BEX1	7.62204504013062	6.41113376617432	1.13062328549992E-09	5.3559886280702E-06
4	SEZ6L	7.72430276870728	7.30330276489258	9.27839231752406E-09	3.47796807932582E-05
7	OLIG1	7.28763675689697	5.57606363296509	1.02785512772443E-08	3.47796807932582E-05
10	CRMP1	6.89257621765137	4.65173721313477	1.32140864132734E-08	3.91236063480994E-05
8	CDK6	7.05628108978271	3.92107057571411	1.80980453618657E-08	4.76300336045724E-05
11	LRRN1	6.75585746765137	4.93762016296387	2.71536797359389E-08	6.4316205822545E-05
13	MTSS1	6.67911720275879	4.64717292785645	4.23402587683616E-08	9.11701244715831E-05
12	BSN	6.75260019302368	4.24620294570923	6.90688419616271E-08	0.000136330382559
16	DLGAP1	6.42637586593628	4.58077716827393	7.79411059312195E-08	0.000142008695007
9	SOX11	6.90947389602661	5.50626134872437	8.58076821702554E-08	0.000145174339992
14	MAP2	6.52212190628052	4.33965492248535	1.14058705555158E-07	0.000170550312374
19	PTPRN2	6.34902095794678	4.03694105148315	1.15207506458545E-07	0.000170550312374
22	BEX4	6.07237529754639	5.36801528930664	2.25548431059784E-07	0.00031425530224
23	DSEL	5.95168733596802	3.58839559555054	3.97068165366959E-07	0.000494997713941
25	GRIA2	5.94551563262939	4.19108390808105	3.94169541215344E-07	0.000494997713941
27	MARCKSL1	5.88122606277466	4.88182210922241	4.39152323314548E-07	0.000520088096501
15	FXYD6	6.51117181777954	5.70052146911621	5.89926757196042E-07	0.000665381198616
18	NGFRAP1	6.36218070983887	5.3065938949585	6.80439715682994E-07	0.000732586141167
30	PIK3C2B	5.7440619468689	2.68082571029663	7.12943153371423E-07	0.000734207457859
17	TNR	6.3945746421814	7.34883546829224	9.35731423599423E-07	0.000862239628924
20	TUBB2B	6.22862339019775	5.57025909423828	9.46475992233106E-07	0.000862239628924
28	ATP1A3	5.79507112503052	4.73319864273071	9.08752031521552E-07	0.000862239628924
26	SEZ6	5.89118814468384	5.62049007415771	1.14142797204672E-06	0.001001328257256
32	CORO1C	5.58046436309814	4.19892930984497	1.27074727690289E-06	0.001074961428597
31	DBN1	5.62681198120117	4.72539663314819	1.35786483291704E-06	0.001109047808016
33	DPYSL3	5.55877351760864	3.63047122955322	1.43182772031812E-06	0.001130475712782
21	MYT1	6.13878679275513	6.41619157791138	1.65584026468167E-06	0.001262108981935
29	SOX8	5.75291442871094	5.24710369110107	1.71904392474729E-06	0.001262108981935
35	MAGI1	5.51320362091064	3.60063648223877	1.75840565751281E-06	0.001262108981935
36	CPT1C	5.51217222213745	4.24712228775024	2.39758953129605E-06	0.001622551589665
24	DIRAS2	5.94688320159912	6.73332118988037	2.67028360048621E-06	0.001756898260031
41	ZEB2	5.34723234176636	3.42463898658752	2.87594324458174E-06	0.001841070045707
39	SCD5	5.41026830673218	3.32547688484192	3.50788391352129E-06	0.002077193459392
43	TCEAL4	5.29901647567749	4.4528546333313	3.42931270301155E-06	0.002077193459392
44	PGAP1	5.28105926513672	3.34742426872253	3.409606621299E-06	0.002077193459392
37	CKB	5.4729585647583	5.6135196685791	3.92989379320674E-06	0.002261766809518
47	LMO4	5.24569272994995	3.3191704750061	4.01056345519616E-06	0.002261766809518
38	CNP	5.45952606201172	3.50208282470703	4.24448567519148E-06	0.002338020644246
48	SEMA5A	5.21627712249756	3.04979038238525	4.42982521972865E-06	0.002384655458057
34	ATCAY	5.52993202209473	3.24986743927002	4.69378549359691E-06	0.002429546557822
51	GNG12	5.18763732910156	4.22824239730835	4.71836281600087E-06	0.002429546557822
42	ASCL1	5.31828117370605	5.13088989257812	4.86287603852163E-06	0.00245068259252
45	CHD7	5.25458288192749	3.70514559745789	5.61632318098E-06	0.002714861854381
54	TEAD1	5.15283203125	3.47159361839294	5.54394771245026E-06	0.002714861854381
40	TCF4	5.39105701446533	3.04510855674744	5.90295634362233E-06	0.002766954633045
46	SOX4	5.24889707565308	4.87643909454346	6.18295807290261E-06	0.002766954633045
52	DSCAM	5.16824531555176	3.76703190803528	5.96281212649403E-06	0.002766954633045
55	SPECC1	5.14107084274292	3.52425479888916	6.19136179816684E-06	0.002766954633045
50	BEX2	5.19293260574341	5.64633941650391	7.21878299431205E-06	0.003166372111172
60	WBP5	5.06993770599365	5.18810701370239	7.93100486208053E-06	0.003415523293877
58	MAGED1	5.10080194473267	3.83136701583862	8.34514951660561E-06	0.00352970020447
63	STMN1	5.01456642150879	5.13519144058228	9.07341700248628E-06	0.003770402721419
53	NRXN1	5.1629376411438	4.48964786529541	1.01268780845148E-05	0.004080525609855
64	HIPK2	4.96981143951416	2.62589764595032	1.01642747184599E-05	0.004080525609855
66	TUBB3	4.93457412719727	5.40768241882324	1.15240619928778E-05	0.004549315539388
67	FSCN1	4.92248392105103	3.02552151679993	1.2033499774254E-05	0.004597185091177
68	ZFHX4	4.91456508636475	2.82358121871948	1.18797987892125E-05	0.004597185091177
57	KIF1B	5.10858297348022	2.79649782180786	1.27064803917786E-05	0.004777233246979
61	CELSR3	5.06413173675537	4.23110771179199	1.45616343233057E-05	0.005350958765648
65	TCF12	4.94112062454224	3.7402286529541	1.4684299576422E-05	0.005350958765648
49	TUBA1A	5.21391487121582	5.14445018768311	1.57199581592424E-05	0.005557357148654
62	FIBP	5.03865909576416	3.72106027603149	1.55547478810193E-05	0.005557357148654
56	NOVA1	5.11560821533203	3.52242946624756	1.69164115601088E-05	0.005806987307431
59	UNC13A	5.09531593322754	4.64292192459106	1.78272325765611E-05	0.005813824394385
73	DVL3	4.80978441238403	3.06053018569946	1.79181449290755E-05	0.005813824394385
74	LIMA1	4.80280828475952	3.76035237312317	1.78317836683077E-05	0.005813824394385
75	PCBP4	4.80082750320435	3.99709248542786	1.78900147712062E-05	0.005813824394385
72	SOX2-OT	4.81391525268555	3.77627849578857	1.98393981395119E-05	0.006350216004493
71	NFIA	4.85108041763306	2.94595670700073	2.13087766321611E-05	0.006729595777458
76	NCAM1	4.75152826309204	3.21090054512024	2.19836516421623E-05	0.006851378589424
79	MAGI2	4.72333431243896	3.04789257049561	2.24546974902877E-05	0.006907298243571
78	LDLRAD3	4.72528648376465	3.88611602783203	2.38141814458714E-05	0.007231573099063
70	CTTNBP2	4.86765241622925	4.6039400100708	2.62987621873056E-05	0.007717820964182
83	RTKN	4.67070913314819	3.50740265846252	2.63929535632334E-05	0.007717820964182
69	WASF1	4.88586044311523	4.59638357162476	3.02831297790544E-05	0.008642002553574
88	PFN2	4.63187503814697	4.87917613983154	3.01067668019777E-05	0.008642002553574
87	TRO	4.63566112518311	3.78680348396301	3.06869154466602E-05	0.008652979515114
86	NUPL2	4.63928318023682	3.8119535446167	3.21795795037369E-05	0.008967123766182
89	ACHE	4.62132787704468	3.69409108161926	3.32216349577246E-05	0.009149856344287
90	LHFPL3	4.61856555938721	4.48562049865723	3.79353975920716E-05	0.010328021004205
81	CBX5	4.70297241210938	2.65004849433899	3.84501476188962E-05	0.010349206778422
82	ST8SIA5	4.6939959526062	4.42160415649414	3.90320217626741E-05	0.010387780533379
93	RASSF2	4.57446956634521	3.26019620895386	4.1926002384152E-05	0.011000577181976
97	GNAO1	4.53066396713257	2.78742456436157	4.25192142002879E-05	0.011000577181976
96	MMP2	4.5388822555542	4.01785326004028	4.40086813580491E-05	0.011208490609105
100	SOGA1	4.49517726898193	2.98058772087097	4.68488427953563E-05	0.011804911600541
101	PSAT1	4.48279333114624	4.83806324005127	4.92198832443047E-05	0.012191500126771
102	REV3L	4.47836780548096	2.74506258964539	4.94124804597659E-05	0.012191500126771
105	SHISA4	4.44930076599121	3.34473824501038	5.43037215273465E-05	0.013226240353957
85	EFS	4.6566948890686	4.0125846862793	5.64088110938922E-05	0.013360990995699
92	GOLIM4	4.57922554016113	3.22347164154053	5.6056070156789E-05	0.013360990995699
77	AP3B2	4.73474597930908	5.55415487289429	5.89652613773178E-05	0.013372790601827
80	PCDHGC3	4.71624994277954	3.76293969154358	5.87607117278164E-05	0.013372790601827
91	FAM127A	4.61303329467773	3.22993993759155	6.04107318414046E-05	0.013372790601827
98	GTF2I	4.52911806106567	3.1614351272583	5.80289935541934E-05	0.013372790601827
109	SLC35F1	4.438148021698	3.19973921775818	5.76639700929782E-05	0.013372790601827
110	UBXN7	4.43694734573364	3.40933513641357	5.96423490434915E-05	0.013372790601827
111	GAL3ST4	4.42866849899292	3.65708875656128	6.1539808415057E-05	0.013496591686287
95	THY1	4.54791069030762	5.13164758682251	6.49823791806809E-05	0.013943305829912
112	SREBF2	4.42020416259766	2.75242352485657	6.45567816685447E-05	0.013943305829912
114	ZMAT3	4.40148639678955	2.76622486114502	6.53426896529703E-05	0.013943305829912
116	ASIC4	4.39177846908569	3.53244233131409	6.74446911522057E-05	0.014263347809207
103	RAF1	4.45492792129517	3.4338846206665	7.17932515175494E-05	0.015039501320014
119	NME6	4.36220979690552	3.3124258518219	7.23846639568326E-05	0.015039501320014
121	SEPT8	4.35366916656494	3.38482999801636	7.41625175948486E-05	0.015274899058709
120	NOTCH1	4.3546085357666	2.51067471504211	7.6903313807267E-05	0.0155960051402
122	ROBO2	4.35228252410889	3.30345058441162	7.70384447100965E-05	0.0155960051402
84	GPM6A	4.66703462600708	4.16325616836548	7.84398813507806E-05	0.015745144319276
104	SLC6A1	4.45292234420776	4.45489311218262	7.97875285390637E-05	0.015881070596439
107	MASP1	4.43963003158569	4.06711769104004	8.17960949080098E-05	0.016145185866593
115	LUC7L	4.39424419403076	3.06195640563965	8.2527828028548E-05	0.016154314594644
125	POGZ	4.33028888702393	2.39018487930298	8.32063826963834E-05	0.016154314594644
113	PHYHIPL	4.40199279785156	4.49469614028931	8.93214332429651E-05	0.017061834417684
123	FAM212B	4.34155178070068	3.28614902496338	8.8718556695011E-05	0.017061834417684
131	NREP	4.28668546676636	3.7028660774231	9.22063855276465E-05	0.017314552879356
132	CCDC144B	4.28440189361572	2.49982452392578	9.28374658312158E-05	0.017314552879356
99	ANKRD20A12P	4.5033164024353	4.66645622253418	9.55849440694787E-05	0.017687695197107
128	TRAF4	4.30619335174561	3.16964673995972	9.92030510010934E-05	0.018121490627602
108	CNTN1	4.43949794769287	4.8047947883606	0.000100959100831	0.01825140026864
118	GPC2	4.38906049728394	4.34963798522949	0.000101713452481	0.01825140026864
129	FAM110B	4.3018045425415	3.67252492904663	0.000102600835884	0.018272206005572
133	FAIM2	4.28358745574951	3.33628439903259	0.00010531596654	0.018615775995996
124	MATN2	4.33253908157349	4.3762526512146	0.000109793172951	0.019121772753757
137	CUX1	4.25860166549683	2.57568144798279	0.000109293232047	0.019121772753757
117	NCBP2	4.38944387435913	3.57149028778076	0.000111581986705	0.019291466694183
135	PIP5K1A	4.27035856246948	2.99159121513367	0.000115986477991	0.019679094829406
139	TSPAN7	4.22977828979492	4.2029824256897	0.000115046957966	0.019679094829406
143	TRIM24	4.210768699646	3.17810821533203	0.00011807788021	0.01983540901169
130	APC2	4.29773044586182	3.51403784751892	0.000128416514834	0.021270444548034
145	ZNF532	4.19262647628784	3.0085437297821	0.000127987498521	0.021270444548034
138	PEG3	4.24408006668091	3.63892579078674	0.000134311869767	0.022092437134086
136	LOC100128252	4.26958560943604	3.25149345397949	0.000140429920082	0.022939469565926
134	ZNF711	4.2797703742981	4.64675521850586	0.000145268167163	0.023399728600296
152	TOP2B	4.14086818695068	3.03089332580566	0.000146211256981	0.023399728600296
150	GRIA3	4.14657402038574	3.28246665000916	0.000147206097126	0.023400829641141
155	DPP6	4.13142490386963	3.31544160842896	0.000158500008284	0.024378124650769
156	TRAF3IP2-AS1	4.12891101837158	3.01304769515991	0.000157685874035	0.024378124650769
146	ACAP3	4.17004156112671	3.67048025131226	0.000161237117181	0.024639111984163
126	SUB1	4.31803274154663	2.90455675125122	0.000166118701562	0.025222356187141
153	PBX1	4.13842105865479	3.13816332817078	0.0001685346922	0.025426195665237
144	GRIK3	4.19735288619995	3.53087258338928	0.000170545288581	0.025566681679285
127	ILF3	4.31074237823486	2.23387694358826	0.00017327141679	0.025704286698481
141	DDR1	4.22335529327393	2.72587537765503	0.000175804038046	0.025704286698481
161	C12orf76	4.08611583709717	3.77854442596436	0.000175279948817	0.025704286698481
160	ARHGEF2	4.08652114868164	2.72514224052429	0.000181299761972	0.026345191178317
147	ITGB8	4.15251731872559	3.16177177429199	0.000195993791993	0.028250581869184
148	NAALADL2	4.15136289596558	3.64048886299133	0.000197963207802	0.028250581869184
167	LRRTM2	4.04803943634033	3.30791330337524	0.000197990230106	0.028250581869184
140	CTNNB1	4.22760105133057	2.70348834991455	0.000204685227055	0.028687421822644
169	PPIEL	4.03468561172485	2.32948708534241	0.000204637429514	0.028687421822644
162	IP6K2	4.06727027893066	3.56702661514282	0.000207228369353	0.028721242441593
170	SPATA6	4.03357696533203	3.04325270652771	0.000207351703855	0.028721242441593
158	CDK2AP1	4.09880924224854	3.68075609207153	0.000214076616941	0.029480341563208
173	CREB5	4.02828168869019	3.09257745742798	0.000219079239093	0.029811352907618
177	SRGAP1	4.01503372192383	2.55258679389954	0.000220023711931	0.029811352907618
165	ZNF664	4.05013084411621	2.72782421112061	0.00023261961278	0.031305841751801
184	RBM4B	3.99242281913757	3.34423923492432	0.00024010599564	0.032130794422262
151	YWHAG	4.14526271820068	2.25167512893677	0.000245709726076	0.032513299284026
172	ZNF286A	4.03230953216553	2.931401014328	0.0002449167083	0.032513299284026
188	RAB31	3.97336673736572	3.44880199432373	0.000248971410217	0.032580866422102
190	YBX1	3.97269916534424	3.00739812850952	0.000248249305156	0.032580866422102
189	STMN3	3.97306966781616	2.73278474807739	0.000251865807702	0.032778535830917
180	KCNJ10	4.00893211364746	3.5076265335083	0.000258985584871	0.03333876393067
168	CPXM1	4.03758382797241	4.02397108078003	0.000263232624948	0.033702313267633
182	CLEC18B	4.00383996963501	3.85903787612915	0.000266368930318	0.03392050797589
166	TTC3	4.04896020889282	2.24894094467163	0.000271238367692	0.034355892925922
181	QKI	4.0077657699585	2.13460063934326	0.000273225942667	0.034423562117111
195	TENM1	3.9519031047821	2.46006751060486	0.000276576720685	0.034432978139613
201	TANC1	3.93982195854187	2.52337503433228	0.000277661860368	0.034432978139613
163	RSF1	4.05929660797119	2.37551379203796	0.000282143664191	0.034447705309411
191	SUGP2	3.97269248962402	2.37974572181702	0.000281647513291	0.034447705309411
200	AGAP3	3.94185638427734	3.14706015586853	0.000281021561245	0.034447705309411
154	SEPT3	4.13594675064087	4.80152940750122	0.000288338782584	0.034498174781295
205	NLGN1	3.93149566650391	2.8727400302887	0.000288382952237	0.034498174781295
206	SCG2	3.92782354354858	3.84572815895081	0.000286274947612	0.034498174781295
207	PARN	3.92680382728577	3.07846426963806	0.000287090293051	0.034498174781295
192	GSK3B	3.97234106063843	3.01543354988098	0.000293212507383	0.034899655526951
185	AP1S2	3.98606252670288	3.81077122688293	0.000295697231414	0.035019423116324
174	TUBB	4.0260968208313	3.4547393321991	0.000299589420144	0.035129084185783
157	DLL3	4.10705947875977	5.63003396987915	0.000307389334901	0.035342264001392
171	CDH4	4.03338956832886	3.63319659233093	0.000307976754117	0.035342264001392
178	PDGFRA	4.01464748382568	3.97832775115967	0.000310522120062	0.035342264001392
196	HSBP1	3.9516658782959	3.42079901695251	0.000314836515422	0.035342264001392
198	TSC22D1	3.94406461715698	3.75150728225708	0.000313465563077	0.035342264001392
211	MEST	3.90317392349243	3.92703413963318	0.000311869819502	0.035342264001392
213	CLIP3	3.90126204490662	2.54758143424988	0.000313121290767	0.035342264001392
212	ZNF608	3.90234851837158	2.73258399963379	0.000317703517248	0.035495875044987
208	ZNF362	3.9136815071106	2.69674944877625	0.000324411679904	0.036075188029093
202	BTRC	3.93745183944702	3.58323884010315	0.000330920723913	0.036456689612102
210	AIF1L	3.9081723690033	3.62825274467468	0.000330640247022	0.036456689612102
159	ATP6V0E2	4.09380626678467	3.1452054977417	0.000340485742553	0.03682069608626
186	NGRN	3.98556447029114	3.37273788452148	0.000341997514945	0.03682069608626
214	LOC100506421	3.90036535263062	3.08570909500122	0.000337123472412	0.03682069608626
217	MYO10	3.87747550010681	2.46460700035095	0.000337349398313	0.03682069608626
220	IDH1	3.87079572677612	3.81760883331299	0.000341298773231	0.03682069608626
183	PTPRZ1	4.00163173675537	4.14634847640991	0.000349653437011	0.037351597921913
216	LPPR4	3.8932318687439	3.46173167228699	0.000350082527175	0.037351597921913
223	KCTD20	3.86258816719055	2.63721108436584	0.000352168723627	0.037405687837756
149	DSCAML1	4.14880704879761	5.84555625915527	0.000354317236442	0.037465884206995
218	BMP7	3.87635326385498	2.69886612892151	0.000368876379899	0.038489893983678
164	CSMD1	4.05394124984741	5.22764730453491	0.000373551494985	0.038546981999499
215	MAPT	3.89445066452026	3.20110297203064	0.000371918369494	0.038546981999499
176	GDI1	4.01612949371338	2.37740612030029	0.000376634194925	0.038618863813786
194	EXOC4	3.9578161239624	2.8224618434906	0.000389420750157	0.039757844345721
228	NPDC1	3.85160326957703	3.43043994903564	0.000396861607224	0.040011209636618
231	PER3	3.83009433746338	2.98680710792542	0.000394401326304	0.040011209636618
233	LMF1	3.82250428199768	2.89767408370972	0.000396970120096	0.040011209636618
203	RNPS1	3.93463373184204	2.75013709068298	0.000405475502842	0.040675796187099
234	CEP170	3.81639122962952	2.58114695549011	0.000406998382857	0.040675796187099
222	SNTG1	3.86272931098938	3.47524428367615	0.000410761826873	0.040722964840665
237	DHX30	3.81410503387451	2.63214778900146	0.00041090891653	0.040722964840665
232	PLXNB1	3.82953691482544	3.04414963722229	0.000413165517498	0.040768130812782
238	TNFRSF21	3.8113751411438	3.3171854019165	0.000414807039005	0.040768130812782
236	LPHN1	3.81428050994873	2.29349541664124	0.000421517935539	0.041133958945386
239	TIA1	3.81053829193115	2.8104248046875	0.000422002534144	0.041133958945386
197	DCX	3.95019602775574	4.43247652053833	0.000426171122147	0.041201180404769
244	SCHIP1	3.7920298576355	3.90550017356873	0.000436125653068	0.04180506785757
246	SMA4	3.78797745704651	2.99816632270813	0.000439477408449	0.04180506785757
242	BAZ2B	3.79923677444458	2.48840260505676	0.000449096064276	0.042379638957915
249	LOC100216545	3.77659821510315	2.69813585281372	0.000455134552177	0.042779035725669
248	CLASP2	3.7770037651062	2.46140289306641	0.000459282421642	0.042828989917395
241	TPD52L2	3.80324149131775	2.98896265029907	0.000464217213589	0.043119407533589
251	TBC1D14	3.7703070640564	3.16871023178101	0.00046691938259	0.043200986312586
253	TP53I13	3.76337862014771	3.31579113006592	0.000475787229462	0.043850180221935
221	FEZ1	3.86864185333252	3.3921971321106	0.000493479496052	0.044711645399158
224	SOX5	3.8606743812561	3.56483793258667	0.000503976985058	0.044711645399158
235	DYNC1LI2	3.81475067138672	2.44605731964111	0.000490988883633	0.044711645399158
250	B3GAT1	3.77187776565552	2.92436480522156	0.000504361455256	0.044711645399158
254	ING4	3.7541139125824	3.41894030570984	0.000487623243028	0.044711645399158
255	IGSF11	3.75333905220032	2.93029689788818	0.000493163916657	0.044711645399158
257	COL16A1	3.75075721740723	2.9782862663269	0.000499101599505	0.044711645399158
258	SLC22A17	3.75051188468933	2.75980091094971	0.000503492277381	0.044711645399158
259	RNF123	3.74991512298584	2.69491958618164	0.000496683200197	0.044711645399158
261	WSCD1	3.74632573127747	2.86806678771973	0.000502344038848	0.044711645399158
264	ARHGAP21	3.73473882675171	2.53367757797241	0.000523353618193	0.045981959851058
265	TCTA	3.73459148406982	2.56141996383667	0.000526238071461	0.045981959851058
266	C3orf70	3.7339985370636	2.94539546966553	0.000538868462188	0.046753254195513
204	NCAN	3.93398022651672	5.94979190826416	0.00054644347198	0.047134540287488
247	FAM86A	3.78169727325439	3.55427217483521	0.000551103720457	0.047134540287488
267	ANKRD17	3.73218011856079	2.23581695556641	0.000551222986559	0.047134540287488
274	CSNK1G3	3.71692728996277	3.03302383422852	0.000548681341909	0.047134540287488
275	RGS12	3.70790648460388	2.73200368881226	0.00056463576085	0.048107779249996
219	FBN3	3.87610626220703	4.93882369995117	0.000571518862934	0.048519698162887
278	IGSF3	3.70264649391174	2.6704626083374	0.000574422637689	0.04859205212968
230	HERC2P2	3.83574724197388	2.15443325042725	0.000581841856056	0.04904450605884
245	MEG3	3.79025197029114	2.81303715705872	0.000584877229992	0.049125539253828
