# Supplementary material for: Quantitative Evaluation of Stem-like Markers of Human Glioblastoma Using Single-Cell RNA Sequencing Datasets
Source: Cancers (Basel). 2023 Mar 2;15(5):1557. doi: 10.3390/cancers15051557 (PMC10001303; doi:10.3390/cancers15051557)
Supplement: Supplementary file 1 [file cancers-15-01557-s001.zip › cancers-2177473-supplementary/28 marker gene lists/sce.MGH110.total4.csv]

index	names	scores	logfoldchanges	pvals	pvals_adj
3	LRP1	15.6765213012695	2.88370656967163	3.58366930119635E-44	4.24413955340684E-40
4	TRIO	15.4364204406738	3.03568315505981	6.34093145150474E-43	5.00637674534471E-39
2	GAD1	15.6928586959839	4.99667644500732	7.31081715357965E-42	4.32910037749219E-38
1	PTPRZ1	16.039098739624	5.07202911376953	2.40878484276289E-41	1.14108955571364E-37
8	SOX6	14.5750436782837	3.16745233535767	8.42054561869845E-40	3.32415072540819E-36
7	PHLDA1	14.6396331787109	4.09271430969238	6.46397274838103E-39	2.18722369311647E-35
9	SOX4	14.2086782455444	3.66778206825256	2.60638305028319E-38	7.71684861612594E-35
6	GPM6A	14.7513008117676	5.07923936843872	1.52859836935017E-37	4.02293121960313E-34
5	MAP2	14.8067188262939	4.1507453918457	3.14455748548079E-37	7.44819886010979E-34
10	BCAN	14.0797777175903	4.72433757781982	2.04293856121191E-36	4.39900388735138E-33
13	CCDC50	13.6478729248047	3.16653084754944	1.53024311488888E-35	3.02044486827149E-32
11	PDGFRA	14.0182437896729	4.68289709091187	2.04442162350015E-35	3.72493619801728E-32
14	ATCAY	13.3804149627686	2.76337695121765	1.15942914932574E-34	1.96158848792353E-31
12	FXYD6	13.8744316101074	4.37232542037964	1.69688972593989E-34	2.67950200324082E-31
16	STMN2	13.1731472015381	3.8437397480011	7.45725843135655E-34	1.0390154306183E-30
17	MAGED4B	13.0686149597168	2.04702806472778	1.95859253845635E-33	2.5772901592154E-30
15	CNTN1	13.1939735412598	4.25714254379272	1.29615008493473E-32	1.61582162693495E-29
18	LHFPL3	12.9930219650269	4.06256151199341	2.84580703086162E-32	3.37028926664941E-29
20	SMOC1	12.3587160110474	3.14366102218628	1.48223110458739E-30	1.52644025840247E-27
21	SEMA5A	12.287823677063	2.58162832260132	3.55348822185047E-30	3.50699675094793E-27
23	TUBB3	12.2345838546753	3.98551559448242	9.11387156320407E-30	8.63484647384206E-27
24	GPR56	12.1314239501953	3.1764280796051	4.25376704837074E-29	3.25015246153901E-26
22	FHL1	12.2550497055054	4.13174390792847	7.28530501595668E-29	5.22908286690757E-26
25	SEZ6L	11.9251489639282	3.22401595115662	9.7769337823827E-29	6.81107216380931E-26
26	SCG3	11.7914190292358	3.22699093818665	4.87392439851089E-28	2.62372212052566E-25
28	NEK6	11.5902414321899	3.41162657737732	3.21662969069661E-27	1.33665071673403E-24
31	GAP43	11.4432382583618	3.90510988235474	6.9654244025288E-27	2.74971737330495E-24
30	NCAN	11.4649362564087	2.87041163444519	7.30211053729311E-27	2.83537360961188E-24
33	C1orf61	11.1215267181396	3.26700186729431	3.83095324467411E-25	9.86303897319033E-23
40	DPYSL3	10.8961334228516	2.91409182548523	1.38839436279661E-24	3.25599097794065E-22
37	PTN	10.9965372085571	2.98847532272339	1.73246323852302E-24	3.94568502573617E-22
44	ETV1	10.7812976837158	2.94651651382446	2.83165948172272E-24	6.12839622507559E-22
43	TSC22D1	10.8088989257812	3.41206407546997	3.67824634624897E-24	7.81338287200162E-22
45	FABP7	10.6490335464478	3.84033393859863	7.37618553251834E-24	1.48061297053584E-21
36	TUBB2B	11.0280742645264	3.36895155906677	9.77772937547759E-24	1.8828886015249E-21
47	TCF12	10.5468702316284	2.59204649925232	2.0972651492869E-23	3.88092361921949E-21
49	DCHS1	10.2681522369385	2.17701053619385	2.96656163665634E-22	4.87958186985014E-20
51	DCX	10.1412858963013	2.45905065536499	6.51387024660838E-22	1.03548678296085E-19
52	LOC100129034	10.1269731521606	2.36240482330322	6.73528858589391E-22	1.06354696963655E-19
54	LUZP2	10.0424165725708	2.52283143997192	1.40163172240571E-21	2.06205273148457E-19
53	EGR1	10.0809392929077	2.8793785572052	1.61238042305761E-21	2.34299648469586E-19
50	NAP1L1	10.1598520278931	2.21753072738647	2.12967792380953E-21	3.02057193433249E-19
61	ITM2C	9.78415203094482	2.6247341632843	1.08670097159829E-20	1.39889126159115E-18
58	SCN3A	9.86637687683105	2.59786510467529	1.17089192771704E-20	1.48308803208053E-18
62	TRIB2	9.75988864898682	2.97951579093933	1.32976870099918E-20	1.67536709850354E-18
64	NXPH1	9.73511981964111	3.39706182479858	1.61660590120814E-20	2.01531196715874E-18
63	REV3L	9.73666858673096	2.21910667419434	1.66187820968581E-20	2.06090299867111E-18
60	ATP1B2	9.84078121185303	2.60215210914612	4.6082260564277E-20	5.32441182305105E-18
66	CSPG4	9.54783344268799	2.43696904182434	7.55061346777307E-20	8.55712108122837E-18
68	ID2	9.52548789978027	3.5963077545166	1.06540347016377E-19	1.18474866639902E-17
70	TIMP1	9.46698951721191	3.11750984191895	1.42870893867866E-19	1.51750672293913E-17
67	NME1-NME2	9.52667427062988	3.48323082923889	1.5030152142075E-19	1.58930439123745E-17
69	ASTN1	9.49282073974609	2.49678349494934	1.54657417896093E-19	1.62809582234971E-17
71	GRIA2	9.44119167327881	2.29305791854858	1.83649771614029E-19	1.90786337300434E-17
72	DLGAP1	9.42025566101074	2.30480432510376	2.52069759463505E-19	2.56512462069217E-17
75	CELF2	9.31168079376221	2.23037362098694	4.95691520378374E-19	4.93317199650511E-17
74	ANTXR1	9.316330909729	2.3562433719635	5.3603925256449E-19	5.3123957055408E-17
76	PCDHGC3	9.30969333648682	2.63333034515381	6.08189755746226E-19	5.95272006388641E-17
79	CAPN5	9.27114582061768	2.64120626449585	6.97085542271905E-19	6.7392523078581E-17
80	VCAN	9.27062320709229	2.47976016998291	7.66851183041231E-19	7.32404722641717E-17
81	LINC00643	9.19933795928955	2.63922309875488	1.2120466511699E-18	1.11706369570468E-16
86	TMEM59L	9.10035514831543	2.50734543800354	2.72338217554806E-18	2.39799368810525E-16
85	H1F0	9.10948371887207	2.81885504722595	3.6083645951548E-18	3.11925999273126E-16
83	GFAP	9.14112854003906	3.56669926643372	5.6785168192441E-18	4.70284438393762E-16
89	SOX9	8.99259567260742	2.53545808792114	7.49173987181546E-18	6.07349546458853E-16
97	MMP16	8.82723045349121	2.12324142456055	2.17156719791366E-17	1.62257856939378E-15
101	RAB31	8.7234058380127	2.19141030311584	5.16002532209026E-17	3.7149045525541E-15
99	SLC38A1	8.73861789703369	2.13663625717163	6.20563097763632E-17	4.40079566875131E-15
102	TAF7	8.70935249328613	2.36148142814636	7.49524295153353E-17	5.25243563757465E-15
100	HN1	8.72828388214111	2.90958499908447	9.33604028653164E-17	6.52311062615895E-15
104	PCDH11X	8.64554023742676	2.33837032318115	9.72477092009143E-17	6.77473305921428E-15
106	MAGED1	8.62170124053955	2.248366355896	1.06947001978305E-16	7.4068616633279E-15
108	SOX5	8.61095714569092	2.06035709381104	1.15655878480592E-16	7.98666220901252E-15
107	SEL1L3	8.61737442016602	2.50008821487427	1.35838452080999E-16	9.27224661668741E-15
110	LINC00461	8.58763790130615	2.68240928649902	1.79842595257096E-16	1.20331969244621E-14
105	CADM3	8.62794303894043	2.36046195030212	2.19793353475429E-16	1.4501463427351E-14
113	LRRC4C	8.51148128509521	2.25257682800293	2.49293480219208E-16	1.63566907824714E-14
116	GABBR1	8.45347690582275	2.19410800933838	5.06778735098291E-16	3.20094963187683E-14
127	CRMP1	8.29441452026367	2.4619414806366	1.1733570775136E-15	7.00053796926626E-14
122	C1QL1	8.37968444824219	2.50846576690674	1.52534379833775E-15	8.94289435827424E-14
129	SLITRK3	8.2633228302002	2.15994739532471	1.71935741754231E-15	9.98154406664393E-14
132	ZEB1	8.20953941345215	2.27725839614868	2.33208178368479E-15	1.32147581646789E-13
135	BAALC	8.16314029693604	2.33165526390076	3.04964300898511E-15	1.69165911734945E-13
124	COL6A1	8.3355884552002	3.51881718635559	3.44925846283196E-15	1.89557159978278E-13
136	PCDHGC4	8.11322498321533	2.20102500915527	4.45645721615115E-15	2.41546099820952E-13
140	TNR	8.00498199462891	2.26857328414917	1.01329975925596E-14	5.27494903246961E-13
138	PRDX2	8.01967430114746	2.03627848625183	1.21101618696233E-14	6.23568030530213E-13
144	CALCRL	7.94288921356201	2.20754718780518	1.48616807566727E-14	7.60288920955832E-13
143	PCDHB7	7.95674562454224	2.4833607673645	1.79839027270506E-14	9.04387940536987E-13
148	BEX1	7.87751293182373	2.51656270027161	2.81511515909939E-14	1.36917490058374E-12
149	DBN1	7.8368968963623	2.27160024642944	3.26670741818286E-14	1.58231558092186E-12
150	TSPAN6	7.82062005996704	2.90687656402588	5.16908681479735E-14	2.46348069004608E-12
158	NETO1	7.68973255157471	2.03999423980713	9.35407728426049E-14	4.27723309951726E-12
156	TSPAN11	7.70222187042236	2.01047778129578	9.59385383393074E-14	4.37842046070296E-12
157	PCDHB8	7.69491147994995	2.39506506919861	9.7924520894317E-14	4.45190057946793E-12
154	NTRK3	7.7072172164917	2.36421060562134	9.84048194672179E-14	4.46516581206997E-12
159	RHOC	7.66819190979004	2.47403001785278	1.05744385339377E-13	4.77078383075903E-12
161	FAM105A	7.61892604827881	2.21130228042603	1.50906609454576E-13	6.63149156130071E-12
162	PID1	7.59041118621826	2.35158467292786	1.78943939665778E-13	7.7912980789037E-12
167	MIR100HG	7.5601110458374	2.46831083297729	2.25562186259871E-13	9.71393807954782E-12
169	ASCL1	7.54756784439087	2.21656894683838	2.33729367174527E-13	1.00110556797393E-11
170	RCN1	7.53116130828857	2.42070055007935	2.61443738414572E-13	1.107791840445E-11
174	MLLT11	7.5091757774353	2.26965665817261	3.17717236325166E-13	1.32723993996435E-11
173	RAPGEF4	7.51574277877808	2.4234025478363	3.22235026116547E-13	1.34374275151347E-11
171	ZNF154	7.52577781677246	2.89089941978455	4.79890223949043E-13	1.95977238697535E-11
176	ACLY	7.44388151168823	2.01019835472107	4.79413082278905E-13	1.95977238697535E-11
172	CSRNP3	7.52199697494507	2.648756980896	5.75502964721223E-13	2.32404382297294E-11
181	CST3	7.38429403305054	2.46047639846802	7.21360913522797E-13	2.88617476312516E-11
183	CCND2	7.37784576416016	2.22418594360352	7.44077790713073E-13	2.97204494954972E-11
178	KDM5B	7.42992782592773	2.2762086391449	7.54828898582168E-13	3.00485332635584E-11
180	PFKM	7.38436317443848	2.33781790733337	7.54166598696682E-13	3.00485332635584E-11
184	RCN2	7.36411190032959	2.2778000831604	8.89024488230629E-13	3.50957233803845E-11
191	FIP1L1	7.26993417739868	2.11269593238831	1.53788629001902E-12	5.86576081568283E-11
192	PCDHB15	7.26955318450928	2.44306349754333	2.00362622001109E-12	7.49729710066077E-11
195	LIMA1	7.20384836196899	2.04721450805664	2.38667145347221E-12	8.84674492127429E-11
205	SNHG16	7.05636405944824	2.14044141769409	6.45835448443556E-12	2.26290805204646E-10
201	TRPM8	7.07282114028931	2.59150433540344	8.50209832290927E-12	2.93130568961323E-10
210	LINC00673	6.98369550704956	2.08237195014954	1.01275998741778E-11	3.47152432155971E-10
206	PIPOX	7.05368852615356	2.73015379905701	1.11507731929111E-11	3.81121520703164E-10
215	IER2	6.93679237365723	2.32953572273254	1.42858583405807E-11	4.82015442528482E-10
212	SLC4A3	6.9664568901062	2.25669026374817	1.61835783772932E-11	5.42184211378454E-10
217	ZNF254	6.90247249603271	2.2185263633728	1.99842272571569E-11	6.59256834001417E-10
216	WLS	6.90753889083862	2.3970057964325	2.02815232013342E-11	6.68133739286234E-10
220	FGF14	6.87665128707886	2.07365250587463	2.13454203937953E-11	7.01231106029729E-10
239	DLL3	6.75085878372192	2.58982515335083	6.30736244211904E-11	1.94059194995526E-09
243	PLAT	6.67119312286377	2.40638160705566	7.45250128707447E-11	2.28356979929684E-09
249	SLC1A1	6.5901927947998	2.03629589080811	1.3579174038573E-10	4.02548581073393E-09
250	MT1F	6.58815908432007	2.58170771598816	1.52390317749029E-10	4.50064472095198E-09
255	RBP1	6.53601694107056	2.00166201591492	1.66151246058222E-10	4.88876821631682E-09
256	RIT2	6.52792072296143	2.40428113937378	1.92686255852031E-10	5.61373512436802E-09
258	AGT	6.50740575790405	2.66349577903748	2.47408340177573E-10	7.11178876874515E-09
273	CCND1	6.43084621429443	2.12648725509644	3.1390927925131E-10	8.89384591907478E-09
278	GSTM2	6.39871215820312	2.08334803581238	3.94476852034568E-10	1.0979528457451E-08
281	ABR	6.37736463546753	2.12107229232788	5.45121780319067E-10	1.48581754759924E-08
280	PCDHGA2	6.37794065475464	2.43507480621338	6.00694014766279E-10	1.62978676217114E-08
294	CSGALNACT1	6.26547241210938	2.01288628578186	8.88195036278903E-10	2.36114339273873E-08
296	TMEM255A	6.25872564315796	2.05952262878418	9.482072081627E-10	2.51221878440064E-08
285	PCDHB11	6.35198450088501	3.18406963348389	9.95149844682978E-10	2.63070527021886E-08
297	PCDHGB3	6.25811719894409	2.15175223350525	1.04263803833081E-09	2.73463558897527E-08
290	CITED1	6.33040380477905	4.02904462814331	1.05502522420808E-09	2.75820391397269E-08
301	NUDT11	6.20186328887939	2.13751339912415	1.26694380648022E-09	3.30858114666928E-08
299	SULT1C4	6.20781183242798	2.42380905151367	1.52594477294531E-09	3.93720347407218E-08
308	PLEC	6.16784334182739	2.12797594070435	2.0593290304095E-09	5.20568488946418E-08
318	TIMP4	6.1062479019165	2.04018998146057	2.21730553814206E-09	5.57527589983362E-08
319	EHD3	6.10345268249512	2.04319715499878	2.47849770611672E-09	6.17954701758744E-08
314	GAL3ST3	6.12335920333862	2.4138605594635	2.81027045338593E-09	6.95549278567389E-08
335	GPR17	5.95964670181274	2.70302939414978	6.64658399006626E-09	1.55872265731395E-07
341	ARMCX1	5.89451360702515	2.03323912620544	7.39263598226836E-09	1.72514261946806E-07
340	LRRC49	5.89708566665649	2.26338338851929	8.29307908368508E-09	1.9220143950701E-07
350	DLL1	5.85580825805664	2.06934857368469	9.2859537980576E-09	2.13540875398827E-07
365	SNX10	5.78893899917603	2.0534074306488	1.30378195881154E-08	2.92437305647823E-07
359	ITGB4	5.8010401725769	3.22628545761108	1.67374370772361E-08	3.67416992225593E-07
375	ZNF222	5.71797561645508	3.21067714691162	2.53898082034526E-08	5.4178648388016E-07
391	VIM	5.66279125213623	2.56939911842346	2.60709969128688E-08	5.53827473433372E-07
395	IDH1	5.6448974609375	2.0103657245636	2.88281328996632E-08	6.05876802006586E-07
377	SULF2	5.69859647750854	2.98415374755859	2.91954248806302E-08	6.13052157555503E-07
407	PRCP	5.57030296325684	2.03408312797546	4.38515937376512E-08	8.93863037237528E-07
406	CACNG5	5.57054138183594	2.17468881607056	4.76286536255758E-08	9.65866686451532E-07
431	LOC441204	5.48708963394165	2.38398909568787	7.7409530774841E-08	1.51031478248178E-06
456	C5orf63	5.40766143798828	2.07965016365051	1.21242314794836E-07	2.266543239819E-06
453	CCDC103	5.4190731048584	2.67362666130066	1.22241922348788E-07	2.27520397268032E-06
459	LOC100505679	5.39497137069702	2.09206438064575	1.28625141558046E-07	2.37090669489795E-06
469	TMEM132B	5.36918497085571	2.04115152359009	1.44457112176674E-07	2.65035721070233E-06
458	FGFBP3	5.39711809158325	2.91852331161499	1.498379897455E-07	2.73847424777154E-06
490	CNTNAP1	5.28400754928589	2.13011980056763	2.28495281405516E-07	4.02923616211181E-06
505	PCDHGA6	5.25953531265259	2.05883765220642	2.45621625200391E-07	4.2935747708461E-06
504	HAP1	5.26120233535767	2.15841865539551	2.49054042772523E-07	4.34076089559233E-06
499	ADAMTS10	5.26726531982422	2.40916562080383	2.50427315445689E-07	4.35508178681835E-06
518	FIBIN	5.23184537887573	2.01726984977722	2.69238270698507E-07	4.65827441911237E-06
509	PCDHB13	5.24817228317261	2.14708375930786	2.75106739509546E-07	4.74248779623224E-06
516	NUMBL	5.23275423049927	2.05692172050476	2.92095618205997E-07	5.02803547443841E-06
521	PCDHGA12	5.21993255615234	2.25072240829468	3.1699871239809E-07	5.40563823028162E-06
535	SLC44A5	5.17712545394897	2.35140490531921	4.07663668745416E-07	6.78084386088759E-06
545	HOPX	5.14584159851074	2.21534895896912	4.09025582951277E-07	6.79872277739225E-06
532	CYP4F24P	5.18216848373413	3.0904233455658	4.37598505118936E-07	7.19788763350494E-06
563	MMP2	5.09755802154541	2.03939342498779	5.32160918371353E-07	8.59220416669657E-06
571	OLFM2	5.05380725860596	2.03676009178162	7.19483477959876E-07	1.13530867178731E-05
573	ZNF345	5.04853010177612	2.32492661476135	7.51780664492536E-07	1.17925012047485E-05
589	ITGA3	4.99628305435181	2.41168999671936	9.62660406004837E-07	1.46917360674166E-05
608	NPPA	4.96179103851318	2.01860499382019	1.02852536868004E-06	1.55665507236777E-05
599	OPCML	4.98094749450684	2.38194727897644	1.05888057856731E-06	1.59343363303337E-05
627	CCDC65	4.9135308265686	2.35576319694519	1.44420619859047E-06	2.11157209998851E-05
642	STK32A	4.88108205795288	2.03393530845642	1.56484683117556E-06	2.2655844769697E-05
637	ADAM23	4.88789415359497	2.44423723220825	1.57082591292387E-06	2.27146413757721E-05
649	CA10	4.86764097213745	2.10461044311523	1.65116397231079E-06	2.37314744224232E-05
660	CNR1	4.83958196640015	2.09398174285889	1.97571476718109E-06	2.8022023937396E-05
656	CLIC6	4.85065460205078	2.49072504043579	1.98269042832373E-06	2.80705352571883E-05
653	LGSN	4.85840892791748	4.06577157974243	2.15664434787213E-06	3.03519180176466E-05
671	HS6ST2	4.80414724349976	2.36554789543152	2.40916623373513E-06	3.3586528200265E-05
683	NAT16	4.76815414428711	2.18613457679749	2.74041530083447E-06	3.77971981700053E-05
684	BCRP3	4.76786088943481	2.89576888084412	2.98507653355172E-06	4.06815435982199E-05
688	ATP1A2	4.75840044021606	2.74048328399658	3.27645084096368E-06	4.44224468340388E-05
709	KCNIP3	4.69658708572388	2.10408067703247	3.87732476472338E-06	5.1739895423796E-05
725	ZGLP1	4.6617431640625	2.22937297821045	4.61761118682203E-06	6.05943149978209E-05
733	SLC1A6	4.64818334579468	2.22233700752258	4.7532015639603E-06	6.20983630689265E-05
736	ADAMTS7	4.64697360992432	2.52247929573059	4.939075965889E-06	6.42785457846411E-05
740	LETM2	4.63740158081055	2.71117997169495	5.18899807168173E-06	6.74199716543355E-05
739	FAM27C	4.63941287994385	2.11137962341309	5.25712098524794E-06	6.81182536414566E-05
738	C9orf117	4.64028358459473	2.46579265594482	5.35279505275702E-06	6.91310270553996E-05
743	SALL2	4.63552474975586	2.24285650253296	5.47102973336878E-06	7.05426294309053E-05
754	CLEC18B	4.61504697799683	2.24837374687195	5.51051110393878E-06	7.1013039177309E-05
778	CADPS	4.5637035369873	3.32209777832031	7.50541320305234E-06	9.36141217101094E-05
790	LIMK1	4.53468227386475	2.57404398918152	8.4903585626585E-06	0.000105014429721
803	RPL13AP3	4.48718547821045	2.44500374794006	1.07572780843913E-05	0.000129998412606
812	PPARGC1A	4.45416975021362	3.75069952011108	1.27101908309783E-05	0.000151428547979
844	TIAM2	4.38838338851929	2.04575896263123	1.52981565354906E-05	0.000178851004788
841	ALPK3	4.39094018936157	2.3361873626709	1.56075010056687E-05	0.000181928774026
869	PSD	4.32694816589355	2.51044297218323	2.15575163299756E-05	0.000244545656988
890	AKR1C1	4.27475309371948	2.42935848236084	2.46083785703622E-05	0.000275460328364
891	AKR1C3	4.27375984191895	2.29555439949036	2.48756110665961E-05	0.000277926284775
901	TPTE2P6	4.26077651977539	3.73404860496521	2.91426185528694E-05	0.000318832361683
912	SOX3	4.24323415756226	2.58632516860962	3.01352543444036E-05	0.000328478432766
916	ANKFN1	4.23291254043579	3.76968336105347	3.23585552502801E-05	0.000350134645801
929	LOC100505716	4.21282863616943	2.4078426361084	3.28767526855535E-05	0.000354931068418
927	JPH3	4.21390724182129	2.75730276107788	3.37505989735286E-05	0.000363371221494
937	TBKBP1	4.20184659957886	2.22219491004944	3.40175693186187E-05	0.000365912873243
931	TMEM132A	4.21216487884521	3.95206522941589	3.53950536919688E-05	0.000379523423154
945	GOLGA7B	4.19123411178589	2.21384429931641	3.58228093730668E-05	0.00038376257929
968	A2M	4.15604448318481	2.41037034988403	4.21599606879168E-05	0.000443625423747
971	LAMA5	4.15025234222412	2.64249587059021	4.3968157617995E-05	0.000459386758421
983	ZNF454	4.12718391418457	2.22170424461365	4.640502408577E-05	0.000481660561129
993	CTSK	4.10665512084961	2.35853028297424	5.1347735295626E-05	0.000525896687697
1013	SCN7A	4.07076215744019	2.15130972862244	5.85684476013541E-05	0.000591074669743
1015	METTL7B	4.06519794464111	3.9443781375885	6.3535271758434E-05	0.000636858420174
1024	COL4A1	4.05905246734619	2.96100306510925	6.36372874108213E-05	0.000637611163119
1029	RYR3	4.05236959457397	2.49044489860535	6.5379426750461E-05	0.000653132476597
1030	GNG12-AS1	4.05107021331787	3.20342087745667	6.77323376127902E-05	0.00067436239962
1041	LINC00648	4.02964019775391	2.95404601097107	7.48748720039972E-05	0.00073987743775
1048	NRG4	4.01149797439575	2.2993791103363	7.66704555217456E-05	0.000755100378166
1054	CLEC18A	4.00208902359009	2.14983153343201	7.95929019637766E-05	0.000781283661796
1079	ATP7B	3.9579873085022	4.74311256408691	9.95741864430446E-05	0.0009540914968
1114	SPRY3	3.89351105690002	2.47722625732422	0.000122462214452	0.001144688244478
1115	ITGA2B	3.89116978645325	3.351407289505	0.000127917961039	0.001190984601086
1130	RPS15AP10	3.87506222724915	2.244873046875	0.000131827054173	0.001220662863624
1136	BTN2A2	3.86262178421021	2.59341740608215	0.000133702108618	0.001234646450183
1138	ZNF212	3.86213970184326	2.46658253669739	0.000138160483183	0.001269875515974
1152	KBTBD8	3.84753561019897	2.07679319381714	0.000142852248566	0.001308429373369
1146	CLEC18C	3.85574269294739	2.83960461616516	0.00014308939934	0.001310094902499
1148	PNOC	3.85368132591248	4.68124771118164	0.000149174984356	0.001360030284629
1158	HCG17	3.84062385559082	2.76128196716309	0.000153949711026	0.001397108373701
1167	TEKT2	3.82233023643494	3.53529000282288	0.000163226760553	0.001466687803662
1172	CCDC146	3.81530737876892	2.21869277954102	0.000163557465491	0.001468545158307
1175	COL4A2	3.81416749954224	2.35393047332764	0.000166190633879	0.00148711422518
1186	PLCD3	3.80203700065613	2.18662023544312	0.000174931740487	0.001558853726551
1185	ADAMTS3	3.80222010612488	2.97410988807678	0.000180130939152	0.001597970571066
1208	C11orf95	3.77930378913879	2.17661380767822	0.000184940623708	0.001634516273562
1216	PP2D1	3.76868486404419	5.310546875	0.000207264821851	0.001814218244772
1223	BGN	3.76066613197327	8.35734272003174	0.000214156596107	0.001867140966106
1230	SLC13A4	3.75176167488098	2.41394710540771	0.000215975562144	0.001879352375069
1236	EPHA4	3.7428457736969	2.37441992759705	0.000219401616641	0.001905664353415
1241	TTC39A	3.73139405250549	4.30091190338135	0.000237016583678	0.002039220777692
1244	VGF	3.7261426448822	3.07383751869202	0.000238495774363	0.002049713683443
1293	ARHGEF5	3.65998482704163	2.35759925842285	0.000302748652903	0.002514342423796
1302	C2orf81	3.653733253479	2.3364782333374	0.00030342266013	0.002518174186348
1312	PAK6	3.64433431625366	2.20950484275818	0.000315032878012	0.002602674833832
1313	GADD45G	3.64335250854492	2.41506934165955	0.000315588387109	0.002604604161876
1321	CCDC71L	3.63549494743347	3.05877876281738	0.000331018999874	0.002714860121539
1356	STX1A	3.59839105606079	2.33827614784241	0.000371787135647	0.002998625697203
1365	FAM117A	3.58910775184631	2.22818899154663	0.000385489280856	0.003092007824708
1366	ELFN2	3.58812355995178	3.55251216888428	0.000397347173274	0.003169944474963
1380	RGPD2	3.5803918838501	2.85374784469604	0.000411300480676	0.003270246117926
1379	ANGPT1	3.58093047142029	3.56320786476135	0.000412670419699	0.003277837545602
1399	LOC643529	3.5587842464447	2.01381301879883	0.000424630572674	0.00336268797872
1396	ZDHHC1	3.56207275390625	4.52516937255859	0.000443230072296	0.003493418414648
1410	CABLES1	3.54203009605408	2.32443594932556	0.000455543305345	0.003575214953747
1414	LOC283761	3.53458523750305	2.98044657707214	0.000477155378089	0.003722629211272
1420	MIR181A2HG	3.52254867553711	3.25834131240845	0.000504812898056	0.003911350442709
1433	SPHK1	3.5051748752594	2.57085037231445	0.000526424712735	0.004054925445804
1445	CHRM1	3.48925852775574	2.01237869262695	0.00054795388064	0.004201630177029
1464	C1R	3.47523880004883	4.87351083755493	0.000606213937607	0.004574317720984
1471	LOC339975	3.46512389183044	3.11410427093506	0.000619309944031	0.004661256858694
1470	HP07349	3.46640419960022	4.37587785720825	0.000623632398428	0.004690808824757
1481	TMEM63C	3.45811629295349	2.75335168838501	0.000624684084265	0.004694247214435
1507	SGCA	3.43422985076904	2.07505440711975	0.000687841084333	0.005102475391012
1517	SNORA81	3.42405033111572	2.03403830528259	0.000689431524312	0.005111072014035
1522	LOC100130015	3.41478300094604	3.499356508255	0.00074321886718	0.00545349507064
1529	GRIK1-AS2	3.41069793701172	2.61864376068115	0.000745073882707	0.005465413436294
1533	PAK7	3.40499091148376	2.47062683105469	0.000753800157819	0.005519168636197
1535	CALB1	3.4017379283905	3.3607349395752	0.00077585701949	0.005650968439003
1554	ACHE	3.38322472572327	2.3815393447876	0.000815015350123	0.005894489643667
1579	MUC12	3.36031103134155	2.67960953712463	0.000893720893261	0.006367771129314
1584	C3orf20	3.35720705986023	3.39386034011841	0.000909099661817	0.006457224262754
1586	CPNE5	3.35637187957764	5.65270280838013	0.000920735129745	0.006529500683573
1587	LINC00173	3.35604405403137	26.9921741485596	0.000922506373472	0.006536190835193
1610	SNORA10	3.33920693397522	2.18388795852661	0.000938179421622	0.006629390745984
1606	TNC	3.3407576084137	2.28317809104919	0.000945551828901	0.006671534292329
1627	TUBB1	3.32442188262939	2.93285655975342	0.001015345509875	0.007085879124012
1638	FAM71E1	3.31362891197205	2.61488628387451	0.001036330065465	0.007213198333999
1643	IL17D	3.304927110672	2.46786165237427	0.001068631385871	0.007407551362522
1652	SNAI3-AS1	3.29568266868591	4.14232540130615	0.00112908643549	0.00776525589751
1654	GDPD4	3.294842004776	5.92314195632935	0.0011370008917	0.007812881671255
1670	PCOLCE2	3.27755975723267	2.11952209472656	0.001157503762064	0.007930759070941
1690	CELF6	3.25732636451721	2.5689423084259	0.001254307544573	0.008491962957826
1700	STBD1	3.24657344818115	2.43600273132324	0.001293784955902	0.008703377013774
1701	LOC728819	3.24491858482361	2.15373277664185	0.00129353674746	0.008703377013774
1707	SAMD11	3.24063491821289	2.07915377616882	0.001328140553457	0.008891559397737
1742	FAM47E-STBD1	3.21608424186707	27.2184944152832	0.001483015821864	0.0097873259283
1766	SULF1	3.1968080997467	2.60745096206665	0.001525204876685	0.010029428847632
1764	ARHGEF35	3.19827270507812	2.35292863845825	0.00153983444699	0.010100392886018
1761	BMPR1B	3.20056796073914	4.25158452987671	0.001556375135612	0.01019477363443
1784	MEIS3P1	3.17619824409485	2.20537996292114	0.001652514286144	0.010729565071711
1795	FAM189A1	3.16502332687378	3.80766844749451	0.001747850551702	0.011234623654711
1819	TMEM100	3.15141797065735	2.10965037345886	0.001763095627723	0.011323395617747
1816	ST8SIA3	3.15290856361389	2.81570267677307	0.001773983633248	0.011371739198138
1810	NT5C1A	3.15765047073364	4.43977880477905	0.001793899626265	0.011473078316429
1814	PKDREJ	3.15513491630554	3.44072294235229	0.001793522685349	0.011473078316429
1843	LINC00599	3.12917375564575	2.75485324859619	0.001905084387237	0.012055524658323
1851	FADS3	3.12430787086487	2.13292741775513	0.001946444179476	0.012282569837931
1857	STON1-GTF2A1L	3.12246298789978	3.46221995353699	0.002012852725128	0.012639562472796
1862	RNU6-28	3.11734461784363	3.36500978469849	0.002021990300444	0.012688945655702
1874	HCG9	3.10631680488586	2.93207406997681	0.002105877031508	0.013129719233558
1875	F2RL1	3.10629081726074	2.56112432479858	0.002120866101337	0.013202321807166
1877	TOX	3.10382509231567	4.76613569259644	0.002141672000922	0.01330428471206
1894	ACRC	3.09080338478088	2.01937961578369	0.002161971853338	0.013408867587891
1892	ZNF616	3.09141421318054	2.16782116889954	0.002173103542756	0.013460285176179
1899	GLDC	3.08481359481812	2.18295907974243	0.002225778574307	0.013743501443389
1916	VSIG10L	3.06783509254456	2.86771130561829	0.002363636303111	0.014470170451146
1921	LOC100507351	3.06539368629456	23.5820274353027	0.002429061194113	0.014813270711577
1939	LHFPL3-AS2	3.05069875717163	2.6553316116333	0.00251721745307	0.01529574463659
1941	STK11	3.04647445678711	2.57152652740479	0.002548136072643	0.01545190758234
1944	ZNF32-AS1	3.04497504234314	26.9973011016846	0.002593332604158	0.01566981532196
1958	ADORA2B	3.02991890907288	2.79884648323059	0.002678276232095	0.016056099932524
1967	LOC642423	3.02486968040466	4.52143049240112	0.002759059985593	0.016465380402809
1988	SYN3	3.01529359817505	2.40866041183472	0.00279859374828	0.016667712225736
1991	SNORA64	3.01383256912231	27.1551761627197	0.002863651235277	0.016999609814228
2000	ADAMTS9	3.00851607322693	3.16816711425781	0.002889076016029	0.017124788417331
2011	NME9	2.99860072135925	2.43521785736084	0.002952151323949	0.017450625470192
2008	ZNF517	3.00016856193542	2.69360828399658	0.002974018840671	0.017557978629148
2030	ADCY10	2.98152017593384	3.18803596496582	0.00315134182583	0.018407566581161
2046	SOX21	2.97153449058533	3.09416699409485	0.003246677301763	0.018839000139529
2049	UPK2	2.96934056282043	4.91542625427246	0.003291128081545	0.019045604627282
2060	COLQ	2.96111345291138	2.88282346725464	0.003364793053915	0.019405524293898
2068	LAMB4	2.95654773712158	26.4385261535645	0.003429501600904	0.019687633281388
2075	AMER3	2.95313310623169	2.31295943260193	0.003433545040746	0.019701295502689
2081	FNDC5	2.94872617721558	2.60813117027283	0.003461282060655	0.019822309394296
2082	AKR1C2	2.9483208656311	2.45766043663025	0.003462167270295	0.019822309394296
2097	FENDRR	2.94009685516357	2.13862180709839	0.003557357601797	0.020249837095929
2117	GPNMB	2.92681550979614	4.70749139785767	0.003756354425138	0.02119989066002
2131	LRRC66	2.91625595092773	2.14348459243774	0.003807058416584	0.021469996584574
2136	PPIC	2.91087651252747	2.15988826751709	0.003877943624323	0.02179709840667
2132	NTN4	2.91303825378418	3.29316115379333	0.003882000300302	0.021804377309212
2149	PRAME	2.89549994468689	2.5058491230011	0.004057493468819	0.022613127129985
2170	TACR1	2.882159948349	2.41242837905884	0.004228158358796	0.023399102543561
2183	SLC2A10	2.87294054031372	2.05567979812622	0.004345385326771	0.02395521230562
2180	PRKAG2-AS1	2.87452960014343	3.22513461112976	0.004370965479393	0.02405347586273
2187	PLA2G10	2.86904406547546	3.01959252357483	0.004453593517905	0.024378972975523
2189	CREB3L1	2.86695003509521	26.014368057251	0.004522453235874	0.024681757452744
2212	BCL2L14	2.85677456855774	2.03860139846802	0.004578240142813	0.024923051257794
2211	RHCG	2.85690236091614	2.01357102394104	0.004594305423461	0.024993274749675
2218	SAMD10	2.85405683517456	2.26081800460815	0.004594237155045	0.024993274749675
2202	KIAA1671	2.86099672317505	3.65874648094177	0.004602202804854	0.025026977403504
2222	SH3RF3	2.85242986679077	2.24234795570374	0.004613372645771	0.025079721020827
2208	NBPF22P	2.85768532752991	3.49118137359619	0.004636000028262	0.025196947377104
2209	MMP11	2.85741329193115	26.6876106262207	0.00465579301655	0.025283136233636
2219	CCDC176	2.85287976264954	3.62594985961914	0.004705236405317	0.025514704555025
2231	C6orf163	2.84305548667908	3.63649797439575	0.004836818247934	0.026084899139471
2239	FBLN2	2.83974862098694	6.92107439041138	0.004912013128774	0.026424243236007
2242	SPANXA2-OT1	2.83792424201965	24.9457015991211	0.004939485165308	0.026553936819219
2268	KCNJ14	2.82077598571777	2.00031924247742	0.005056552151094	0.02700823589477
2261	TTC9	2.82537055015564	2.96638894081116	0.005099321424397	0.027197146421585
2273	ANO3	2.81962513923645	3.77467465400696	0.005203277283081	0.027651968976231
2282	KBTBD13	2.81678509712219	26.4923553466797	0.005264913496161	0.027916888531468
2288	TBC1D3C	2.81216859817505	5.09905242919922	0.005337425298872	0.028187793897232
2289	LRRC16A	2.8106997013092	25.89967918396	0.005362142615811	0.028292211071083
2291	SNORA11E	2.81022453308105	26.7914619445801	0.005369801434754	0.028320428281446
2298	RGS6	2.80757522583008	2.95743942260742	0.005370909560089	0.028320428281446
2310	LPPR4	2.80052018165588	2.20522904396057	0.005393286799331	0.028394174511883
2300	RGR	2.80466771125793	3.3346745967865	0.005437924964249	0.028584707213318
2309	TP53TG3D	2.80161166191101	5.13215827941895	0.005506930508519	0.02886415470383
2313	CYP26B1	2.79877948760986	6.25132703781128	0.005556679655765	0.029073986670565
2323	HSD3BP4	2.79189801216125	3.09658765792847	0.005662402198852	0.029515769912415
2344	COL5A2	2.77871513366699	2.26749849319458	0.005777372737845	0.029969962914718
2342	PTENP1	2.77898168563843	2.57874393463135	0.005862432979348	0.030271983333082
2348	SNORA48	2.77647542953491	27.011604309082	0.005940002745011	0.030582745350667
2357	LINC00842	2.77221775054932	2.83560538291931	0.005945255688491	0.030599592837376
2362	STARD4-AS1	2.77095341682434	3.1726438999176	0.005996074057733	0.030827655769796
2367	MAMDC2	2.76744318008423	2.60475587844849	0.006054020792852	0.031091833586184
2374	OR7E2P	2.76221323013306	2.11593294143677	0.006077933890807	0.031207878200226
2376	FCRL1	2.76172637939453	23.4627513885498	0.00620601041427	0.031748501657105
2378	SRPX2	2.75906753540039	2.76518559455872	0.006215297052166	0.031780099849452
2383	ARMC12	2.75332140922546	2.0350227355957	0.006244220393686	0.031875130225181
2379	NEBL	2.75863909721375	4.289137840271	0.006258886762846	0.031929354267665
2388	TMEM44	2.75017952919006	2.63557362556458	0.00635215217037	0.032321606081072
2392	CRIM1	2.74940800666809	2.09209251403809	0.00636730752839	0.032363872386945
2417	TPTE2P3	2.73611569404602	2.70259499549866	0.006639581850886	0.033467787980438
2425	KIAA1199	2.72998237609863	3.16640424728394	0.006786773494536	0.034064741892684
2434	C1orf115	2.72526931762695	3.31398916244507	0.006884376676949	0.034488863360876
2446	EYA2	2.71881914138794	3.02953052520752	0.006964823578269	0.034799133574844
2439	ARID3A	2.72115063667297	3.49725413322449	0.006976311695125	0.034802215419276
2441	KLKB1	2.72068381309509	2.90599370002747	0.006972341329413	0.034802215419276
2438	LOC100506178	2.72125720977783	25.6618556976318	0.006992241299626	0.034861219961483
2448	FSIP1	2.71759176254272	4.07287931442261	0.007057341283398	0.035102936925361
2463	TCAP	2.71017956733704	2.91168832778931	0.007131000631873	0.035409828294871
2454	CNTN6	2.71377229690552	26.7560253143311	0.007147159634314	0.035475193440561
2477	FERMT1	2.70124959945679	2.33280539512634	0.007299600155157	0.036050527371777
2487	ZNF663	2.69711112976074	27.1980323791504	0.007503185511755	0.036879114345596
2501	PTPRT	2.68998646736145	2.04375696182251	0.007555753472062	0.037114387544432
2498	HIST4H4	2.69245386123657	4.91807985305786	0.007600504125904	0.037295533608073
2499	PDE9A	2.6906476020813	25.235631942749	0.007645561548882	0.037467707153417
2504	ACADL	2.68910956382751	3.63986682891846	0.007648246393936	0.037467707153417
2515	ALX4	2.68172931671143	3.75332975387573	0.007826410973059	0.038143286071578
2534	LOC100996307	2.67225432395935	2.00272107124329	0.007936161939281	0.038638423780844
2532	ACTA1	2.67257928848267	2.80952501296997	0.008028158618913	0.039006146676424
2541	DCAF12L2	2.66751503944397	3.00723767280579	0.008118726076552	0.039387934613025
2542	LRRTM1	2.66609477996826	26.280158996582	0.008208862147009	0.039780446974354
2553	TTLL2	2.66082715988159	2.86298847198486	0.008240432389485	0.039890227177056
2551	DNAH2	2.66358637809753	8.42279148101807	0.008268434012462	0.040009423497278
2554	OSGIN2	2.65686750411987	2.79412126541138	0.008374176920902	0.040488008685138
2583	ANKRD7	2.64136672019958	2.21871423721313	0.008660994407581	0.041619864787576
2572	SH2B2	2.64432573318481	4.1222505569458	0.008723855608431	0.041837060931626
2578	GOLGA8F	2.64299583435059	3.87585830688477	0.00875115707733	0.041925547438032
2577	AQP4	2.64307546615601	4.51984930038452	0.00876550630814	0.041977311446541
2579	SLC22A7	2.64295649528503	25.0304126739502	0.008773640747678	0.042007773347382
2588	CXorf31	2.63968873023987	3.26639914512634	0.008801540580234	0.042107309671464
2584	CCDC36	2.64053201675415	3.53553009033203	0.008825052749854	0.042185711288205
2597	LOC100505633	2.63363528251648	25.9166774749756	0.009010863148185	0.042892143192908
2636	ANKRD53	2.6086642742157	2.50700783729553	0.009575679964773	0.045199194030611
2628	SNORD62A	2.61036443710327	26.4872817993164	0.009628459518203	0.045385013362816
2629	SNORD62B	2.61036443710327	26.4872817993164	0.009628459518203	0.045385013362816
2658	CYP2G1P	2.59007906913757	2.07415390014648	0.01004124819288	0.04691990623329
2665	NTN1	2.58505487442017	2.08357429504395	0.010201645147885	0.047454078352868
2666	EFHC2	2.5844554901123	26.7053260803223	0.010360528588778	0.048032781396321
2667	HS3ST1	2.58398509025574	27.0484676361084	0.010374263022661	0.04806823042933
2679	LOC339505	2.57919764518738	4.48574018478394	0.010510132770217	0.048583724589258
2688	PRX	2.57472634315491	6.59660005569458	0.010647547100749	0.049084819118012
