# Supplementary material for: Quantitative Evaluation of Stem-like Markers of Human Glioblastoma Using Single-Cell RNA Sequencing Datasets
Source: Cancers (Basel). 2023 Mar 2;15(5):1557. doi: 10.3390/cancers15051557 (PMC10001303; doi:10.3390/cancers15051557)
Supplement: Supplementary file 1 [file cancers-15-01557-s001.zip › cancers-2177473-supplementary/28 marker gene lists/sce.MGH113.total1.csv]

index	names	scores	logfoldchanges	pvals	pvals_adj
1	MEG3	22.5746269226074	6.1324143409729	4.64E-72	1.10E-67
3	NCAM1	21.4634113311768	5.37367010116577	2.73E-65	3.24E-61
5	ATP1B2	20.8874473571777	5.03169393539429	6.19E-65	4.89E-61
2	MAP1B	21.6490325927734	5.59862852096558	1.06E-62	6.25E-59
7	PTPRS	20.7042293548584	4.46896886825562	6.22E-62	2.94E-58
4	EGFR	20.9340076446533	7.56670331954956	2.46E-60	9.71E-57
10	MAGED4B	19.5715427398682	3.7219512462616	2.59E-59	8.75E-56
8	PTPRZ1	20.6282367706299	7.03410673141479	5.55E-59	1.64E-55
11	DPP6	19.2433528900146	5.24288082122803	1.62E-57	4.25E-54
9	SYT11	19.6806449890137	4.84013891220093	5.54E-57	1.31E-53
6	GPM6A	20.8827133178711	7.75552749633789	9.43E-57	2.03E-53
13	SCD5	18.7344608306885	4.74276399612427	7.77E-56	1.51E-52
14	MAGED4	18.6707630157471	3.35865426063538	2.04E-54	3.45E-51
12	PTN	19.1667423248291	7.61194658279419	2.85E-51	3.55E-48
15	UCHL1	18.5043182373047	6.69736385345459	3.59E-51	4.25E-48
22	HEPN1	17.4363059997559	5.61893224716187	1.26E-50	1.42E-47
17	TSC22D1	17.883487701416	6.35351085662842	1.56E-50	1.67E-47
19	LANCL2	17.5776233673096	5.81973171234131	2.44E-50	2.51E-47
24	TSC22D4	17.3332977294922	4.21839046478271	4.14E-50	4.08E-47
23	PCDHGC3	17.3708629608154	5.73982810974121	9.73E-50	9.22E-47
16	SEC61G	18.4658336639404	7.94848537445068	1.02E-49	9.29E-47
21	MAP2	17.5385875701904	5.03412675857544	1.60E-49	1.40E-46
20	MLLT11	17.5410175323486	6.15925455093384	6.21E-49	5.07E-46
27	C1orf61	17.0038623809814	5.90145444869995	7.89E-49	6.23E-46
30	CSPG4	16.9801158905029	4.71159362792969	4.92E-48	3.64E-45
25	FXYD6	17.2904777526855	5.73791217803955	6.76E-48	4.85E-45
18	CLIP3	17.7467823028564	4.62645196914673	9.57E-48	6.67E-45
28	CLU	16.9867858886719	6.33557462692261	1.78E-47	1.21E-44
34	TRIM9	16.6542797088623	4.77541351318359	3.08E-47	2.03E-44
36	GPRC5B	16.6008911132812	4.68885278701782	4.88E-47	3.12E-44
37	CNN3	16.5509567260742	5.86906290054321	9.78E-47	5.94E-44
38	CTTN	16.3995037078857	4.22475719451904	3.02E-46	1.79E-43
35	NDRG4	16.6240386962891	5.12223625183105	4.48E-46	2.59E-43
29	TUBB2B	16.9815616607666	6.43334627151489	5.54E-46	3.12E-43
31	MAGED1	16.8716983795166	5.52353143692017	1.00E-45	5.28E-43
41	DTNA	16.3571586608887	4.55121374130249	1.04E-45	5.35E-43
33	FAIM2	16.6771717071533	4.6597146987915	1.21E-45	6.09E-43
32	GPM6B	16.7294578552246	6.73942708969116	3.21E-45	1.56E-42
42	NRCAM	16.3274383544922	4.82347345352173	1.48E-44	6.86E-42
43	PFN2	16.0625762939453	5.76595735549927	1.64E-44	7.46E-42
39	FEZ1	16.3871479034424	5.4724702835083	1.76E-44	7.86E-42
26	STMN4	17.1636085510254	5.69224691390991	3.69E-44	1.59E-41
44	SEMA6A	16.0395183563232	4.19300937652588	9.72E-44	4.11E-41
46	SERPINE2	15.7056541442871	5.62142324447632	2.55E-43	1.01E-40
45	DGKG	15.7737588882446	4.32659292221069	3.33E-43	1.29E-40
47	BCAN	15.6994829177856	6.49434423446655	1.06E-42	4.00E-40
50	GRIA3	15.5327491760254	4.60413980484009	1.24E-42	4.56E-40
52	TMEM59L	15.5272331237793	4.76294946670532	1.25E-42	4.56E-40
51	ITGB8	15.5285911560059	4.46860361099243	1.38E-42	4.97E-40
49	NPIP	15.5925321578979	3.82765889167786	1.53E-42	5.41E-40
54	APOD	15.286247253418	5.36172103881836	1.38E-41	4.48E-39
53	ATCAY	15.5148181915283	3.2218382358551	2.45E-41	7.86E-39
48	NGFRAP1	15.6020202636719	5.25263357162476	2.85E-41	8.78E-39
56	OLIG1	15.0980949401855	4.94525766372681	7.93E-41	2.38E-38
40	TUBA1A	16.3735218048096	6.79571628570557	1.96E-40	5.66E-38
57	ZNF664	14.993236541748	4.24295663833618	2.08E-40	5.92E-38
58	ZEB1	14.984299659729	4.41262340545654	2.38E-40	6.71E-38
55	GDI1	15.1614637374878	3.32707023620605	3.26E-40	9.09E-38
61	SOX2-OT	14.9231109619141	4.87825059890747	4.82E-40	1.33E-37
60	MAPT	14.9398431777954	3.80242657661438	1.33E-39	3.57E-37
63	PDZD2	14.8181324005127	4.15780448913574	1.55E-39	4.12E-37
62	SCRG1	14.8655414581299	5.69241762161255	2.14E-39	5.63E-37
59	TTC3	14.9523763656616	3.53429222106934	2.42E-39	6.24E-37
66	SEZ6L	14.6907157897949	4.71449708938599	3.73E-39	9.50E-37
67	CADM2	14.6701698303223	4.09614372253418	4.86E-39	1.23E-36
65	NEFL	14.7108716964722	5.64032459259033	9.11E-39	2.20E-36
69	CLIP2	14.5950841903687	3.59563040733337	1.36E-38	3.18E-36
72	VAMP2	14.5241508483887	3.43832588195801	1.90E-38	4.33E-36
64	MT3	14.7291135787964	5.60198163986206	2.36E-38	5.32E-36
70	FHL1	14.5650978088379	5.27172613143921	2.47E-38	5.53E-36
68	APP	14.60133934021	4.20777893066406	2.88E-38	6.38E-36
73	TSPAN7	14.5041446685791	5.68238973617554	3.58E-38	7.78E-36
71	ASIC4	14.5298004150391	4.30078077316284	6.31E-38	1.31E-35
74	S100A16	14.4862937927246	5.4320592880249	6.27E-38	1.31E-35
75	ITM2C	14.4036893844604	4.34552001953125	6.33E-38	1.31E-35
77	TRIB2	14.3905611038208	4.92407369613647	6.65E-38	1.37E-35
79	LSAMP	14.3661632537842	3.74511337280273	1.22E-37	2.46E-35
76	ACHE	14.3920927047729	4.4886794090271	1.88E-37	3.77E-35
81	NOVA1	14.2828512191772	4.24008131027222	2.15E-37	4.28E-35
80	SPTBN1	14.2937507629395	3.59420657157898	2.41E-37	4.75E-35
83	PCDH9	14.1666984558105	4.41051959991455	5.50E-37	1.00E-34
78	SLC25A4	14.3741617202759	4.12992143630981	7.50E-37	1.36E-34
82	KIF1A	14.2060079574585	3.76869177818298	8.06E-37	1.45E-34
84	PCSK1N	14.1318187713623	4.53604316711426	8.77E-37	1.56E-34
86	GAP43	14.0704565048218	5.03884649276733	1.43E-36	2.51E-34
85	CLASP2	14.073468208313	3.66807794570923	1.64E-36	2.83E-34
88	NDRG2	13.981840133667	4.3983325958252	2.99E-36	5.14E-34
90	PGAP1	13.8199291229248	3.75490045547485	1.35E-35	2.26E-33
89	SPARC	13.8443307876587	4.90955686569214	2.57E-35	4.23E-33
91	NLGN3	13.7692098617554	4.26417922973633	3.72E-35	6.00E-33
92	TUBB3	13.6616458892822	5.42509460449219	5.75E-35	9.09E-33
87	ZFHX4	14.0601854324341	3.87076926231384	6.30E-35	9.88E-33
94	PDE4DIP	13.5936326980591	3.40950679779053	1.54E-34	2.31E-32
95	ATP1A3	13.5286426544189	3.64059042930603	2.37E-34	3.53E-32
96	EPN2	13.5058612823486	4.11218118667603	2.63E-34	3.87E-32
98	MEST	13.3703212738037	5.12705707550049	9.62E-34	1.36E-31
97	NFIX	13.4783039093018	3.4235360622406	1.87E-33	2.57E-31
99	CCND2	13.3403224945068	4.13044166564941	2.01E-33	2.75E-31
101	RUFY3	13.2355165481567	3.5408296585083	3.00E-33	4.08E-31
104	C8orf46	13.2189149856567	4.89051198959351	4.38E-33	5.77E-31
103	FSCN1	13.2256031036377	3.05509257316589	6.92E-33	9.06E-31
100	DPYSL2	13.2660846710205	3.30714464187622	8.95E-33	1.16E-30
102	SLC1A2	13.2334499359131	3.71500730514526	1.24E-32	1.58E-30
107	CRMP1	13.0822715759277	4.20399570465088	1.29E-32	1.64E-30
106	SV2A	13.1022920608521	3.48543214797974	1.43E-32	1.79E-30
93	MIAT	13.6037826538086	4.6172833442688	1.64E-32	2.05E-30
108	NRXN1	13.0766181945801	3.58737564086914	2.57E-32	3.17E-30
110	DDR1	12.9912977218628	3.51475715637207	4.82E-32	5.86E-30
112	THY1	12.9301671981812	4.28231763839722	4.95E-32	5.99E-30
105	ATP13A4	13.2029800415039	4.18638563156128	5.39E-32	6.48E-30
109	ASTN1	13.0647783279419	3.83085012435913	6.27E-32	7.50E-30
113	SOX9	12.9208612442017	3.6985297203064	1.06E-31	1.24E-29
116	NREP	12.8071556091309	3.97279667854309	1.50E-31	1.74E-29
115	SEMA5A	12.8352956771851	3.36865568161011	2.31E-31	2.64E-29
118	IGFBP5	12.7567901611328	4.23559093475342	2.98E-31	3.33E-29
120	SCHIP1	12.7232999801636	4.58020830154419	3.22E-31	3.58E-29
117	ENAH	12.7748956680298	2.88370847702026	3.98E-31	4.40E-29
111	SRI	12.9356393814087	4.12147998809814	4.72E-31	5.20E-29
122	SDC3	12.6617994308472	3.27121233940125	7.92E-31	8.61E-29
114	ATP1A2	12.9206886291504	4.53376054763794	1.71E-30	1.83E-28
125	KIF1B	12.5373239517212	2.95269727706909	1.72E-30	1.83E-28
121	GPR37L1	12.7205228805542	4.27787208557129	1.73E-30	1.84E-28
126	S100B	12.5299100875854	5.60954666137695	2.05E-30	2.14E-28
119	PRDX2	12.7284507751465	4.30977344512939	2.45E-30	2.51E-28
124	ATP6V0E2	12.546820640564	4.07812786102295	3.74E-30	3.80E-28
127	CEND1	12.4859600067139	3.95643639564514	4.69E-30	4.67E-28
131	PKD1P1	12.3070516586304	2.526198387146	1.30E-29	1.25E-27
128	SEPW1	12.4815273284912	3.89564871788025	1.48E-29	1.42E-27
132	DYNC1LI2	12.2835168838501	3.52406978607178	1.69E-29	1.60E-27
123	GNAO1	12.6596908569336	3.42390275001526	1.84E-29	1.73E-27
129	PNMA2	12.3384971618652	3.68422055244446	1.98E-29	1.85E-27
134	PEG3	12.2727327346802	3.60684204101562	2.46E-29	2.29E-27
133	FADS2	12.2744216918945	3.57151436805725	4.75E-29	4.31E-27
139	CNP	12.1616191864014	3.19841027259827	5.28E-29	4.76E-27
140	MLL3	12.1469564437866	2.34605526924133	7.53E-29	6.65E-27
130	DBI	12.3323497772217	4.26232719421387	7.92E-29	6.98E-27
142	CAMK2B	12.1185731887817	3.61962175369263	1.48E-28	1.28E-26
141	LUC7L3	12.1404485702515	2.8021194934845	1.82E-28	1.57E-26
138	TRIM2	12.1750564575195	3.89327812194824	1.95E-28	1.68E-26
137	YWHAE	12.1852779388428	2.2075400352478	2.31E-28	1.96E-26
143	TRIO	12.0691204071045	2.69361543655396	2.37E-28	2.01E-26
145	ETV1	11.8747892379761	3.84396266937256	6.16E-28	5.07E-26
148	PCMTD2	11.7711009979248	3.98471879959106	1.47E-27	1.19E-25
144	GPR56	11.8958988189697	3.60335302352905	1.73E-27	1.39E-25
146	MATN2	11.8360691070557	4.16592025756836	1.87E-27	1.50E-25
147	CREB5	11.8254995346069	3.44302177429199	2.30E-27	1.84E-25
150	MARCKSL1	11.7154932022095	3.87466335296631	2.40E-27	1.91E-25
155	USP22	11.666748046875	2.68173432350159	3.98E-27	3.12E-25
156	FKBP9	11.636833190918	3.56485819816589	6.25E-27	4.79E-25
160	DSEL	11.5952863693237	3.42385959625244	7.81E-27	5.97E-25
153	KANK1	11.6884117126465	3.56223011016846	1.11E-26	8.36E-25
162	CAPN5	11.5471391677856	3.67535614967346	1.12E-26	8.44E-25
149	RTKN	11.715672492981	3.86798501014709	1.23E-26	9.22E-25
165	FAM127A	11.5293159484863	3.33002948760986	1.32E-26	9.84E-25
166	CNTN1	11.524338722229	4.23342990875244	1.50E-26	1.11E-24
164	ANXA6	11.5350437164307	3.74245572090149	1.76E-26	1.31E-24
159	NDUFA4	11.6117610931396	3.05966591835022	2.34E-26	1.72E-24
151	LINC00516	11.6898555755615	3.48240160942078	2.61E-26	1.90E-24
152	LOC101101776	11.6898555755615	3.48240160942078	2.61E-26	1.90E-24
161	CLDN12	11.5491418838501	4.04792833328247	2.62E-26	1.90E-24
154	SKP1	11.6700773239136	2.62203526496887	3.08E-26	2.23E-24
163	CBX5	11.537220954895	2.87854933738708	5.40E-26	3.84E-24
171	STMN3	11.3297567367554	3.23201584815979	7.86E-26	5.53E-24
157	PCDH17	11.6333141326904	3.8093147277832	9.12E-26	6.39E-24
168	SCN3A	11.4701433181763	3.28878712654114	1.13E-25	7.87E-24
167	PEBP1	11.5010433197021	3.44024562835693	1.27E-25	8.79E-24
174	C11orf49	11.2981462478638	3.71201753616333	1.34E-25	9.24E-24
177	SOX11	11.238263130188	2.97987675666809	1.47E-25	1.01E-23
179	DBN1	11.2208118438721	3.58007478713989	1.86E-25	1.27E-23
176	ABAT	11.2384653091431	3.41230988502502	2.37E-25	1.60E-23
173	KCNIP1	11.3071546554565	4.50455570220947	2.88E-25	1.93E-23
182	IP6K2	11.1523876190186	3.69915986061096	3.09E-25	2.05E-23
172	ZHX3	11.3155937194824	2.88335418701172	3.98E-25	2.60E-23
178	TANC1	11.2296209335327	3.26483154296875	6.61E-25	4.28E-23
185	HSBP1	11.1302185058594	3.77976322174072	7.09E-25	4.57E-23
175	LRP4	11.2797784805298	3.38234090805054	1.05E-24	6.69E-23
169	EGFR-AS1	11.3997631072998	4.28457450866699	1.05E-24	6.71E-23
170	LINC00461	11.3748159408569	4.44336795806885	1.24E-24	7.77E-23
189	SCG3	11.0416460037231	3.80221366882324	1.34E-24	8.41E-23
181	LOC100506421	11.2021551132202	3.68524694442749	1.61E-24	1.01E-22
183	MYT1	11.1486825942993	3.59471607208252	1.87E-24	1.15E-22
193	NES	10.9592399597168	3.02139186859131	2.14E-24	1.30E-22
188	CSPG5	11.0616731643677	3.68963837623596	2.50E-24	1.52E-22
196	ATP1B1	10.9068908691406	3.56661605834961	2.60E-24	1.58E-22
198	PHLDA1	10.8818082809448	3.38233494758606	3.13E-24	1.89E-22
194	LRRC4C	10.9546432495117	3.57515931129456	3.24E-24	1.95E-22
201	SPDYE5	10.8719005584717	2.07504892349243	3.43E-24	2.06E-22
199	PLLP	10.8751993179321	4.46537590026855	6.87E-24	4.06E-22
195	TNR	10.9157857894897	3.85266423225403	1.05E-23	6.13E-22
186	TIMP3	11.0858459472656	4.13877153396606	1.10E-23	6.41E-22
206	PREPL	10.7302646636963	3.14932775497437	1.26E-23	7.31E-22
197	BSG	10.8837566375732	2.60365605354309	1.34E-23	7.73E-22
205	CALD1	10.7329349517822	3.29843187332153	1.35E-23	7.78E-22
191	FKBP10	10.9735956192017	3.68695688247681	1.41E-23	8.09E-22
203	BLM	10.755597114563	3.42742514610291	1.83E-23	1.04E-21
209	APBB1	10.693941116333	3.65856194496155	2.28E-23	1.29E-21
204	CALM1	10.7338247299194	2.41645002365112	2.33E-23	1.31E-21
202	BAI2	10.779881477356	3.43517780303955	2.39E-23	1.34E-21
212	BBS2	10.6096458435059	3.36458373069763	3.02E-23	1.68E-21
187	KIF5A	11.0686235427856	4.44178485870361	3.09E-23	1.72E-21
213	SCRN1	10.5996704101562	3.24456906318665	3.38E-23	1.88E-21
208	CKB	10.6941156387329	4.23472261428833	3.43E-23	1.90E-21
200	NTRK3	10.8748292922974	3.96024346351624	3.51E-23	1.94E-21
215	NDFIP1	10.5957260131836	2.3809061050415	3.66E-23	2.02E-21
217	ABI2	10.5746812820435	2.78331232070923	3.91E-23	2.14E-21
211	PCBP4	10.6546277999878	3.58222103118896	3.99E-23	2.18E-21
218	LUC7L	10.562352180481	2.93579840660095	4.61E-23	2.51E-21
210	TRAF4	10.6925621032715	3.32674336433411	5.08E-23	2.75E-21
223	ZBTB20	10.5214424133301	3.2161009311676	6.54E-23	3.50E-21
224	DDAH1	10.5095186233521	3.64305925369263	7.70E-23	4.11E-21
226	LHFPL3	10.4949007034302	4.12769412994385	7.86E-23	4.18E-21
207	FZD3	10.7090291976929	3.15089249610901	8.93E-23	4.71E-21
225	SOX2	10.5071935653687	3.16334795951843	9.50E-23	5.00E-21
229	RBM4	10.4620037078857	3.34612202644348	9.98E-23	5.24E-21
227	DKK3	10.4842023849487	3.8455605506897	1.05E-22	5.51E-21
216	DMD	10.5922136306763	3.1305570602417	1.14E-22	5.97E-21
230	DNER	10.4419527053833	3.56533265113831	1.20E-22	6.24E-21
228	MKLN1	10.480507850647	2.67923665046692	1.49E-22	7.68E-21
221	MAP1A	10.529013633728	3.1281042098999	1.50E-22	7.74E-21
222	TSPAN3	10.5228490829468	3.05773544311523	1.56E-22	8.03E-21
219	TMEM178B	10.5544128417969	3.61304426193237	2.34E-22	1.19E-20
231	FABP7	10.4002647399902	4.03790426254272	2.75E-22	1.40E-20
220	GFAP	10.5315723419189	4.48147344589233	2.87E-22	1.45E-20
214	DCLK2	10.5995683670044	3.50752830505371	3.11E-22	1.57E-20
234	KIF3A	10.3846387863159	2.87462472915649	3.42E-22	1.72E-20
236	GTF2I	10.3031053543091	3.41736268997192	3.66E-22	1.83E-20
233	PKD1	10.3943014144897	2.53177499771118	3.71E-22	1.85E-20
238	MDK	10.2888717651367	3.77075982093811	4.18E-22	2.07E-20
232	CTNNA2	10.3957242965698	3.45249271392822	5.71E-22	2.80E-20
237	SLITRK2	10.2948198318481	3.1849091053009	6.23E-22	3.06E-20
240	GCSH	10.1679306030273	3.81824374198914	1.17E-21	5.67E-20
235	TOM1L2	10.3774967193604	3.1114559173584	1.84E-21	8.77E-20
245	NFIB	10.1208610534668	2.81911730766296	1.87E-21	8.89E-20
247	TCF4	10.080867767334	2.36827063560486	2.46E-21	1.17E-19
244	GPI	10.1255598068237	2.4519190788269	4.33E-21	2.04E-19
239	CTNND2	10.1844844818115	3.41643857955933	4.80E-21	2.24E-19
255	TNS1	9.97589015960693	2.33231163024902	5.15E-21	2.39E-19
256	HERC2P2	9.97584438323975	2.24525761604309	5.25E-21	2.43E-19
252	PLCG1	10.0150690078735	2.73690700531006	6.38E-21	2.94E-19
243	SNTG1	10.1436433792114	3.77143955230713	6.57E-21	3.02E-19
257	TUBB2A	9.96767139434814	3.99788761138916	6.81E-21	3.13E-19
258	CD9	9.9445629119873	3.80340027809143	7.18E-21	3.28E-19
242	HIP1R	10.1448020935059	3.69043779373169	8.48E-21	3.87E-19
253	RBFOX2	10.009126663208	3.06216239929199	8.94E-21	4.07E-19
259	SPDYE8P	9.94042301177979	2.43763542175293	9.13E-21	4.15E-19
260	NFIA	9.91293048858643	2.67365145683289	9.62E-21	4.37E-19
250	FAT3	10.0218105316162	2.77304935455322	9.68E-21	4.38E-19
261	PLEKHB1	9.91172695159912	3.78955411911011	1.02E-20	4.62E-19
251	LOC375295	10.0205554962158	3.68952178955078	1.12E-20	5.02E-19
249	NCAN	10.0288105010986	3.35365533828735	1.28E-20	5.73E-19
246	ARAP3	10.1048355102539	2.94832015037537	1.53E-20	6.84E-19
267	PEA15	9.81514930725098	2.49196338653564	1.89E-20	8.36E-19
266	CXADR	9.81653308868408	3.28482866287231	1.92E-20	8.49E-19
268	SLC38A1	9.81126689910889	3.03673243522644	1.97E-20	8.66E-19
263	MAGI2	9.87248229980469	2.96292042732239	1.98E-20	8.71E-19
264	NAV1	9.83973503112793	2.34337401390076	2.16E-20	9.49E-19
270	PJA2	9.79333686828613	2.96024513244629	2.23E-20	9.75E-19
254	KCNQ2	9.99096012115479	3.56498050689697	2.48E-20	1.08E-18
269	NDUFA5	9.80229949951172	3.72826838493347	2.51E-20	1.09E-18
248	FAM131B	10.0365171432495	3.39106369018555	3.01E-20	1.30E-18
276	AP2B1	9.74311351776123	2.6644561290741	3.29E-20	1.41E-18
262	CSMD2	9.87731456756592	3.1108078956604	6.28E-20	2.66E-18
282	MAP4	9.6630859375	2.21371150016785	6.72E-20	2.83E-18
241	ATP2B2	10.1587753295898	4.88530254364014	7.32E-20	3.07E-18
283	PTPN11	9.65669631958008	2.4875807762146	7.45E-20	3.11E-18
274	CDH10	9.74960041046143	3.32952547073364	9.10E-20	3.78E-18
280	LRRTM2	9.68325138092041	3.31652426719666	1.11E-19	4.59E-18
277	IGSF3	9.72076606750488	3.04816102981567	1.15E-19	4.73E-18
273	LOC441204	9.75252437591553	3.71914482116699	1.16E-19	4.76E-18
281	NFASC	9.67354774475098	3.18034982681274	1.23E-19	5.02E-18
271	ANTXR1	9.78971290588379	3.51868462562561	1.61E-19	6.57E-18
289	DLGAP4	9.54302883148193	2.57874917984009	1.85E-19	7.52E-18
287	LAMA5	9.61717796325684	2.95598292350769	2.32E-19	9.33E-18
265	SYP	9.8358850479126	4.07093334197998	2.36E-19	9.48E-18
291	SPTAN1	9.52005481719971	2.30549263954163	2.40E-19	9.65E-18
294	FAM115A	9.48886108398438	2.6172788143158	2.61E-19	1.04E-17
295	CAPN2	9.48592948913574	3.08881855010986	2.65E-19	1.06E-17
272	HIF3A	9.76798248291016	2.83699035644531	3.18E-19	1.26E-17
298	ABHD2	9.46028423309326	2.28865003585815	3.37E-19	1.34E-17
275	TMEM132A	9.74576377868652	3.6243577003479	3.65E-19	1.44E-17
288	PHLDB1	9.60605907440186	3.23054695129395	3.82E-19	1.51E-17
293	GABBR1	9.51471042633057	3.11118698120117	4.51E-19	1.76E-17
297	ADCY1	9.4802360534668	2.68875432014465	4.62E-19	1.80E-17
296	DLGAP1	9.48486614227295	2.98850560188293	5.53E-19	2.15E-17
301	PLAT	9.43761920928955	3.61149597167969	5.65E-19	2.19E-17
300	KLF12	9.44144344329834	2.80774450302124	5.70E-19	2.21E-17
303	C16orf45	9.37750720977783	3.33383560180664	5.75E-19	2.22E-17
278	PLXNB3	9.71695137023926	4.25355815887451	6.34E-19	2.44E-17
305	CPXM1	9.36223316192627	3.35889554023743	6.51E-19	2.49E-17
299	TUBB4A	9.44570922851562	3.13414430618286	7.38E-19	2.82E-17
292	NACAD	9.51978588104248	3.18721842765808	8.66E-19	3.31E-17
308	ROBO1	9.35072708129883	2.83874821662903	8.91E-19	3.40E-17
307	ARPC1A	9.35842514038086	3.05369400978088	9.01E-19	3.43E-17
309	CPEB4	9.32913017272949	2.37745332717896	9.46E-19	3.60E-17
286	APC2	9.64922904968262	3.66185760498047	1.11E-18	4.20E-17
311	LMF1	9.29327297210693	2.88606262207031	1.12E-18	4.24E-17
312	MEIS1	9.29012680053711	3.158522605896	1.18E-18	4.45E-17
304	TEAD1	9.37119483947754	2.93644833564758	1.25E-18	4.69E-17
302	MRFAP1	9.38197708129883	2.5761239528656	1.28E-18	4.80E-17
290	C1orf21	9.54006767272949	3.37939071655273	1.56E-18	5.82E-17
319	PHB	9.23723793029785	2.88977336883545	1.74E-18	6.46E-17
313	PRDX5	9.27548313140869	2.68646025657654	1.89E-18	6.96E-17
322	MLF2	9.2247371673584	2.55194115638733	2.09E-18	7.67E-17
306	PRKAR1B	9.36065292358398	3.00054526329041	2.23E-18	8.16E-17
315	B3GAT1	9.2536449432373	2.86593985557556	2.39E-18	8.74E-17
314	GNG7	9.25687885284424	2.6703679561615	2.47E-18	9.02E-17
285	CNGA3	9.65337944030762	6.88714170455933	2.65E-18	9.67E-17
323	PTPRN2	9.21979236602783	2.93622064590454	3.16E-18	1.15E-16
317	ZNF532	9.2463846206665	2.75463128089905	3.22E-18	1.17E-16
325	ARNT2	9.17740917205811	2.72902488708496	3.28E-18	1.19E-16
310	USP54	9.31184101104736	2.78681230545044	3.46E-18	1.25E-16
327	SPDYE1	9.13996601104736	2.08423948287964	3.62E-18	1.31E-16
328	AGT	9.13903617858887	3.73396468162537	3.81E-18	1.37E-16
330	TCF12	9.1171703338623	2.67333722114563	4.57E-18	1.64E-16
324	MYO10	9.20386981964111	2.57188487052917	4.95E-18	1.77E-16
335	PUF60	9.09418964385986	3.10015058517456	5.34E-18	1.91E-16
334	BRAT1	9.09606456756592	3.02388405799866	5.60E-18	1.99E-16
326	ARGLU1	9.15767478942871	2.40907382965088	6.12E-18	2.17E-16
336	CDH2	9.08416652679443	3.10304927825928	7.14E-18	2.52E-16
321	KCNJ16	9.2249813079834	3.15337991714478	7.38E-18	2.60E-16
341	B4GALNT1	9.03148555755615	3.02074670791626	8.37E-18	2.94E-16
329	PHYHIPL	9.13358974456787	3.70346999168396	1.02E-17	3.55E-16
331	MASP1	9.11328887939453	3.33728575706482	1.14E-17	3.94E-16
332	PCDHGA9	9.10561656951904	3.48628640174866	1.23E-17	4.25E-16
345	MATR3	8.98191261291504	2.37274265289307	1.24E-17	4.28E-16
333	JAM3	9.10134506225586	3.23373770713806	1.25E-17	4.32E-16
338	SOD1	9.06545543670654	2.71245408058167	1.27E-17	4.38E-16
339	ELAVL3	9.05090045928955	2.58592295646667	1.43E-17	4.88E-16
337	CCDC28B	9.08155727386475	3.64917016029358	1.45E-17	4.95E-16
346	SEC61A1	8.96643543243408	2.43600511550903	1.49E-17	5.08E-16
344	ASCL1	8.98628997802734	3.15438532829285	1.56E-17	5.31E-16
349	GBAS	8.93496608734131	2.97458291053772	1.93E-17	6.53E-16
343	YWHAQ	8.98916912078857	3.05646729469299	1.99E-17	6.71E-16
340	RTN3	9.03668880462646	2.20567154884338	2.08E-17	6.98E-16
354	SGCB	8.89704513549805	2.73229026794434	2.71E-17	9.08E-16
362	RCN1	8.85443878173828	3.24564051628113	3.06E-17	1.02E-15
348	CDC42EP4	8.95832824707031	3.17810916900635	3.41E-17	1.13E-15
352	OSBPL6	8.90486431121826	2.90971493721008	3.56E-17	1.18E-15
366	CRIP2	8.84109687805176	3.35062408447266	3.68E-17	1.21E-15
342	AGRN	9.02661037445068	2.87504386901855	3.80E-17	1.25E-15
364	PFKM	8.84510898590088	2.85363125801086	3.82E-17	1.25E-15
365	CBS	8.84302997589111	3.14446139335632	4.38E-17	1.43E-15
371	ATXN10	8.802321434021	2.71967911720276	4.68E-17	1.52E-15
372	SUGP2	8.79714107513428	2.17364764213562	4.70E-17	1.53E-15
370	LPPR2	8.80414485931396	2.44362711906433	5.24E-17	1.69E-15
350	ATN1	8.92686653137207	2.11747622489929	5.28E-17	1.70E-15
381	SARS	8.74807262420654	2.88718771934509	6.70E-17	2.15E-15
356	SLC4A3	8.88320446014404	3.30181670188904	6.93E-17	2.21E-15
363	SEPT5	8.84907817840576	3.24994611740112	7.68E-17	2.43E-15
359	LOC100506474	8.85983180999756	3.50161647796631	7.86E-17	2.49E-15
353	MSI2	8.90443992614746	3.49073696136475	8.14E-17	2.57E-15
347	LINGO1	8.95942974090576	4.00644779205322	9.33E-17	2.93E-15
386	ENO2	8.69486045837402	3.13356852531433	1.08E-16	3.37E-15
389	NLGN1	8.69015121459961	2.81376051902771	1.09E-16	3.41E-15
367	PTPRF	8.82183361053467	2.9971399307251	1.14E-16	3.55E-15
380	ARC	8.75002956390381	3.49978280067444	1.21E-16	3.77E-15
355	MAPK8IP1	8.89491081237793	3.40739583969116	1.22E-16	3.80E-15
385	CSNK1E	8.69715785980225	2.43151068687439	1.25E-16	3.87E-15
369	ARHGEF9	8.81115245819092	3.04418683052063	1.33E-16	4.12E-15
376	HEPACAM	8.78481388092041	3.04263067245483	1.58E-16	4.88E-15
360	NALCN	8.85755634307861	3.40159320831299	1.60E-16	4.95E-15
395	BCAT1	8.62969017028809	2.48082423210144	1.65E-16	5.08E-15
384	NLGN4Y	8.70477867126465	3.22980403900146	1.88E-16	5.77E-15
373	UNC80	8.79386806488037	3.04097938537598	1.91E-16	5.85E-15
392	JAG1	8.65092849731445	2.85650539398193	1.94E-16	5.94E-15
375	FBXO44	8.78549385070801	2.91263008117676	1.96E-16	5.98E-15
387	SLC4A8	8.69205474853516	2.80179834365845	1.96E-16	5.98E-15
383	CAPRIN2	8.70767593383789	3.13185524940491	2.06E-16	6.29E-15
398	TMEM106B	8.59393787384033	2.71845149993896	2.14E-16	6.51E-15
391	SLITRK3	8.65624904632568	2.96732711791992	2.24E-16	6.81E-15
397	SEPT2	8.60659503936768	2.4896514415741	2.31E-16	7.02E-15
401	ARHGEF7	8.58510303497314	2.43396425247192	2.36E-16	7.14E-15
368	MGAT3	8.82086086273193	3.27874994277954	2.39E-16	7.23E-15
378	CNTNAP5	8.77211952209473	3.76325249671936	2.47E-16	7.47E-15
402	HIP1	8.57530689239502	2.18567276000977	2.69E-16	8.12E-15
374	KIF26B	8.7932653427124	3.28069806098938	2.91E-16	8.75E-15
394	RBP1	8.63922500610352	3.32192754745483	3.18E-16	9.55E-15
393	LRRN3	8.64192676544189	3.46867537498474	3.39E-16	1.01E-14
403	TENM1	8.54854297637939	2.55414485931396	3.52E-16	1.05E-14
405	BEX1	8.53626441955566	3.65309119224548	3.80E-16	1.13E-14
390	LDHB	8.66180419921875	2.67572116851807	3.88E-16	1.15E-14
399	MAP1LC3A	8.58772945404053	3.14053773880005	3.95E-16	1.17E-14
382	CMYA5	8.71466064453125	3.47877192497253	4.17E-16	1.23E-14
409	TMEM255A	8.49511051177979	3.0694043636322	4.86E-16	1.43E-14
388	MEGF11	8.69028377532959	3.78652405738831	5.25E-16	1.54E-14
410	DSTN	8.48508167266846	3.33886742591858	5.29E-16	1.55E-14
412	KIDINS220	8.47363758087158	2.55996990203857	5.34E-16	1.56E-14
411	PPP2R1A	8.48299217224121	2.42434239387512	5.43E-16	1.59E-14
414	NCALD	8.46099758148193	3.09930944442749	5.65E-16	1.65E-14
377	SLC7A11	8.78050327301025	3.87766718864441	6.06E-16	1.76E-14
413	MUM1	8.47313022613525	2.48350715637207	6.12E-16	1.78E-14
408	TMEM161B-AS1	8.49565696716309	3.6605339050293	6.75E-16	1.96E-14
418	PID1	8.43063640594482	3.09554481506348	7.19E-16	2.08E-14
416	COL16A1	8.4467601776123	2.71960425376892	7.31E-16	2.11E-14
404	ANKS1B	8.53844833374023	2.9969334602356	7.37E-16	2.13E-14
396	SOX6	8.60701560974121	3.71270084381104	9.35E-16	2.68E-14
423	CYP51A1	8.39637660980225	2.62949514389038	1.00E-15	2.88E-14
427	ACADVL	8.35632991790771	2.41234397888184	1.17E-15	3.33E-14
420	C1orf198	8.41184043884277	3.14515089988708	1.18E-15	3.37E-14
424	TMOD2	8.39047718048096	2.49851775169373	1.22E-15	3.46E-14
426	PAM	8.36256885528564	2.90242886543274	1.22E-15	3.46E-14
428	HLTF	8.35031032562256	2.67312169075012	1.31E-15	3.70E-14
431	TBCB	8.33703708648682	2.52527022361755	1.36E-15	3.86E-14
425	ST8SIA5	8.3834924697876	3.04536008834839	1.38E-15	3.90E-14
422	GRIA2	8.40369129180908	2.90198016166687	1.39E-15	3.91E-14
419	MGLL	8.42379379272461	3.19938325881958	1.43E-15	4.01E-14
432	MYH10	8.33651924133301	2.5416157245636	1.48E-15	4.16E-14
421	SHISA4	8.40686511993408	2.92430830001831	1.51E-15	4.24E-14
415	AGAP1	8.44729423522949	2.85312604904175	1.58E-15	4.41E-14
437	USP11	8.29763507843018	2.44512915611267	1.79E-15	4.98E-14
407	MAP3K12	8.50632572174072	3.1323676109314	2.00E-15	5.54E-14
438	ZKSCAN1	8.29296684265137	2.23018646240234	2.09E-15	5.78E-14
445	LIMA1	8.24904632568359	2.84324193000793	2.63E-15	7.20E-14
442	NUDT11	8.25629615783691	3.3070387840271	2.65E-15	7.25E-14
448	RHBDD2	8.2351770401001	2.90582251548767	2.77E-15	7.56E-14
406	CCDC136	8.50707817077637	4.36841773986816	3.00E-15	8.15E-14
451	SEPT8	8.22636413574219	2.78286027908325	3.02E-15	8.20E-14
417	GPR162	8.43270015716553	3.96175503730774	3.43E-15	9.26E-14
443	PMS2P5	8.25233554840088	2.33809471130371	3.42E-15	9.26E-14
454	VAT1	8.20556259155273	2.46192646026611	3.43E-15	9.27E-14
449	SPRED2	8.2327709197998	2.58667707443237	3.68E-15	9.90E-14
435	ADAM22	8.31811141967773	2.94830727577209	3.72E-15	9.99E-14
446	PTP4A3	8.24405288696289	3.21331286430359	4.02E-15	1.08E-13
440	FAM171B	8.25988101959229	3.16172766685486	4.09E-15	1.09E-13
456	C21orf62	8.19484710693359	2.1462709903717	4.41E-15	1.18E-13
433	EHD3	8.3234806060791	3.39089798927307	4.63E-15	1.23E-13
458	ZNF704	8.19067478179932	2.28810524940491	4.67E-15	1.24E-13
447	LINC00665	8.24093627929688	2.02128911018372	4.82E-15	1.28E-13
457	DPYSL3	8.19174194335938	2.81704521179199	4.83E-15	1.28E-13
434	PCDH1	8.32078170776367	3.48678612709045	5.19E-15	1.37E-13
459	CPT1C	8.18322563171387	2.80381011962891	5.18E-15	1.37E-13
461	CYCS	8.16458415985107	2.26664090156555	5.35E-15	1.41E-13
430	SORBS1	8.34494113922119	3.44199776649475	5.37E-15	1.41E-13
441	LRP1B	8.25669956207275	2.85238647460938	5.66E-15	1.48E-13
476	RCN2	8.10632801055908	3.15187835693359	6.89E-15	1.80E-13
469	GABRA3	8.13224601745605	2.78814244270325	7.07E-15	1.84E-13
464	IQCK	8.15245723724365	2.71270203590393	7.25E-15	1.89E-13
429	LSS	8.35030746459961	3.61671996116638	7.36E-15	1.91E-13
463	LINC00265	8.15963172912598	2.01876521110535	8.39E-15	2.17E-13
473	PPFIA2	8.11961936950684	2.81634640693665	9.00E-15	2.32E-13
478	WDR60	8.09452247619629	2.28490138053894	9.30E-15	2.39E-13
465	KIAA0895L	8.14798831939697	2.75076866149902	9.41E-15	2.42E-13
477	DCX	8.09844207763672	2.52556896209717	9.94E-15	2.55E-13
475	NCDN	8.10859489440918	2.40929841995239	1.01E-14	2.59E-13
450	SLC6A9	8.22958850860596	3.60736012458801	1.05E-14	2.68E-13
474	ZNF462	8.11121273040771	2.36667537689209	1.06E-14	2.70E-13
468	TNIK	8.13250827789307	2.78034377098083	1.07E-14	2.73E-13
460	GRIK3	8.17587375640869	2.91900324821472	1.09E-14	2.79E-13
482	RNF180	8.08149909973145	2.96917676925659	1.10E-14	2.79E-13
452	PXDN	8.20912647247314	3.21874833106995	1.10E-14	2.81E-13
484	ZHX1	8.0678882598877	2.54213881492615	1.11E-14	2.81E-13
489	POLR2J3	8.03715515136719	2.04337286949158	1.13E-14	2.85E-13
462	MTSS1L	8.16409111022949	2.62242150306702	1.18E-14	2.98E-13
470	LINC00673	8.12867832183838	3.11096835136414	1.21E-14	3.05E-13
455	SLC6A1	8.20136260986328	3.95014619827271	1.31E-14	3.30E-13
471	AFAP1	8.12842273712158	2.9389009475708	1.32E-14	3.32E-13
491	ANKIB1	8.02424812316895	2.31388449668884	1.36E-14	3.40E-13
487	OLIG2	8.04976177215576	2.4786491394043	1.37E-14	3.43E-13
479	AEBP1	8.0897388458252	2.68935990333557	1.39E-14	3.48E-13
466	CHPF	8.14098358154297	3.13969874382019	1.40E-14	3.50E-13
467	TRO	8.13898181915283	3.49363875389099	1.42E-14	3.55E-13
488	KLHL42	8.0406322479248	2.60293555259705	1.44E-14	3.58E-13
495	GPC1	8.0073356628418	2.62178874015808	1.65E-14	4.11E-13
498	LDLRAD3	7.99449396133423	2.59891080856323	1.66E-14	4.12E-13
472	ZDHHC11	8.12660884857178	3.68986368179321	1.70E-14	4.22E-13
480	LPHN1	8.0890645980835	2.28117394447327	1.75E-14	4.32E-13
500	PMP2	7.97780561447144	3.27242159843445	1.84E-14	4.55E-13
497	AKAP11	7.99696969985962	2.2264232635498	1.85E-14	4.56E-13
486	MAPRE3	8.05471515655518	2.59844493865967	1.94E-14	4.77E-13
501	TMOD1	7.97763919830322	2.7879912853241	2.07E-14	5.08E-13
503	UFM1	7.96167373657227	2.6948938369751	2.08E-14	5.09E-13
506	QTRT1	7.92914962768555	2.66889023780823	2.39E-14	5.84E-13
496	MAGI1	8.00291538238525	2.56045866012573	2.51E-14	6.12E-13
490	ZNF286A	8.02595233917236	2.44936776161194	2.64E-14	6.43E-13
504	PHAX	7.95660448074341	2.11478209495544	2.70E-14	6.55E-13
505	CCT6A	7.94285917282104	2.59232115745544	2.79E-14	6.75E-13
508	CAMK2D	7.92038345336914	2.44381618499756	2.79E-14	6.75E-13
507	ASAP1	7.92048215866089	2.30662488937378	2.82E-14	6.81E-13
502	FAM84A	7.96990442276001	2.95196127891541	2.87E-14	6.92E-13
511	HDGFRP3	7.91044616699219	2.74143409729004	3.01E-14	7.26E-13
492	RP9P	8.01900672912598	3.64943647384644	3.10E-14	7.44E-13
509	CLCN3	7.91725444793701	2.60514640808105	3.14E-14	7.54E-13
483	B4GALNT4	8.07341861724854	3.76427292823792	3.40E-14	8.14E-13
517	TMEM9	7.87601566314697	2.61747312545776	3.43E-14	8.23E-13
520	HIGD1A	7.87331056594849	2.68823432922363	3.50E-14	8.37E-13
522	TMED4	7.86942052841187	2.52462959289551	3.59E-14	8.58E-13
523	ZNF460	7.868079662323	2.52523040771484	3.65E-14	8.70E-13
513	TLE2	7.90049409866333	2.52824997901917	3.80E-14	9.06E-13
518	UBE2D4	7.87435436248779	2.40790414810181	4.02E-14	9.58E-13
481	BAI3	8.08619594573975	3.61373472213745	4.14E-14	9.83E-13
516	PRRT2	7.88747215270996	2.59008502960205	4.67E-14	1.11E-12
510	TNFRSF19	7.91123962402344	3.35390901565552	5.12E-14	1.21E-12
525	NAV2	7.85854721069336	2.13883590698242	5.24E-14	1.24E-12
533	POLR2F	7.79111099243164	2.0793297290802	6.15E-14	1.44E-12
530	YIF1A	7.80518484115601	2.81312394142151	6.36E-14	1.49E-12
519	EPHB1	7.8739595413208	3.04064679145813	6.96E-14	1.63E-12
527	SPOCK1	7.84013986587524	2.93308758735657	7.25E-14	1.69E-12
536	H1F0	7.77310752868652	2.45456981658936	7.40E-14	1.73E-12
512	LOC150622	7.90406513214111	2.53085875511169	7.41E-14	1.73E-12
514	MICAL3	7.90031671524048	2.65694069862366	7.42E-14	1.73E-12
521	MARK1	7.87170600891113	3.13722944259644	7.47E-14	1.74E-12
532	CRYAB	7.79688787460327	3.35995650291443	7.61E-14	1.77E-12
529	TTYH1	7.81046724319458	3.10563778877258	7.73E-14	1.79E-12
541	PSMD11	7.75267124176025	2.22318863868713	8.08E-14	1.87E-12
542	RAMP1	7.75145959854126	3.21196246147156	8.07E-14	1.87E-12
526	FAM5C	7.84548759460449	3.22687745094299	8.62E-14	1.99E-12
540	CTBP1	7.75653314590454	2.00093007087708	8.77E-14	2.02E-12
546	SRPK2	7.73615169525146	2.24805307388306	9.08E-14	2.09E-12
524	PLXNA4	7.86503934860229	3.02017831802368	9.35E-14	2.15E-12
538	AQP4	7.76628446578979	3.02347874641418	9.54E-14	2.19E-12
545	PTGFRN	7.74320793151855	2.38226222991943	9.61E-14	2.20E-12
543	SEPT7	7.75047588348389	2.55714392662048	9.96E-14	2.28E-12
544	PSMA2	7.74708080291748	2.67787981033325	1.04E-13	2.38E-12
553	EXOC7	7.7199535369873	2.12257957458496	1.04E-13	2.38E-12
552	GTF2IP1	7.72314071655273	2.39607667922974	1.07E-13	2.43E-12
551	TRIM24	7.72345638275146	2.415522813797	1.11E-13	2.53E-12
555	ACLY	7.69425392150879	2.35131216049194	1.22E-13	2.78E-12
535	NTM	7.78611421585083	3.07319855690002	1.25E-13	2.84E-12
547	SMOC1	7.73280000686646	3.03782224655151	1.34E-13	3.03E-12
554	PPP2R2B	7.70731115341187	3.05484819412231	1.47E-13	3.32E-12
561	TSPAN13	7.66994333267212	3.20517539978027	1.50E-13	3.38E-12
564	RPH3A	7.66085004806519	2.70401930809021	1.52E-13	3.43E-12
557	SEC61A2	7.68227815628052	2.60469698905945	1.54E-13	3.46E-12
565	CHD7	7.65858268737793	2.03289914131165	1.58E-13	3.56E-12
568	DCTN1	7.64110708236694	2.23403406143188	1.70E-13	3.82E-12
563	WASL	7.66410779953003	2.3106951713562	1.71E-13	3.82E-12
537	ASIC1	7.77270793914795	3.41935873031616	1.75E-13	3.90E-12
550	PTPRG	7.72870492935181	2.73164677619934	1.88E-13	4.20E-12
570	DAG1	7.61780405044556	2.09832239151001	2.01E-13	4.47E-12
569	CIRBP	7.63371753692627	2.01354670524597	2.08E-13	4.63E-12
556	COL6A1	7.68956995010376	2.84741044044495	2.28E-13	5.06E-12
577	UPK3BL	7.58724117279053	2.18550610542297	2.45E-13	5.42E-12
567	SOX8	7.6417818069458	3.01273465156555	2.51E-13	5.56E-12
572	CPNE2	7.61406469345093	2.45627474784851	2.60E-13	5.73E-12
575	TMEM41B	7.58977699279785	2.1550304889679	2.66E-13	5.87E-12
571	MT2A	7.61434507369995	3.59012770652771	2.71E-13	5.96E-12
585	WRB	7.56380796432495	3.12351703643799	2.91E-13	6.41E-12
578	FASTK	7.58348274230957	2.7165150642395	3.03E-13	6.67E-12
583	ALDH3A2	7.57139492034912	2.66492748260498	3.17E-13	6.95E-12
582	TNRC6A	7.57169008255005	2.07133460044861	3.23E-13	7.06E-12
574	ATP5B	7.59535694122314	2.059725522995	3.32E-13	7.25E-12
566	PLXNB1	7.65358543395996	2.97470784187317	3.47E-13	7.58E-12
559	SNX22	7.67439937591553	2.70269393920898	3.50E-13	7.61E-12
576	ATAT1	7.58801317214966	2.93155169487	3.57E-13	7.74E-12
573	GUSBP1	7.60265922546387	2.9541642665863	3.60E-13	7.81E-12
548	IGSF9B	7.72890424728394	3.45671939849854	3.67E-13	7.93E-12
588	PSD3	7.55797052383423	2.24321722984314	3.67E-13	7.94E-12
549	SLC25A18	7.72874593734741	4.43806076049805	3.91E-13	8.44E-12
584	ADD2	7.57044219970703	2.68504214286804	4.01E-13	8.64E-12
581	MGC27345	7.57343673706055	2.02764368057251	4.03E-13	8.67E-12
600	MAGED2	7.50595617294312	2.62566876411438	4.22E-13	9.05E-12
596	UBE2H	7.51536846160889	2.29890942573547	4.71E-13	1.00E-11
602	CRNDE	7.50081729888916	2.58116936683655	4.71E-13	1.00E-11
579	MXRA7	7.58199453353882	2.00718808174133	4.74E-13	1.01E-11
560	NPTXR	7.67251348495483	2.72235250473022	4.78E-13	1.01E-11
603	LINC00657	7.48804712295532	2.30579996109009	4.81E-13	1.02E-11
589	LYST	7.54653263092041	2.19663286209106	4.89E-13	1.04E-11
604	CNRIP1	7.48534536361694	2.74013805389404	4.92E-13	1.04E-11
587	ELAVL4	7.56327962875366	3.12291860580444	4.92E-13	1.04E-11
597	WLS	7.51162767410278	2.76477575302124	5.05E-13	1.07E-11
590	MAGEH1	7.5394926071167	3.08319640159607	5.35E-13	1.13E-11
593	GGT7	7.52137660980225	2.63575959205627	5.56E-13	1.17E-11
606	NISCH	7.4768648147583	2.09371614456177	5.56E-13	1.17E-11
605	DCHS1	7.47835397720337	2.20049977302551	5.70E-13	1.20E-11
580	LMO3	7.58189105987549	3.49169087409973	6.32E-13	1.33E-11
610	SLAIN1	7.46770858764648	2.5448625087738	6.84E-13	1.43E-11
617	UPF3A	7.45274543762207	2.5302836894989	6.94E-13	1.45E-11
621	AASDHPPT	7.43437528610229	2.8297336101532	7.24E-13	1.51E-11
591	COBL	7.53303909301758	2.84748840332031	7.30E-13	1.52E-11
594	DLG5	7.52017307281494	2.6911780834198	7.47E-13	1.55E-11
598	CACNG8	7.51160669326782	2.07283806800842	8.42E-13	1.75E-11
623	CNPY2	7.40163850784302	2.41072106361389	8.48E-13	1.76E-11
607	F3	7.47461748123169	2.92009353637695	8.49E-13	1.76E-11
608	SLC22A17	7.47404336929321	2.8561098575592	9.17E-13	1.89E-11
614	CDC42BPA	7.46602582931519	2.48376417160034	9.50E-13	1.96E-11
619	HOXC10	7.43919897079468	2.59773206710815	9.53E-13	1.96E-11
618	AFAP1L1	7.4485239982605	3.34708905220032	9.57E-13	1.97E-11
622	TCEAL7	7.42702579498291	3.47522163391113	9.86E-13	2.03E-11
625	PFKP	7.37937498092651	2.5408718585968	9.97E-13	2.05E-11
627	DDB1	7.36548566818237	2.00737595558167	1.07E-12	2.19E-11
620	SMARCD3	7.43675947189331	3.09494280815125	1.16E-12	2.37E-11
612	ZNF776	7.46704578399658	3.24158000946045	1.20E-12	2.46E-11
626	DNM3	7.37239408493042	2.59721302986145	1.30E-12	2.66E-11
615	OBSL1	7.46082592010498	3.12497234344482	1.32E-12	2.69E-11
637	PYGB	7.33664274215698	2.23200368881226	1.34E-12	2.74E-11
629	CDH13	7.36455059051514	2.6054310798645	1.35E-12	2.76E-11
624	ECE1	7.39933013916016	2.73684477806091	1.37E-12	2.80E-11
631	GRIA1	7.36324596405029	2.65774941444397	1.42E-12	2.90E-11
628	NSUN5P1	7.36469459533691	2.38807654380798	1.43E-12	2.92E-11
635	PCDH10	7.3481559753418	2.62076187133789	1.60E-12	3.24E-11
636	DPY19L3	7.34778165817261	2.56669974327087	1.61E-12	3.25E-11
609	RGS11	7.47323799133301	4.07151937484741	1.70E-12	3.43E-11
630	NBEA	7.3641939163208	2.74580788612366	1.74E-12	3.50E-11
613	CREB3L1	7.46694326400757	4.37077045440674	1.75E-12	3.52E-11
640	SPPL2B	7.31735944747925	2.20579314231873	1.84E-12	3.70E-11
647	HSPB1	7.28339862823486	2.25453114509583	1.84E-12	3.70E-11
641	CSMD1	7.31017255783081	2.18917322158813	2.10E-12	4.21E-11
651	OAZ2	7.26157999038696	2.53387451171875	2.13E-12	4.26E-11
633	PPAP2B	7.3554253578186	3.31027984619141	2.24E-12	4.46E-11
634	FAM216A	7.35469484329224	3.35476899147034	2.32E-12	4.61E-11
638	LRRC49	7.3307032585144	3.3415060043335	2.37E-12	4.70E-11
639	SLC26A11	7.32981109619141	3.1936399936676	2.37E-12	4.70E-11
649	RAB3IP	7.27286243438721	2.24309706687927	2.38E-12	4.72E-11
632	TNK2	7.35577583312988	2.25837874412537	2.47E-12	4.89E-11
643	ZNF25	7.30377626419067	3.37317323684692	2.64E-12	5.18E-11
655	APBA2	7.23997974395752	2.580650806427	2.72E-12	5.33E-11
657	TNKS	7.23491096496582	2.10151863098145	2.72E-12	5.33E-11
660	MBOAT2	7.22040987014771	2.36160635948181	2.84E-12	5.55E-11
661	PTMS	7.21722078323364	2.03917455673218	3.28E-12	6.38E-11
663	REEP2	7.20703315734863	2.43267440795898	3.47E-12	6.74E-11
665	GAD1	7.19861507415771	2.79126286506653	3.59E-12	6.96E-11
672	PGRMC1	7.17818403244019	3.00958943367004	3.75E-12	7.27E-11
654	SLC35F1	7.24789428710938	2.53582954406738	3.88E-12	7.50E-11
670	PHACTR3	7.1840500831604	2.45937371253967	3.96E-12	7.65E-11
644	TRIM67	7.30067920684814	3.28359460830688	4.08E-12	7.87E-11
677	ATP6V0A1	7.16216516494751	2.10408806800842	4.18E-12	8.06E-11
667	GNG12	7.19298553466797	2.98648905754089	4.23E-12	8.13E-11
678	KDELR2	7.16028642654419	2.20337343215942	4.27E-12	8.21E-11
679	APBB2	7.15716600418091	2.29933333396912	4.41E-12	8.46E-11
648	CDH11	7.27842044830322	3.46830368041992	4.47E-12	8.56E-11
675	ATP5A1	7.16586065292358	2.22284722328186	5.21E-12	9.95E-11
683	KIF5C	7.13801717758179	2.49211597442627	5.50E-12	1.05E-10
652	DIRAS3	7.25584983825684	3.98029446601868	5.66E-12	1.08E-10
664	CADM3	7.19899892807007	3.1724066734314	5.91E-12	1.12E-10
684	CYFIP2	7.1309928894043	2.29786062240601	5.99E-12	1.14E-10
668	SPATC1L	7.19117546081543	3.31526732444763	6.17E-12	1.17E-10
689	PRTFDC1	7.10978317260742	2.79588055610657	6.37E-12	1.21E-10
671	CALM2	7.18376493453979	2.22495079040527	6.39E-12	1.21E-10
682	NLGN2	7.13895082473755	2.06259965896606	6.77E-12	1.28E-10
694	SPARCL1	7.08407306671143	3.00686883926392	6.82E-12	1.29E-10
688	EPAS1	7.11134099960327	2.55935335159302	7.39E-12	1.39E-10
685	SOX5	7.1308913230896	2.45432639122009	7.47E-12	1.40E-10
658	ADAMTS9	7.23178386688232	3.62330102920532	7.65E-12	1.43E-10
686	KCNJ10	7.12924766540527	3.00826573371887	8.68E-12	1.62E-10
662	BSN	7.21509170532227	3.47015285491943	9.32E-12	1.74E-10
690	LRP6	7.0999174118042	2.59350919723511	9.33E-12	1.74E-10
695	PYCR1	7.07731294631958	2.64539194107056	9.36E-12	1.75E-10
691	SYT17	7.08665323257446	2.72379088401794	9.50E-12	1.77E-10
701	RAMP2	7.0462441444397	2.6110565662384	9.53E-12	1.77E-10
698	DIP2C	7.05626964569092	2.2857654094696	9.66E-12	1.80E-10
680	SYBU	7.15312480926514	3.41123676300049	9.83E-12	1.82E-10
697	CELSR2	7.05924320220947	2.10585403442383	9.97E-12	1.85E-10
687	EHD2	7.12090349197388	2.55761671066284	1.06E-11	1.96E-10
705	KCNA2	7.04255723953247	2.70300149917603	1.07E-11	1.97E-10
702	COPG2	7.0461483001709	2.43452858924866	1.07E-11	1.99E-10
704	SEPT3	7.04325103759766	2.43227648735046	1.11E-11	2.05E-10
714	SPATA6	7.00489044189453	2.23579335212708	1.15E-11	2.11E-10
676	GNG3	7.16556024551392	4.25046396255493	1.16E-11	2.13E-10
713	YAF2	7.01711511611938	2.1957004070282	1.16E-11	2.14E-10
718	CBR1	6.9927191734314	2.44519090652466	1.19E-11	2.18E-10
703	LMO4	7.04507446289062	2.10761857032776	1.20E-11	2.19E-10
710	PJA1	7.0280327796936	2.77649569511414	1.24E-11	2.27E-10
711	APLP1	7.02477502822876	2.71718239784241	1.28E-11	2.34E-10
707	PCDHB4	7.03349733352661	2.96221685409546	1.34E-11	2.45E-10
706	ZNF608	7.0376148223877	2.43918609619141	1.35E-11	2.46E-10
712	CARS	7.02111721038818	2.80947065353394	1.40E-11	2.54E-10
681	GRIK1	7.14146423339844	3.73343920707703	1.43E-11	2.60E-10
720	MCAM	6.98826217651367	2.49002552032471	1.47E-11	2.66E-10
727	GADD45A	6.9652738571167	2.55719017982483	1.47E-11	2.66E-10
732	STMN1	6.9585657119751	2.93431711196899	1.49E-11	2.70E-10
733	TROVE2	6.95719385147095	2.4197678565979	1.50E-11	2.72E-10
734	GABARAPL2	6.95434904098511	2.47832369804382	1.56E-11	2.82E-10
730	JAM2	6.9604377746582	2.23391056060791	1.59E-11	2.86E-10
693	RYR3	7.0851902961731	3.33541131019592	1.61E-11	2.90E-10
726	ITGA7	6.96556091308594	2.23926615715027	1.61E-11	2.90E-10
716	SEZ6L2	6.99674463272095	2.53976321220398	1.63E-11	2.93E-10
737	LIFR	6.94468069076538	2.19615244865417	1.69E-11	3.04E-10
723	PTK2	6.97223138809204	2.50173807144165	1.69E-11	3.04E-10
721	TIMP4	6.98135852813721	2.90119504928589	1.76E-11	3.17E-10
740	VPS72	6.93953466415405	2.33522605895996	1.80E-11	3.23E-10
729	LPHN3	6.96128749847412	2.38332486152649	1.82E-11	3.26E-10
735	KIFAP3	6.95166683197021	2.81149387359619	1.82E-11	3.26E-10
700	TDRKH	7.04757261276245	3.63282155990601	1.85E-11	3.31E-10
747	STRAP	6.92106771469116	2.70821619033813	1.89E-11	3.37E-10
719	BTBD17	6.98925733566284	3.26968860626221	1.94E-11	3.46E-10
748	SBDS	6.91627788543701	2.57460188865662	1.94E-11	3.46E-10
715	DOCK1	7.00438928604126	2.94119715690613	1.94E-11	3.46E-10
736	HMGCS1	6.94854593276978	2.334064245224	1.95E-11	3.47E-10
753	COPS8	6.90473031997681	2.63377165794373	2.06E-11	3.66E-10
728	ST5	6.9628586769104	2.5094268321991	2.15E-11	3.81E-10
752	BCHE	6.90490818023682	2.83763241767883	2.18E-11	3.86E-10
755	CALU	6.90080404281616	2.27145385742188	2.18E-11	3.86E-10
749	NKAIN4	6.91446304321289	2.89645338058472	2.31E-11	4.08E-10
758	PHF14	6.89238834381104	2.01536393165588	2.32E-11	4.09E-10
699	ITGA3	7.05361270904541	3.90290546417236	2.40E-11	4.21E-10
757	MPV17L	6.89785385131836	2.06252908706665	2.47E-11	4.32E-10
724	ZCCHC24	6.97105884552002	2.89455771446228	2.47E-11	4.33E-10
769	COX20	6.86104249954224	2.39579033851624	2.82E-11	4.92E-10
776	C7orf50	6.84773778915405	2.30072450637817	2.96E-11	5.14E-10
768	GLT8D1	6.86147356033325	2.50943279266357	2.99E-11	5.20E-10
738	PGM2L1	6.94151639938354	2.37162613868713	3.03E-11	5.25E-10
772	UBQLN2	6.85473680496216	2.35159730911255	3.08E-11	5.34E-10
750	CRTC3	6.911780834198	2.2487108707428	3.09E-11	5.36E-10
746	SUSD4	6.92782831192017	3.13377523422241	3.12E-11	5.41E-10
761	DNAJC6	6.8795371055603	2.67515802383423	3.13E-11	5.41E-10
743	HOXD11	6.93090772628784	2.48009705543518	3.14E-11	5.42E-10
756	SATB2	6.8997917175293	3.10636520385742	3.21E-11	5.53E-10
767	ANKMY2	6.86207342147827	2.88505172729492	3.42E-11	5.88E-10
722	ARHGAP23	6.97899723052979	4.139075756073	3.59E-11	6.16E-10
781	NME4	6.83060932159424	2.26800584793091	3.68E-11	6.31E-10
745	NOL3	6.92798042297363	3.41855454444885	3.71E-11	6.35E-10
773	VAT1L	6.85379600524902	2.73545145988464	3.73E-11	6.38E-10
744	GPR153	6.92864465713501	3.30458641052246	3.76E-11	6.43E-10
788	ZDHHC9	6.80257654190063	2.3413782119751	4.23E-11	7.20E-10
774	NLGN4X	6.85006761550903	2.58002233505249	4.28E-11	7.26E-10
759	GPR158	6.88565731048584	2.95591592788696	4.34E-11	7.35E-10
780	NTHL1	6.83848667144775	2.90462136268616	4.42E-11	7.48E-10
742	ARHGEF17	6.93385124206543	3.38743662834167	4.47E-11	7.56E-10
777	CTIF	6.84675312042236	2.46601510047913	4.48E-11	7.56E-10
785	RORA	6.81880855560303	2.50134015083313	4.52E-11	7.63E-10
789	GSTA4	6.8017520904541	2.92157053947449	4.73E-11	7.97E-10
786	SHISA7	6.80833101272583	2.42484283447266	5.13E-11	8.61E-10
771	CNTNAP1	6.85491371154785	2.62298941612244	5.32E-11	8.89E-10
799	HINT1	6.76348114013672	2.42363333702087	5.32E-11	8.89E-10
795	LOC152217	6.7799654006958	2.39689660072327	5.39E-11	9.01E-10
783	TSPYL4	6.82333517074585	2.52978849411011	5.43E-11	9.07E-10
791	TPPP3	6.79443740844727	3.10106062889099	5.81E-11	9.68E-10
802	TPM1	6.75061845779419	2.52768015861511	5.98E-11	9.95E-10
784	GATS	6.82331514358521	2.81342744827271	6.03E-11	1.00E-09
770	SCAMP5	6.85570192337036	3.27418375015259	6.14E-11	1.02E-09
812	SNRPN	6.71849775314331	2.15677094459534	6.56E-11	1.09E-09
804	THSD7A	6.74192190170288	2.35396885871887	6.63E-11	1.10E-09
809	TMEM50B	6.72035980224609	2.44745850563049	6.68E-11	1.11E-09
794	PRKCZ	6.78188562393188	2.90230631828308	6.70E-11	1.11E-09
814	RAB11A	6.71434783935547	2.23846840858459	6.73E-11	1.11E-09
793	RND2	6.78273057937622	2.22197437286377	6.86E-11	1.13E-09
816	SHISA5	6.71008825302124	2.26265168190002	6.92E-11	1.14E-09
801	STXBP1	6.75214195251465	2.33530068397522	6.93E-11	1.14E-09
806	IDH3A	6.73402118682861	2.65874290466309	7.04E-11	1.16E-09
797	CELF5	6.77331733703613	2.46822690963745	7.10E-11	1.17E-09
817	ARF5	6.70374822616577	2.00837802886963	7.33E-11	1.21E-09
778	ALDH1L2	6.84530162811279	3.01968550682068	7.41E-11	1.22E-09
800	LONRF2	6.75816297531128	2.49029421806335	7.89E-11	1.29E-09
820	CDK16	6.69555902481079	2.09173226356506	8.50E-11	1.38E-09
813	NSUN5P2	6.71481847763062	2.50136661529541	9.24E-11	1.50E-09
827	PRPF31	6.67263317108154	2.35241508483887	9.49E-11	1.54E-09
823	LOC100128252	6.68276309967041	2.69443511962891	9.55E-11	1.55E-09
829	SNURF	6.65675449371338	2.13405084609985	9.58E-11	1.55E-09
807	PTPN13	6.72978162765503	2.95510220527649	9.89E-11	1.60E-09
808	PTPRD	6.72796297073364	2.62902092933655	1.01E-10	1.63E-09
805	POU3F4	6.73953247070312	3.09312915802002	1.05E-10	1.70E-09
824	ILDR2	6.67969846725464	2.23378705978394	1.06E-10	1.71E-09
796	EPB41L1	6.77791118621826	3.2292845249176	1.07E-10	1.73E-09
803	LOC100132273	6.74930667877197	3.20760369300842	1.08E-10	1.74E-09
833	CTNNA1	6.64655733108521	2.13335609436035	1.08E-10	1.74E-09
815	TRPC4	6.71305418014526	3.21266555786133	1.09E-10	1.75E-09
825	SLC4A10	6.6752667427063	2.76103758811951	1.14E-10	1.83E-09
831	SLC29A4	6.65113496780396	2.15713977813721	1.17E-10	1.88E-09
828	UBN2	6.66209745407104	2.05052089691162	1.17E-10	1.88E-09
837	NPDC1	6.62204885482788	2.48143410682678	1.29E-10	2.06E-09
835	TMEM100	6.6291766166687	2.65845537185669	1.35E-10	2.15E-09
842	KCTD13	6.60346412658691	2.16462635993958	1.37E-10	2.19E-09
832	ZNF529	6.64999961853027	2.24746131896973	1.40E-10	2.23E-09
843	FAM84B	6.59788370132446	2.19979429244995	1.45E-10	2.30E-09
836	CSRNP3	6.62664222717285	2.40784955024719	1.68E-10	2.66E-09
839	GTPBP10	6.6123743057251	2.05732345581055	1.69E-10	2.67E-09
846	CASK	6.5913200378418	2.13362455368042	1.70E-10	2.69E-09
834	SGIP1	6.64587116241455	2.78535652160645	1.72E-10	2.72E-09
844	PIANP	6.59409523010254	2.25232911109924	1.80E-10	2.83E-09
853	CDC123	6.56351947784424	2.37599897384644	1.80E-10	2.84E-09
850	TMEM178A	6.57497596740723	2.57398557662964	1.80E-10	2.84E-09
845	FAM212B	6.59166860580444	2.28339648246765	1.81E-10	2.85E-09
859	ZNF22	6.55254650115967	2.32458806037903	1.86E-10	2.91E-09
855	CXXC4	6.56246089935303	2.26333141326904	1.86E-10	2.92E-09
847	CECR7	6.58739757537842	2.2542736530304	1.90E-10	2.98E-09
864	SUB1	6.54260540008545	2.08987188339233	1.95E-10	3.05E-09
852	LDOC1	6.56941938400269	2.38555645942688	1.95E-10	3.05E-09
849	AP3S2	6.57736921310425	2.02882790565491	1.98E-10	3.09E-09
819	GRIK4	6.69904136657715	4.48842144012451	2.00E-10	3.13E-09
872	STIP1	6.53371572494507	2.15971732139587	2.02E-10	3.15E-09
856	FGF14	6.55899047851562	2.44622874259949	2.09E-10	3.26E-09
830	PCYT1B	6.65598154067993	3.24665403366089	2.10E-10	3.26E-09
861	UQCRH	6.54982852935791	2.33111548423767	2.11E-10	3.27E-09
838	NOL4	6.61532545089722	3.21239972114563	2.11E-10	3.28E-09
874	MRPL36	6.53102016448975	2.45201754570007	2.15E-10	3.34E-09
873	PAFAH1B1	6.53331279754639	2.0146906375885	2.20E-10	3.42E-09
851	SPRY4	6.57107400894165	2.48676681518555	2.21E-10	3.42E-09
881	BLCAP	6.52161407470703	2.21278715133667	2.26E-10	3.50E-09
863	MAST1	6.54458427429199	2.43673014640808	2.44E-10	3.76E-09
883	EPHA4	6.5154447555542	2.3224458694458	2.46E-10	3.80E-09
876	GOLM1	6.5264048576355	2.50276780128479	2.52E-10	3.88E-09
882	PRAF2	6.52131938934326	2.27370667457581	2.52E-10	3.88E-09
880	RP9	6.52208662033081	2.28546857833862	2.69E-10	4.12E-09
886	RBM4B	6.50467443466187	2.32561087608337	2.73E-10	4.18E-09
868	FBXO17	6.5396556854248	2.46177816390991	2.83E-10	4.33E-09
885	RET	6.50901556015015	2.50806641578674	2.83E-10	4.33E-09
878	PLEKHH2	6.52572631835938	2.53399658203125	2.92E-10	4.46E-09
860	ZNF629	6.55247068405151	2.67416667938232	2.95E-10	4.50E-09
893	PAFAH1B3	6.47028350830078	2.55206036567688	2.96E-10	4.51E-09
865	TNKS1BP1	6.54048633575439	2.78400564193726	3.03E-10	4.61E-09
869	PLA2G6	6.53845405578613	2.95229578018188	3.11E-10	4.73E-09
854	LMCD1-AS1	6.56347179412842	3.40585088729858	3.28E-10	4.99E-09
857	DCAF17	6.55532026290894	3.04092693328857	3.31E-10	5.02E-09
890	ST8SIA1	6.47919416427612	2.20169568061829	3.38E-10	5.13E-09
899	RBM28	6.45823287963867	2.13224339485168	3.43E-10	5.19E-09
887	PRH1-PRR4	6.5029468536377	2.24630999565125	3.43E-10	5.19E-09
879	HYDIN	6.52332448959351	2.86534690856934	3.46E-10	5.22E-09
896	DSCAM	6.46611309051514	2.16580057144165	3.50E-10	5.28E-09
891	NCAM2	6.47296810150146	2.53702712059021	3.52E-10	5.31E-09
903	LGALS3BP	6.44096660614014	2.32098650932312	3.52E-10	5.31E-09
870	ARMCX4	6.53746509552002	2.967853307724	3.58E-10	5.39E-09
862	GTF2IRD1	6.54914522171021	2.90521478652954	3.59E-10	5.40E-09
895	SCN2A	6.46682500839233	2.11027836799622	3.64E-10	5.47E-09
894	GRAMD3	6.46935749053955	2.67588472366333	3.79E-10	5.68E-09
907	TM4SF1	6.42599391937256	2.86783266067505	4.05E-10	6.06E-09
897	MRAS	6.46361780166626	2.47373032569885	4.19E-10	6.26E-09
875	NPAS3	6.52843189239502	3.13139724731445	4.24E-10	6.33E-09
884	DPF3	6.50964212417603	2.93564748764038	4.30E-10	6.41E-09
916	POLD2	6.40705394744873	2.35370135307312	4.30E-10	6.41E-09
905	THBS2	6.43854236602783	2.4204044342041	4.44E-10	6.61E-09
915	NRSN2	6.40838146209717	2.11396765708923	4.47E-10	6.65E-09
913	WSCD1	6.41336441040039	2.13271331787109	4.58E-10	6.80E-09
918	SNX10	6.39749670028687	2.41383361816406	4.62E-10	6.85E-09
919	PHGDH	6.39543676376343	2.73976397514343	4.85E-10	7.18E-09
904	IFT172	6.43995332717896	2.44218420982361	4.86E-10	7.18E-09
917	YKT6	6.40615034103394	2.0061092376709	4.87E-10	7.20E-09
909	NDFIP2	6.4251561164856	2.70689058303833	5.00E-10	7.37E-09
914	NEIL2	6.41206884384155	2.50290513038635	5.00E-10	7.37E-09
922	FAM127B	6.38168668746948	2.08761668205261	5.02E-10	7.39E-09
892	PROX1	6.4727087020874	2.76260709762573	5.04E-10	7.42E-09
923	RHEB	6.38157749176025	2.0774085521698	5.07E-10	7.46E-09
871	NEBL	6.53399610519409	4.99197196960449	5.08E-10	7.48E-09
898	USP2	6.45985412597656	2.973069190979	5.11E-10	7.52E-09
920	PCDHGC4	6.39239978790283	2.35316610336304	5.26E-10	7.72E-09
912	PRUNE2	6.41540908813477	2.00104308128357	5.53E-10	8.08E-09
933	VBP1	6.35426807403564	2.5568540096283	5.88E-10	8.59E-09
910	C1QL1	6.42282724380493	2.79192280769348	6.24E-10	9.08E-09
908	ZNF507	6.42561912536621	2.55489540100098	6.25E-10	9.09E-09
906	LINC00672	6.42727708816528	2.12014484405518	6.39E-10	9.27E-09
934	CCDC102B	6.35400199890137	2.4089629650116	6.43E-10	9.32E-09
927	SLC37A3	6.36697149276733	2.51146388053894	6.81E-10	9.85E-09
940	NT5C3	6.32467603683472	2.5408763885498	7.00E-10	1.01E-08
924	SH2B1	6.37888526916504	2.23677659034729	7.17E-10	1.03E-08
944	PMP22	6.32005834579468	2.60718631744385	7.19E-10	1.04E-08
939	PGM1	6.33314371109009	2.41403841972351	7.20E-10	1.04E-08
932	GSTT2	6.35631990432739	2.75133657455444	7.38E-10	1.06E-08
937	NR2F2	6.3413519859314	2.1472442150116	7.59E-10	1.09E-08
946	SMARCA1	6.31478643417358	2.2471752166748	7.80E-10	1.12E-08
935	SNX21	6.35084342956543	2.59611749649048	8.00E-10	1.14E-08
950	GARS	6.30785846710205	2.2475209236145	8.03E-10	1.15E-08
931	LINC00478	6.35799741744995	2.48859119415283	8.76E-10	1.25E-08
957	NDUFB7	6.28872013092041	2.05767464637756	8.96E-10	1.28E-08
953	PEX1	6.29428482055664	2.17910695075989	9.01E-10	1.28E-08
948	LIN7A	6.31244516372681	2.62481951713562	9.38E-10	1.33E-08
928	FAM66C	6.36447715759277	3.00425505638123	1.02E-09	1.44E-08
926	HOXD10	6.36936378479004	3.55561947822571	1.05E-09	1.48E-08
942	GLT25D2	6.32390069961548	2.92429447174072	1.07E-09	1.50E-08
975	FIS1	6.24906873703003	2.00780439376831	1.09E-09	1.53E-08
979	NME1	6.24605989456177	2.47617268562317	1.11E-09	1.57E-08
956	DGCR6	6.29253435134888	2.70003008842468	1.17E-09	1.64E-08
952	RAP1GAP	6.29480743408203	2.74575400352478	1.18E-09	1.65E-08
966	GTDC2	6.27028226852417	2.63826489448547	1.19E-09	1.67E-08
972	PKIG	6.25484561920166	2.65809321403503	1.24E-09	1.72E-08
921	PROSAPIP1	6.38216590881348	28.7073726654053	1.26E-09	1.75E-08
976	SERF1B	6.24841356277466	2.42638349533081	1.29E-09	1.79E-08
985	ABCB6	6.23588848114014	2.26309847831726	1.29E-09	1.79E-08
981	TRIM4	6.24294948577881	2.17700147628784	1.30E-09	1.80E-08
989	THRA	6.22795104980469	2.16218018531799	1.32E-09	1.83E-08
955	MBD5	6.29304456710815	2.88151717185974	1.36E-09	1.89E-08
943	ARMC9	6.32327747344971	2.85613250732422	1.37E-09	1.90E-08
977	BICD1	6.24716472625732	2.10342502593994	1.38E-09	1.90E-08
984	RHOU	6.23890113830566	2.35330295562744	1.42E-09	1.96E-08
1007	H2AFV	6.20161390304565	2.08986520767212	1.45E-09	1.99E-08
998	FAM49A	6.21217489242554	2.07157182693481	1.46E-09	2.01E-08
993	RHOBTB3	6.2241358757019	2.18248629570007	1.48E-09	2.04E-08
990	PLP1	6.2269115447998	2.70739364624023	1.50E-09	2.06E-08
988	OPCML	6.22823143005371	2.33472943305969	1.51E-09	2.07E-08
980	AGAP2	6.24561357498169	2.27051305770874	1.53E-09	2.09E-08
986	CACNA1A	6.23502397537231	2.20171499252319	1.55E-09	2.12E-08
1000	ASAP2	6.21151733398438	2.23926281929016	1.60E-09	2.19E-08
1005	ZFP3	6.20377826690674	2.33244156837463	1.62E-09	2.22E-08
983	OSMR	6.23977041244507	2.55313777923584	1.64E-09	2.24E-08
967	COL4A1	6.27012538909912	3.0082094669342	1.68E-09	2.29E-08
973	NIM1	6.25160551071167	3.15962958335876	1.73E-09	2.36E-08
999	LOC349196	6.2115650177002	2.12070727348328	1.75E-09	2.37E-08
1011	BAALC	6.18497276306152	2.47461867332458	1.77E-09	2.40E-08
1004	LMBR1	6.20707225799561	2.21905660629272	1.78E-09	2.41E-08
1021	C3orf70	6.16564035415649	2.00326228141785	1.78E-09	2.41E-08
1008	PSAT1	6.19330310821533	2.73616552352905	1.81E-09	2.45E-08
1010	AKT3	6.18531131744385	2.23523783683777	1.84E-09	2.49E-08
1026	C12orf57	6.16135692596436	2.2055778503418	1.88E-09	2.55E-08
959	RHPN2	6.28638887405396	3.94993567466736	1.96E-09	2.64E-08
965	FAM181B	6.27186250686646	3.43992233276367	1.96E-09	2.64E-08
1018	MT1M	6.17092323303223	2.65659427642822	2.03E-09	2.73E-08
1028	RNF24	6.15960741043091	2.21960592269897	2.03E-09	2.73E-08
1013	UBE2O	6.18298387527466	2.42366123199463	2.07E-09	2.78E-08
987	ARHGEF4	6.23194217681885	3.40549683570862	2.14E-09	2.87E-08
1029	C4orf52	6.15923070907593	2.46631669998169	2.14E-09	2.87E-08
992	BEX2	6.22530508041382	3.95703434944153	2.19E-09	2.93E-08
1035	SNN	6.14518356323242	2.14685273170471	2.21E-09	2.95E-08
1015	CYP3A5	6.1808648109436	2.61031556129456	2.26E-09	3.03E-08
1030	KCTD6	6.15776968002319	2.71448826789856	2.28E-09	3.04E-08
1022	SALL1	6.16510248184204	2.22284269332886	2.37E-09	3.15E-08
1034	TBX15	6.14705801010132	2.41492104530334	2.39E-09	3.18E-08
997	SHC4	6.21293354034424	3.58206868171692	2.46E-09	3.27E-08
1037	SCARA3	6.13895320892334	2.4264543056488	2.49E-09	3.30E-08
1041	ALKBH4	6.12945652008057	2.1844642162323	2.53E-09	3.35E-08
974	C12orf68	6.2511830329895	29.1015567779541	2.54E-09	3.36E-08
1032	FAM13C	6.1543083190918	3.06317234039307	2.73E-09	3.61E-08
1023	KCNT2	6.16400957107544	2.75238180160522	2.74E-09	3.62E-08
1045	MLC1	6.10308885574341	2.42560029029846	2.85E-09	3.76E-08
1017	AKAP6	6.17439889907837	3.50555992126465	2.89E-09	3.80E-08
1055	TCEAL4	6.0809907913208	2.10326766967773	2.94E-09	3.86E-08
1006	GAL3ST3	6.20276308059692	4.43367576599121	2.95E-09	3.88E-08
1027	ZIM2	6.16086006164551	3.03285527229309	3.02E-09	3.97E-08
1036	TCEAL2	6.14212942123413	3.35077047348022	3.03E-09	3.98E-08
1002	NTRK2	6.20967149734497	5.76391553878784	3.10E-09	4.06E-08
1061	DLD	6.06714248657227	2.13883757591248	3.13E-09	4.11E-08
1033	UNC79	6.14747714996338	3.05322599411011	3.19E-09	4.17E-08
1062	PSMG3	6.06098318099976	2.15975427627563	3.39E-09	4.43E-08
1048	HCFC2	6.09390544891357	2.69664859771729	3.42E-09	4.46E-08
1056	RGS6	6.07682132720947	2.28703999519348	3.44E-09	4.48E-08
1050	GAS8	6.09011316299438	2.62264847755432	3.44E-09	4.48E-08
1068	CSGALNACT1	6.04649877548218	2.08869576454163	3.54E-09	4.61E-08
1052	TRIL	6.08551645278931	2.81261420249939	3.60E-09	4.68E-08
1060	CHDH	6.06781911849976	2.252277135849	3.66E-09	4.76E-08
1039	SLC45A1	6.13595056533813	4.24485158920288	3.76E-09	4.89E-08
1072	COPS6	6.03452348709106	2.14934062957764	3.81E-09	4.95E-08
1053	STOX2	6.08444929122925	2.59907746315002	3.84E-09	4.98E-08
1066	CDK14	6.05336427688599	2.17097568511963	3.90E-09	5.05E-08
1054	BTBD3	6.08308935165405	2.80172944068909	3.95E-09	5.11E-08
1071	KIF21A	6.03878116607666	2.03792333602905	3.99E-09	5.16E-08
1031	CACNA1E	6.15539741516113	4.19042158126831	3.99E-09	5.16E-08
1074	COA3	6.02222204208374	2.24285745620728	4.12E-09	5.32E-08
1069	KIAA1549	6.04471349716187	2.1349515914917	4.21E-09	5.43E-08
1057	RFTN2	6.07296371459961	3.01249480247498	4.33E-09	5.56E-08
1076	TIMM8B	6.02071189880371	2.12034392356873	4.37E-09	5.62E-08
1070	GRPEL2	6.03935241699219	2.48296546936035	4.54E-09	5.81E-08
1065	FLJ42709	6.05660820007324	2.95556664466858	4.65E-09	5.95E-08
1083	DZIP1	6.00858163833618	2.16986227035522	4.77E-09	6.10E-08
1082	RGMB	6.01239061355591	2.13387966156006	4.87E-09	6.21E-08
1084	TEKT4P2	6.00824117660522	2.62672281265259	5.11E-09	6.50E-08
1080	SLC41A1	6.01579856872559	2.30851602554321	5.21E-09	6.63E-08
1095	CCDC130	5.97960758209229	2.00480628013611	5.22E-09	6.63E-08
1058	XRRA1	6.07106637954712	3.36075091362	5.25E-09	6.66E-08
1087	DTX3	6.00274133682251	2.2387113571167	5.26E-09	6.68E-08
1064	ZADH2	6.05919408798218	2.82436800003052	5.28E-09	6.69E-08
1078	MYO7B	6.01697874069214	2.77881622314453	5.53E-09	6.99E-08
1079	SH3BGR	6.01584672927856	3.07357144355774	5.53E-09	6.99E-08
1092	LOC202781	5.9937105178833	2.30476975440979	5.74E-09	7.23E-08
1081	MPDZ	6.01479244232178	2.64692831039429	5.82E-09	7.33E-08
1106	QDPR	5.95634937286377	2.30054926872253	5.91E-09	7.44E-08
1108	BAP1	5.95533609390259	2.11436223983765	6.29E-09	7.90E-08
1102	ANKRD26	5.96838140487671	2.19439387321472	6.47E-09	8.11E-08
1077	EYA2	6.01811170578003	3.26612758636475	6.56E-09	8.21E-08
1075	ZNF74	6.02173328399658	2.72106003761292	6.66E-09	8.33E-08
1114	MAPK10	5.94630289077759	2.27673149108887	6.75E-09	8.43E-08
1103	DENND2A	5.9630274772644	2.26573920249939	6.77E-09	8.46E-08
1109	PCOLCE2	5.95348501205444	2.46393227577209	6.83E-09	8.53E-08
1104	ATP9A	5.96233320236206	2.018967628479	6.99E-09	8.72E-08
1122	TTC14	5.92799425125122	2.11731910705566	7.06E-09	8.79E-08
1117	KCNIP4	5.93893384933472	2.54672765731812	7.11E-09	8.86E-08
1086	IPW	6.00358867645264	3.28610849380493	7.65E-09	9.48E-08
1090	CELSR3	5.99957942962646	2.62926697731018	7.67E-09	9.50E-08
1100	GPR19	5.97178888320923	3.51649761199951	7.89E-09	9.76E-08
1132	FLYWCH2	5.91068935394287	2.13069033622742	7.96E-09	9.83E-08
1137	FABP5	5.90340089797974	2.59042453765869	8.01E-09	9.89E-08
1113	PRICKLE2	5.94737529754639	2.4811863899231	8.27E-09	1.02E-07
1146	ENOPH1	5.88799524307251	2.47301149368286	8.53E-09	1.05E-07
1112	ZNF577	5.94811058044434	3.00268077850342	8.58E-09	1.05E-07
1136	TJP1	5.904137134552	2.2418212890625	9.34E-09	1.14E-07
1142	EI24	5.89781188964844	2.28526210784912	9.38E-09	1.15E-07
1107	TMEM198	5.95554780960083	3.15696692466736	9.57E-09	1.17E-07
1116	CELF3	5.94142961502075	2.6970739364624	9.62E-09	1.17E-07
1158	LMNA	5.86883354187012	2.06218433380127	9.83E-09	1.20E-07
1162	FAM221A	5.86341667175293	2.28616523742676	9.93E-09	1.21E-07
1129	STARD4-AS1	5.9151668548584	2.73948216438293	9.93E-09	1.21E-07
1139	ZNF555	5.90149641036987	2.1634840965271	1.01E-08	1.22E-07
1127	PMS2P3	5.9232325553894	2.4385998249054	1.02E-08	1.24E-07
1148	DIRAS2	5.88604068756104	2.5795841217041	1.02E-08	1.24E-07
1154	SLC41A2	5.8746132850647	2.12930178642273	1.03E-08	1.24E-07
1126	GPR75	5.92359781265259	3.19160914421082	1.04E-08	1.26E-07
1141	POLR2J2	5.89872932434082	2.5318968296051	1.04E-08	1.26E-07
1166	CD320	5.85705089569092	2.35603094100952	1.05E-08	1.27E-07
1165	IFT27	5.86135005950928	2.02657580375671	1.06E-08	1.28E-07
1153	ELOVL6	5.87864017486572	2.50622415542603	1.09E-08	1.31E-07
1169	FIBIN	5.84815359115601	2.35839366912842	1.11E-08	1.34E-07
1118	ALOX12P2	5.93856287002563	3.67967987060547	1.13E-08	1.36E-07
1145	ZNF337	5.88940525054932	2.96921014785767	1.16E-08	1.39E-07
1179	COQ9	5.82877826690674	2.09597635269165	1.18E-08	1.41E-07
1171	CHL1	5.84449911117554	2.26242661476135	1.24E-08	1.48E-07
1115	SHANK2	5.94290399551392	7.77463483810425	1.28E-08	1.53E-07
1180	ZNF711	5.8280143737793	2.32962465286255	1.31E-08	1.57E-07
1161	ATP10B	5.86390399932861	3.04802799224854	1.33E-08	1.59E-07
1128	TPPP	5.9200234413147	3.92859292030334	1.34E-08	1.60E-07
1182	NAPEPLD	5.8240327835083	2.08377623558044	1.36E-08	1.62E-07
1185	NGFR	5.81940650939941	2.26901984214783	1.38E-08	1.64E-07
1176	TUB	5.83434629440308	2.27923989295959	1.38E-08	1.65E-07
1167	C2orf66	5.8539834022522	2.83741641044617	1.39E-08	1.65E-07
1189	MRFAP1L1	5.80229663848877	2.23068857192993	1.40E-08	1.66E-07
1183	TYRO3	5.82260370254517	2.37533164024353	1.40E-08	1.67E-07
1200	NGRN	5.79403495788574	2.01187252998352	1.42E-08	1.69E-07
1197	CYB5D2	5.79611158370972	2.03570032119751	1.44E-08	1.71E-07
1133	MAP6	5.90736627578735	4.49752807617188	1.44E-08	1.72E-07
1178	CAP2	5.82969808578491	2.76599645614624	1.46E-08	1.74E-07
1131	PLEKHA6	5.91496706008911	6.26949262619019	1.46E-08	1.74E-07
1194	SRP9	5.79718160629272	2.22990775108337	1.48E-08	1.76E-07
1188	ZNF512	5.80625677108765	2.23708653450012	1.48E-08	1.76E-07
1193	NECAP1	5.79721212387085	2.20387983322144	1.50E-08	1.77E-07
1205	PDHB	5.78437852859497	2.13750457763672	1.50E-08	1.78E-07
1157	SAMD14	5.8715558052063	3.30311465263367	1.51E-08	1.78E-07
1181	AKAP12	5.82732915878296	2.27913522720337	1.51E-08	1.78E-07
1210	TBCA	5.78180074691772	2.05381369590759	1.52E-08	1.79E-07
1151	GTF2IRD2B	5.88098192214966	3.40332365036011	1.52E-08	1.80E-07
1184	RAB11FIP3	5.82198810577393	2.08934831619263	1.59E-08	1.87E-07
1190	PBX1	5.80197811126709	2.31435132026672	1.60E-08	1.88E-07
1198	PODXL2	5.79537916183472	2.13004994392395	1.61E-08	1.89E-07
1192	SULF2	5.79806137084961	2.26618933677673	1.62E-08	1.90E-07
1170	SASH1	5.84643697738647	2.44614934921265	1.69E-08	1.97E-07
1196	AGMO	5.79685020446777	2.368239402771	1.72E-08	2.01E-07
1223	HTATSF1	5.76018142700195	2.07133007049561	1.72E-08	2.01E-07
1186	SHC2	5.81206703186035	2.7126727104187	1.73E-08	2.02E-07
1214	IGSF8	5.77429914474487	2.16729497909546	1.73E-08	2.02E-07
1222	SHMT2	5.76249742507935	2.08039522171021	1.74E-08	2.03E-07
1218	PPARGC1A	5.7719407081604	2.11152577400208	1.80E-08	2.10E-07
1172	CLDN15	5.84383487701416	4.36190843582153	1.87E-08	2.17E-07
1173	TSHZ2	5.84050941467285	3.06969928741455	1.88E-08	2.18E-07
1230	MRPL42	5.75228357315063	2.16279816627502	1.88E-08	2.18E-07
1217	CERS4	5.77261877059937	2.43246603012085	1.89E-08	2.19E-07
1208	SEC14L2	5.78353404998779	2.22988820075989	1.90E-08	2.20E-07
1177	LINC00173	5.83199596405029	3.74122452735901	1.91E-08	2.21E-07
1203	DRP2	5.78812122344971	2.40941023826599	1.92E-08	2.22E-07
1220	LPPR4	5.76768112182617	2.61027693748474	1.92E-08	2.23E-07
1229	LYPD1	5.75345659255981	2.08001089096069	1.95E-08	2.26E-07
1175	HSPA12A	5.83551692962646	4.2100396156311	2.04E-08	2.36E-07
1227	GPR137	5.75529098510742	2.1464536190033	2.04E-08	2.36E-07
1231	FAM222B	5.75144958496094	2.08298969268799	2.11E-08	2.43E-07
1226	NAP1L5	5.7584228515625	2.66523194313049	2.15E-08	2.47E-07
1243	NIPSNAP1	5.7203049659729	2.21228647232056	2.28E-08	2.61E-07
1238	SH3BP4	5.72995567321777	2.30696487426758	2.31E-08	2.65E-07
1191	MED9	5.79814577102661	4.424880027771	2.33E-08	2.67E-07
1228	CHRD	5.75460290908813	2.97785949707031	2.35E-08	2.69E-07
1211	DNM1P41	5.78050851821899	3.28797101974487	2.35E-08	2.69E-07
1221	HMP19	5.76694488525391	3.42447972297668	2.36E-08	2.70E-07
1209	KIF19	5.78191804885864	3.78637099266052	2.43E-08	2.77E-07
1244	ALDOC	5.71927833557129	2.67175579071045	2.48E-08	2.83E-07
1245	BBS9	5.7169508934021	2.07931518554688	2.48E-08	2.83E-07
1261	MRPL32	5.69255018234253	2.16618251800537	2.49E-08	2.84E-07
1234	GBP7	5.74368333816528	2.37692809104919	2.54E-08	2.88E-07
1254	SCG5	5.70179080963135	2.60515642166138	2.63E-08	2.99E-07
1264	MT1E	5.68873643875122	2.3567168712616	2.66E-08	3.02E-07
1239	TENC1	5.72674989700317	2.78207111358643	2.68E-08	3.05E-07
1273	THYN1	5.67998743057251	2.06310319900513	2.72E-08	3.09E-07
1268	TAGLN3	5.68175220489502	2.24718999862671	2.74E-08	3.10E-07
1271	LRRN1	5.68034553527832	2.26490354537964	2.78E-08	3.15E-07
1253	WASF1	5.70430850982666	2.60306787490845	2.79E-08	3.15E-07
1257	SLC41A3	5.6975302696228	2.38241934776306	2.79E-08	3.16E-07
1248	ST6GAL2	5.71288681030273	2.41539669036865	2.80E-08	3.16E-07
1276	ING4	5.67526292800903	2.1164665222168	2.83E-08	3.19E-07
1207	MCHR1	5.78366661071777	29.6531753540039	2.89E-08	3.25E-07
1213	KIAA1549L	5.77747297286987	4.89120197296143	2.92E-08	3.28E-07
1277	GNAI1	5.6749062538147	2.4532482624054	2.96E-08	3.33E-07
1266	FAM200B	5.68264293670654	2.11324596405029	3.07E-08	3.44E-07
1284	TWF1	5.65525531768799	2.09788179397583	3.11E-08	3.49E-07
1269	ENOX1	5.68105220794678	2.7079131603241	3.15E-08	3.53E-07
1251	NMNAT2	5.71052503585815	2.7819709777832	3.16E-08	3.54E-07
1241	ALDH1L1	5.72199773788452	3.17410445213318	3.17E-08	3.54E-07
1233	KIAA0087	5.74536752700806	2.9699342250824	3.20E-08	3.58E-07
1282	COL9A3	5.66352367401123	2.22741460800171	3.26E-08	3.65E-07
1250	SNPH	5.71069097518921	3.60149574279785	3.33E-08	3.71E-07
1285	PDLIM3	5.65243530273438	2.46243047714233	3.46E-08	3.85E-07
1292	CCDC104	5.63473892211914	2.22793412208557	3.51E-08	3.90E-07
1279	GUCY1A2	5.67140007019043	2.41527605056763	3.60E-08	3.99E-07
1293	PKIA	5.63278436660767	2.21245694160461	3.63E-08	4.03E-07
1262	EFS	5.69192218780518	2.72297644615173	3.65E-08	4.04E-07
1280	CACNB1	5.66767263412476	2.55324816703796	3.79E-08	4.19E-07
1260	LRRTM3	5.69378137588501	3.38153219223022	3.79E-08	4.19E-07
1259	SHISA6	5.69615697860718	3.32057547569275	3.94E-08	4.35E-07
1301	KCND2	5.61454010009766	2.1271390914917	3.96E-08	4.37E-07
1307	GOT2	5.60782194137573	2.05076622962952	3.97E-08	4.37E-07
1283	MIR100HG	5.6615777015686	3.36197566986084	3.98E-08	4.38E-07
1309	SLC39A6	5.60318279266357	2.03810358047485	4.00E-08	4.40E-07
1274	LOC283174	5.67604923248291	3.06477069854736	4.02E-08	4.43E-07
1288	SCN1A	5.64530229568481	2.37456512451172	4.09E-08	4.49E-07
1290	NUDT10	5.64159488677979	3.0521719455719	4.20E-08	4.60E-07
1258	CACNG7	5.69659471511841	4.13343381881714	4.25E-08	4.65E-07
1305	BTBD1	5.61254787445068	2.12640690803528	4.49E-08	4.89E-07
1297	ZNF771	5.61873817443848	2.60678148269653	4.49E-08	4.90E-07
1299	RFX4	5.61823701858521	2.38612937927246	4.61E-08	5.02E-07
1304	FIGN	5.61315822601318	2.50208258628845	4.61E-08	5.02E-07
1324	C18orf32	5.57318592071533	2.07198262214661	4.70E-08	5.11E-07
1323	GET4	5.57512378692627	2.12728214263916	4.89E-08	5.31E-07
1300	CNKSR2	5.61487770080566	2.90920948982239	4.99E-08	5.40E-07
1322	NSUN6	5.57536458969116	2.14838075637817	5.03E-08	5.44E-07
1316	PRMT3	5.59115600585938	2.84707045555115	5.26E-08	5.67E-07
1333	KLHL7	5.5540657043457	2.13903045654297	5.35E-08	5.75E-07
1342	B3GNT1	5.54576110839844	2.14908266067505	5.51E-08	5.91E-07
1341	GPT2	5.54690074920654	2.09042382240295	5.66E-08	6.05E-07
1306	APCDD1	5.61092615127563	3.25708341598511	5.72E-08	6.12E-07
1348	FAM3C	5.53526592254639	2.02750015258789	5.80E-08	6.19E-07
1340	FAR2	5.54724359512329	2.13875412940979	5.82E-08	6.22E-07
1325	LOC100134868	5.57276344299316	2.2515013217926	5.95E-08	6.34E-07
1347	STAG3L4	5.54040145874023	2.03347110748291	5.95E-08	6.34E-07
1321	NME7	5.58022594451904	2.95182204246521	6.05E-08	6.42E-07
1349	ENDOD1	5.53408432006836	2.02455639839172	6.16E-08	6.54E-07
1302	GTF2IRD2	5.61341094970703	2.81221890449524	6.16E-08	6.54E-07
1354	ARMCX3	5.52534008026123	2.07254695892334	6.24E-08	6.62E-07
1351	SMOX	5.53234958648682	2.3615128993988	6.47E-08	6.85E-07
1326	SUV420H1	5.57034158706665	2.48442339897156	6.54E-08	6.92E-07
1360	LRWD1	5.51335048675537	2.00809144973755	6.69E-08	7.07E-07
1336	TSPAN18	5.55275917053223	2.49733448028564	6.73E-08	7.11E-07
1355	POFUT1	5.52447080612183	2.02536201477051	6.75E-08	7.13E-07
1361	PCDHGB6	5.51084661483765	2.23079061508179	7.11E-08	7.49E-07
1331	CASKIN2	5.56049108505249	2.90031671524048	7.16E-08	7.53E-07
1356	C5orf30	5.51795482635498	2.38824033737183	7.16E-08	7.53E-07
1366	PLK1S1	5.50133514404297	2.16234278678894	7.20E-08	7.57E-07
1362	RIC8B	5.50836658477783	2.14931201934814	7.60E-08	7.96E-07
1372	HIBCH	5.48983144760132	2.26039600372314	7.70E-08	8.06E-07
1370	ELP5	5.49557065963745	2.13854384422302	7.90E-08	8.26E-07
1380	PSMD14	5.4707350730896	2.11778616905212	8.05E-08	8.40E-07
1365	MAGI2-AS3	5.50320625305176	2.6285662651062	8.45E-08	8.80E-07
1368	LPPR1	5.50114107131958	2.65238404273987	8.47E-08	8.81E-07
1376	C7orf61	5.48645067214966	2.7399959564209	8.87E-08	9.22E-07
1364	ARHGAP42	5.50417613983154	2.94546222686768	9.02E-08	9.35E-07
1385	CYB5R2	5.46209192276001	2.23121047019958	9.45E-08	9.79E-07
1357	STAC2	5.51608562469482	2.19728922843933	9.64E-08	9.97E-07
1363	PVRL1	5.50612878799438	2.72212529182434	9.85E-08	1.02E-06
1384	NINL	5.46444416046143	2.50426387786865	9.95E-08	1.03E-06
1388	MKRN3	5.45179176330566	2.41530466079712	9.96E-08	1.03E-06
1391	MAOA	5.44608688354492	2.27739596366882	1.02E-07	1.05E-06
1394	COX11	5.43861532211304	2.2667670249939	1.04E-07	1.07E-06
1383	ARL4D	5.4647855758667	2.72269487380981	1.04E-07	1.07E-06
1397	ENC1	5.43279981613159	2.01195240020752	1.05E-07	1.08E-06
1396	DRAXIN	5.43284749984741	2.23866105079651	1.05E-07	1.08E-06
1392	ZNF397	5.44122266769409	2.44051885604858	1.05E-07	1.08E-06
1395	DYNC2LI1	5.43544673919678	2.33536100387573	1.06E-07	1.09E-06
1358	KIAA1211	5.51570129394531	4.98361110687256	1.08E-07	1.11E-06
1390	HOTAIRM1	5.44698619842529	2.16747760772705	1.13E-07	1.16E-06
1416	NCBP2	5.40282583236694	2.05450057983398	1.15E-07	1.17E-06
1417	PRKRA	5.40197086334229	2.20452928543091	1.19E-07	1.21E-06
1375	HID1	5.4877028465271	4.57936716079712	1.21E-07	1.23E-06
1423	C12orf23	5.3954381942749	2.08896780014038	1.21E-07	1.23E-06
1409	USP21	5.41295528411865	2.0742244720459	1.23E-07	1.26E-06
1413	MED19	5.40935564041138	2.10290169715881	1.24E-07	1.26E-06
1429	NDUFAB1	5.38453149795532	2.04789209365845	1.26E-07	1.28E-06
1401	ACTN2	5.42581748962402	2.65483355522156	1.28E-07	1.29E-06
1402	CAPS	5.42477178573608	2.67277693748474	1.28E-07	1.29E-06
1400	PPP2R3A	5.426353931427	2.73844790458679	1.28E-07	1.30E-06
1403	DSCAML1	5.42455577850342	2.58560180664062	1.29E-07	1.30E-06
1414	SLITRK4	5.40714550018311	2.22145557403564	1.31E-07	1.32E-06
1407	SOBP	5.41563701629639	2.47607755661011	1.35E-07	1.36E-06
1393	LY6H	5.43917751312256	3.36836051940918	1.37E-07	1.38E-06
1426	PPP2CB	5.39030361175537	2.36546611785889	1.37E-07	1.38E-06
1433	ATP5SL	5.38341760635376	2.30962634086609	1.38E-07	1.39E-06
1431	PIGU	5.38397455215454	2.19118618965149	1.41E-07	1.42E-06
1422	ANKRD50	5.39544105529785	2.34307456016541	1.42E-07	1.43E-06
1419	NKX2-2	5.40066766738892	2.37534856796265	1.43E-07	1.44E-06
1420	FRS2	5.39847183227539	2.25502872467041	1.44E-07	1.44E-06
1439	OPTN	5.37896156311035	2.10475635528564	1.49E-07	1.49E-06
1459	ANKRD46	5.35925340652466	2.33993411064148	1.52E-07	1.52E-06
1440	NECAB1	5.37754487991333	2.27125573158264	1.54E-07	1.53E-06
1453	KLHL9	5.36546611785889	2.1209397315979	1.56E-07	1.56E-06
1481	B3GALNT1	5.33918142318726	2.14971876144409	1.64E-07	1.62E-06
1487	NAE1	5.32937574386597	2.01280498504639	1.69E-07	1.66E-06
1411	IGIP	5.41163444519043	3.15748262405396	1.69E-07	1.66E-06
1469	CRADD	5.347731590271	2.22379994392395	1.69E-07	1.66E-06
1460	ZNF181	5.35868692398071	2.44767332077026	1.70E-07	1.67E-06
1458	CSMD3	5.36069583892822	2.2826988697052	1.71E-07	1.67E-06
1428	GNB3	5.38739681243896	2.92577624320984	1.75E-07	1.71E-06
1447	PRKAA2	5.36995458602905	3.10481381416321	1.75E-07	1.71E-06
1465	CACNA1D	5.35154485702515	2.21412873268127	1.76E-07	1.72E-06
1486	RIC3	5.32945489883423	2.07683682441711	1.77E-07	1.73E-06
1415	SNAP91	5.40307903289795	4.12347650527954	1.78E-07	1.74E-06
1442	CECR2	5.37592124938965	3.48910045623779	1.80E-07	1.76E-06
1456	DNM1	5.36403656005859	2.36408925056458	1.82E-07	1.78E-06
1466	OLFM2	5.35102510452271	2.64248871803284	1.92E-07	1.87E-06
1483	LOC400940	5.33839130401611	2.3634626865387	1.97E-07	1.91E-06
1505	KLHDC8A	5.30162239074707	2.09502816200256	2.00E-07	1.94E-06
1491	BBS1	5.32446050643921	2.39878869056702	2.05E-07	1.99E-06
1492	GRB10	5.32403326034546	2.52558016777039	2.07E-07	2.00E-06
1496	TRIM47	5.31392335891724	2.36916565895081	2.10E-07	2.03E-06
1501	RBM48	5.30635023117065	2.0491623878479	2.12E-07	2.04E-06
1489	BRSK2	5.32718706130981	2.42583274841309	2.29E-07	2.20E-06
1514	KLHL25	5.29015398025513	2.05736947059631	2.35E-07	2.25E-06
1513	ADAMTS1	5.29140329360962	2.64663696289062	2.37E-07	2.27E-06
1461	KIAA1217	5.35696601867676	6.46845531463623	2.37E-07	2.28E-06
1524	FAM69A	5.27545833587646	2.10975313186646	2.41E-07	2.30E-06
1499	CLCN4	5.30837059020996	2.86422514915466	2.41E-07	2.31E-06
1503	KCTD17	5.30334186553955	2.91894197463989	2.41E-07	2.31E-06
1478	LRRC4B	5.33977317810059	3.9431357383728	2.42E-07	2.31E-06
1504	EPDR1	5.3033275604248	3.08947992324829	2.43E-07	2.32E-06
1511	SETBP1	5.29264497756958	2.20946764945984	2.47E-07	2.35E-06
1473	RNF157-AS1	5.34473562240601	5.47973918914795	2.49E-07	2.37E-06
1506	RAPGEF3	5.30148267745972	2.81305432319641	2.54E-07	2.42E-06
1512	GIPC1	5.29196643829346	2.51481533050537	2.56E-07	2.44E-06
1528	MLLT4	5.27146291732788	2.12209606170654	2.63E-07	2.50E-06
1527	SARM1	5.27187204360962	2.21667528152466	2.69E-07	2.55E-06
1537	MGAT4B	5.2553825378418	2.04340147972107	2.71E-07	2.57E-06
1526	FLRT1	5.27436399459839	2.59191942214966	2.83E-07	2.67E-06
1542	SLIT1	5.2442364692688	2.34694218635559	2.90E-07	2.74E-06
1517	PTPRN	5.28426790237427	3.31009435653687	2.90E-07	2.74E-06
1538	PDZD4	5.25473928451538	2.15422391891479	2.96E-07	2.80E-06
1546	CAMK2N1	5.23350048065186	2.46422624588013	3.09E-07	2.91E-06
1549	RAB3A	5.23003053665161	2.02194952964783	3.11E-07	2.92E-06
1553	SOGA3	5.22575616836548	2.20093488693237	3.20E-07	3.01E-06
1554	FGF11	5.22547769546509	2.46708822250366	3.22E-07	3.02E-06
1557	ANKRD54	5.22001266479492	2.15065217018127	3.23E-07	3.03E-06
1559	LINC00643	5.21884250640869	2.17051601409912	3.37E-07	3.15E-06
1521	ACSBG1	5.27984523773193	6.95182657241821	3.44E-07	3.21E-06
1565	FSD1	5.2084059715271	2.24347710609436	3.45E-07	3.22E-06
1573	HEY1	5.19363403320312	2.18138790130615	3.47E-07	3.24E-06
1560	MIER3	5.21751928329468	2.29273509979248	3.48E-07	3.24E-06
1577	MRPS28	5.18395853042603	2.03827261924744	3.52E-07	3.28E-06
1548	DYNC2H1	5.23117923736572	2.58444857597351	3.56E-07	3.31E-06
1580	MAOB	5.18271160125732	2.09685969352722	3.62E-07	3.36E-06
1582	SPAG16	5.18072319030762	2.14401435852051	3.62E-07	3.36E-06
1576	ZNF195	5.18628263473511	2.02870988845825	3.66E-07	3.40E-06
1550	TLCD1	5.22946262359619	3.34734034538269	3.68E-07	3.41E-06
1555	HSD11B1L	5.22395181655884	2.99247026443481	3.74E-07	3.47E-06
1572	SCG2	5.19513416290283	2.61846089363098	3.90E-07	3.61E-06
1592	C2orf80	5.17131471633911	2.17633438110352	3.93E-07	3.62E-06
1587	NRBP2	5.17341423034668	2.11826944351196	3.97E-07	3.67E-06
1594	IQCG	5.16987752914429	2.12454414367676	4.12E-07	3.80E-06
1596	GNAZ	5.16466999053955	2.25247764587402	4.28E-07	3.93E-06
1599	WDR47	5.15716505050659	2.01489067077637	4.32E-07	3.96E-06
1598	ZNF521	5.16131496429443	2.08692312240601	4.34E-07	3.99E-06
1602	RAPGEF4	5.15285921096802	2.16644382476807	4.40E-07	4.04E-06
1570	LOC344595	5.19728565216064	3.13798975944519	4.42E-07	4.06E-06
1569	LOC440297	5.19909334182739	3.17047905921936	4.54E-07	4.15E-06
1607	METTL7B	5.14678144454956	2.18586611747742	4.54E-07	4.16E-06
1601	KIF9	5.15466165542603	2.3108446598053	4.59E-07	4.20E-06
1585	FKTN	5.17677688598633	2.43778347969055	4.60E-07	4.21E-06
1584	RUNDC3A	5.17707347869873	2.85298752784729	4.64E-07	4.24E-06
1603	CRISPLD1	5.15145063400269	2.34034371376038	4.67E-07	4.26E-06
1581	ZFP30	5.18128442764282	2.54916453361511	4.67E-07	4.26E-06
1606	ZNF334	5.14717674255371	2.37369227409363	4.79E-07	4.37E-06
1591	ROBO2	5.17256736755371	2.7054660320282	4.82E-07	4.39E-06
1609	SPIN3	5.14405012130737	2.33089876174927	4.93E-07	4.50E-06
1611	WDR35	5.14340353012085	2.51074028015137	5.10E-07	4.64E-06
1622	FBXO3	5.12047100067139	2.45956659317017	5.16E-07	4.68E-06
1624	ACPL2	5.11770057678223	2.02052187919617	5.18E-07	4.70E-06
1578	FLJ31485	5.18325042724609	3.47238755226135	5.19E-07	4.70E-06
1574	SRCIN1	5.19161462783813	6.63142919540405	5.23E-07	4.74E-06
1590	TBKBP1	5.17266130447388	3.08702921867371	5.24E-07	4.74E-06
1625	SLC4A4	5.11761045455933	2.25340986251831	5.24E-07	4.74E-06
1619	FAM107A	5.12445306777954	2.43691277503967	5.30E-07	4.79E-06
1575	SPTBN4	5.1867561340332	5.74494123458862	5.32E-07	4.81E-06
1614	ZFYVE9	5.13012075424194	2.80938482284546	5.55E-07	5.00E-06
1639	PDGFRA	5.09902286529541	2.19336915016174	5.56E-07	5.00E-06
1617	DGKI	5.12823247909546	2.57896614074707	5.59E-07	5.03E-06
1600	DPY19L1P1	5.15594720840454	2.15412545204163	5.60E-07	5.04E-06
1610	NEO1	5.14368486404419	2.56567668914795	5.61E-07	5.04E-06
1627	ACAD10	5.11727333068848	2.01491141319275	5.68E-07	5.10E-06
1589	TMEM47	5.17276859283447	29.3575859069824	5.73E-07	5.14E-06
1641	MPPED2	5.09820127487183	2.16530561447144	5.83E-07	5.22E-06
1613	SLC38A3	5.13591718673706	3.33485198020935	6.10E-07	5.45E-06
1615	NRXN3	5.13008165359497	2.4939546585083	6.23E-07	5.56E-06
1650	FAM199X	5.08256959915161	2.35883331298828	6.26E-07	5.57E-06
1620	RNF112	5.12159013748169	3.06511640548706	6.35E-07	5.65E-06
1653	KHDRBS3	5.08097076416016	2.25643730163574	6.67E-07	5.91E-06
1635	GRIN2B	5.10690593719482	3.06672930717468	6.72E-07	5.95E-06
1647	RIMS4	5.08703184127808	2.85328602790833	6.87E-07	6.07E-06
1670	PEX10	5.05910539627075	2.0263307094574	6.98E-07	6.16E-06
1657	C3orf18	5.0750527381897	2.86494708061218	7.10E-07	6.26E-06
1671	ENDOV	5.0581521987915	2.41013836860657	7.37E-07	6.48E-06
1658	EPHA5	5.07471513748169	2.95162177085876	7.69E-07	6.74E-06
1682	MEOX2	5.04397630691528	2.27834343910217	7.72E-07	6.77E-06
1677	RAPGEF5	5.05061674118042	2.18345141410828	7.94E-07	6.94E-06
1673	CADM4	5.05658435821533	2.5006799697876	8.11E-07	7.09E-06
1686	CD27-AS1	5.03625297546387	2.04544472694397	8.28E-07	7.22E-06
1702	PHYH	5.01644611358643	2.1172833442688	8.33E-07	7.26E-06
1672	SALL2	5.05731296539307	3.19332122802734	8.74E-07	7.58E-06
1683	FLJ45513	5.04259204864502	2.56848359107971	8.97E-07	7.77E-06
1701	NRN1	5.01751518249512	2.41037273406982	9.03E-07	7.81E-06
1704	ARMCX1	5.00922918319702	2.20756602287292	9.17E-07	7.92E-06
1722	ARV1	4.99068641662598	2.11369276046753	9.34E-07	8.05E-06
1710	MAST4	5.00396871566772	2.17417788505554	9.51E-07	8.19E-06
1706	SCRN3	5.00688076019287	2.47705388069153	9.85E-07	8.47E-06
1718	PROM1	4.99470853805542	2.3735888004303	9.97E-07	8.56E-06
1725	PDLIM4	4.98104381561279	2.11352276802063	1.01E-06	8.65E-06
1720	SEC24D	4.99343872070312	2.37839245796204	1.02E-06	8.73E-06
1712	TRIM16	5.00193738937378	2.4194450378418	1.06E-06	9.10E-06
1713	ZNF70	5.00095367431641	2.30287480354309	1.09E-06	9.29E-06
1731	RFNG	4.97341823577881	2.03792095184326	1.09E-06	9.29E-06
1738	P4HTM	4.96458578109741	2.16645336151123	1.14E-06	9.66E-06
1744	DHRS13	4.95672702789307	2.05720257759094	1.15E-06	9.80E-06
1705	MAPT-IT1	5.00861930847168	4.32267141342163	1.19E-06	1.01E-05
1716	CAB39L	4.99565505981445	3.57762789726257	1.22E-06	1.03E-05
1759	ABHD14A	4.93243551254272	2.04187202453613	1.24E-06	1.05E-05
1711	ZNF547	5.00388431549072	29.0950756072998	1.26E-06	1.06E-05
1758	SOX13	4.93459224700928	2.17633700370789	1.29E-06	1.09E-05
1755	EFCAB2	4.94334840774536	2.03357720375061	1.30E-06	1.09E-05
1751	CLEC18B	4.9507155418396	2.69472670555115	1.33E-06	1.11E-05
1791	ARL2BP	4.90025281906128	2.00282073020935	1.41E-06	1.18E-05
1748	FERMT1	4.95572471618652	3.08739328384399	1.42E-06	1.18E-05
1772	UBXN2A	4.91792774200439	2.55789947509766	1.47E-06	1.22E-05
1786	LGALSL	4.90459585189819	2.30300116539001	1.48E-06	1.23E-05
1743	RNF138P1	4.95690536499023	2.66025280952454	1.51E-06	1.25E-05
1784	CTSK	4.90539169311523	2.28736162185669	1.51E-06	1.26E-05
1747	GRK4	4.9559063911438	3.71323418617249	1.52E-06	1.26E-05
1764	ZNF883	4.92534589767456	2.70732760429382	1.52E-06	1.26E-05
1756	KCNC1	4.94187307357788	3.53608298301697	1.58E-06	1.31E-05
1779	SORCS1	4.91098499298096	2.78753519058228	1.60E-06	1.32E-05
1761	RNF169	4.92669439315796	3.29387044906616	1.61E-06	1.33E-05
1795	TMEM129	4.89603614807129	2.27392387390137	1.62E-06	1.33E-05
1803	HRASLS	4.88556623458862	2.33626890182495	1.63E-06	1.34E-05
1757	HPCA	4.94127416610718	27.5668029785156	1.67E-06	1.37E-05
1805	ZDHHC22	4.88373851776123	2.17686533927917	1.74E-06	1.43E-05
1812	TMEM45A	4.86942625045776	2.29530930519104	1.78E-06	1.46E-05
1818	TMEM80	4.86199188232422	2.02628302574158	1.79E-06	1.46E-05
1814	ACTL6B	4.86886310577393	2.33003211021423	1.84E-06	1.50E-05
1787	PPFIA4	4.90127182006836	3.86440992355347	1.85E-06	1.50E-05
1807	TGFB1I1	4.88145160675049	3.25806307792664	1.85E-06	1.51E-05
1828	CXorf28	4.8556022644043	2.30703210830688	1.85E-06	1.51E-05
1813	SLC25A23	4.86893129348755	2.52248692512512	1.89E-06	1.54E-05
1815	CA5BP1	4.86639451980591	2.13226723670959	1.90E-06	1.54E-05
1823	SCN8A	4.85909032821655	2.14425253868103	1.97E-06	1.60E-05
1829	PSD2	4.8546838760376	2.35783529281616	1.97E-06	1.60E-05
1837	TTC3P1	4.85064268112183	2.48762583732605	1.99E-06	1.61E-05
1824	SYTL4	4.85843563079834	2.18238735198975	2.00E-06	1.62E-05
1816	EPN2-IT1	4.86332559585571	2.482346534729	2.02E-06	1.63E-05
1844	HOXD8	4.84018278121948	2.23401069641113	2.04E-06	1.65E-05
1819	ANGPTL2	4.86184358596802	3.55663132667542	2.22E-06	1.79E-05
1847	RGS7BP	4.83732271194458	2.74532914161682	2.22E-06	1.79E-05
1822	LOC728743	4.85949897766113	3.48235750198364	2.24E-06	1.80E-05
1856	DPF1	4.82216739654541	2.14635729789734	2.37E-06	1.90E-05
1826	SNCB	4.85703086853027	4.68486595153809	2.39E-06	1.91E-05
1865	ZNF444	4.8110613822937	2.13762259483337	2.47E-06	1.97E-05
1869	ANKRD36BP2	4.80229616165161	2.02731561660767	2.50E-06	1.99E-05
1868	RAB33A	4.80753660202026	2.5269718170166	2.54E-06	2.02E-05
1880	PIK3R3	4.79293203353882	2.03926157951355	2.55E-06	2.03E-05
1885	ATRNL1	4.7866644859314	2.25182342529297	2.59E-06	2.05E-05
1882	LRP2BP	4.79007577896118	2.23817110061646	2.59E-06	2.05E-05
1884	LOC653513	4.78736591339111	2.01120328903198	2.60E-06	2.06E-05
1879	PCDHGC5	4.7931113243103	2.09580993652344	2.63E-06	2.08E-05
1866	SYN3	4.8104887008667	3.09965324401855	2.65E-06	2.10E-05
1857	MLLT3	4.82069301605225	3.10961103439331	2.69E-06	2.12E-05
1887	GNB1L	4.78487253189087	2.35128927230835	2.74E-06	2.16E-05
1896	LNX1	4.77765941619873	2.13325452804565	2.78E-06	2.19E-05
1853	LOC100505679	4.82427215576172	28.5900611877441	2.84E-06	2.23E-05
1874	GPRIN1	4.7959246635437	2.73433804512024	2.90E-06	2.27E-05
1861	TRPC1	4.81653308868408	7.23959827423096	2.93E-06	2.30E-05
1886	CORO2B	4.78538799285889	3.08831596374512	2.97E-06	2.33E-05
1916	EXOC3	4.75789928436279	2.03298878669739	2.99E-06	2.34E-05
1922	TRMT13	4.75046396255493	2.10531306266785	3.03E-06	2.37E-05
1914	EBF4	4.76165390014648	2.45242166519165	3.06E-06	2.39E-05
1918	TM7SF2	4.75511980056763	2.35986876487732	3.11E-06	2.42E-05
1894	LINC00476	4.7795672416687	2.37673091888428	3.17E-06	2.47E-05
1941	SUCLA2	4.72294425964355	2.03032898902893	3.28E-06	2.55E-05
1915	EPB41L4A	4.76105165481567	2.57508873939514	3.29E-06	2.55E-05
1903	SPON2	4.77323055267334	3.80551481246948	3.40E-06	2.64E-05
1910	ZSWIM5	4.76700687408447	3.28351902961731	3.46E-06	2.68E-05
1902	PCDH18	4.77329635620117	5.05622291564941	3.53E-06	2.73E-05
1927	PCDHGB7	4.74731397628784	2.62862992286682	3.59E-06	2.77E-05
1947	STK32A	4.71572017669678	2.27771902084351	3.67E-06	2.82E-05
1956	SH3YL1	4.7082142829895	2.2278139591217	3.81E-06	2.92E-05
1930	LPP-AS2	4.74200439453125	2.54802227020264	3.81E-06	2.93E-05
1944	SORCS3	4.71996688842773	2.77569127082825	3.89E-06	2.98E-05
1942	SIM2	4.72213268280029	2.93954753875732	4.02E-06	3.08E-05
1939	CHIC1	4.72363138198853	2.97718214988708	4.06E-06	3.10E-05
1967	FBLN2	4.69845724105835	2.50202894210815	4.09E-06	3.12E-05
1974	ZSCAN26	4.69090604782104	2.59016847610474	4.20E-06	3.20E-05
1965	TMEM132B	4.69993925094604	2.64234757423401	4.23E-06	3.22E-05
1975	PEG3-AS1	4.68945026397705	2.45371437072754	4.33E-06	3.28E-05
1978	FBXO32	4.68737077713013	2.26493906974792	4.34E-06	3.29E-05
1945	NR1D2	4.71974325180054	4.28367567062378	4.42E-06	3.35E-05
1982	B9D1	4.68184423446655	2.70837545394897	4.45E-06	3.36E-05
1977	NBPF11	4.68826580047607	2.2925808429718	4.49E-06	3.39E-05
1988	ARVCF	4.67410469055176	2.01142859458923	4.53E-06	3.42E-05
1993	REEP1	4.66351652145386	2.10016226768494	4.54E-06	3.42E-05
1980	LOC100009676	4.68593120574951	2.11322951316833	4.57E-06	3.44E-05
1996	ENPP6	4.66250419616699	2.21297240257263	4.67E-06	3.51E-05
1990	ZNF585B	4.66749286651611	2.0008556842804	4.73E-06	3.56E-05
2002	CD200	4.65846300125122	2.44369173049927	4.77E-06	3.58E-05
1991	HSF4	4.6661810874939	2.13198614120483	4.98E-06	3.72E-05
2004	STK39	4.6578803062439	2.18114280700684	4.99E-06	3.73E-05
2009	ME3	4.65351819992065	2.21074843406677	5.01E-06	3.74E-05
2013	EFNA1	4.65001726150513	2.90454268455505	5.26E-06	3.91E-05
1984	ZNF514	4.67682981491089	3.21609497070312	5.33E-06	3.95E-05
2044	KLHL11	4.62687206268311	2.06421327590942	5.34E-06	3.97E-05
1995	LIN7B	4.66279220581055	3.52283978462219	5.36E-06	3.98E-05
2036	AFAP1L2	4.63223743438721	2.3209080696106	5.41E-06	4.01E-05
2050	HOPX	4.6198787689209	2.29651498794556	5.45E-06	4.03E-05
2046	EEF1A2	4.62623834609985	2.06969594955444	5.53E-06	4.08E-05
2041	CDH6	4.62890863418579	2.15232872962952	5.59E-06	4.13E-05
2038	IL1RAPL1	4.63047122955322	2.36222863197327	5.76E-06	4.25E-05
2054	RABEPK	4.61721086502075	2.21057891845703	5.81E-06	4.28E-05
2024	ITGBL1	4.64162349700928	2.99769520759583	5.82E-06	4.29E-05
2058	GRIK5	4.61178779602051	2.04905366897583	5.85E-06	4.30E-05
2037	GABRD	4.63064765930176	2.84350681304932	5.93E-06	4.35E-05
2055	MAP4K3	4.61645698547363	2.3225245475769	6.06E-06	4.44E-05
2021	ZNF773	4.64441347122192	2.88825702667236	6.06E-06	4.44E-05
2028	ACSS1	4.63959789276123	3.17821455001831	6.10E-06	4.47E-05
2047	CMTM5	4.6237645149231	3.16975712776184	6.15E-06	4.50E-05
2017	LOC283761	4.64825344085693	28.805965423584	6.17E-06	4.52E-05
2033	PRKD1	4.63637161254883	3.34742712974548	6.18E-06	4.52E-05
2067	EPN2-AS1	4.59822177886963	2.19906973838806	6.40E-06	4.67E-05
2068	TRIB3	4.59793758392334	2.7762393951416	6.66E-06	4.84E-05
2088	TMEM231	4.58092164993286	2.07452654838562	6.69E-06	4.86E-05
2074	TOX	4.59465026855469	2.38807845115662	6.74E-06	4.90E-05
2081	LOC100505738	4.59077501296997	2.45366382598877	6.89E-06	5.00E-05
2097	AUTS2	4.57530450820923	2.13777565956116	6.95E-06	5.04E-05
2066	CNR1	4.59852409362793	2.96215963363647	6.96E-06	5.04E-05
2087	ZNF197	4.58263301849365	2.1501042842865	6.96E-06	5.04E-05
2076	CNTFR	4.59400844573975	2.83526563644409	7.14E-06	5.16E-05
2065	KIAA1671	4.59858179092407	2.67505860328674	7.17E-06	5.18E-05
2075	FLJ22184	4.59450054168701	2.82780146598816	7.18E-06	5.19E-05
2095	EPHB3	4.57608032226562	2.30987048149109	7.52E-06	5.42E-05
2112	PAQR6	4.55670356750488	2.5798077583313	7.72E-06	5.54E-05
2114	NAPB	4.55379915237427	2.38526844978333	7.84E-06	5.63E-05
2107	AMER1	4.56196451187134	3.05393624305725	8.05E-06	5.76E-05
2134	C16orf87	4.53041362762451	2.08385515213013	8.20E-06	5.87E-05
2115	TMEM25	4.55187368392944	2.43305420875549	8.23E-06	5.89E-05
2121	USP32P2	4.54157829284668	2.13469099998474	8.24E-06	5.89E-05
2110	ANKRD45	4.55734634399414	2.048748254776	8.28E-06	5.91E-05
2113	SOX12	4.55423355102539	2.30395913124084	8.29E-06	5.92E-05
2093	SMPD3	4.5791335105896	5.33669137954712	8.31E-06	5.93E-05
2124	LHFPL3-AS1	4.53858470916748	2.56188178062439	8.44E-06	6.01E-05
2100	DMRT2	4.57313060760498	4.30214881896973	8.45E-06	6.02E-05
2139	PTPN4	4.5288257598877	2.0639283657074	8.71E-06	6.19E-05
2152	HRSP12	4.51685953140259	2.42801260948181	9.08E-06	6.43E-05
2147	LRRC4	4.52118444442749	2.09224104881287	9.11E-06	6.45E-05
2117	GATSL3	4.54647827148438	4.40381193161011	9.32E-06	6.58E-05
2145	OR11A1	4.52633476257324	2.4738438129425	9.58E-06	6.74E-05
2154	ATP8A1	4.5116868019104	2.40601801872253	1.01E-05	7.06E-05
2166	EFCAB7	4.4959921836853	2.19024300575256	1.01E-05	7.07E-05
2164	NEDD4	4.49618721008301	2.27087545394897	1.02E-05	7.13E-05
2142	RHOJ	4.52731943130493	3.48823642730713	1.02E-05	7.17E-05
2177	ZNF280B	4.48505735397339	2.06565117835999	1.04E-05	7.26E-05
2172	CLCN2	4.48724365234375	2.39934730529785	1.06E-05	7.38E-05
2175	ZSCAN18	4.48518562316895	2.17845058441162	1.06E-05	7.38E-05
2191	KATNAL2	4.46434688568115	2.6985011100769	1.17E-05	8.10E-05
2196	H1FX	4.45614528656006	2.07089161872864	1.17E-05	8.10E-05
2163	BOK	4.49633836746216	28.8198204040527	1.19E-05	8.22E-05
2202	C8orf4	4.45224475860596	2.08159017562866	1.19E-05	8.22E-05
2209	TCEA2	4.44855642318726	2.00739169120789	1.20E-05	8.29E-05
2169	ATP6V1B1	4.48916006088257	4.27372884750366	1.21E-05	8.35E-05
2170	ARHGEF37	4.4887900352478	5.36919260025024	1.22E-05	8.44E-05
2184	PCSK6	4.46779108047485	2.91197729110718	1.24E-05	8.56E-05
2224	GLCCI1	4.4362154006958	2.04718637466431	1.26E-05	8.65E-05
2226	KLRC2	4.43209171295166	2.1888689994812	1.26E-05	8.67E-05
2220	FAM229B	4.43840312957764	2.15450882911682	1.28E-05	8.78E-05
2190	LOC100144602	4.46456956863403	3.24758529663086	1.28E-05	8.79E-05
2189	LOC644656	4.46464586257935	4.23196744918823	1.32E-05	9.02E-05
2186	S100A2	4.46629858016968	4.3615984916687	1.32E-05	9.03E-05
2231	PDE1C	4.42918300628662	2.06132483482361	1.32E-05	9.03E-05
2216	INA	4.44094371795654	3.00606679916382	1.35E-05	9.23E-05
2210	MST1P2	4.4461464881897	3.68743515014648	1.39E-05	9.45E-05
2218	FLRT3	4.43958187103271	3.58874320983887	1.44E-05	9.78E-05
2240	NR2F1	4.41669940948486	2.6455659866333	1.45E-05	9.87E-05
2237	GPSM1	4.4209885597229	2.38899278640747	1.47E-05	9.95E-05
2236	LOC100507501	4.42347097396851	2.60671973228455	1.48E-05	0.000100251065019
2259	NAP1L3	4.39962387084961	2.23105955123901	1.48E-05	0.000100542271699
2260	ELAC1	4.39855575561523	2.16361618041992	1.51E-05	0.00010207172829
2222	LOC284998	4.43651914596558	27.5828800201416	1.53E-05	0.000103605954125
2263	GDAP1L1	4.39344787597656	2.00549578666687	1.53E-05	0.000103621486321
2245	NAV2-AS5	4.41290903091431	2.76858425140381	1.56E-05	0.000105363269426
2265	LOC728392	4.39002370834351	2.02066397666931	1.56E-05	0.000105521845556
2228	LINC00599	4.43060731887817	28.553035736084	1.57E-05	0.000106066688007
2256	MEN1	4.40487670898438	2.56451010704041	1.58E-05	0.000106478912647
2267	FAM171A1	4.38966178894043	2.4762978553772	1.61E-05	0.00010871864125
2246	ZNF41	4.4120945930481	3.26773858070374	1.64E-05	0.000110348922233
2247	PLEKHA4	4.4111852645874	4.38750267028809	1.67E-05	0.000112351601358
2268	PLEKHH1	4.38919162750244	2.3897020816803	1.70E-05	0.00011437447014
2282	TMEM169	4.36997509002686	2.06110239028931	1.72E-05	0.000115506102114
2250	SDCBP2	4.40804481506348	28.0661525726318	1.73E-05	0.000115657764667
2255	DTX4	4.40504884719849	4.67114591598511	1.72E-05	0.000115657764667
2257	LOC100133286	4.4004225730896	27.1392154693604	1.78E-05	0.000119210018208
2294	C1S	4.35180807113647	2.46432065963745	1.83E-05	0.000122036616094
2297	TADA1	4.34773826599121	2.10266041755676	1.85E-05	0.000123223529851
2281	ERBB2	4.37023258209229	2.80207371711731	1.86E-05	0.00012408598447
2280	CRB1	4.37292528152466	3.14202976226807	1.87E-05	0.000124412623918
2287	FNDC4	4.36517286300659	3.07054162025452	1.88E-05	0.000125271246449
2271	CPEB1	4.38264131546021	4.02930974960327	1.88E-05	0.000125610653643
2292	LOC643669	4.35827970504761	2.50550675392151	1.89E-05	0.000125996230082
2279	PLA2G4C	4.37351608276367	5.09117937088013	1.98E-05	0.000131379694156
2293	PNPLA4	4.35272932052612	2.47013401985168	2.05E-05	0.000135921705848
2310	EYA1	4.32972049713135	2.86850237846375	2.13E-05	0.000140443452719
2321	MAPK12	4.31608915328979	2.18011212348938	2.17E-05	0.000142812861247
2316	TASP1	4.32452154159546	2.63868045806885	2.18E-05	0.000143597688799
2299	CHEK2P2	4.34077072143555	3.78400015830994	2.20E-05	0.000144754446552
2313	DCDC2B	4.32589292526245	2.17585182189941	2.20E-05	0.000145072382827
2306	NME5	4.33319187164307	3.3417432308197	2.21E-05	0.000145253128262
2320	HOXD-AS1	4.31700086593628	2.32930636405945	2.24E-05	0.00014729404824
2325	DTWD1	4.31134653091431	2.35318064689636	2.28E-05	0.00014996448817
2333	FGF1	4.30702924728394	2.75767493247986	2.29E-05	0.000150015633453
2300	ADCY5	4.33851718902588	5.0114483833313	2.29E-05	0.000150205217301
2305	SRRM3	4.33446741104126	3.9068717956543	2.30E-05	0.000150926512022
2344	ENKUR	4.29049301147461	2.06567764282227	2.36E-05	0.000154715351497
2337	SEMA5B	4.30410242080688	2.28311491012573	2.41E-05	0.000157196768419
2342	ANKFN1	4.29102182388306	2.22845506668091	2.41E-05	0.000157229944868
2319	FJX1	4.31732511520386	3.50789332389832	2.44E-05	0.000159200936018
2340	CERS1	4.29504871368408	2.15925979614258	2.45E-05	0.000160110969052
2351	CRY2	4.28731632232666	2.21139907836914	2.47E-05	0.000160894502778
2352	EN1	4.2869815826416	2.88882446289062	2.47E-05	0.00016111790567
2355	SHC3	4.28580856323242	2.17369151115417	2.53E-05	0.000164219245546
2329	FMN2	4.30820941925049	3.20826482772827	2.54E-05	0.000165133745534
2356	DAB1	4.28244209289551	2.21784830093384	2.54E-05	0.000165179335779
2336	GYG2	4.30415439605713	28.3692092895508	2.66E-05	0.000171865999754
2376	LRP12	4.26210641860962	2.03177738189697	2.73E-05	0.000176081994895
2349	FAM69B	4.2879056930542	4.43895959854126	2.79E-05	0.000180289663576
2390	SYNM	4.25193452835083	2.05422115325928	2.82E-05	0.000181641935508
2380	RFX3	4.25836753845215	2.12936925888062	2.83E-05	0.000182130253319
2364	SAMD10	4.27226114273071	3.41054129600525	2.85E-05	0.000183526177816
2353	DAPL1	4.28646612167358	28.8749217987061	2.86E-05	0.000183787307945
2381	HOXD9	4.25820827484131	3.2257604598999	2.93E-05	0.000187808226476
2382	LOC400456	4.25789213180542	2.69272351264954	2.94E-05	0.000188750918477
2389	KAZN	4.25206851959229	2.42255210876465	2.94E-05	0.000188750918477
2374	LMLN	4.26298379898071	2.53346514701843	2.96E-05	0.000189556139246
2394	WNK4	4.24161911010742	2.98629856109619	3.07E-05	0.000196211121372
2375	LOC100506668	4.2627968788147	3.84616327285767	3.10E-05	0.000197894741052
2387	ZFYVE28	4.25364208221436	4.06409549713135	3.18E-05	0.000203057519102
2411	CHRDL1	4.22734498977661	2.19840264320374	3.18E-05	0.000203111982854
2424	DALRD3	4.21653175354004	2.09988737106323	3.30E-05	0.000209943330591
2412	ME1	4.22732973098755	2.70314478874207	3.33E-05	0.000211682536264
2408	ZFP1	4.22872304916382	3.25950884819031	3.36E-05	0.000212904660687
2393	UCN	4.2434458732605	28.4840965270996	3.41E-05	0.000215950322298
2432	FERMT2	4.20949840545654	2.49388647079468	3.45E-05	0.000218061020535
2398	HOXD4	4.2398796081543	27.7480449676514	3.46E-05	0.000218758779694
2444	MIR568	4.19859981536865	2.16979694366455	3.48E-05	0.000220238976521
2406	SCN3B	4.2317042350769	2.55212712287903	3.50E-05	0.000221418763474
2401	FAM229A	4.23564577102661	28.3732357025146	3.52E-05	0.000222092781314
2431	PPM1L	4.21123027801514	2.58015084266663	3.56E-05	0.00022437690186
2407	RAB15	4.23035907745361	4.36601877212524	3.58E-05	0.000225089468979
2463	TF	4.18195533752441	2.11175656318665	3.73E-05	0.000233849707442
2454	ABCC8	4.18710899353027	2.14135503768921	3.77E-05	0.000236226322632
2428	LINC00630	4.21301794052124	4.01106834411621	3.80E-05	0.000237680737736
2434	XKR6	4.20826721191406	4.02943468093872	3.83E-05	0.000239529147678
2449	PSMG3-AS1	4.1900634765625	2.31625032424927	3.85E-05	0.00024053161146
2451	HSD17B1	4.18826103210449	2.10771012306213	3.86E-05	0.000241092325841
2445	HOXA3	4.19664192199707	3.06814694404602	3.89E-05	0.000242591325834
2465	ZBTB49	4.18159818649292	2.5314519405365	4.07E-05	0.000252420127343
2468	ZNF594	4.17938423156738	2.93998980522156	4.12E-05	0.000255120833524
2483	ASB7	4.16591548919678	2.53904414176941	4.22E-05	0.000260602725821
2489	PPP2R5B	4.16192293167114	2.02756595611572	4.23E-05	0.000261029737558
2460	HECW1	4.18270874023438	3.64378452301025	4.29E-05	0.000264159362539
2475	SYT3	4.17255210876465	3.39380407333374	4.39E-05	0.000269488168582
2469	LOC728819	4.17710638046265	28.9216175079346	4.46E-05	0.000273872153375
2511	LHX2	4.14815425872803	2.34124445915222	4.52E-05	0.000277121636403
2485	ZNF749	4.16410684585571	2.48565578460693	4.55E-05	0.000278990847662
2531	TSPAN12	4.12486362457275	2.23908925056458	4.74E-05	0.000290134825364
2532	SMAD3	4.1243577003479	2.2353081703186	4.82E-05	0.000294467897584
2527	ZDBF2	4.13044548034668	2.09222197532654	4.84E-05	0.000295050452126
2526	ERBB3	4.13140773773193	2.18494868278503	4.94E-05	0.000300751558348
2516	CLEC18C	4.14516592025757	27.6985130310059	5.07E-05	0.000307872128413
2530	FAM104B	4.12498712539673	2.6067852973938	5.08E-05	0.000308087482227
2549	THAP2	4.10872268676758	2.33066487312317	5.36E-05	0.000323659284357
2565	CYP2U1	4.09309959411621	2.13729763031006	5.40E-05	0.00032575777237
2535	CELF2-AS2	4.12045812606812	27.6549510955811	5.60E-05	0.000336905496439
2581	JPH4	4.08203983306885	2.0560474395752	5.71E-05	0.000343082441771
2544	POM121L4P	4.11325168609619	26.3870544433594	5.76E-05	0.00034558393527
2567	PRRX1	4.09127473831177	2.57533717155457	5.78E-05	0.000346336806026
2592	KCNAB1	4.0713152885437	2.04079484939575	5.80E-05	0.000347780324712
2558	ARHGAP39	4.0966968536377	2.70906543731689	5.83E-05	0.000349272572787
2588	C1orf226	4.07752561569214	2.73543071746826	5.96E-05	0.000357142653387
2555	PARS2	4.10090303421021	28.210241317749	6.05E-05	0.000361527322316
2559	BEND7	4.09621524810791	3.82135987281799	6.05E-05	0.000361558260692
2595	RUNX1T1	4.06702041625977	2.0845353603363	6.08E-05	0.000363207415654
2589	SMCR5	4.07606649398804	2.94517087936401	6.11E-05	0.000364479692954
2600	C14orf37	4.06296491622925	2.25655293464661	6.23E-05	0.000370758841545
2591	SRXN1	4.07461166381836	2.27707099914551	6.25E-05	0.000371715232646
2580	KCNK10	4.08243036270142	3.18384003639221	6.34E-05	0.000376843300505
2579	APITD1-CORT	4.08273124694824	28.0600872039795	6.50E-05	0.000385839315863
2598	GNG12-AS1	4.06498670578003	2.83682107925415	6.52E-05	0.000386517787567
2605	GPR123	4.05899429321289	2.27132225036621	6.53E-05	0.000386899741619
2586	ANKRD20A8P	4.07882738113403	3.38507199287415	6.53E-05	0.000387215587046
2597	MAPK8IP2	4.06536769866943	2.67660856246948	6.58E-05	0.000389685191854
2617	OTUD7B	4.04551124572754	2.60324263572693	6.75E-05	0.000399329393092
2627	SLC35G2	4.03864336013794	2.07739019393921	6.78E-05	0.000401151389946
2614	ZFP69B	4.04851961135864	2.87300109863281	6.79E-05	0.000401636793209
2620	KIRREL	4.04365825653076	2.14934086799622	6.79E-05	0.000401663891402
2611	GLI4	4.04996633529663	3.01143550872803	6.99E-05	0.000412265345493
2599	PTPN5	4.06309986114502	5.25365686416626	7.00E-05	0.000412813185722
2629	SYNPO	4.03769111633301	2.75724673271179	7.20E-05	0.000423688805848
2615	FLJ20021	4.04635238647461	3.82297158241272	7.28E-05	0.000428061592177
2628	FGFBP3	4.03855133056641	3.17778730392456	7.42E-05	0.000435840043941
2642	TMEM179	4.02579593658447	2.80788421630859	7.50E-05	0.000439681975108
2616	LOC100130093	4.04628229141235	28.0491600036621	7.51E-05	0.000440043488903
2644	C11orf80	4.02383661270142	2.34579086303711	7.54E-05	0.000441352274786
2647	ZNF34	4.02040386199951	2.35095286369324	7.56E-05	0.000442520017838
2624	IRS1	4.03941345214844	27.2551956176758	7.72E-05	0.000451441168827
2648	SPATA18	4.0203218460083	3.14475464820862	7.89E-05	0.000460460524065
2639	C10orf113	4.02922677993774	28.4501075744629	8.03E-05	0.000467900621455
2660	EBF1	4.00869750976562	2.76650094985962	8.10E-05	0.000471577448101
2640	FLJ11235	4.02687311172485	27.3154811859131	8.10E-05	0.000471660891003
2664	GALR1	4.00419855117798	2.59288501739502	8.22E-05	0.000477956728009
2654	KCNB1	4.01398849487305	3.60431122779846	8.40E-05	0.000487545278364
2665	ESRRG	4.00397491455078	2.73046183586121	8.45E-05	0.000490066929931
2663	LOC401010	4.00618410110474	3.73384499549866	8.58E-05	0.000496844479072
2662	KIAA1522	4.00683689117432	5.98400974273682	8.76E-05	0.000506103104234
2688	CTDSPL	3.97720694541931	2.0604875087738	9.02E-05	0.000519873780411
2675	TMEM132C	3.99324607849121	27.8770503997803	9.24E-05	0.000531783316791
2717	DUSP26	3.95491814613342	2.0715172290802	9.52E-05	0.000545529140831
2691	NEK11	3.97584557533264	3.03224420547485	9.54E-05	0.000546560184224
2678	MAGEL2	3.98504757881165	27.9384117126465	9.54E-05	0.000546644355194
2712	DOCK9	3.96034622192383	2.78132581710815	9.93E-05	0.000567118237968
2738	C1QTNF1	3.94260406494141	2.12270069122314	0.000102518494373	0.000584417101735
2736	ZNF382	3.94291114807129	2.53265476226807	0.000102730929296	0.000585487197141
2720	MARCH10	3.95249557495117	3.39806723594666	0.000103255679137	0.000588194809049
2739	GALNT13	3.94177913665771	2.11693453788757	0.000103510726543	0.000589505907403
2732	HFM1	3.94699931144714	2.73220109939575	0.000104217080698	0.000592958389002
2724	LOC100506713	3.95103812217712	3.19743084907532	0.000105092880049	0.000597224077939
2734	CDKL3	3.94539523124695	2.84263920783997	0.000105741856996	0.00060047989087
2740	NDUFC2-KCTD14	3.94114756584167	3.35430264472961	0.000107680837202	0.000610758694915
2722	ST3GAL4	3.95187664031982	28.2032413482666	0.000108534288736	0.000615157492943
2758	AMZ1	3.92378497123718	2.25284361839294	0.000109068195699	0.000617592465533
2730	SEMA3B	3.94803929328918	4.99296712875366	0.000109663468447	0.000620518135128
2746	KCNIP4-IT1	3.93565940856934	3.3107328414917	0.000109940820868	0.000621641986891
2742	EFNB3	3.93982720375061	3.57630395889282	0.000110164861757	0.000622611528413
2735	LOC100131496	3.94522356987	4.74977445602417	0.000110753816801	0.000625641522717
2756	KTI12	3.92578506469727	2.60610556602478	0.000113079912819	0.000637565059515
2744	COL4A4	3.93728137016296	4.34027242660522	0.000113923752107	0.000641406701307
2770	CHIAP2	3.9123592376709	2.34565544128418	0.000119925289193	0.000672797347185
2771	GCNT2	3.91102337837219	2.3391489982605	0.000121424145835	0.000680722442187
2766	ELOVL4	3.91816425323486	3.91592383384705	0.000122117010857	0.000684120983715
2798	PPP1R1C	3.88839483261108	2.12254285812378	0.000123477071038	0.000691249800189
2785	SNX32	3.8987398147583	2.68613505363464	0.000125848514923	0.000701871420875
2773	KCNG4	3.90792083740234	27.5856456756592	0.000128549555678	0.000715419355215
2776	MT1A	3.90613603591919	28.284294128418	0.000129432080617	0.000719992546149
2787	C14orf132	3.89717674255371	2.40680480003357	0.000131109053483	0.000728636565183
2783	ASIC3	3.90136027336121	5.63860321044922	0.000131616457024	0.000730941946323
2807	MS4A2	3.88129234313965	2.27517342567444	0.000134138097415	0.000743377392461
2793	DBX2	3.89100980758667	5.77963352203369	0.000136956291716	0.00075810860612
2823	DIRAS1	3.86670446395874	2.07322072982788	0.000137625837252	0.000761281079202
2802	SLC29A2	3.88454651832581	27.5838432312012	0.000140574061499	0.000775055218962
2818	ZNF836	3.87560629844666	3.00756597518921	0.000141547087002	0.000780056841024
2832	RIN1	3.85892343521118	2.35199379920959	0.000143925404749	0.000791322455172
2838	LOC100630918	3.85459780693054	3.68872427940369	0.000154827510974	0.000844597979024
2878	CRISPLD2	3.83084487915039	2.08545541763306	0.000155305130193	0.000846969715306
2868	SPEG	3.8344407081604	2.43419933319092	0.000156713589581	0.000853118382627
2850	GJD3	3.84932112693787	3.8306245803833	0.000159091266044	0.000863877975133
2884	DBNDD1	3.82532072067261	2.26581859588623	0.000161144174641	0.000873623465451
2872	TCEB3CL	3.83303642272949	2.49081444740295	0.000162281493201	0.000879386741697
2858	MIR3682	3.84214282035828	28.6294193267822	0.000165160623646	0.000893557453557
2905	MN1	3.81217074394226	2.06761503219604	0.00016693413615	0.000902534112953
2893	B3GALT2	3.8206570148468	3.04783987998962	0.000167328005998	0.00090404451416
2867	FXYD6-FXYD2	3.83459901809692	27.3017482757568	0.000169941400967	0.000916909344717
2892	PLEKHH3	3.82089304924011	2.56987071037292	0.000170935088483	0.000921850752687
2879	PERP	3.8292019367218	4.08771085739136	0.000171388864232	0.00092366703941
2875	SCUBE2	3.83213305473328	28.0134372711182	0.00017153240238	0.000924230319101
2885	LOC727849	3.82422232627869	26.8114547729492	0.000176732032455	0.00094986950777
2909	SCARNA12	3.8081648349762	2.78289675712585	0.000177431679272	0.000952981123637
2921	LOC100505695	3.80063819885254	3.18737483024597	0.000182116322657	0.000977034477564
2914	PCDHA3	3.8058385848999	3.71190738677979	0.000184820349701	0.00098907700023
2927	SVIL	3.79306864738464	2.10247588157654	0.000185582755134	0.00099270847744
2918	ABCB9	3.80133867263794	3.03827309608459	0.000186318887676	0.000995538700882
2935	LRRC34	3.78385853767395	2.34456920623779	0.000187182685304	0.000999686377477
2919	CUBN	3.80132699012756	2.7708797454834	0.000190259152455	0.001015201235649
2939	NRG1	3.78194785118103	2.13837647438049	0.000191927072062	0.001023409416674
2922	MAGIX	3.79767417907715	5.05899286270142	0.000194662910347	0.00103636450764
2949	NEU4	3.77458739280701	2.19943380355835	0.000194865980059	0.001036746541706
2931	PPP1R9A	3.79225826263428	3.70679521560669	0.000195544519793	0.001039889424297
2930	VN1R1	3.79248094558716	28.2040729522705	0.000199136456357	0.001057329321964
2941	LOXL2	3.77944660186768	2.40526604652405	0.000201335997245	0.00106781111302
2964	C2orf72	3.75943207740784	2.03709959983826	0.00020247742402	0.001072424030708
2940	LIX1	3.77954864501953	28.1768894195557	0.000209014209874	0.00110429596282
2946	RPL34-AS1	3.77593421936035	5.68852996826172	0.000211618419603	0.001116594762021
2947	PRSS27	3.77588701248169	28.0774669647217	0.000211894292169	0.001117801381806
2982	ANKRD20A5P	3.74473571777344	2.10787010192871	0.000219328910357	0.001153168606152
2974	LOC283177	3.75331401824951	3.25153422355652	0.000221565520659	0.001163120771795
2961	KLHL32	3.76059079170227	28.1919498443604	0.000224336231842	0.001176883275171
2966	ASAH2	3.75862622261047	26.8111114501953	0.000225983442046	0.001184999736172
2993	IQCH-AS1	3.73420977592468	2.13346838951111	0.000232706490693	0.001217020520765
3001	BAHCC1	3.72914505004883	2.25583481788635	0.000235740686599	0.001231529312478
3014	ATP6V1G2	3.7218759059906	2.11244201660156	0.000237093991797	0.001237677911209
3004	ADAMTS5	3.72700476646423	2.27394461631775	0.000237418946081	0.00123853462852
3022	FBXO16	3.71502709388733	2.21851801872253	0.000243086348019	0.001263771562596
2992	ATP6V0E2-AS1	3.73489665985107	27.8598918914795	0.000246804421928	0.001280852221251
3032	PRICKLE1	3.70864129066467	2.29841136932373	0.000252907721202	0.001309370991125
3021	LRRC16B	3.71605253219604	2.64704036712646	0.000253950463848	0.001313907970012
3030	CUEDC1	3.71103024482727	2.00230646133423	0.0002557014718	0.001321235833562
3009	FOXH1	3.72348260879517	5.56830883026123	0.000257142517915	0.001327234185953
3011	ZNF843	3.72341299057007	27.7221584320068	0.000257519560147	0.001328890697525
3012	MYH11	3.7223801612854	5.51651096343994	0.000258176566677	0.001331990886151
3060	N6AMT1	3.69562101364136	2.07654118537903	0.000259270535786	0.001336179702051
3056	ATP13A5	3.69819784164429	2.25052356719971	0.000263980316032	0.001357660535659
3059	CERCAM	3.69594430923462	2.63140273094177	0.000266723874935	0.001370714189999
3058	ROM1	3.69688820838928	2.69714784622192	0.000268514585691	0.001379318255623
3052	TMEM246	3.69862246513367	3.18068337440491	0.000269097804992	0.001381116058296
3071	ZNF550	3.68675827980042	2.10194897651672	0.000268976384232	0.001381116058296
3054	SLITRK5	3.69838953018188	2.78778386116028	0.00027001730365	0.001384954373436
3051	GDF15	3.69882893562317	3.13599872589111	0.000271353663037	0.001390885709306
3034	FAXC	3.70759797096252	5.21316480636597	0.000272703308939	0.00139719891316
3064	RAPGEFL1	3.69078302383423	2.61944818496704	0.000274186173083	0.001403885364387
3047	LOC151009	3.70410943031311	26.7880458831787	0.000276528019061	0.001414652842219
3070	CTBP1-AS1	3.68688368797302	2.1120023727417	0.000280356155215	0.001431454169525
3094	RGN	3.67177367210388	2.50906300544739	0.000289639075657	0.001474859278527
3066	CHRNB2	3.68967437744141	27.4451179504395	0.000291600365208	0.001483429177474
3067	CELF4	3.68820810317993	27.3633613586426	0.00029317390006	0.001490793687595
3097	PPP2R2C	3.66971778869629	3.02287554740906	0.000298939462749	0.001518481688758
3080	TMEM151B	3.68160700798035	6.71394205093384	0.000300283102368	0.001524218775178
3096	PRR7	3.67072010040283	2.92801451683044	0.000301257020054	0.001528371110175
3083	KIAA0895	3.67869901657104	6.09581470489502	0.000303386532201	0.001537773036959
3087	LOC100505806	3.67565393447876	3.53281879425049	0.00030338387802	0.001537773036959
3116	CDK20	3.65579700469971	2.03291630744934	0.000303590588124	0.001538478106612
3101	ARMCX5-GPRASP2	3.66412115097046	2.94001030921936	0.000314586644976	0.001589101998912
3123	FAM98C	3.64890503883362	2.10514736175537	0.000314772213341	0.001589700350787
3098	JAKMIP2-AS1	3.66800618171692	27.5631923675537	0.000315687684622	0.001593983904917
3122	PSD	3.64913320541382	2.37724232673645	0.000319807340593	0.00161203589472
3103	SYNGR3	3.66241216659546	28.1124820709229	0.000322204444077	0.001622737499981
3119	SYN1	3.65032529830933	2.660325050354	0.000324288460109	0.001631973337682
3118	ARL6	3.65052247047424	3.17902207374573	0.000325906360622	0.001638594365888
3136	AAMDC	3.64187359809875	2.18906760215759	0.000326152770195	0.0016391373891
3129	ZFP2	3.64475345611572	3.1511652469635	0.000329379658048	0.001652899699265
3131	ZNF778	3.64383292198181	3.16090083122253	0.000330232847375	0.00165647929329
3117	ZNF781	3.65174984931946	6.04424905776978	0.000334753484939	0.001677379108158
3168	BLOC1S4	3.61824917793274	2.11508774757385	0.000352706364212	0.001758039339802
3169	VAX2	3.61801910400391	2.15332055091858	0.000355189673035	0.001768556358107
3185	HOXC9	3.60772204399109	2.07319712638855	0.000360574306811	0.001793482366888
3148	C8orf42	3.63135147094727	27.8343639373779	0.000360758615827	0.001794022375496
3150	PCDHB17	3.63078665733337	5.7246732711792	0.000361154827848	0.00179561571209
3153	DARC	3.62947964668274	4.75904703140259	0.000361745761998	0.00179817631032
3175	RPL23AP32	3.61440682411194	2.6591215133667	0.000362638562382	0.001801394584962
3159	GJA9	3.62724494934082	5.53228425979614	0.000365725735962	0.001815293332356
3161	CHD5	3.62602806091309	4.39861631393433	0.000367037089943	0.001821039068367
3160	PARD6A	3.62620830535889	27.8560409545898	0.000367547803375	0.001823191051462
3187	TTC23	3.6063916683197	2.18710589408875	0.000369589210509	0.001831782808145
3180	PROM2	3.61288905143738	2.44596338272095	0.000376794822936	0.001861652518997
3179	SMO	3.61313009262085	27.3219738006592	0.000385357658149	0.001899600726518
3194	LINC00693	3.59996676445007	5.25874423980713	0.000403328083459	0.001978713542837
3227	PLEKHG4	3.58016920089722	2.38024353981018	0.000406974753091	0.001995364107163
3224	SNX25	3.58111977577209	2.79588270187378	0.000410832255974	0.002013443578523
3203	SLC6A1-AS1	3.59419918060303	27.2757873535156	0.000412582390718	0.002020766440559
3206	ZFPM2	3.59175825119019	4.68316555023193	0.000414604192513	0.002029829455119
3245	ASAH2B	3.57087826728821	2.80109858512878	0.000419973962186	0.002053996132221
3244	CCDC73	3.57150411605835	2.09215569496155	0.000420172682169	0.002054543796419
3231	DNAH9	3.57814455032349	2.24481225013733	0.000421101510966	0.002058235738496
3248	PIRT	3.56879854202271	2.38386368751526	0.000421254470879	0.002058558571743
3225	SYT5	3.58107924461365	27.5353565216064	0.000432501732108	0.002110480335772
3232	LOC100129055	3.57688975334167	3.73800802230835	0.00043250323186	0.002110480335772
3251	SH3BGRL2	3.56582188606262	2.75955414772034	0.000434160058866	0.002117256568725
3256	KCNH8	3.56043601036072	2.38332366943359	0.000435978123818	0.002125247549034
3229	LOC729080	3.57870364189148	27.8362102508545	0.000436203867821	0.002125910455392
3253	LDB2	3.56370854377747	2.87569427490234	0.00043829477141	0.002134783046602
3242	C5orf63	3.57175183296204	3.45123767852783	0.000441163703709	0.002147431871363
3265	HMGN5	3.55352401733398	2.28235769271851	0.000442640586843	0.002153293271711
3259	HAPLN2	3.55638527870178	2.45653581619263	0.000445263724007	0.002164275921779
3241	PTCHD1	3.57180309295654	4.39657402038574	0.000445841753189	0.002166196464827
3266	LRRN2	3.55346632003784	2.09632253646851	0.000447713465493	0.002174398430115
3249	ZBTB20-AS1	3.56776690483093	26.9655246734619	0.000453635056976	0.002201352173641
3278	ZNF300P1	3.54753589630127	2.32012987136841	0.000458278739129	0.002221610768526
3275	LOC100130776	3.54895091056824	2.68763136863708	0.000460243596142	0.002228855002701
3270	RHBDF1	3.55208945274353	2.74148368835449	0.000462851137848	0.002240108714971
3284	RGAG4	3.54105925559998	2.22097635269165	0.00047571864922	0.00229581742572
3271	CCNI2	3.55153870582581	4.17806911468506	0.000477050026805	0.002300836272632
3276	ZNF32-AS2	3.54872441291809	3.20209145545959	0.000478068507924	0.002304340797452
3292	XKR4	3.53476405143738	2.38529396057129	0.000483113481228	0.002327710723425
3301	HAPLN4	3.53104734420776	2.46046161651611	0.000483896099694	0.002331007325064
3296	NECAB3	3.53296208381653	2.25196981430054	0.000487375330935	0.002345382382878
3287	SLC25A42	3.53900623321533	3.2276554107666	0.000491601266832	0.002362359019308
3282	WNT16	3.54312229156494	28.1666736602783	0.000495344834299	0.002376972800893
3290	FAM106CP	3.53652596473694	2.81439352035522	0.000496257603396	0.0023799063766
3308	SPATA7	3.52719640731812	2.1670994758606	0.000500643149323	0.00239754016071
3306	ADAM33	3.5277271270752	2.82604360580444	0.000515189834107	0.002462224860908
3315	PCDHB14	3.52349805831909	2.85023784637451	0.000518144395043	0.00247384965551
3310	C10orf25	3.5260796546936	5.13211107254028	0.000525299151656	0.002503971766174
3331	GP1BB	3.5128448009491	2.46188926696777	0.000534624604643	0.002541774063745
3346	INHBB	3.50334191322327	2.32381892204285	0.00054862303506	0.002602059513102
3365	CLVS2	3.49371600151062	2.05265808105469	0.000554840027055	0.002629966155858
3382	LMO2	3.48043990135193	2.21397399902344	0.00057760322705	0.002728581977644
3372	BACH2	3.48394775390625	2.50357842445374	0.00058866876949	0.002774215772811
3368	KIAA1755	3.49155449867249	4.2049412727356	0.000592691753652	0.002790953653479
3375	LOC100128239	3.4824583530426	3.03000164031982	0.000605981649979	0.002848438452351
3378	CCDC24	3.48119235038757	3.18290662765503	0.000606813427233	0.002850184560434
3394	MST1	3.46785235404968	2.02404117584229	0.00060661751534	0.002850184560434
3384	ZNF404	3.47959661483765	4.89281177520752	0.000618476994361	0.002897971530848
3405	PCDHA2	3.46132493019104	2.36197566986084	0.000621999288836	0.00291102058
3393	LOC729683	3.46792507171631	3.0853590965271	0.000638609505636	0.002978752412465
3401	MEIS3P1	3.46342873573303	2.72569584846497	0.000639147581277	0.002980675253029
3409	CRIM1	3.45821762084961	3.0122504234314	0.000644363667576	0.003003226648999
3410	ZNF563	3.45759963989258	3.08483529090881	0.000662759356124	0.003081083043996
3440	SLMO1	3.44066309928894	2.27928423881531	0.000665730506818	0.003092404339604
3415	FGF2	3.45610117912292	5.64200210571289	0.000672745074095	0.003121990561326
3424	C17orf97	3.45056700706482	27.1907749176025	0.000686390422015	0.003178241242639
3435	GRID1	3.44312834739685	2.85172748565674	0.000687368243322	0.003181211516145
3437	COL7A1	3.44145607948303	5.07259654998779	0.000707802185736	0.003266121677642
3471	RHPN1	3.41946697235107	2.21953535079956	0.000721409148992	0.00332308383956
3447	TEF	3.43324518203735	6.31008195877075	0.000728850018534	0.003351828374188
3449	HAS2-AS1	3.43222117424011	3.82476472854614	0.000728922906166	0.003351828374188
3487	PHKA1	3.40926766395569	2.42066860198975	0.000756886825148	0.003468640166667
3470	LOC100302640	3.41968941688538	27.4530563354492	0.000764178965273	0.003496975071764
3509	ZNF35	3.39955806732178	2.03388094902039	0.000769071911543	0.003514612636854
3483	MGC16275	3.41165828704834	3.39925074577332	0.000780290356854	0.003559013555257
3492	TMEM257	3.40752935409546	3.34658932685852	0.000782005910685	0.003565247402653
3514	OR4F13P	3.39671897888184	2.5796914100647	0.000804024106446	0.003656704106237
3507	NPY6R	3.40095186233521	27.7265949249268	0.000815327361675	0.00370384424408
3520	HIST1H3E	3.39458227157593	27.7309837341309	0.000833431265394	0.003775947389465
3538	ZNF774	3.38064312934875	2.80858445167542	0.00083490378119	0.003781895383679
3526	LMTK3	3.39270210266113	5.11152267456055	0.000837714302758	0.003793175487505
3541	GLS2	3.38009452819824	2.3030481338501	0.00084508129827	0.003821419555331
3533	BCRP3	3.3860125541687	3.60991644859314	0.000847729790237	0.003832664212932
3552	NUDT12	3.37143778800964	2.11853456497192	0.00084884801075	0.003835597572342
3555	LOC100289561	3.36834239959717	2.37303423881531	0.000867346094688	0.0039101559952
3539	ADAMTS9-AS2	3.3804886341095	4.74192953109741	0.000872682508877	0.003932716496437
3542	CD160	3.38002371788025	27.1321487426758	0.000876231647057	0.003947959443063
3556	CITED1	3.36819553375244	2.86416363716125	0.000893056657391	0.00401612682494
3573	HPCAL4	3.35822653770447	3.17898297309875	0.000920747362344	0.004128113197897
3590	LOC388152	3.34785079956055	2.27412104606628	0.000934105212375	0.004182460502896
3587	SPRY3	3.35015177726746	2.11992502212524	0.000942233872579	0.004213281386804
3603	CCDC157	3.33933138847351	2.09842967987061	0.000947399501096	0.004233183282959
3577	ZNF697	3.35524559020996	3.99439215660095	0.00094961431153	0.004242279249888
3606	ZNF425	3.33885550498962	2.02798938751221	0.000950330765563	0.004244679334929
3591	RHBDL1	3.34766411781311	2.91030168533325	0.00095884562132	0.004279232905392
3610	PRPH	3.33721947669983	2.51761388778687	0.000970736584215	0.004323592841992
3604	YPEL4	3.3391695022583	2.58581519126892	0.00097198374234	0.004327520097944
3589	ENDOU	3.34875345230103	27.4277362823486	0.000975196668951	0.004340193216983
3623	LINC00856	3.32888031005859	2.15045166015625	0.00098107898077	0.004364899685328
3599	STMN2	3.34318208694458	5.81257152557373	0.000993329389412	0.004410948615976
3600	LOC400684	3.34300017356873	27.2525749206543	0.000994504242982	0.004414510400913
3620	SAMD11	3.3310763835907	2.79041504859924	0.001020527806448	0.004517327905722
3632	ABHD14A-ACY1	3.32483220100403	3.05676984786987	0.001028308188415	0.004546669358
3643	ANKRD23	3.31782364845276	2.06241512298584	0.001041318174088	0.004598184614366
3645	HR	3.31666016578674	2.48692798614502	0.001045094908927	0.00461400149354
3644	ZNF423	3.31755375862122	2.67536687850952	0.001056829624667	0.004660597000531
3647	TMC2	3.31571459770203	2.92062473297119	0.001057486865059	0.00466262730562
3635	PLS3	3.32372164726257	4.82007884979248	0.001059480570497	0.004668810566102
3664	FAM172BP	3.30572628974915	2.11467123031616	0.001107646767371	0.004862140147825
3661	FAM182B	3.30695986747742	3.98614859580994	0.001116587661814	0.004896777514852
3676	ETNK2	3.2949206829071	2.70031309127808	0.001117454881233	0.004899673512935
3678	PCGF2	3.29238867759705	2.38211703300476	0.001129640444196	0.004944864823735
3665	PTX3	3.3051323890686	27.7845764160156	0.001130758271574	0.004948843388859
3675	LOC100506178	3.29570508003235	2.42990469932556	0.001133458189716	0.00495974333671
3680	ZFR2	3.28947019577026	2.20355129241943	0.001143448272093	0.004998840120487
3690	FAM211B	3.28433656692505	2.3115701675415	0.001155404322584	0.005047382291538
3677	PFN4	3.29282402992249	27.9698638916016	0.001178664906304	0.005131015800534
3692	GAPDHS	3.28145813941956	2.94550156593323	0.001191940979514	0.005183094187767
3683	CCDC103	3.28732538223267	27.4027462005615	0.00120067174427	0.005215602314926
3696	TSPAN9	3.27872204780579	26.5478820800781	0.001235872947414	0.005356429392944
3716	ARHGEF10	3.2671959400177	2.30829453468323	0.001256462793793	0.005434729315886
3728	ZNF671	3.25484848022461	2.14490699768066	0.001278117396871	0.005509279101419
3736	MYH7	3.24927043914795	2.23883700370789	0.001294462337465	0.005573373605713
3727	MSANTD3-TMEFF1	3.25576710700989	27.8987712860107	0.0013345492743	0.005729587477084
3750	PLCD3	3.24120450019836	3.28892064094543	0.001394589983167	0.005964654810634
3751	FLJ16779	3.24062347412109	26.3929538726807	0.001403606405764	0.005999937266963
3754	GDF9	3.23915362358093	27.9633541107178	0.001410481982413	0.006026096002064
3757	PTPRU	3.2365026473999	27.054759979248	0.001422963987501	0.006072851352784
3766	NDUFA4L2	3.23033022880554	3.08352780342102	0.00143468922962	0.006120686075788
3783	ZEB1-AS1	3.21493721008301	2.00378775596619	0.001451724793291	0.006187790796092
3781	ZNF565	3.21590948104858	2.11238884925842	0.001455861017242	0.006201964267589
3786	LOC728989	3.21374869346619	2.00596404075623	0.001465291789298	0.006235519461249
3775	LOC100130987	3.22173953056335	4.39820957183838	0.001489829769653	0.006328570287659
3787	SSC5D	3.2123920917511	2.29821848869324	0.001500782858727	0.006369385915032
3794	ISL2	3.20565938949585	26.5789680480957	0.001575922787858	0.00665252310697
3798	EIF1B-AS1	3.20459794998169	4.64994621276855	0.001578297018403	0.006658552510477
3815	LPPR5	3.19394254684448	2.29535293579102	0.001578475569802	0.006658552510477
3828	IGSF10	3.18855571746826	2.59759521484375	0.001626394655892	0.006838768652485
3838	IKZF4	3.18152809143066	2.37807250022888	0.001659055590913	0.006966210020629
3826	TTC9	3.18913865089417	5.19100570678711	0.001662479004406	0.006978110526024
3843	PTRF	3.17943072319031	2.47524094581604	0.001669433836995	0.007003579501075
3830	ZNF517	3.18696212768555	27.0194988250732	0.001675933172557	0.007028355723299
3832	HOXD13	3.18499207496643	4.23101091384888	0.001680710371214	0.007045894841162
3855	NKAIN1	3.17169380187988	2.6575300693512	0.001700629411414	0.00712057773356
3853	C22orf23	3.17377686500549	2.92153429985046	0.001703244130371	0.007129005207983
3844	TOX2	3.17885231971741	26.9483203887939	0.001721115341952	0.007198717638966
3859	PLCD4	3.16958093643188	3.42148208618164	0.001758773321579	0.00734196420425
3857	LINC00102	3.17119789123535	25.405179977417	0.001764794023393	0.007364501627569
3864	PHYHIP	3.1678831577301	27.2810592651367	0.001784024553134	0.007435580778733
3871	ADCY8	3.1632182598114	2.78269267082214	0.001788706674382	0.007449851642239
3874	ZNF559-ZNF177	3.16032481193542	5.2968897819519	0.001827233577575	0.007582315087324
3879	MLLT10P1	3.15701937675476	27.3630256652832	0.001848423749484	0.007656111597576
3917	CCDC146	3.13824462890625	2.39622282981873	0.001902599181534	0.007863368384894
3890	MAPT-AS1	3.14740896224976	27.8622283935547	0.00190718100811	0.00787863237137
3896	TEX26	3.14519143104553	27.3578014373779	0.001920980634997	0.00792136965887
3904	FAM226A	3.14279794692993	5.31196451187134	0.001934595330345	0.007970618717975
3905	FAM226B	3.14279794692993	5.31196451187134	0.001934595330345	0.007970618717975
3921	BOC	3.13464975357056	2.12853741645813	0.00193453250259	0.007970618717975
3903	CCDC160	3.14283609390259	27.7389526367188	0.001935740128134	0.007973902726083
3924	INCA1	3.13422179222107	2.78349280357361	0.001959724250751	0.008065686985803
3923	CHGB	3.13431072235107	2.93604969978333	0.001960234329337	0.008066384698519
3937	CDK3	3.12676286697388	2.68939900398254	0.001998742311669	0.008209157342499
3931	IL12A	3.1287145614624	3.59646725654602	0.002008230949602	0.008243840255159
3936	C16orf92	3.12697172164917	26.3727855682373	0.002037920284279	0.008351242189177
3942	ASPDH	3.12417268753052	27.3091602325439	0.002056457024728	0.008419920672031
3952	ZBED3-AS1	3.11604642868042	27.6072959899902	0.002111162695824	0.008608194114873
3958	EPHX2	3.11457681655884	27.4910926818848	0.002121199758115	0.008638710019037
3963	PHKG1	3.10880041122437	2.55982875823975	0.002126457040112	0.008658631846674
3989	TMEM143	3.09442234039307	2.05882954597473	0.002180567300676	0.008845507292997
3993	PREX2	3.09208416938782	2.20657253265381	0.002195974447023	0.008901908395035
3988	H2BFM	3.09450054168701	2.82289171218872	0.002230656655383	0.009022427175446
3981	KDM5B-AS1	3.09788274765015	27.0134181976318	0.002238337198382	0.009051947222278
3997	PRR4	3.09066486358643	2.59112524986267	0.002245912483964	0.009077932268802
4004	QRICH2	3.08883666992188	2.31409621238708	0.002247539256842	0.009082957658688
4007	ITGB4	3.08574533462524	2.28133034706116	0.002252860081994	0.009099802848243
4011	CDH20	3.08392310142517	2.08645391464233	0.002272581519077	0.009172544429292
4010	PCDHAC1	3.08432555198669	3.60352277755737	0.002326251157214	0.009354768235954
4016	GIN1	3.08167290687561	4.36241102218628	0.002354375224422	0.009456627364026
4027	RFXAP	3.07582831382751	3.01772975921631	0.00235601303474	0.009459997413266
4026	KCNIP2	3.0759699344635	2.67411470413208	0.002360626330342	0.00947691445093
4018	ARHGDIG	3.08109855651855	27.0509490966797	0.002362104995706	0.00948124367536
4042	KIF27	3.06943154335022	2.70148110389709	0.002383805041208	0.009550542321726
4048	THAP11	3.06566047668457	2.24883985519409	0.002399464945935	0.009600291673888
4025	C7orf31	3.07603073120117	25.9734020233154	0.002400698305794	0.009602169202615
4028	HGFAC	3.07544207572937	26.8104057312012	0.002405218221588	0.009618436399888
4041	TTC30B	3.06967854499817	5.64938974380493	0.002448838688116	0.009773073827586
4049	HERC6	3.06511926651001	5.34603691101074	0.002484252397264	0.009899394731088
4066	SHANK1	3.05617547035217	2.74945950508118	0.002498921549404	0.009956174233672
4074	ZNF177	3.04887413978577	2.53445267677307	0.002519821823578	0.010027637720642
4078	GPR156	3.0476861000061	2.23054075241089	0.002520330991526	0.010027979147537
4077	DNM3OS	3.04818558692932	2.43285131454468	0.002556808430137	0.010150949459644
4097	TSC22D1-AS1	3.03912281990051	2.08091831207275	0.002651041427574	0.010491657018132
4089	NTRK3-AS1	3.04273080825806	26.4706134796143	0.002669106676022	0.01055081120298
4111	HEY2	3.02888226509094	2.32359838485718	0.002681010244319	0.010590795304694
4103	SOX10	3.03594875335693	27.0152683258057	0.00272705453244	0.010756538493819
4109	S1PR3	3.02957797050476	2.43585538864136	0.002754824777299	0.010851618106621
4107	PRR19	3.0304901599884	26.607421875	0.002774530576387	0.010922734277684
4118	HNF4G	3.02283501625061	3.00109672546387	0.002814555894859	0.011064825049898
4125	ZNF354C	3.01922726631165	2.29687547683716	0.002822629404039	0.011094722878207
4115	EXTL1	3.02457571029663	26.2799949645996	0.002826831104541	0.011107961254915
4127	ZNF525	3.01892614364624	2.18219208717346	0.002854397542845	0.011199148616832
4122	EFHB	3.02098822593689	27.548849105835	0.002858993468248	0.011212896045954
4135	TTC26	3.00820541381836	2.02703499794006	0.002859321629552	0.011212896045954
4133	C9orf9	3.0112464427948	4.24794292449951	0.002940106609882	0.011489748418026
4136	IL17RE	3.00768113136292	25.7271614074707	0.002981262048516	0.011635223740507
4152	IFFO2	2.99685049057007	2.15956163406372	0.002986356665531	0.011651267333184
4151	BGN	2.99690270423889	2.03408074378967	0.002988072330218	0.011656041043073
4138	LOC100506207	3.00574350357056	5.97883129119873	0.002998808430847	0.011690219962649
4147	TEKT2	2.99931311607361	3.83959484100342	0.003046821454982	0.011852030379816
4160	CCDC74B	2.99320101737976	3.29312205314636	0.003087975266781	0.011994388679725
4180	AMH	2.97894072532654	2.12245488166809	0.00315857038462	0.012228609839908
4172	GDF1	2.98318958282471	24.7209091186523	0.003218940786016	0.012437819161104
4182	PA2G4P4	2.97806429862976	2.64591813087463	0.003231141456454	0.012482925548453
4201	FAM225A	2.9687077999115	2.27793598175049	0.003248292632982	0.012536916947177
4207	ZSCAN20	2.96731233596802	2.14029741287231	0.003309516684393	0.012739998730136
4223	CXCL14	2.95948123931885	2.29303765296936	0.003310264221094	0.012740805710242
4195	TTTY10	2.97207880020142	4.0233941078186	0.003321221899235	0.012774677152531
4199	HHAT	2.97031474113464	4.46372270584106	0.003344651286782	0.012855748974425
4213	ASIC2	2.96345281600952	3.29117321968079	0.003389409440696	0.012998955960547
4216	NR2E1	2.96174097061157	27.2650413513184	0.003441251815611	0.013180706743946
4227	ZC3H12B	2.95849537849426	2.32860684394836	0.003463204876729	0.013250926465529
4230	EML2	2.95593094825745	2.3077027797699	0.003467712450058	0.013261081934402
4240	LOC100507266	2.95109462738037	2.16374969482422	0.003485795830522	0.013316864522862
4228	SYCE3	2.95707750320435	27.281270980835	0.003491415219232	0.013329957073635
4238	LOC389705	2.95187735557556	2.71373057365417	0.003499873520751	0.013359871750606
4245	RGPD8	2.94934678077698	2.4937801361084	0.003542009890799	0.013490279188529
4250	LAX1	2.94623208045959	2.41350746154785	0.003560760288144	0.013552975764899
4252	ZNF658	2.94268250465393	3.86584091186523	0.003634843418161	0.013814971309783
4275	CHST9	2.92801666259766	2.40292096138	0.00368177430618	0.013975507700229
4280	SERPINA3	2.92542576789856	2.10089826583862	0.003698404161527	0.014034027710659
4261	NOTCH3	2.93799901008606	25.3500709533691	0.00370369805944	0.014051310512263
4262	LOC100506388	2.93795990943909	27.1339836120605	0.003704145184437	0.014051310512263
4265	ZNF664-FAM101A	2.93711829185486	25.5901927947998	0.003713777163588	0.014083337479468
4271	CGN	2.93045091629028	26.6186485290527	0.003790900149616	0.014332204460305
4277	C10orf129	2.92686772346497	24.8902702331543	0.003832949527354	0.014472699267482
4298	VMAC	2.91342830657959	2.22559499740601	0.003892493421527	0.014671801270256
4283	RUSC1-AS1	2.92139554023743	26.7777194976807	0.003897992536503	0.014687854155205
4284	TTBK1	2.92125868797302	5.18718004226685	0.00389757367761	0.014687854155205
4304	SSPO	2.91109871864319	2.24564361572266	0.003938883385782	0.014823068299275
4315	RGS7	2.90465044975281	2.42408108711243	0.003969279264472	0.014922692749974
4299	PDGFRL	2.91266798973083	27.4210090637207	0.004003822893527	0.015038780376796
4309	ALDH1L1-AS2	2.90860438346863	4.04312944412231	0.004041920168206	0.015157840580133
4308	MIR3198-2	2.90936255455017	27.6617774963379	0.004044587676177	0.015160643091933
4336	MCM3AP-AS1	2.89450836181641	2.08102893829346	0.004134063317211	0.01544833188769
4352	ADAMTS6	2.88741612434387	2.00525236129761	0.004155773257926	0.015520915387455
4325	LOC100506195	2.89859294891357	26.6517524719238	0.004180048681657	0.0156017385871
4326	GATA2	2.8983359336853	26.5972366333008	0.004183333210908	0.015611537802673
4335	CELF6	2.8948016166687	5.26003456115723	0.004226645941002	0.015755797255049
4365	PTPRT	2.88057518005371	2.07566142082214	0.004291540129053	0.015957522683949
4349	KCNJ14	2.88937306404114	4.44538974761963	0.004292815106454	0.015957691457024
4351	SPATA12	2.88850426673889	3.44644689559937	0.004292932954663	0.015957691457024
4354	C19orf18	2.88501286506653	25.6822719573975	0.004356770801405	0.016174682320077
4362	LINC00634	2.88117146492004	2.68847799301147	0.004359873293931	0.016183663820726
4355	GAN	2.88285708427429	4.42890501022339	0.00438204243659	0.016256672233042
4356	LOC338651	2.88225960731506	26.6534767150879	0.004393422539933	0.01629287713807
4358	EBLN2	2.88186025619507	27.371395111084	0.004398763958999	0.016307579141158
4361	WFDC2	2.88129496574402	27.1972980499268	0.00440632963783	0.0163185596025
4376	MST1L	2.8755841255188	2.75452518463135	0.004405503895956	0.0163185596025
4379	CDKL1	2.87400460243225	2.68075346946716	0.004406367922491	0.0163185596025
4370	TM6SF2	2.87917900085449	27.0735473632812	0.004434763990161	0.016410220257922
4372	PCDHAC2	2.87753677368164	27.1345767974854	0.004456949313883	0.016476869275578
4380	CLEC4F	2.87330293655396	26.8004207611084	0.004514609360171	0.016664023267104
4381	PCDHGA11	2.87181854248047	26.6771297454834	0.004534985297962	0.016728805757285
4402	RAVER2	2.85923790931702	2.16762828826904	0.004537450840924	0.016735294397093
4391	ABCC13	2.86496472358704	24.6488189697266	0.004630162623284	0.017053640498708
4403	ZNF540	2.85913586616516	3.17400479316711	0.004670308388153	0.017169164128791
4405	LINC00511	2.85770273208618	27.1650047302246	0.00473299441386	0.017375752371011
4409	CRYBB2	2.85467338562012	4.55694389343262	0.004770997786343	0.017482622336246
4425	IQCH	2.84777522087097	2.33715748786926	0.004776323698373	0.01749914974782
4410	WNT3	2.85382485389709	26.5635299682617	0.004788752358426	0.017541971599394
4414	SHE	2.85165762901306	3.5755398273468	0.004812358193058	0.017617545001665
4426	TAS2R20	2.84735345840454	2.46321368217468	0.004821666013624	0.017646165203754
4418	PYGO1	2.84992504119873	26.9414596557617	0.004845433437343	0.0177221952435
4420	TPTE2P6	2.84928512573242	26.5304832458496	0.004854792685575	0.017750944666645
4431	FLJ40852	2.84622812271118	25.1285438537598	0.004899726648774	0.017903105670793
4433	CASC2	2.84606146812439	26.9323711395264	0.004902189416015	0.017907658622412
4457	GLDC	2.83333563804626	2.44830560684204	0.004952452646454	0.018069979741157
4456	SEMA4G	2.83400774002075	3.49152970314026	0.00505530242814	0.018407362538497
4454	PCDHB18	2.83480024337769	26.831470489502	0.005071087323276	0.018450656580511
4459	FBXO2	2.83058619499207	27.0901489257812	0.00513564386116	0.01867119884811
4485	TMEM133	2.81911468505859	2.35321927070618	0.005146783041089	0.018705954137062
4469	GATSL2	2.82550501823425	25.8482227325439	0.005214478470099	0.018917159908527
4470	GATSL1	2.82550501823425	25.8482227325439	0.005214478470099	0.018917159908527
4476	PELI3	2.82160043716431	26.9218482971191	0.005275803895177	0.019122064431699
4481	FAM181A	2.82032895088196	27.5287322998047	0.005295915590929	0.019180283897055
4492	GAREM	2.81292986869812	2.81061744689941	0.005334406848339	0.019301979928164
4487	NYAP1	2.8164393901825	24.4930801391602	0.005357870306798	0.019377999097086
4488	EME2	2.81616353988647	26.3601570129395	0.005362290318847	0.019391024197285
4504	KCNH1	2.80899381637573	2.23384118080139	0.005373810994432	0.019429718701591
4489	INHA	2.81508493423462	27.1886386871338	0.005379600795744	0.01944768382906
4493	C4orf47	2.81279754638672	27.3373165130615	0.005416476801302	0.019572031962721
4497	KLRK1	2.81101870536804	26.9706897735596	0.00544531660274	0.019652257969297
4515	LOC646999	2.80136966705322	4.43382930755615	0.005600043623376	0.020161518963869
4513	ZNF792	2.80153608322144	27.2550582885742	0.005601413764872	0.020163386996164
4533	PKNOX2	2.78963232040405	2.43449854850769	0.005665797615726	0.020351847486515
4519	LOC440905	2.79752731323242	24.3502826690674	0.005668620295547	0.02035581266227
4523	KCNJ9	2.7965841293335	26.2284145355225	0.005684538976523	0.02040678845073
4538	TMEM151A	2.78731775283813	2.37421870231628	0.005690179831367	0.020423942943743
4536	IDI2	2.78822994232178	2.22582244873047	0.005714144888414	0.020494433044667
4559	PDE9A	2.77756381034851	2.33633208274841	0.005852788473095	0.020934634215302
4551	SLC25A5-AS1	2.78205537796021	2.40824508666992	0.005872359502306	0.020987048244426
[truncated: 182 more rows]
