# Supplementary material for: Quantitative Evaluation of Stem-like Markers of Human Glioblastoma Using Single-Cell RNA Sequencing Datasets
Source: Cancers (Basel). 2023 Mar 2;15(5):1557. doi: 10.3390/cancers15051557 (PMC10001303; doi:10.3390/cancers15051557)
Supplement: Supplementary file 1 [file cancers-15-01557-s001.zip › cancers-2177473-supplementary/28 marker gene lists/sce.MGH115.total1.csv]

index	names	scores	logfoldchanges	pvals	pvals_adj
1	PTPRZ1	19.8704948425293	6.92920780181885	3.75168691399794E-51	8.88624562449552E-47
2	ATP1A2	19.8233470916748	8.26999950408936	9.14424450781035E-48	1.08295287705998E-43
3	TTYH1	19.3957977294922	7.56855726242065	4.75310726522792E-45	3.75273662280628E-41
4	BCAN	19.3288669586182	8.83388519287109	1.23399548845665E-41	7.30710428489603E-38
6	FXYD6	16.8926315307617	6.67277193069458	1.60283305474548E-41	7.5929407469403E-38
7	GPM6A	16.6501216888428	6.86661005020142	9.31977122934429E-41	3.67913502230415E-37
10	DDR1	16.4751129150391	5.05495548248291	2.54634675639699E-40	8.61610989600272E-37
5	PTN	16.9855670928955	6.26799440383911	3.02375685127042E-40	8.95258809739889E-37
11	DBI	16.2648067474365	6.99513959884644	1.09235826055653E-39	2.87484419550467E-36
9	SOX2-OT	16.5110931396484	5.93920993804932	2.83122273137299E-39	6.70603416153007E-36
13	C1orf61	15.3283996582031	6.05012989044189	1.77809953464359E-36	3.82873323432437E-33
15	NDRG2	14.6368522644043	6.26010322570801	7.37125122954233E-34	1.4549621385245E-30
14	GPR37L1	15.2188119888306	5.61775398254395	9.96096280881614E-34	1.8148874237663E-30
16	PON2	14.4986238479614	5.84234714508057	1.25374772403749E-33	2.12116204225372E-30
12	TMEM59L	15.6660137176514	7.14986944198608	2.0427102118184E-32	3.22557560514204E-29
8	SEZ6L	16.6361980438232	9.5541467666626	2.49471215862433E-32	3.69310951182349E-29
21	GPR56	13.7162551879883	4.92891883850098	2.11607942137563E-31	2.78452539859462E-28
22	PCDHGC3	13.7152919769287	5.21021318435669	2.08046444560363E-31	2.78452539859462E-28
24	ATP1B2	13.6510095596313	4.14672517776489	5.12714933454014E-31	6.39166627041673E-28
17	CST3	14.3818407058716	6.22639036178589	7.40042177366978E-31	8.76431950655712E-28
26	PMP2	13.4946403503418	5.98355531692505	1.05606963647126E-30	1.19114597187897E-27
27	PCDH9	13.1459808349609	4.79705286026001	1.43160614243345E-29	1.47430535172516E-26
19	RASSF2	14.0176286697388	5.51588821411133	3.79090726577417E-29	3.74130956238029E-26
28	NFIA	12.9837102890015	3.60372376441956	6.22732618329666E-29	5.90001791910259E-26
23	VCAN	13.6585474014282	5.68363952636719	3.10938328706756E-28	2.83264817451855E-25
30	FABP7	12.6819324493408	5.8528413772583	6.07836964555208E-28	5.33230605276098E-25
18	GRIA2	14.0683517456055	5.7440767288208	6.52930263134168E-28	5.52332364735568E-25
31	TUBA1A	12.6090812683105	6.22653198242188	1.01410653482017E-27	8.28280254612085E-25
20	SCG3	13.9796628952026	7.42743730545044	1.65196751217322E-27	1.3042834164445E-24
33	NCAM1	12.5155773162842	4.19644117355347	1.7330006050498E-27	1.3241242687487E-24
25	KLHDC8A	13.5356521606445	6.3978853225708	2.17235137530387E-27	1.60794733360773E-24
32	HNRNPA2B1	12.5990400314331	3.1589515209198	2.21492514519254E-26	1.58977930269789E-23
38	RAMP1	12.0339450836182	5.45760345458984	5.83505111763819E-26	3.94882916492509E-23
34	ATP6V0E2	12.1122980117798	4.89230298995972	6.96233490966192E-26	4.58082957417368E-23
35	MT3	12.0872182846069	4.68394088745117	1.64098076958505E-25	1.05049379752409E-22
37	MAP2	12.0427026748657	4.30048656463623	1.70532765946504E-25	1.06295765637076E-22
43	TCF4	11.8314809799194	3.41642570495605	2.40273995445686E-25	1.45926406567347E-22
40	SLC1A2	11.9932851791382	4.15693855285645	2.49330945465402E-25	1.47641319357338E-22
29	NLGN3	12.9821720123291	6.27622985839844	5.2409459428774E-25	3.02773281958522E-22
36	ATP13A4	12.0499897003174	4.89594173431396	5.71416115234464E-25	3.22251478701036E-22
39	HEPN1	12.0252981185913	4.97425556182861	7.46802929281485E-25	4.11366841464215E-22
49	GATM	11.627534866333	4.69869899749756	1.14842674342846E-24	6.18218996473782E-22
53	TSC22D4	11.5474405288696	2.89498043060303	1.83450076857147E-24	9.65599671208528E-22
55	SPTBN1	11.5042362213135	3.06869506835938	2.84556370236657E-24	1.43404301817563E-21
44	GPM6B	11.8300628662109	4.97774887084961	3.91793755620038E-24	1.93333893658671E-21
41	HOPX	11.9313516616821	6.47849273681641	4.51539287114598E-24	2.18268562338702E-21
42	PLTP	11.8866806030273	5.42325973510742	5.29463381744156E-24	2.50817393199842E-21
50	SCD5	11.6151399612427	3.2398669719696	5.6742848446113E-24	2.63531589861693E-21
45	S100B	11.7688894271851	6.16415548324585	6.80800744922945E-24	3.10104739312401E-21
57	SLC1A3	11.435489654541	4.33452129364014	7.39956579720571E-24	3.30690783910593E-21
51	EDNRB	11.600757598877	4.98547744750977	1.09248354526208E-23	4.7048300460141E-21
52	ETV1	11.5626049041748	4.41113662719727	1.34490595880755E-23	5.68847188219923E-21
47	WLS	11.7055225372314	5.10587024688721	2.17222891375298E-23	9.02656386862336E-21
59	EPN2	11.2430953979492	3.78743457794189	2.22003527105613E-23	9.06616472935094E-21
48	COL9A3	11.6426095962524	4.81843948364258	5.48263595714962E-23	2.20104602171264E-20
56	GRIA4	11.4367370605469	4.52862024307251	1.227701453365E-22	4.69021558458119E-20
64	TSPAN7	10.9624109268188	5.22968053817749	1.33552841246068E-22	5.02116285357836E-20
54	DGKG	11.5191011428833	4.90099954605103	1.39026158429225E-22	5.14527123211659E-20
63	SCHIP1	10.9960927963257	4.68067455291748	2.13067678100724E-22	7.76418618999039E-20
46	TIMP4	11.7175674438477	6.57517528533936	3.58473620264406E-22	1.28648578327011E-19
66	PRCP	10.8487777709961	4.93104219436646	4.27689505499073E-22	1.51197815332105E-19
58	ABAT	11.3443479537964	5.04942417144775	5.59574295786747E-22	1.94912893676543E-19
68	COL16A1	10.6850347518921	4.00634956359863	3.73912268171215E-21	1.23006749776436E-18
62	METTL7B	11.1330671310425	6.1572470664978	5.79131863561088E-21	1.82897564270772E-18
71	SPARC	10.4260883331299	4.65509653091431	5.88574482636008E-21	1.83433884154164E-18
69	CALM1	10.5449924468994	2.99344301223755	5.97925387762303E-21	1.83928061487505E-18
60	OLIG1	11.1521587371826	5.65576267242432	7.38598028566274E-21	2.24287601341292E-18
75	MEIS1	10.294337272644	3.55389475822449	1.47979022840913E-20	4.43674827216439E-18
70	LRP4	10.4462633132935	3.73092317581177	1.77828315173476E-20	5.26505184149869E-18
76	CDC42EP4	10.2627925872803	4.36051607131958	2.06071657206625E-20	6.02594231184707E-18
78	LRP1	10.2143907546997	2.71369433403015	2.55366350972048E-20	7.37635047454137E-18
67	ARHGAP31	10.7392168045044	4.53903293609619	3.63002249738358E-20	1.03591220328949E-17
72	CKB	10.4088048934937	4.25151252746582	5.37674428616208E-20	1.49827723720041E-17
65	RHOJ	10.8766555786133	5.09703302383423	6.22025664162861E-20	1.71317440480948E-17
61	LUZP2	11.1350879669189	6.64104270935059	7.60411212089171E-20	2.05343684351657E-17
81	ITGB8	10.0138149261475	3.43509101867676	3.09243503943837E-19	8.13860181601525E-17
73	TMOD2	10.4067506790161	4.2762188911438	3.60491043922295E-19	9.38306688609173E-17
83	HEPACAM	9.83525085449219	3.13512897491455	4.21886637322479E-19	1.08617466213263E-16
80	DKK3	10.0279331207275	4.86081790924072	4.94067969517595E-19	1.25833268021438E-16
82	BCHE	9.92066764831543	4.73810338973999	7.57347971624091E-19	1.90835575062641E-16
86	CLU	9.80370235443115	3.43929028511047	8.1759268902154E-19	2.03847372970149E-16
90	SLC44A2	9.71101760864258	3.76659560203552	8.92896008702694E-19	2.20303488147208E-16
85	ITGA7	9.82680320739746	3.75431227684021	1.01700968307784E-18	2.48339086117337E-16
79	HTRA1	10.1209573745728	4.62445402145386	1.02843365941232E-18	2.48566118947348E-16
91	RHOC	9.63407230377197	3.86708211898804	1.70753458182751E-18	4.04446641051664E-16
87	AIF1L	9.80083179473877	4.67378091812134	2.21209722163484E-18	5.13683674427872E-16
94	ALDH7A1	9.59947872161865	3.58388257026672	2.43976305396677E-18	5.55656035540931E-16
92	NPDC1	9.61367893218994	3.73546719551086	2.54110280227557E-18	5.73224390235229E-16
74	LYPD1	10.3484354019165	7.03491449356079	4.4278358335993E-18	9.89412448628613E-16
95	SPATA6	9.52083683013916	3.76334381103516	5.60388225571078E-18	1.20666868280696E-15
98	MLC1	9.44396686553955	3.69483017921448	5.92927130156936E-18	1.2652317121529E-15
88	TLE2	9.76490020751953	4.20475101470947	6.59747969238927E-18	1.39524914280297E-15
84	NREP	9.82810592651367	4.43956518173218	8.70346686157898E-18	1.82433908038371E-15
102	SDC3	9.37367916107178	3.11592102050781	1.07595539726934E-17	2.23553329295803E-15
89	ASTN1	9.75163841247559	4.111900806427	1.1300515772743E-17	2.32751318776687E-15
103	RASSF4	9.34643268585205	4.06810617446899	1.94254115173539E-17	3.96646807931074E-15
104	TUBB2B	9.26865673065186	4.35500478744507	1.96092563118077E-17	3.96978500001262E-15
99	FAM168A	9.42231559753418	3.01763916015625	2.14084780648712E-17	4.29729840207237E-15
105	NGFRAP1	9.09653854370117	3.84838604927063	6.07043802840526E-17	1.20827222807401E-14
100	ELOVL2	9.40386199951172	4.65111923217773	6.42204297050664E-17	1.2676042483285E-14
108	TRIB2	9.03162002563477	3.92853903770447	8.68331810277319E-17	1.69977745935773E-14
93	ACSBG1	9.60464191436768	5.51186370849609	1.05869205153352E-16	2.04812621980453E-14
107	LOC100506421	9.03801345825195	3.02819585800171	1.29902512289108E-16	2.46149672486385E-14
111	GRIA3	8.97759532928467	3.25060176849365	1.32036769463692E-16	2.46849512647852E-14
112	TCF12	8.96764183044434	3.51248216629028	1.32356193980736E-16	2.46849512647852E-14
101	SCG5	9.39643669128418	5.70290231704712	1.74039527480107E-16	3.22054706866705E-14
106	ARHGEF6	9.05151081085205	3.66536450386047	1.80138867683949E-16	3.30757303873025E-14
114	BAZ2B	8.89937591552734	2.86791467666626	2.13723843351466E-16	3.8940484258637E-14
109	PHLDA1	9.00579357147217	3.3010139465332	2.29017134622034E-16	4.14083958065457E-14
113	CADM2	8.96136665344238	3.25770449638367	3.33604322085557E-16	5.8968298305362E-14
96	KCNJ10	9.49250888824463	8.44136714935303	5.11898047552371E-16	8.91530673112166E-14
118	CD82	8.80725383758545	3.41583895683289	7.92342362470912E-16	1.35995805778884E-13
116	RFTN2	8.84167957305908	4.15887880325317	8.29754243072972E-16	1.41392510801629E-13
120	ZBTB20	8.72319316864014	2.81900215148926	8.74871370181809E-16	1.46965980667563E-13
122	AP1S2	8.65755558013916	3.84631180763245	1.25478435903257E-15	2.09301565690461E-13
123	MYO10	8.65251731872559	2.40375018119812	1.34419278764161E-15	2.21101044222772E-13
110	CSPG5	8.99027442932129	4.97302627563477	1.38270372160558E-15	2.25867036896206E-13
121	SEPW1	8.66072273254395	2.77112984657288	1.59407854188936E-15	2.58611947556105E-13
124	PSRC1	8.64748001098633	3.98027062416077	2.23233209987685E-15	3.59694000800566E-13
127	SUB1	8.55299091339111	2.67711472511292	2.37275074630801E-15	3.79736312007106E-13
115	BBOX1	8.88439846038818	5.04103422164917	3.22239121873324E-15	5.08837056046104E-13
131	PPP2R2B	8.48932361602783	3.71196937561035	3.293920313114E-15	5.16687394280916E-13
126	BAALC	8.55879878997803	3.81284236907959	3.80070035624215E-15	5.88388161032363E-13
133	CRIP2	8.4410982131958	3.50742530822754	4.14329134572996E-15	6.37259732564674E-13
125	KCNJ16	8.6269998550415	3.84585404396057	4.25650092994251E-15	6.5044826468786E-13
128	LSAMP	8.51455783843994	2.75438261032104	4.83772310657233E-15	7.34527625014565E-13
119	THSD4	8.77376365661621	4.98186302185059	7.95995685956469E-15	1.18578325896635E-12
136	SLC4A4	8.35957050323486	3.01001596450806	8.03006863770552E-15	1.18875128595433E-12
141	PDZD2	8.28640460968018	2.91545009613037	1.26886590040817E-14	1.83258278762609E-12
130	REEP2	8.49971675872803	3.82194066047668	1.37598650588351E-14	1.97261054109543E-12
132	MAGED4B	8.45548248291016	2.57176423072815	1.38247635658972E-14	1.97261054109543E-12
143	ABI2	8.2498254776001	2.64846181869507	1.4035205527684E-14	1.99064597681871E-12
145	XAF1	8.22552108764648	2.74079704284668	1.67998350761308E-14	2.36857674769782E-12
140	ANK2	8.29555797576904	3.13711452484131	1.74902687257362E-14	2.43690885316346E-12
144	TENM1	8.24013042449951	2.82807207107544	2.26516160887386E-14	3.10130739120152E-12
129	GABBR1	8.50122547149658	3.76380562782288	2.30381295645393E-14	3.13609848773378E-12
138	NAV1	8.31427764892578	3.11779522895813	2.8910496816265E-14	3.91299444337173E-12
147	CDH2	8.1335916519165	3.09810853004456	3.00119569120564E-14	4.03899551942596E-12
146	SH3BGRL	8.17779064178467	4.05575275421143	3.29952112199245E-14	4.39058748851198E-12
151	F3	8.10008144378662	3.56223797798157	3.63671442854193E-14	4.78551210858023E-12
137	UHRF1	8.34305191040039	3.92652750015259	3.77152465280147E-14	4.93548800697545E-12
154	PCDHGB2	8.09070777893066	3.29489731788635	3.89268749963126E-14	5.06605473166296E-12
134	TRIL	8.40475559234619	4.6654314994812	4.63004999781264E-14	5.96018283957555E-12
153	SRGAP1	8.09612274169922	2.8089759349823	5.55417883778715E-14	6.99767446552269E-12
148	BLOC1S1	8.13085079193115	3.69227623939514	5.75045761550204E-14	7.20663169739584E-12
162	PMP22	8.00149154663086	3.87772130966187	7.2839037927969E-14	8.93919923503562E-12
149	ASCL1	8.11189937591553	4.25225114822388	7.62783182450034E-14	9.31303219562449E-12
142	COL28A1	8.25106334686279	4.54573822021484	9.4126716724898E-14	1.13749255731935E-11
135	CTNNA2	8.36919784545898	5.24042797088623	1.09379194392497E-13	1.29794694897919E-11
165	CCND2	7.92650127410889	2.82583546638489	1.09596128428539E-13	1.29794694897919E-11
159	ITM2B	8.0226354598999	2.98401284217834	1.30622280333193E-13	1.53164323364951E-11
167	TBL1XR1	7.89557456970215	2.82552027702332	1.31969005131386E-13	1.53981175149853E-11
160	WSCD1	8.02046203613281	3.39281940460205	1.40129949630352E-13	1.62701862105124E-11
168	ZHX3	7.88239765167236	2.2504563331604	1.44902652668082E-13	1.67414107470591E-11
139	NCKAP5	8.2988977432251	4.78737497329712	1.64043485807648E-13	1.87706956755553E-11
155	ARNT2	8.07119560241699	3.51675915718079	1.74238643669951E-13	1.98414255479157E-11
152	MID1	8.09846687316895	4.17950582504272	1.98795523160189E-13	2.25295251749868E-11
172	NEK6	7.81591463088989	2.83148193359375	2.16912704570665E-13	2.44656872402894E-11
158	LGR6	8.04385471343994	4.30413818359375	2.28665172352447E-13	2.56690202480571E-11
170	FABP5	7.83999872207642	3.76966023445129	2.5200044641067E-13	2.81551064796374E-11
177	PLEKHJ1	7.8040828704834	3.38481044769287	3.21575953930124E-13	3.52631853925413E-11
174	PREX1	7.80942535400391	2.70906639099121	3.28949164717143E-13	3.57407794288544E-11
179	AQP4	7.74839639663696	3.60928845405579	3.30634566501462E-13	3.5759864576044E-11
184	PPAP2B	7.71892261505127	3.37994146347046	4.08091966771461E-13	4.35408393015712E-11
157	TFCP2L1	8.04654121398926	4.29815101623535	4.38277288061036E-13	4.65517302466982E-11
180	ITGAV	7.74534177780151	3.05376744270325	4.98273436471165E-13	5.22217018418408E-11
163	LRRTM2	7.97444725036621	4.25031328201294	5.24967230315134E-13	5.4776977168477E-11
161	OLFM2	8.01092910766602	4.39007663726807	6.06469050265482E-13	6.24557648895139E-11
150	NRXN1	8.10415649414062	5.8443341255188	6.46240835976492E-13	6.59778467281862E-11
156	KCNIP1	8.04882144927979	5.55461978912354	6.89316399898231E-13	6.9774137811921E-11
187	FIBIN	7.65765047073364	3.62098860740662	7.20585072352527E-13	7.2628842654221E-11
169	MAGED4	7.86679553985596	2.6774845123291	8.08566797470048E-13	8.08089163074918E-11
182	ROBO2	7.73855781555176	3.33151149749756	8.22192073961098E-13	8.18253843018595E-11
190	LRRC16A	7.63507223129272	2.77540802955627	8.88716535435035E-13	8.77089160763093E-11
189	AKAP6	7.63551092147827	2.73381209373474	9.50687750589876E-13	9.26666257632585E-11
193	PEA15	7.56889152526855	2.41236233711243	1.00485620525919E-12	9.75451806465945E-11
194	CBR1	7.56489419937134	3.14086675643921	1.0408945951173E-12	1.00222070650197E-10
188	PFKM	7.6516580581665	3.54011797904968	1.05860785361243E-12	1.0151492154115E-10
195	RUFY3	7.55487442016602	2.55200219154358	1.09233706426187E-12	1.03492382816426E-10
166	EMILIN3	7.90133666992188	4.95956897735596	1.14138979094836E-12	1.07708998360171E-10
192	GSTK1	7.5737247467041	3.4912486076355	1.21098994264304E-12	1.13823443577155E-10
171	ADAM19	7.83257293701172	3.84265542030334	1.24417145986743E-12	1.16480020547114E-10
185	PLA2G5	7.69766426086426	3.91665315628052	1.40806196711896E-12	1.31304550209369E-10
186	CTNND2	7.6596531867981	3.37834215164185	1.43110575166184E-12	1.32930081701421E-10
199	RAB31	7.49872159957886	2.8642156124115	1.53288680707271E-12	1.41827956688767E-10
173	GRAMD1C	7.81309175491333	4.41018295288086	1.68510860029569E-12	1.52925219565532E-10
183	APC2	7.73196983337402	3.15592813491821	1.76325378063082E-12	1.59027579027401E-10
164	IGSF3	7.93933343887329	8.32286548614502	1.7821796618494E-12	1.59896619206685E-10
196	CD97	7.53668355941772	3.41682553291321	1.83948524573035E-12	1.64347233809605E-10
204	NRCAM	7.443932056427	2.79354214668274	2.17892396168961E-12	1.90442778437565E-10
198	RGS12	7.50176668167114	2.64166593551636	2.33072375023492E-12	2.02218032044192E-10
178	DSCAM	7.7859206199646	4.25565195083618	2.3444072906238E-12	2.02662887174143E-10
203	C16orf45	7.44858312606812	2.94741320610046	2.52485051885633E-12	2.1667974416533E-10
206	GPRC5B	7.42244911193848	2.96909856796265	2.6088130389781E-12	2.21477941366435E-10
202	GSTM2	7.46182918548584	2.88119697570801	2.63044936921637E-12	2.22517227711639E-10
191	CNGA3	7.60990238189697	3.58215069770813	2.72304527727824E-12	2.28682814827719E-10
207	JAM2	7.41745567321777	2.64131045341492	2.73229910479796E-12	2.28682814827719E-10
201	C3orf70	7.47925758361816	2.83573508262634	2.8530774109141E-12	2.37115759841794E-10
216	GRHPR	7.36975860595703	3.33385848999023	3.63634691611223E-12	3.01155640052567E-10
205	SLITRK3	7.42967176437378	3.11971545219421	3.71028243005261E-12	3.06208186892774E-10
215	GNG7	7.37712621688843	2.58116388320923	3.72855697064284E-12	3.06647918078633E-10
213	PSD3	7.37747478485107	2.69668698310852	3.76846365388164E-12	3.08857543618825E-10
209	DECR1	7.38799142837524	3.59928345680237	3.93567169145498E-12	3.21449378220009E-10
208	CUEDC2	7.39256381988525	3.4242091178894	4.16194199206972E-12	3.37601911041655E-10
214	NES	7.37729835510254	2.40975189208984	4.25350752966259E-12	3.42927911626782E-10
218	FLOT1	7.35046768188477	2.98453402519226	4.30395449342302E-12	3.45571071631246E-10
220	VPS28	7.32514095306396	3.08820652961731	4.39681683107077E-12	3.50649843302163E-10
219	SRI	7.34535455703735	2.69553327560425	4.42026562253626E-12	3.51336951461054E-10
212	PBXIP1	7.38483142852783	3.58232736587524	5.60253515798396E-12	4.36518578131606E-10
211	PHLDB1	7.38706254959106	3.09786701202393	6.26298001409648E-12	4.86376867586522E-10
223	LMO3	7.29842329025269	3.61164283752441	6.66075435828725E-12	5.13897810196716E-10
224	PDHB	7.28136539459229	3.45280766487122	7.15689590712695E-12	5.50383884598081E-10
210	TRO	7.38754796981812	3.7646050453186	8.52249011761812E-12	6.42641328486119E-10
197	MMP2	7.52795219421387	5.36405086517334	8.71689658618827E-12	6.53381052343213E-10
227	PHYHIPL	7.18381023406982	3.13329577445984	1.07829508303896E-11	8.00642549744857E-10
232	GCSH	7.15789222717285	3.02538561820984	1.19371196188045E-11	8.80818116171348E-10
234	ALDH1L1	7.12702322006226	2.68361783027649	1.44320003732447E-11	1.05180418720207E-09
222	HIF3A	7.31541061401367	2.76367950439453	1.69505775485176E-11	1.22405908479935E-09
233	ARAP2	7.13143157958984	2.79645705223083	2.07479130790149E-11	1.48022611201671E-09
240	SOX2	7.06857585906982	2.32350373268127	2.12477588497297E-11	1.51133458292702E-09
229	PTGFRN	7.1719274520874	3.24128127098083	2.18507447859764E-11	1.54957108084023E-09
231	GFAP	7.16132164001465	4.32778692245483	2.20172871430418E-11	1.55672078588086E-09
225	PTGS1	7.26720142364502	3.86120390892029	2.28531445442035E-11	1.61101065974406E-09
228	AHCYL2	7.17680215835571	3.4543468952179	2.3708994195742E-11	1.66145336248623E-09
237	DTNA	7.09561347961426	2.28174042701721	2.39407465798649E-11	1.67274490705215E-09
236	FGF1	7.10634660720825	3.51697897911072	2.50167961150075E-11	1.74278774347079E-09
244	CD9	7.05676651000977	3.29932856559753	2.51074280796636E-11	1.74397226244842E-09
226	PLEKHB1	7.18442058563232	3.82973599433899	2.66999587059033E-11	1.83841634275589E-09
242	CREB5	7.06304216384888	2.5814208984375	2.70440398811234E-11	1.85671051775156E-09
239	GSTT1	7.07312965393066	3.37118530273438	2.8277570175242E-11	1.93578765078261E-09
217	SLC6A1	7.35624122619629	5.70612907409668	2.91924904978663E-11	1.98693485612776E-09
221	KCNN3	7.31662845611572	3.28710436820984	2.99635363613601E-11	2.03357112394033E-09
249	SYT11	6.99725818634033	2.09554028511047	3.12771201670039E-11	2.11062640534374E-09
251	LHFP	6.98564052581787	3.18044424057007	3.28089932958986E-11	2.20770970229163E-09
253	C19orf60	6.98241233825684	2.81906962394714	3.32961978807876E-11	2.23414658074883E-09
238	HIP1	7.08626890182495	2.48456907272339	3.55856723082408E-11	2.37431615293801E-09
256	SEMA6D	6.97244548797607	2.6108021736145	3.71834821826906E-11	2.46702509517986E-09
257	CDK2AP1	6.96556806564331	3.06887483596802	3.75675363768989E-11	2.4855437615174E-09
254	TRIO	6.97981023788452	2.04183554649353	3.89982045180614E-11	2.56586520059667E-09
247	SPARCL1	6.9995288848877	3.83208322525024	4.16447816406624E-11	2.73240525745355E-09
261	RDX	6.93945121765137	2.74101185798645	4.26799638748803E-11	2.79259012248733E-09
264	EGFR	6.92972087860107	2.5708167552948	4.7666497736219E-11	3.10172710269254E-09
263	GOLIM4	6.93068981170654	2.80654168128967	4.99218731267405E-11	3.2395876352876E-09
268	CLIP3	6.90135955810547	2.22762584686279	5.5647773147934E-11	3.59147998578192E-09
248	FREM2	6.99863290786743	2.81866693496704	5.68918582556451E-11	3.65187142179732E-09
262	ZNF704	6.93488025665283	2.59201955795288	5.6831924850711E-11	3.65187142179732E-09
243	OAS1	7.0567684173584	4.47843647003174	5.89542997601113E-11	3.76385860948247E-09
252	SCARA3	6.98390436172485	3.63401484489441	6.09011504027894E-11	3.87770066785072E-09
246	C4orf48	7.02015113830566	3.34005379676819	6.33516328865025E-11	4.02291361005281E-09
273	ALDOC	6.87052392959595	3.7286434173584	6.77357799614345E-11	4.2898119897501E-09
274	FEZ1	6.86977386474609	2.70599722862244	6.83234182909152E-11	4.31548929503631E-09
270	SEC14L1	6.87914371490479	2.84284377098083	6.99654953958115E-11	4.40745405304572E-09
278	NHSL1	6.83675765991211	2.20179271697998	7.81312875384935E-11	4.8958139593565E-09
277	LGALS3BP	6.83723449707031	3.21061229705811	7.89047046325041E-11	4.9312317517823E-09
282	MAGED1	6.82223510742188	2.84855675697327	8.50425511586953E-11	5.30083649143384E-09
250	COL4A5	6.98746395111084	3.48624706268311	8.62625266808947E-11	5.35044856798699E-09
276	HLA-A	6.85422801971436	2.23496007919312	8.69383329285621E-11	5.37655705938883E-09
230	PPP1R1C	7.16730117797852	8.12862586975098	8.8727743279936E-11	5.44457338686156E-09
280	TNFRSF19	6.83255052566528	3.06288290023804	9.66077325588192E-11	5.88239268223186E-09
255	NXPH1	6.97718667984009	4.56451749801636	1.04027788302709E-10	6.26972568381164E-09
241	GUCY1A2	7.06410884857178	4.0219521522522	1.0512897357746E-10	6.31894306399376E-09
286	CBS	6.78934812545776	2.90470027923584	1.05377966320929E-10	6.31894306399376E-09
279	EXOC7	6.83370876312256	2.7768828868866	1.06537875929003E-10	6.37236396276353E-09
285	ERGIC1	6.79861450195312	2.70308494567871	1.08505256029475E-10	6.47369142144619E-09
245	ADCYAP1R1	7.02136850357056	4.76122760772705	1.17999242492162E-10	7.00483723726656E-09
235	UNC80	7.10850954055786	7.62682819366455	1.19265188848441E-10	7.04467646649418E-09
283	BTBD3	6.81193923950195	3.19412088394165	1.21527848940066E-10	7.16046922884178E-09
290	AGT	6.77260398864746	3.53284740447998	1.22762525894447E-10	7.21526845740909E-09
289	NFIX	6.77441787719727	2.02284026145935	1.25777354536101E-10	7.37416440480713E-09
294	MOCS2	6.75288581848145	3.18322396278381	1.32620112328912E-10	7.71803435042411E-09
258	CDH4	6.95061016082764	3.90269827842712	1.36853878795192E-10	7.94490434593851E-09
297	CLASP2	6.7380428314209	2.21748542785645	1.48163054906327E-10	8.53866208883518E-09
267	GRIK2	6.90351963043213	4.15012788772583	1.68047372203919E-10	9.56819725486062E-09
299	ZNF462	6.71646881103516	2.04801964759827	1.71617080147675E-10	9.72469416358332E-09
295	FMNL2	6.74464702606201	2.82943630218506	1.77820220539452E-10	1.00521473596598E-08
266	MAGI2	6.90560865402222	3.56658053398132	1.8462017042561E-10	1.04116984683357E-08
272	SLIT1	6.87225961685181	4.19583940505981	2.06116549931817E-10	1.15689018997276E-08
306	TANC1	6.68491649627686	2.01237678527832	2.10102029021399E-10	1.17647202349902E-08
281	POSTN	6.82735633850098	4.36589622497559	2.24781907073083E-10	1.25274923551366E-08
305	MEOX2	6.69084739685059	3.29386377334595	2.27245618750458E-10	1.26350697786933E-08
309	ANKRD36	6.64861536026001	2.16400694847107	2.29140169928792E-10	1.27105715806402E-08
288	RTKN	6.78131771087646	3.39485597610474	2.30008801025973E-10	1.27289450025729E-08
260	GPR98	6.93978548049927	5.27228975296021	2.33874380686292E-10	1.29127006548614E-08
259	NACC2	6.94442272186279	4.49349164962769	2.36261227842326E-10	1.30141475411008E-08
307	SACS	6.67577123641968	2.31856632232666	2.37404709428227E-10	1.30467933817099E-08
287	B3GALTL	6.78823232650757	3.86410760879517	2.50006146847808E-10	1.36758558758364E-08
292	KAT2B	6.76347255706787	3.55674171447754	2.55443417373636E-10	1.39410893638524E-08
312	SOX9	6.636146068573	2.35339260101318	2.64600254687015E-10	1.44076359368198E-08
304	VANGL2	6.69944095611572	3.17375540733337	2.74508151432478E-10	1.48787187067041E-08
316	SPECC1	6.60964775085449	2.38911318778992	2.8270321210219E-10	1.52530940361104E-08
315	GRAMD3	6.61967134475708	3.04494738578796	2.86525139940206E-10	1.54241692377812E-08
308	CDK6	6.65405893325806	2.49217486381531	2.89442508686548E-10	1.55458849450104E-08
302	RBP1	6.70058107376099	3.24022603034973	3.04703898489891E-10	1.62916851910419E-08
265	CDH20	6.91616201400757	7.75073909759521	3.10345979343037E-10	1.65559794295477E-08
271	SOX5	6.87679958343506	4.93285131454468	3.16587450697308E-10	1.68509895667785E-08
318	TNIK	6.59536647796631	2.47942280769348	3.21846706247045E-10	1.70194131895956E-08
319	COMT	6.58165502548218	2.50507545471191	3.41275952519867E-10	1.79632493586346E-08
284	RGCC	6.809401512146	4.65614700317383	3.52362939794335E-10	1.85056953258728E-08
323	MEST	6.56006097793579	3.25168657302856	3.73402484143827E-10	1.94810820251777E-08
311	GAMT	6.63667392730713	3.25822448730469	3.81866249006149E-10	1.98352718727185E-08
303	CSRP1	6.70006847381592	3.70541071891785	3.87919818238978E-10	2.01056210389681E-08
320	GAS7	6.58007144927979	2.49118399620056	3.93850410387923E-10	2.03684297389702E-08
275	DPF1	6.85931873321533	30.1624164581299	4.12159281262904E-10	2.12226189912894E-08
300	LPIN3	6.70777797698975	2.03794145584106	4.43582640850305E-10	2.27911028875929E-08
310	CHST9	6.64572906494141	3.97267365455627	4.5715128945059E-10	2.34374143764646E-08
331	CASC4	6.51750659942627	2.36743783950806	4.80229822364757E-10	2.45674375216666E-08
291	CBLN4	6.76436471939087	5.42497634887695	4.91243791686342E-10	2.50227966664144E-08
313	MRC2	6.62567615509033	2.66737651824951	4.96024893251379E-10	2.52121150677085E-08
317	PHF19	6.60230827331543	3.09839487075806	5.01148137281026E-10	2.54179759735297E-08
325	CCDC88A	6.54801034927368	2.29045605659485	5.0274435826897E-10	2.54444505768351E-08
301	PARVA	6.70651197433472	3.60405015945435	5.09504233585591E-10	2.57315933405294E-08
332	ATXN10	6.51679944992065	2.84734773635864	5.15358759692514E-10	2.5971888472504E-08
298	SCN7A	6.72433853149414	5.02562808990479	5.29964593229474E-10	2.66187298687625E-08
333	C12orf76	6.51669883728027	3.06366491317749	5.49429664205063E-10	2.73974547923392E-08
327	ST8SIA1	6.54620504379272	2.52707982063293	5.51783271348836E-10	2.74570137923709E-08
314	C8orf46	6.62266111373901	3.81892657279968	5.77403532119972E-10	2.86716563140328E-08
339	SGCB	6.48474264144897	2.32630157470703	5.7962238724222E-10	2.87216231469021E-08
342	SORL1	6.48123216629028	2.42657256126404	6.26939623537404E-10	3.08084894670269E-08
326	DHRSX	6.54731559753418	2.90974760055542	6.40428221939663E-10	3.14061757036498E-08
344	SEPT7	6.45969676971436	2.19669222831726	6.65693058935704E-10	3.25776979213866E-08
336	TANC2	6.49580192565918	2.31034517288208	6.88803835187952E-10	3.36391910108491E-08
329	LOC100129034	6.52530384063721	2.67313861846924	6.90254836787006E-10	3.36406914899939E-08
334	JAG1	6.51043558120728	2.40297317504883	7.02900629264978E-10	3.41166071819063E-08
330	NELL2	6.52367448806763	3.37834763526917	7.72745737686709E-10	3.74299704352707E-08
340	CAMK2G	6.4828200340271	3.2527801990509	8.27192589534985E-10	3.97421575572528E-08
349	LZTR1	6.43407011032104	2.5127170085907	8.76448202217751E-10	4.17358246713207E-08
352	IRF9	6.406982421875	2.77020835876465	8.77250460255324E-10	4.17358246713207E-08
354	COX6C	6.39920520782471	2.32588768005371	9.21541339494549E-10	4.3394887012461E-08
353	BAI3	6.40590810775757	2.55378675460815	1.01754461735994E-09	4.76315450727029E-08
356	PIPOX	6.38390827178955	2.89602732658386	1.08580518714761E-09	5.06267355566504E-08
343	NCALD	6.47684860229492	3.62250423431396	1.09863681110942E-09	5.10899870974134E-08
350	GRIK3	6.41932821273804	2.71036529541016	1.10040776992916E-09	5.10899870974134E-08
351	LOC100506123	6.4112606048584	2.62415194511414	1.12083577297734E-09	5.18517892944167E-08
347	KLRC3	6.4428129196167	3.61242818832397	1.1394188041095E-09	5.25063692492948E-08
345	TSPAN12	6.4453649520874	3.83044123649597	1.16227375733853E-09	5.34555654685834E-08
357	RGS6	6.37299013137817	2.8151969909668	1.18124284359357E-09	5.40133551995314E-08
359	PHB	6.35321283340454	2.63998913764954	1.17974018470229E-09	5.40133551995314E-08
358	MARCKS	6.35747385025024	2.09964942932129	1.19288729554092E-09	5.44407099849367E-08
337	BAI2	6.48963689804077	3.75703120231628	1.2466718609271E-09	5.67859032652294E-08
361	ARL4A	6.34306383132935	3.02159714698792	1.40188749925467E-09	6.30077937520801E-08
321	NCAN	6.57680797576904	5.66388130187988	1.40953340461921E-09	6.32314549655503E-08
335	SFRP4	6.49795770645142	3.96288800239563	1.46268023176597E-09	6.54915765020959E-08
367	SLC20A2	6.31483125686646	2.5685441493988	1.54904447343606E-09	6.88380251365975E-08
370	TAOK3	6.29586458206177	2.51212954521179	1.61691069601846E-09	7.17193759286392E-08
362	NLGN4X	6.33858823776245	2.72070741653442	1.69296327517839E-09	7.49523890390191E-08
363	NMB	6.33102321624756	3.26502084732056	1.78464638139845E-09	7.87171958841782E-08
360	UBB	6.35070085525513	2.41140198707581	1.80068947041199E-09	7.9130112794394E-08
372	C4orf3	6.28578424453735	2.65148735046387	1.84092802288704E-09	8.06618695287579E-08
328	KIAA1755	6.53638792037964	6.57258939743042	1.98018433157214E-09	8.65362473756785E-08
346	BEX1	6.44465446472168	4.65876436233521	2.01353711838667E-09	8.78317498823328E-08
355	DCC	6.38667488098145	3.7583646774292	2.20062011106015E-09	9.56401613771939E-08
373	ZNF428	6.28454971313477	2.51998519897461	2.24632034746395E-09	9.7447516025698E-08
341	DBX2	6.48138618469238	5.08475494384766	2.31824762705233E-09	1.00383936552763E-07
379	METTL3	6.22832870483398	2.61337852478027	2.33396545411707E-09	1.00880119974848E-07
381	CA2	6.20801448822021	3.07217907905579	2.62588610188103E-09	1.12268480521939E-07
375	NLGN1	6.24566555023193	2.48825144767761	2.65329682398599E-09	1.13236015446724E-07
365	CRTC1	6.3278341293335	2.44622230529785	2.65830942172427E-09	1.13245893818275E-07
383	AES	6.20181798934937	2.26735854148865	2.74342419731164E-09	1.16662020713687E-07
382	NPAS3	6.20498561859131	2.25887131690979	2.84804224927625E-09	1.20893779061572E-07
385	PCDHGB7	6.1882758140564	2.48334884643555	2.94524578804188E-09	1.24796228507263E-07
376	STMN3	6.23386335372925	2.40476417541504	2.96571981359307E-09	1.25215756692986E-07
390	SEMA6A	6.17594385147095	2.15334177017212	3.15090356426368E-09	1.32561814961189E-07
386	SLC25A6	6.184730052948	2.05746364593506	3.34053857620966E-09	1.4029077431933E-07
391	KLF12	6.16582059860229	2.44652605056763	3.75418894219819E-09	1.56552322684694E-07
384	MGC21881	6.18843507766724	2.92957329750061	3.85479492177918E-09	1.60183635995196E-07
380	CNIH3	6.21005535125732	3.36195421218872	3.93981936314425E-09	1.63430055053301E-07
374	TMEM14A	6.27199840545654	4.18528175354004	4.08110603949273E-09	1.68994890998994E-07
368	CXADR	6.31341457366943	3.02265238761902	4.3369930480327E-09	1.78965186995997E-07
377	ZNF362	6.23008918762207	3.36600089073181	4.35468571883194E-09	1.79382758150006E-07
397	DPP6	6.10692453384399	2.29617309570312	4.49620087789496E-09	1.84570214893969E-07
388	NUDT11	6.17798805236816	3.7087094783783	4.60716606063661E-09	1.88798157979652E-07
398	TMOD1	6.10452508926392	2.29883909225464	4.70145315215594E-09	1.92329221695968E-07
364	PRTFDC1	6.32828426361084	5.20643186569214	4.80491906206921E-09	1.95612721190637E-07
402	CNP	6.09531402587891	2.19124794006348	4.80649344477543E-09	1.95612721190637E-07
396	UBE2D4	6.1126594543457	2.33317828178406	5.21794700052218E-09	2.10549050518515E-07
395	CCDC80	6.11455821990967	2.650550365448	5.31149452875316E-09	2.13959284707564E-07
404	LAMA2	6.07632827758789	2.17437791824341	5.41063358090696E-09	2.17582796260378E-07
406	DMD	6.06972312927246	2.01136589050293	5.61556056182885E-09	2.24679336938308E-07
410	MBOAT2	6.06448793411255	2.45759510993958	5.72543828502735E-09	2.28689260066033E-07
394	ILDR2	6.11481094360352	2.7876570224762	6.37094017953613E-09	2.52767318412886E-07
412	ATP2B1	6.0488657951355	2.30597496032715	6.54063740046316E-09	2.58633618476411E-07
378	VAV3	6.22839164733887	4.31523752212524	6.56205500525352E-09	2.59048058090725E-07
400	LGI1	6.09706878662109	3.76631689071655	7.76794867874122E-09	3.0261781645504E-07
414	APEH	6.03615999221802	2.47117972373962	8.22617855349321E-09	3.18374616369347E-07
408	PLXNB1	6.06523656845093	2.31766724586487	8.38577197272412E-09	3.23494128576455E-07
389	NIPAL3	6.17644023895264	4.07073068618774	8.50253873015607E-09	3.26933656432592E-07
416	PKIB	6.03424215316772	3.15982103347778	8.55346585858428E-09	3.27827495673831E-07
422	RNF180	5.98623418807983	2.46454548835754	8.54666284570038E-09	3.27827495673831E-07
418	PLXNB3	6.01238775253296	2.25493812561035	9.14610344131815E-09	3.49410655017842E-07
411	CRB1	6.05787754058838	3.33845686912537	9.20479671316011E-09	3.51086658531257E-07
405	TIMP2	6.07324266433716	3.01458358764648	9.23172964227471E-09	3.51547826859998E-07
424	NDUFA13	5.98244714736938	2.40832352638245	9.30899241176568E-09	3.53353836963272E-07
403	DENND2A	6.07723760604858	3.44786691665649	9.52503641750894E-09	3.60976020136187E-07
420	GLT25D2	6.00282382965088	3.0469696521759	9.88019628509284E-09	3.73837586595382E-07
393	PRKAR1B	6.12520170211792	3.59022307395935	1.01509636307309E-08	3.83470055115619E-07
421	LSMD1	5.98972034454346	2.37368559837341	1.02746198265178E-08	3.87188109242443E-07
387	CDH10	6.18174266815186	7.93992567062378	1.07382557188058E-08	4.03084508646014E-07
392	RGS11	6.13304853439331	4.8827657699585	1.07560391804742E-08	4.03113202577075E-07
428	DMAP1	5.94104862213135	2.65541315078735	1.16681180504925E-08	4.34545666893026E-07
426	DOCK4	5.96085023880005	2.36438274383545	1.26192722554409E-08	4.68495427339141E-07
434	DPYSL3	5.9076566696167	2.28476309776306	1.335287082573E-08	4.94181403715999E-07
423	TMEM255A	5.9844217300415	3.58052086830139	1.36725156003762E-08	5.05221847910315E-07
435	VEZF1	5.90343046188354	2.33172154426575	1.43464923313057E-08	5.28477476453042E-07
415	LHFPL3	6.03505229949951	4.37497568130493	1.51740427342854E-08	5.54648728710314E-07
429	KCNA2	5.93360805511475	3.17306160926819	1.55050074504791E-08	5.63269335079829E-07
432	DIRAS2	5.91783952713013	2.96145796775818	1.56932158517588E-08	5.68363166154064E-07
441	NFIB	5.86586999893188	2.02483367919922	1.63748055178012E-08	5.89443227195502E-07
443	TUBB2A	5.8650598526001	2.93696165084839	1.63598747038607E-08	5.89443227195502E-07
407	LMO2	6.06625080108643	5.45599269866943	1.67111367165376E-08	5.99727248890772E-07
438	IGFBP7	5.88029146194458	3.11478519439697	1.67390684553902E-08	5.99820840294058E-07
447	CD151	5.8505859375	2.00781655311584	1.80361706459372E-08	6.41448555434939E-07
409	CERCAM	6.06510305404663	6.01028728485107	1.81345699592751E-08	6.4398114551033E-07
449	ZEB2	5.84894847869873	2.06225824356079	1.85206626977353E-08	6.56707210566706E-07
442	COA3	5.86512660980225	2.87375140190125	1.88494684797794E-08	6.67366981183939E-07
419	NTM	6.01213598251343	3.93482327461243	1.89206436975406E-08	6.68887114358131E-07
451	ACADM	5.84228086471558	2.81774950027466	1.96217966728697E-08	6.91609934514272E-07
454	DCLK2	5.83227682113647	2.31945657730103	2.00902784327441E-08	7.06021268483647E-07
457	FIS1	5.81999540328979	2.43464636802673	2.04435604890521E-08	7.17341556357675E-07
453	PXDN	5.83458662033081	2.16061091423035	2.11755870482644E-08	7.38681818593799E-07
445	GAP43	5.85868406295776	3.3518238067627	2.16309105314746E-08	7.53455510071334E-07
425	MAPK8IP1	5.96311569213867	3.57781624794006	2.18764380458104E-08	7.57873582947782E-07
437	TYRO3	5.8906397819519	2.94347167015076	2.18857354866285E-08	7.57873582947782E-07
456	NDRG4	5.82201623916626	2.78427124023438	2.18359406644033E-08	7.57873582947782E-07
433	TRAK1	5.91590547561646	3.38212704658508	2.30225323976504E-08	7.93072070397739E-07
446	C17orf89	5.85814380645752	2.89276313781738	2.35023397023025E-08	8.07948357313115E-07
452	MOV10	5.840003490448	2.86297273635864	2.40674237387755E-08	8.26175360400923E-07
455	NPNT	5.82920551300049	2.87603569030762	2.44583852169157E-08	8.38381059693003E-07
459	IAH1	5.8070273399353	2.78242492675781	2.45243991584032E-08	8.39429072927658E-07
440	PDGFRB	5.86823558807373	3.08322596549988	2.46738682080018E-08	8.43326468073203E-07
463	ZEB1	5.77932929992676	2.16899394989014	2.6034899446267E-08	8.86009523396956E-07
444	PBX1	5.85972690582275	3.08106637001038	2.61799583696893E-08	8.89667853578854E-07
465	CYC1	5.76931095123291	2.43823218345642	2.6605602674597E-08	9.015455006445E-07
431	CLDN10	5.92021512985229	3.95813131332397	2.72250671338918E-08	9.21218485904801E-07
464	CXXC5	5.77119779586792	2.55168724060059	2.75654517041138E-08	9.31405547879657E-07
448	DSCAML1	5.84976100921631	3.29747796058655	3.10047328838796E-08	1.03725720775081E-06
462	CD81	5.78235006332397	2.88338112831116	3.24178758157309E-08	1.08147860080479E-06
467	IFI44L	5.7604341506958	2.90755176544189	3.41557267225662E-08	1.13625357184087E-06
460	TNS1	5.79583692550659	2.61466574668884	3.46492533710791E-08	1.14944287863779E-06
430	OMG	5.93052291870117	9.73189163208008	3.48108161085493E-08	1.15309253353953E-06
439	FAM107A	5.87780094146729	4.10127353668213	3.48566348904121E-08	1.15309253353953E-06
468	PACSIN2	5.76012992858887	2.55148458480835	3.87047895881161E-08	1.27682680527036E-06
480	JMJD1C	5.69871139526367	2.02047538757324	3.9001834015629E-08	1.28483649581946E-06
436	ZDHHC23	5.89192056655884	5.20263671875	3.91135699035672E-08	1.28672780102207E-06
482	PRODH	5.69368553161621	2.50298142433167	4.66686685710573E-08	1.51202606221219E-06
450	RARRES3	5.84808301925659	6.03290748596191	4.83274753119836E-08	1.55951577689325E-06
466	ATPBD4	5.76907110214233	3.50688099861145	4.90030243195522E-08	1.57701852450124E-06
461	ASIC4	5.78882503509521	3.48993158340454	4.94791548233836E-08	1.59018081566711E-06
475	C14orf132	5.71871328353882	2.85708355903625	5.00446300158226E-08	1.60617494113113E-06
469	FRY	5.75282669067383	3.1060779094696	5.18088415159331E-08	1.65830300019783E-06
489	LDLRAD3	5.63608741760254	2.21172380447388	5.34907416529405E-08	1.70577751140954E-06
485	HEG1	5.66326427459717	2.72189164161682	5.39451293747026E-08	1.71739829888334E-06
477	DOCK10	5.70634603500366	3.24151349067688	5.50430730564074E-08	1.74765446168105E-06
492	NTRK3	5.62864923477173	2.53413057327271	5.82811805251335E-08	1.84305479561857E-06
479	SCN8A	5.69896984100342	3.07865571975708	5.87417356379551E-08	1.85514233376081E-06
491	BLM	5.63347816467285	2.24497222900391	5.9184817822322E-08	1.86664659778897E-06
490	NSUN5P2	5.63470029830933	2.16860222816467	6.09440358923188E-08	1.91448333441043E-06
499	ITM2C	5.61169195175171	2.48714113235474	6.19473901625606E-08	1.94085434310901E-06
494	DLC1	5.61908292770386	2.5476131439209	6.29923546613988E-08	1.97098667438559E-06
487	RNF157	5.65056419372559	2.1575231552124	6.45433017305604E-08	2.01419320789204E-06
493	SHISA4	5.61916780471802	2.53901672363281	6.58655268006928E-08	2.0527511418437E-06
481	OAS3	5.6976900100708	3.1821870803833	6.62642776573479E-08	2.06246475767667E-06
502	FKBP1A	5.5798716545105	2.39661240577698	7.07843152334273E-08	2.20025891157344E-06
483	PNMAL1	5.68735074996948	3.05828309059143	7.38240499206822E-08	2.28873880421633E-06
472	MCAM	5.73995399475098	3.16965365409851	7.75323045998872E-08	2.39118511295954E-06
471	RPH3A	5.74404954910278	30.3666515350342	8.19311332512142E-08	2.51701792761123E-06
496	CALCRL	5.61814546585083	3.38257026672363	8.69211734509371E-08	2.65653537336632E-06
509	CNKSR2	5.5463285446167	2.32699799537659	9.27868337479365E-08	2.82850571963143E-06
501	ABCD2	5.59224987030029	3.06155920028687	9.35724984826239E-08	2.84878945894528E-06
488	UBE2E3	5.63773441314697	4.16398525238037	9.43571456828635E-08	2.86899018311207E-06
513	S100A16	5.51876068115234	2.66059899330139	9.61084008022522E-08	2.91849177102839E-06
512	ANKFY1	5.51955699920654	2.16359424591064	9.6683600862509E-08	2.92844983379717E-06
478	DIRAS3	5.69913244247437	6.12618684768677	9.8216501455421E-08	2.97108052806271E-06
508	ARHGEF4	5.54948377609253	2.56833553314209	9.93851926033318E-08	2.9987741044618E-06
514	TEAD1	5.51672887802124	2.14819836616516	9.95170091091924E-08	2.99893114218872E-06
511	LIMCH1	5.52051210403442	2.17096328735352	1.00387159044159E-07	3.0213090840152E-06
515	QTRT1	5.51654243469238	2.09084987640381	1.02846272342428E-07	3.07966726511093E-06
504	ARAP3	5.56224203109741	2.42845463752747	1.09342674709911E-07	3.25772401657729E-06
519	COPS6	5.48681926727295	2.49032115936279	1.11734562025049E-07	3.32063342048346E-06
510	SMYD3	5.52608060836792	3.02053499221802	1.1490135801494E-07	3.41046812774669E-06
495	ALK	5.61865377426147	4.48844194412231	1.2019125749946E-07	3.54968843532694E-06
486	CPXM1	5.65482711791992	29.9367256164551	1.22799142387816E-07	3.61768717238534E-06
505	NTHL1	5.55792808532715	3.33481049537659	1.26244760624559E-07	3.70996699770882E-06
520	P2RY1	5.48588848114014	2.62509560585022	1.29364248267974E-07	3.78754213161339E-06
500	ZDHHC22	5.59460115432739	3.83834147453308	1.30329305924738E-07	3.8063871025072E-06
506	PDLIM2	5.55030059814453	3.09110927581787	1.3598053194159E-07	3.95679960634952E-06
517	DBN1	5.4945764541626	2.98993015289307	1.39603870948967E-07	4.04731614112269E-06
530	KIAA0195	5.44261312484741	2.00032615661621	1.49086300967606E-07	4.31167048195202E-06
528	LINC00478	5.44671201705933	2.24097990989685	1.50830931429261E-07	4.34620613361736E-06
536	MRPS28	5.42631006240845	2.68587255477905	1.57124084648316E-07	4.5165546953641E-06
524	TMLHE	5.46563816070557	2.77676796913147	1.58721825385756E-07	4.55695170434789E-06
535	EID1	5.42640161514282	2.12730741500854	1.67235914246342E-07	4.77822661621093E-06
544	SCRN1	5.403724193573	2.15081262588501	1.67936195321392E-07	4.79245388238854E-06
531	LFNG	5.44059944152832	2.66597867012024	1.79802345494915E-07	5.11260306769814E-06
523	LRRK2	5.46685791015625	2.97973442077637	1.82657072853042E-07	5.17513807128845E-06
543	OSBPL6	5.40819835662842	2.19301509857178	1.82909644735338E-07	5.17610256296442E-06
533	PLSCR4	5.4325475692749	3.2263708114624	1.84173505610772E-07	5.20564875166675E-06
518	CPE	5.49414730072021	4.25817823410034	1.91063817658167E-07	5.37474772571419E-06
539	NRBP2	5.42192077636719	2.81193113327026	1.92595321157183E-07	5.41140305685532E-06
507	GRIA1	5.54980659484863	6.08733558654785	1.94783826290648E-07	5.45886365265716E-06
532	THBS4	5.43429660797119	3.35856771469116	1.96796768138493E-07	5.49037485291913E-06
522	SHROOM2	5.46999073028564	3.94001984596252	2.01277973861038E-07	5.59562217003821E-06
547	PHLPP1	5.39043569564819	2.40768194198608	2.04913905486418E-07	5.6833615519336E-06
537	LAMA4	5.42252063751221	2.74897718429565	2.05545993534236E-07	5.69422503257532E-06
555	MAN2C1	5.34823036193848	2.01700901985168	2.20487302979938E-07	6.07969995155159E-06
553	ETV5	5.35181951522827	2.17212414741516	2.41597131670937E-07	6.60793263366954E-06
550	CASP1	5.38133239746094	3.29967713356018	2.459500033757E-07	6.70376499419657E-06
552	TTYH3	5.36864280700684	2.2804901599884	2.50334719148298E-07	6.79980293319564E-06
549	ENKUR	5.38542318344116	3.08624887466431	2.59394056892016E-07	7.02172300747919E-06
554	DBNL	5.35131692886353	2.50956106185913	2.60321639928723E-07	7.03878808601797E-06
559	TIAM1	5.33238840103149	2.25219917297363	2.66229488224962E-07	7.18213172903924E-06
529	CPNE5	5.44528102874756	4.62766742706299	2.71950338652907E-07	7.32811799924091E-06
562	EFR3B	5.31295108795166	2.2250862121582	3.00632152010066E-07	8.00986856300385E-06
565	H3F3AP4	5.28750467300415	2.16571092605591	3.06959014135701E-07	8.16924854923394E-06
540	PAQR4	5.41941022872925	3.85057353973389	3.14900637765618E-07	8.35244849509118E-06
560	P2RY14	5.32807397842407	2.65802907943726	3.22072154303735E-07	8.50457195857109E-06
538	MASP1	5.42244243621826	5.23191356658936	3.23191654436274E-07	8.52462976278127E-06
534	PTPRT	5.43164300918579	9.54509449005127	3.33153183994159E-07	8.73872238769175E-06
561	MAGI1	5.32061767578125	2.4553382396698	3.45117458207216E-07	9.04253552554881E-06
558	KIF13B	5.33414793014526	2.48871946334839	3.46413496822395E-07	9.06646418313286E-06
542	TNR	5.40860366821289	6.85617351531982	3.66024193167261E-07	9.53756770006572E-06
572	SLC8A1	5.26240015029907	2.52317929267883	3.81835938367193E-07	9.87354370760408E-06
578	SKA2	5.23775863647461	2.02165412902832	3.8289759173184E-07	9.89019886342461E-06
571	GNAO1	5.26310062408447	2.15663313865662	4.03274793863996E-07	1.04051925571488E-05
579	APBB2	5.23408889770508	2.09939479827881	4.08150236175362E-07	1.05080940152713E-05
574	APBA2	5.25277376174927	2.54450106620789	4.16513699754215E-07	1.07001556316468E-05
563	NDP	5.31241750717163	3.85738372802734	4.26296791153466E-07	1.09127483946813E-05
589	FUZ	5.20726871490479	2.14037346839905	4.67782833952631E-07	1.18883092328348E-05
570	NETO2	5.26426267623901	3.46349501609802	4.8237576692575E-07	1.21937592480291E-05
581	CPNE2	5.22351408004761	2.68636608123779	4.93157229948877E-07	1.24397466970917E-05
567	GBP3	5.28219890594482	3.43158769607544	4.95156024980177E-07	1.24636191367486E-05
597	NDUFB1	5.18474578857422	2.11980891227722	4.94938710117305E-07	1.24636191367486E-05
569	FAR2	5.27266454696655	3.34502124786377	4.98100223684919E-07	1.24864574725486E-05
577	LINC00673	5.24073123931885	2.92230701446533	4.97468841958259E-07	1.24864574725486E-05
583	DNAJC15	5.22214221954346	2.41928052902222	4.98172013491447E-07	1.24864574725486E-05
595	CSRP2	5.18629264831543	2.84830904006958	4.98820347329385E-07	1.24894912757334E-05
586	HIVEP3	5.21520185470581	2.02195334434509	5.02556258449489E-07	1.25697439679352E-05
585	MAMLD1	5.21687746047974	2.66435217857361	5.0449068261101E-07	1.26048167809329E-05
580	SOX6	5.23218631744385	2.56110525131226	5.16672130434935E-07	1.28684501382564E-05
584	KLRK1	5.21997165679932	3.78185153007507	5.42306760022277E-07	1.34785707427992E-05
605	SLC25A11	5.14818429946899	2.21944355964661	5.89604321505068E-07	1.45170145105707E-05
607	RFX4	5.14057445526123	2.2227578163147	6.02177676686669E-07	1.48111946521292E-05
609	SERF1B	5.13223266601562	2.1470742225647	6.24531452787172E-07	1.53133043382163E-05
610	SEPT8	5.13171482086182	2.03835868835449	6.48036629816013E-07	1.5840449549868E-05
588	ERAP2	5.2083592414856	2.83031225204468	6.53295847153893E-07	1.59525416862754E-05
602	JAKMIP2	5.16255235671997	2.04572248458862	6.58242317643985E-07	1.60402546663739E-05
591	PLD2	5.20236730575562	3.15986371040344	6.59901897126076E-07	1.60641688955069E-05
587	WIPF3	5.21299409866333	2.79879283905029	6.72086247739364E-07	1.63272152450816E-05
596	HS3ST1	5.18496417999268	3.1065137386322	6.78518801751679E-07	1.6466594608904E-05
614	CD99	5.11108016967773	2.08832502365112	6.95886094757326E-07	1.68191408575735E-05
613	FAM213A	5.11188793182373	2.12419676780701	7.08466471982352E-07	1.70709428844089E-05
593	CAPN5	5.18856811523438	3.26839160919189	7.11659804199851E-07	1.71304615063798E-05
573	GSG1L	5.25310897827148	6.91268539428711	7.28119473590534E-07	1.74911134396201E-05
612	COL6A1	5.11292505264282	2.18501925468445	7.29084053028527E-07	1.7496539898717E-05
615	SPRY4	5.10977792739868	2.07509398460388	7.31729987063801E-07	1.75365370018367E-05
619	LINC00461	5.10260009765625	2.0686252117157	7.32231490957381E-07	1.75365370018367E-05
611	ARHGAP33	5.12617921829224	2.23732137680054	7.6705256522018E-07	1.83149264715778E-05
590	PTCHD2	5.20655345916748	4.37000226974487	7.68999762797183E-07	1.83429288838007E-05
626	SRGAP3	5.08120822906494	2.03563594818115	8.16825039822961E-07	1.93860900733935E-05
623	DPYSL5	5.08657312393188	2.05892109870911	8.17694476118304E-07	1.93872986599981E-05
608	ATP2B2	5.1349983215332	2.76064991950989	8.26283998881264E-07	1.95518109865151E-05
628	IDH2	5.07372951507568	2.2838077545166	8.44248343867596E-07	1.99569523681117E-05
600	SLITRK2	5.17415142059326	4.36287927627563	8.72805104172826E-07	2.05704096491916E-05
603	CEND1	5.15048933029175	3.58129930496216	8.755640766242E-07	2.06149211917702E-05
630	SMARCD1	5.07080459594727	2.00536251068115	9.67024182281549E-07	2.25886930784229E-05
617	GYPC	5.10515165328979	3.45790672302246	9.96979435673329E-07	2.32425737336205E-05
634	NTPCR	5.06362056732178	2.55416941642761	1.01957771197152E-06	2.36994285434322E-05
641	G6PC3	5.03804302215576	2.16861033439636	1.02423501543422E-06	2.37843437015441E-05
632	SETBP1	5.0668830871582	2.40341067314148	1.0298409603873E-06	2.38910998900427E-05
616	TMEM132A	5.10517740249634	3.17900466918945	1.06255763900455E-06	2.46018966153097E-05
646	COG4	5.01869773864746	2.09173917770386	1.09913183410678E-06	2.53990601196617E-05
636	PTRHD1	5.05953407287598	3.15625691413879	1.10324499428145E-06	2.54692601701272E-05
643	MAP1LC3A	5.02677297592163	2.22657203674316	1.10486591472985E-06	2.54818442612377E-05
631	LINC00623	5.066969871521	2.9303286075592	1.10948585207804E-06	2.5563503786304E-05
625	ITGA6	5.08548593521118	3.55581188201904	1.11100270221049E-06	2.55735762920871E-05
649	TMEM219	5.01279163360596	2.33772468566895	1.11360609084278E-06	2.56086154055361E-05
624	ATP1A4	5.08635282516479	3.44893074035645	1.12496151452337E-06	2.58283162766904E-05
620	LRRTM3	5.099853515625	3.83702683448792	1.15755162806532E-06	2.64703368775088E-05
653	IDH1	5.00542974472046	2.43303060531616	1.1915926872997E-06	2.71646433025801E-05
659	GBAS	4.99428033828735	2.15011858940125	1.19958697041409E-06	2.72708280234177E-05
640	FHL3	5.03863334655762	3.03513169288635	1.24294568988722E-06	2.80597305615739E-05
658	C7orf50	4.99534606933594	2.13042092323303	1.24267346937587E-06	2.80597305615739E-05
655	CD99L2	5.00229930877686	2.42504024505615	1.25460713995768E-06	2.82477421264615E-05
651	OLIG2	5.0080680847168	2.67556476593018	1.27564378187111E-06	2.86941107477675E-05
654	CDO1	5.00451183319092	2.7568953037262	1.30541724992382E-06	2.93359705708688E-05
647	LOC100506474	5.0165843963623	2.55767416954041	1.31506099269914E-06	2.9496718440409E-05
668	LGALS1	4.97007417678833	2.28913021087646	1.35794871728039E-06	3.04298706882718E-05
670	SNRPG	4.96463871002197	2.20733547210693	1.37177954598177E-06	3.07107470001174E-05
657	ETV4	4.99685764312744	2.39271116256714	1.40173243636383E-06	3.13221080072771E-05
645	DCHS1	5.02351522445679	2.52744174003601	1.43318800042995E-06	3.19045967840074E-05
648	USP40	5.01470041275024	2.46905827522278	1.4505681726351E-06	3.22309172017213E-05
665	PRMT6	4.9791522026062	2.89835619926453	1.46104614011403E-06	3.24333072865425E-05
675	PDE4B	4.95718193054199	2.08390974998474	1.46323061451167E-06	3.24513860817635E-05
622	AQP1	5.08878469467163	29.9484748840332	1.48081562841094E-06	3.27799990416275E-05
666	GGT7	4.97795248031616	2.11708283424377	1.48603661251932E-06	3.2864858267164E-05
674	F2R	4.96010589599609	2.1825590133667	1.53158666743028E-06	3.37461970276778E-05
627	SYT6	5.07572603225708	6.07514810562134	1.54748322539855E-06	3.40647654988755E-05
629	RAPGEF4	5.07277393341064	5.88402938842773	1.56828381156113E-06	3.44905945781216E-05
667	ZNF334	4.97181367874146	2.7702841758728	1.59112208761158E-06	3.4863383688407E-05
639	ANGPTL1	5.04364490509033	4.41540479660034	1.59425544157255E-06	3.48997545185652E-05
635	TMTC2	5.06153106689453	7.87897920608521	1.66182811082131E-06	3.62783968966945E-05
661	SEC31B	4.99057579040527	3.13202881813049	1.66066153872908E-06	3.62783968966945E-05
673	CCDC144A	4.96045923233032	2.12411952018738	1.67552996857309E-06	3.65102142002044E-05
662	STRADA	4.98339080810547	2.76917743682861	1.71289019556863E-06	3.72215753873749E-05
687	IGSF11	4.91312217712402	2.0121157169342	1.74363000806856E-06	3.77510241052212E-05
678	PDE7B	4.94518327713013	2.00284552574158	1.75747702831202E-06	3.79813876757285E-05
691	LIMA1	4.90783023834229	2.32028412818909	1.81998381905124E-06	3.92400699957501E-05
671	CCDC102B	4.9619779586792	3.22885823249817	1.85420206878541E-06	3.98198224386213E-05
694	GJA1	4.90556669235229	2.41868782043457	1.86045471171032E-06	3.99155165775097E-05
669	PAQR8	4.96835803985596	3.17892384529114	1.89210072973586E-06	4.05210649950484E-05
685	ADAM22	4.92219972610474	2.2187488079071	1.93613839825626E-06	4.12775644474328E-05
686	PCDHGC4	4.91472291946411	2.35906434059143	1.97630278238368E-06	4.17952747353034E-05
697	RGL1	4.8959903717041	2.14959692955017	2.04869354354737E-06	4.32489797437281E-05
684	STMN4	4.92415618896484	3.0891420841217	2.07866127137806E-06	4.37257290176384E-05
652	COL5A3	5.00797367095947	27.9324588775635	2.08829066533895E-06	4.38787871406177E-05
702	SHISA5	4.88175582885742	2.17308902740479	2.08964248478497E-06	4.38787871406177E-05
680	KCNN2	4.93651103973389	2.23388457298279	2.09909091246675E-06	4.4038146459422E-05
696	GPRC5C	4.90256452560425	2.65589094161987	2.13247666307402E-06	4.46200019801865E-05
707	DCTN3	4.86787223815918	2.20608162879944	2.14406892549894E-06	4.48229625501923E-05
663	PCDHGA1	4.98079061508179	5.28166007995605	2.28417719065107E-06	4.74171962644708E-05
713	C17orf62	4.85491180419922	2.04326105117798	2.29627928012114E-06	4.75850140235777E-05
705	TWF2	4.87183952331543	2.66544938087463	2.34105540475396E-06	4.83016013214306E-05
701	B3GAT1	4.8831582069397	2.55726528167725	2.37662033372373E-06	4.89501123692003E-05
715	TACC2	4.85295724868774	2.78726601600647	2.48200940071875E-06	5.08114733495456E-05
718	HIBCH	4.84870386123657	2.34528040885925	2.49285571534989E-06	5.09894477321049E-05
677	TTC7B	4.94954299926758	29.1150016784668	2.67234322684304E-06	5.4332293279832E-05
721	LOC541471	4.84816265106201	2.53276419639587	2.6926928346035E-06	5.46990758837207E-05
689	C6orf15	4.90985059738159	4.4808783531189	2.70240937102468E-06	5.48275745977812E-05
724	SMARCA1	4.82552766799927	2.51427793502808	2.76556045516422E-06	5.58916936356824E-05
703	COBL	4.87505292892456	2.59299540519714	2.8236786569857E-06	5.70176067087497E-05
681	ASIC1	4.93532133102417	29.0968132019043	2.83695092013857E-06	5.71881016973636E-05
734	PEPD	4.80543041229248	2.14700961112976	2.85674162214094E-06	5.75380799847197E-05
728	FGFR3	4.82025623321533	2.1379177570343	2.94688299603168E-06	5.92026044478425E-05
735	PTPRG	4.80073261260986	2.00537991523743	3.07446075293657E-06	6.16088641235664E-05
729	CREM	4.81946182250977	2.48454833030701	3.09114875697544E-06	6.17864552385825E-05
739	FIBP	4.78911447525024	2.1540641784668	3.09858516648526E-06	6.18828737380859E-05
732	ZNF711	4.80897045135498	2.73808431625366	3.1111685221745E-06	6.20818345545284E-05
725	RNF123	4.82358598709106	2.09984159469604	3.21851794401029E-06	6.40082418319293E-05
737	PCDHB7	4.79545545578003	2.34962558746338	3.27396202284351E-06	6.50017304887439E-05
722	FAM181B	4.83780288696289	3.10608839988708	3.29907134539867E-06	6.54453968903794E-05
709	LRRN3	4.86737489700317	3.70726823806763	3.32408301404425E-06	6.58803805843749E-05
742	HEY1	4.7755765914917	2.3701331615448	3.35578078366245E-06	6.64035285228312E-05
736	PDE6D	4.795485496521	2.53608107566833	3.37537493651957E-06	6.67355014577651E-05
740	SLC38A3	4.78523111343384	2.18660664558411	3.38577565006791E-06	6.68853061280304E-05
714	HPS1	4.8539981842041	4.01394987106323	3.42016126887773E-06	6.75082831788649E-05
710	TGFB3	4.86665105819702	3.98416996002197	3.46015253456999E-06	6.82407767975227E-05
731	CNRIP1	4.81056785583496	3.0331449508667	3.48569545298847E-06	6.86302431417165E-05
706	NEU4	4.87061977386475	4.43478107452393	3.5147834793245E-06	6.91454829661796E-05
748	APOA1BP	4.75465822219849	2.11334657669067	3.59218874982052E-06	7.04926120366602E-05
744	CARD16	4.76452589035034	2.39394497871399	3.59559860314977E-06	7.05011163197065E-05
750	LAMTOR4	4.75057792663574	2.12366485595703	3.64108232573923E-06	7.1333892446203E-05
733	HVCN1	4.80646085739136	3.19184947013855	3.65639431983314E-06	7.15746742641055E-05
747	AKAP7	4.75610971450806	2.47395181655884	3.66141032217701E-06	7.16136786879311E-05
751	SNAPIN	4.74877834320068	2.05486750602722	3.72214854710043E-06	7.26816244737188E-05
754	NDUFB2	4.74312162399292	2.0371561050415	3.76605157915559E-06	7.33574816643744E-05
743	FAM5C	4.77501153945923	2.96297097206116	3.79170107282165E-06	7.37964105265847E-05
738	TSPAN5	4.79260301589966	2.93408131599426	3.96038994348223E-06	7.66387223866994E-05
716	GRIK1	4.8520245552063	6.01546382904053	3.9986975446614E-06	7.72069167960354E-05
726	KCND2	4.82330417633057	4.29545164108276	3.99953081604051E-06	7.72069167960354E-05
755	RYR3	4.74053001403809	2.02227997779846	4.10689827397098E-06	7.90861727782737E-05
753	CXCL16	4.74428081512451	2.27141118049622	4.12935788184444E-06	7.93251993425526E-05
749	CYB5A	4.75393581390381	2.90878367424011	4.29977057391708E-06	8.24650735334413E-05
765	UCHL1	4.70644807815552	2.63664364814758	4.5543755817661E-06	8.71364620595411E-05
727	NAV2-AS5	4.82089996337891	29.0859260559082	4.57238293771111E-06	8.73398889214721E-05
730	RAMP2	4.81387948989868	29.3458728790283	4.70727222485324E-06	8.97716988066618E-05
768	GSTA4	4.69906711578369	2.79363870620728	5.41398093030565E-06	0.000101774247869
758	KLRC2	4.72760248184204	3.15662384033203	5.54659155491463E-06	0.000103937157887
761	MYO5C	4.71072912216187	2.56435489654541	5.57268574864225E-06	0.000104178875014
763	PCNXL2	4.70949077606201	2.46827864646912	5.5687988078713E-06	0.000104178875014
757	SLC5A9	4.72856044769287	2.77724146842957	5.58067796481129E-06	0.000104246008103
776	C1orf123	4.65842390060425	2.15962982177734	5.78511890889879E-06	0.000107387403194
775	MATN2	4.65850353240967	2.38978815078735	5.85537534401286E-06	0.000108606437274
782	FLOT2	4.64537811279297	2.09292769432068	5.92846081369631E-06	0.000109781169467
779	AKR1B1	4.65604305267334	2.44861102104187	5.96819294256081E-06	0.000110181307901
787	STAT1	4.64053916931152	2.28856468200684	6.05054929070215E-06	0.000111527868093
777	NBEA	4.65671014785767	2.48208665847778	6.49948289498803E-06	0.000118786073959
790	ST5	4.63344192504883	2.11601185798645	6.5275872782858E-06	0.000119207734983
793	RAB13	4.62149333953857	2.11660122871399	6.62774522220472E-06	0.000120664698949
756	FAM69C	4.7298641204834	29.5520572662354	6.65328532532359E-06	0.000120968883966
792	MVB12B	4.6290602684021	2.34201097488403	6.65466755920359E-06	0.000120968883966
762	GPAM	4.71051120758057	3.86559844017029	6.82076413853844E-06	0.000123703383909
767	CNTN1	4.70281171798706	4.60637187957764	6.89858252908998E-06	0.000125018994479
794	CHST11	4.61026668548584	2.23202800750732	7.32309445069972E-06	0.000131604563854
796	AIG1	4.60053157806396	2.47023630142212	7.47452461454791E-06	0.000134020885708
769	C1QTNF3	4.69330072402954	4.46264600753784	7.68083875254158E-06	0.000136891156277
804	COMMD7	4.57593441009521	2.13580203056335	7.92358866046736E-06	0.000140899490249
800	MIR568	4.58747911453247	2.50771403312683	8.14522282943314E-06	0.000144083456264
772	PSORS1C1	4.67978715896606	28.992696762085	8.16314629757349E-06	0.00014429274866
809	NDUFS8	4.56426000595093	2.01130867004395	8.30343688961995E-06	0.000146335718875
783	ALDH1L1-AS2	4.64507675170898	3.16744351387024	8.7650550687971E-06	0.000153898513239
803	SYT17	4.5766077041626	2.65117859840393	8.78488321336582E-06	0.000154018315168
791	CX3CL1	4.63140630722046	3.82650184631348	9.19335223409551E-06	0.000160230861675
816	PTPMT1	4.54460430145264	2.1164231300354	9.62663859194843E-06	0.000166922812364
819	LDOC1	4.53662729263306	2.21877479553223	9.68402445761217E-06	0.00016779502802
805	GPR171	4.57496166229248	3.32879567146301	1.00870305795243E-05	0.000174144385942
821	ERBB4	4.53571748733521	2.05712699890137	1.03047425770764E-05	0.000177382363867
810	TMEM178A	4.5641565322876	3.59870457649231	1.03949305724184E-05	0.000178675127386
823	RFX3	4.53040599822998	2.11388802528381	1.08201992762614E-05	0.000185312538003
802	INPP4B	4.58118152618408	3.46630787849426	1.09977027595944E-05	0.000187944868372
836	UQCRC1	4.50158739089966	2.16705369949341	1.1036460037009E-05	0.000188199850566
833	ROBO3	4.51525020599365	2.49136996269226	1.1589791712709E-05	0.000197209631112
812	STK33	4.56370115280151	3.69241213798523	1.19415019932488E-05	0.000202467012321
834	ELN	4.51394462585449	2.32632160186768	1.19407958162037E-05	0.000202467012321
822	SLAIN1	4.53435325622559	2.29728579521179	1.19577465275202E-05	0.000202597413627
811	VIPR2	4.56407594680786	2.54858016967773	1.21184351262023E-05	0.000204880267237
818	EFHD2	4.54253101348877	3.16604042053223	1.23472881089693E-05	0.000208451793406
815	ADAMTS6	4.55513525009155	4.02635288238525	1.24975594471002E-05	0.00021038890765
807	SLC6A11	4.56548118591309	29.0470848083496	1.29561371403152E-05	0.000217336447808
827	TRAF5	4.52132511138916	2.38319873809814	1.36178094813685E-05	0.000227308974895
853	CAPN1	4.45967960357666	2.24286007881165	1.39593752432889E-05	0.000232518819981
851	MSMO1	4.46175193786621	2.08013582229614	1.4060869645335E-05	0.000233552425259
817	SEPT3	4.54450941085815	9.35211277008057	1.40906511371699E-05	0.000233883085378
831	SLC12A9	4.51718378067017	3.42896819114685	1.41242946262495E-05	0.000234140740195
840	FAM66C	4.48480987548828	2.53477883338928	1.43331829618057E-05	0.000236912611049
857	TTYH2	4.45432901382446	2.39340806007385	1.44301644417269E-05	0.0002380173224
846	ANXA6	4.46719026565552	3.01498222351074	1.47345148232931E-05	0.000242699386721
855	RBMS1	4.45571136474609	2.07037401199341	1.48346708064198E-05	0.000244179300014
854	THSD1	4.45706796646118	2.46342206001282	1.48483168508304E-05	0.000244234189534
829	PLCD3	4.51889657974243	3.7539370059967	1.53459216803922E-05	0.000250678276498
852	TMEM132B	4.46011257171631	2.91301679611206	1.55898163969186E-05	0.000254311564172
861	PSD2	4.44267797470093	2.36668658256531	1.57422530705998E-05	0.000256444983652
870	CCDC53	4.416344165802	2.22519683837891	1.61389632848455E-05	0.000262546349152
864	LPAR6	4.43901491165161	2.90781998634338	1.63398159049503E-05	0.000265398376825
860	C21orf2	4.4439058303833	2.4991626739502	1.6391143727077E-05	0.000265918239945
865	CSPG4	4.43549919128418	2.08842349052429	1.67194252922808E-05	0.000270133906871
837	THY1	4.49115943908691	4.70306730270386	1.68170979836463E-05	0.000271157102002
841	PREX2	4.48052644729614	4.1714448928833	1.70692461992961E-05	0.000274661797199
883	ZNF521	4.39888477325439	2.03299331665039	1.74130282313373E-05	0.000279245082388
872	PLCE1	4.41044187545776	2.10942101478577	1.77388572893203E-05	0.000284085580632
873	TMEM135	4.41020584106445	2.35604667663574	1.77944709922814E-05	0.000284591384148
886	NT5C	4.39130449295044	2.09518980979919	1.79863516339517E-05	0.000286692277794
847	CHRD	4.46602630615234	4.11745834350586	1.84090081897206E-05	0.000292641455021
869	C7orf61	4.42897176742554	3.05083513259888	1.87153025894394E-05	0.000297111700492
866	QSER1	4.43277978897095	2.73652839660645	1.8992309925853E-05	0.000300502239749
894	MRPS18A	4.37181711196899	2.05003905296326	1.9114000426289E-05	0.000302024158837
888	ALPK3	4.38688135147095	2.15061950683594	1.96440704339009E-05	0.000310192968198
893	MRPL12	4.37343406677246	2.00827956199646	1.97575253802768E-05	0.000311776646341
875	CMC1	4.40891551971436	3.02217936515808	2.00740812633256E-05	0.000315999442557
856	GAS2L1	4.45434331893921	6.47659206390381	2.01176304525361E-05	0.000316405175896
897	ANTXR1	4.36321973800659	2.13463830947876	2.12385823499914E-05	0.000331721342806
898	FSTL1	4.36300086975098	2.36784148216248	2.13611509046124E-05	0.000333087702651
904	IFI44	4.34495735168457	2.16026186943054	2.16188287115901E-05	0.000336441246296
906	ANKRD44	4.34141683578491	2.21380758285522	2.26991072369001E-05	0.000352017799575
908	MPST	4.33698797225952	2.02603578567505	2.27596183151978E-05	0.000352573132383
909	COMMD10	4.33188056945801	2.15867471694946	2.28187249927935E-05	0.000353257725607
887	ST6GALNAC4	4.38750171661377	3.28416514396667	2.2947708872245E-05	0.000355022490103
891	LOC344595	4.37855672836304	2.82754492759705	2.32705879720379E-05	0.000358845798637
871	PCSK1N	4.41261529922485	6.50841426849365	2.37084486486412E-05	0.000365122441282
912	MLLT11	4.32469463348389	2.35099577903748	2.41781569727262E-05	0.000371335782329
918	IFI6	4.31347274780273	2.0952935218811	2.41902859129531E-05	0.000371335782329
895	CACHD1	4.36636257171631	2.74421405792236	2.43098635649136E-05	0.000372929681605
916	IL17RB	4.31808805465698	2.16894125938416	2.48016673561275E-05	0.000379297228211
885	GSDMD	4.39308547973633	7.58144187927246	2.56472232717144E-05	0.000391417609803
915	GNA12	4.31978416442871	2.20372748374939	2.58716902515231E-05	0.00039408157897
924	LOC550643	4.28587245941162	2.12106347084045	2.75954709067103E-05	0.000417652603129
925	NVL	4.28488302230835	2.11550402641296	2.79477628859148E-05	0.000422175198798
926	MNF1	4.28286075592041	2.24849581718445	2.93326426935214E-05	0.000440845796217
929	DPF3	4.28113031387329	2.0422477722168	2.93207949199139E-05	0.000440845796217
901	CRISPLD1	4.35784530639648	6.62639093399048	2.93808849116041E-05	0.000441290830701
923	ADAMTS18	4.28815364837646	2.41370820999146	3.05227628611433E-05	0.000456415505763
934	DCTN6	4.25405168533325	2.31313896179199	3.15442931239468E-05	0.000469615416049
910	PITPNM2	4.33049821853638	4.24765872955322	3.20322116132544E-05	0.000475981784361
933	FARP1	4.25764513015747	2.02160096168518	3.22233542652034E-05	0.000478521861521
930	GPR75-ASB3	4.26597213745117	2.47760200500488	3.26866096294992E-05	0.000484793384899
931	ACP2	4.26591491699219	2.2383348941803	3.2770550824642E-05	0.000485734209532
911	DLGAP1	4.32885217666626	29.0913009643555	3.29678063500483E-05	0.000487742324302
927	HYI	4.28266668319702	3.07689213752747	3.39508289357935E-05	0.000501033853067
940	SUOX	4.2428936958313	2.3618631362915	3.50910955785443E-05	0.000516574076988
941	HLA-DRA	4.24221849441528	3.36388373374939	3.63877904626439E-05	0.000532116319335
945	ABCB7	4.22748851776123	2.0866858959198	3.6394006473154E-05	0.000532116319335
921	FGFBP3	4.29523706436157	4.88586235046387	3.67757526240761E-05	0.000537034819145
953	HDDC2	4.2131495475769	2.08190321922302	3.74727385046492E-05	0.000545299910946
944	CLHC1	4.22956848144531	2.4381217956543	3.77888867098823E-05	0.000549458299945
954	SLC25A18	4.21308755874634	2.58923196792603	4.03669048763434E-05	0.000584431851407
955	CCDC159	4.21127653121948	2.38009762763977	4.16031007944049E-05	0.000600860393547
956	SEZ6	4.20748424530029	2.53055095672607	4.2593084807064E-05	0.000612172212828
967	DNPH1	4.17704725265503	2.09903907775879	4.31732351284776E-05	0.000619758331669
965	SOCS6	4.17964744567871	2.08076214790344	4.43003026461423E-05	0.000634016295152
961	STIM2	4.18856000900269	2.21249008178711	4.44704318228533E-05	0.000636066816519
943	TMEM177	4.23428153991699	4.17283773422241	4.46259569594509E-05	0.000637906105336
964	B4GALNT4	4.18500518798828	2.33920359611511	4.53700817878524E-05	0.000647761155652
970	SAMD9L	4.17079639434814	2.0670919418335	4.55556373516926E-05	0.000649236357589
974	FXYD6-FXYD2	4.16387319564819	2.09842753410339	4.87106533660461E-05	0.00068799077855
986	B3GNT1	4.13982677459717	2.04286551475525	5.05662117095694E-05	0.000708285801628
980	PCBP4	4.15227842330933	2.33504939079285	5.10934926249156E-05	0.000714826028537
957	RANBP3L	4.2035984992981	5.0649528503418	5.29248537644684E-05	0.000738267424184
958	LRP4-AS1	4.19922685623169	3.56633448600769	5.34453806070284E-05	0.000743339568443
979	ERBB2	4.15373563766479	2.82681059837341	5.46004417087772E-05	0.000756738479997
994	SLC18B1	4.12167263031006	2.07544040679932	5.48115404829318E-05	0.00075921996952
993	SPG21	4.12514448165894	2.1760106086731	5.48749897384305E-05	0.000759654592019
981	AMER2	4.1494402885437	3.19631934165955	5.50676053655682E-05	0.000761875759748
962	THRB	4.18670320510864	4.91993999481201	5.6023117100289E-05	0.00077364779655
997	HDHD2	4.11375761032104	2.02969074249268	5.61680749123565E-05	0.000773936604057
960	CRB2	4.18931436538696	6.41936206817627	5.63006072842901E-05	0.000775311734963
985	MMP16	4.14113664627075	2.44523787498474	5.68615282082323E-05	0.000782581148832
966	IGFL4	4.1779088973999	28.7307739257812	5.88488103719567E-05	0.000807585702474
988	CSGALNACT1	4.13691997528076	3.69933032989502	6.16373510011783E-05	0.000842436408433
1004	CHCHD6	4.09840059280396	2.52937173843384	6.37128135765864E-05	0.000867299828951
999	GAB3	4.10512828826904	2.60876941680908	6.40115704530776E-05	0.000870366278847
996	TIAM2	4.11709833145142	2.69912266731262	6.4742956910119E-05	0.00087879752285
1002	ZFHX4-AS1	4.10122013092041	3.31489181518555	6.49702911212003E-05	0.00088137818757
1025	HSPA1A	4.03134632110596	2.40241813659668	7.63552646035621E-05	0.001013761657735
1008	BCAM	4.07989931106567	2.9492723941803	7.71678896954553E-05	0.001023403491224
1006	NGFR	4.08293294906616	3.75826549530029	7.73298680481918E-05	0.001024977758584
1026	GSTT2	4.02939605712891	2.17097878456116	7.91477622649448E-05	0.001046730260752
1028	TIMM22	4.02359199523926	2.14009499549866	8.14899270205807E-05	0.001074107073684
1022	KCNF1	4.03379249572754	2.90338063240051	8.50813347925481E-05	0.001117712976093
1029	GPSM2	4.02314901351929	2.14280033111572	8.65054721963895E-05	0.001132652633744
1024	AKAP2	4.03154420852661	2.56265616416931	8.71330793957384E-05	0.001137106237681
1030	SNX7	4.02296209335327	2.93634152412415	9.09887812994217E-05	0.001179529441159
1039	GPX7	3.99759697914124	2.20242285728455	9.21868711874075E-05	0.001193190290134
1032	DCLK1	4.01441383361816	2.3761100769043	9.24899199271136E-05	0.001196458898631
1016	SERPING1	4.05686044692993	29.0396938323975	9.27704362497893E-05	0.001198778261327
1041	GRIK4	3.99458289146423	2.45297122001648	9.50468689985647E-05	0.001225519945073
1020	SAMD1	4.04300785064697	6.69430351257324	9.75754272209896E-05	0.001254707692267
1023	FAM108C1	4.03264665603638	5.0473952293396	0.00010067768488	0.001286914001117
1044	IFI27L2	3.98582577705383	2.53366541862488	0.000100997169946	0.001290301492632
1038	ROCK2	4.00050067901611	2.26454973220825	0.00010249391097	0.001305199341522
1064	B3GALNT1	3.95674872398376	2.22410345077515	0.000106851298974	0.001354135830658
1050	KIAA0556	3.97689366340637	2.15331244468689	0.000107485921985	0.001361450025736
1056	LOXL3	3.96973609924316	2.34116291999817	0.000107881375112	0.001365728621536
1060	MSRB1	3.96500134468079	2.39577746391296	0.000108652803711	0.001372560164638
1042	TMEM176B	3.9932222366333	3.74271869659424	0.000108769221047	0.00137329838471
1047	KIAA1217	3.98064136505127	3.01701235771179	0.000113243278892	0.001419947222779
1067	SALL2	3.94745945930481	2.17282748222351	0.000114846896821	0.001437771457768
1051	EPHB1	3.97675251960754	3.14735865592957	0.000115298541484	0.00144114050322
1040	PDGFD	3.9949791431427	28.9570159912109	0.000116682538388	0.001454601370656
1057	RNF157-AS1	3.96936702728271	3.57445931434631	0.000119444904766	0.001483572110277
1082	KALRN	3.92660140991211	2.05601000785828	0.000122026782194	0.00150773414869
1086	ASCC1	3.92331743240356	2.04994940757751	0.000122289398258	0.001510191182037
1077	GALNT10	3.93054366111755	2.23549675941467	0.000124612539369	0.001534081396828
1093	CCDC109B	3.91297483444214	2.17171287536621	0.000125618513982	0.001544859876521
1096	GDAP1	3.90983200073242	2.13345265388489	0.000126545554485	0.001555453037637
1054	NKAIN4	3.97216820716858	29.3724002838135	0.00012690187881	0.001558215604718
1083	RFX7	3.92515873908997	2.13076639175415	0.000127345904393	0.001562048208932
1104	GAD1	3.90222406387329	2.05518460273743	0.000128046761204	0.001569832083793
1065	NRDE2	3.95487070083618	2.93625783920288	0.00012886317212	0.001577391780277
1072	ANKDD1A	3.94010972976685	2.36309957504272	0.00013001209057	0.001588991938721
1087	MOCS1	3.92212152481079	2.08549427986145	0.000131779665513	0.001606450415518
1090	SERPINF1	3.91755843162537	2.26725387573242	0.000134091996945	0.001630443038823
1088	COQ7	3.92195343971252	2.67064332962036	0.00013450673838	0.001633808515517
1102	TMCC3	3.90357375144958	2.13960242271423	0.000134750237827	0.001635089207571
1074	GCA	3.93320035934448	3.72920107841492	0.000137239427344	0.001659343070995
1098	STOX2	3.90553545951843	2.87446308135986	0.000137933821453	0.001666037988234
1094	LRP5	3.91154170036316	2.8167679309845	0.000138414114383	0.001670873092952
1079	UNC13A	3.92839193344116	2.61354517936707	0.000140227131197	0.001688571341909
1101	GNG2	3.90359902381897	2.86808490753174	0.000141369678987	0.001701464540897
1075	PLP1	3.9310462474823	29.7247581481934	0.000147520912453	0.001765629273551
1109	LOC285758	3.89896416664124	2.94924163818359	0.000150633599158	0.001797613725122
1092	SLC29A2	3.91420292854309	4.74262952804565	0.000154658250886	0.001843601072213
1130	PAPSS1	3.85752844810486	2.03118467330933	0.000155068957513	0.00184663817378
1114	TNS3	3.88845252990723	3.06667113304138	0.00015640751344	0.001858840122096
1106	MYBPC1	3.90102887153625	3.64592456817627	0.00015936669404	0.001887379757518
1123	NCEH1	3.87002801895142	2.75973129272461	0.000160675407792	0.001900977876604
1118	C5orf30	3.88561224937439	3.74771356582642	0.000161163447542	0.001905800009223
1111	LINC00689	3.8962938785553	4.01567316055298	0.000164060868432	0.001935231937096
1117	KCNT2	3.88613772392273	3.41819500923157	0.000165572420079	0.001950148355042
1135	ALG8	3.84523868560791	2.11675572395325	0.000166678386661	0.001959277551589
1142	SLC44A1	3.83529853820801	2.04640436172485	0.000167432952223	0.001965221460039
1112	KLHDC9	3.89322566986084	29.182165145874	0.000169275760051	0.001980961290794
1115	HABP2	3.88814949989319	28.95041847229	0.000172418598214	0.00201367997895
1138	FAM229B	3.8436393737793	2.2648651599884	0.000172567370354	0.00201367997895
1141	SLC36A1	3.83560419082642	2.10197687149048	0.000174158318738	0.002029077195091
1159	SCG2	3.81843233108521	2.08551645278931	0.000177135773109	0.002052660431436
1153	ACYP1	3.82390880584717	2.34142231941223	0.000180349262083	0.002080736786017
1147	PLAU	3.82994270324707	2.99868249893188	0.000185113933362	0.002128450789137
1154	PTPRO	3.81980347633362	2.47483396530151	0.000186941092661	0.002145293953863
1157	HS6ST2	3.81887006759644	2.17598438262939	0.000189753027233	0.002174402613957
1128	APOD	3.86049175262451	29.3015747070312	0.000190543335441	0.002181348208437
1163	MKNK1	3.81369733810425	2.52986860275269	0.000193469942247	0.002209512561269
1133	MYH11	3.84968042373657	4.29900932312012	0.000194333394664	0.002218303993261
1132	TAGLN3	3.8505527973175	29.2837619781494	0.00019748918993	0.002247827464043
1175	PLAT	3.78454089164734	2.22344827651978	0.000204690918148	0.00231533385256
1162	RARB	3.81463503837585	3.34832406044006	0.000207871671969	0.002346829562564
1140	NKAIN3	3.83598685264587	28.7135829925537	0.000208105414315	0.002347738806612
1173	FSD1	3.7909848690033	2.6522741317749	0.000214981142119	0.002413290678786
1171	ADAMTS10	3.79883551597595	3.00915169715881	0.000220230458591	0.002459395870908
1187	TTC3P1	3.77665328979492	2.14527201652527	0.000222382897754	0.002478758266449
1194	PRR5L	3.76360201835632	2.05842852592468	0.000226537003382	0.002521501626935
1172	EPN2-AS1	3.79504823684692	2.95926022529602	0.000227311143766	0.002528929897252
1184	KRBA2	3.77814555168152	2.10926651954651	0.000227465198676	0.002529455725748
1192	CPNE4	3.76481246948242	2.64400911331177	0.000228530165282	0.002540105816455
1177	DZIP3	3.78314709663391	2.14182877540588	0.000232364413633	0.002580301688382
1181	FGF12	3.78043055534363	3.46734666824341	0.000232925570763	0.002585321025821
1186	STARD4-AS1	3.77692317962646	3.04091143608093	0.00023359090963	0.002590278223549
1185	B4GALNT1	3.77780747413635	3.06217741966248	0.000237386099817	0.00262867094916
1204	SIAE	3.75022387504578	2.25509357452393	0.000242592207821	0.002677557797973
1222	BLMH	3.72869348526001	2.12419247627258	0.000250073481161	0.002742429219994
1211	EFEMP2	3.73721766471863	2.11329102516174	0.000253917286365	0.002778367843114
1223	BOLA3	3.72761988639832	2.21383500099182	0.000256971695755	0.002801026960726
1205	ANKRD65	3.74566769599915	2.20697832107544	0.000257753577911	0.002808257243053
1206	PCDHB13	3.74298977851868	2.27585935592651	0.000267245263193	0.002897012038434
1224	C1orf54	3.72761082649231	2.61368846893311	0.000268029980361	0.002901534787405
1193	LRRC29	3.76426672935486	5.58086109161377	0.000268207255349	0.002902127478389
1197	TCEAL2	3.76275944709778	29.2560653686523	0.000270231918601	0.002921366145126
1235	KLHL29	3.71162581443787	2.07287549972534	0.00027634773455	0.002977967443382
1203	EFTUD1P1	3.75440573692322	5.2861647605896	0.000276869335313	0.002982231503513
1221	RMST	3.72899985313416	2.81494665145874	0.000277076163452	0.00298310273069
1215	DLGAP1-AS1	3.73399376869202	3.05836391448975	0.000278177313965	0.002992237901259
1239	C2orf72	3.70539522171021	2.87636518478394	0.000296039879161	0.003145805553073
1218	NCK2	3.73099160194397	5.24940967559814	0.000300614433092	0.00318584047526
1233	GALR1	3.71511292457581	3.97749185562134	0.000311398613616	0.003283965967102
1230	WNT16	3.71933650970459	7.06912231445312	0.000314865043708	0.003313146790436
1260	ST6GALNAC6	3.68101716041565	2.30656099319458	0.000317981211918	0.00333795525875
1274	C4orf52	3.66487145423889	2.08909344673157	0.000320230120255	0.003354697314626
1241	TSPAN11	3.6997594833374	3.75158214569092	0.000323469953319	0.003387139396251
1273	LOC401397	3.66695141792297	2.40245199203491	0.000325448510383	0.003403343671933
1237	AMOT	3.70795154571533	8.56013298034668	0.000327848983697	0.00342089472592
1261	SLC24A3	3.68001818656921	2.89594531059265	0.000330316755496	0.003445126671374
1250	GSTM1	3.69164419174194	5.10558986663818	0.000345250629076	0.003575009144608
1270	ZFHX2	3.66925382614136	2.44925904273987	0.00034540761448	0.003575009144608
1277	WWP1	3.65912008285522	2.45689868927002	0.000351395000995	0.003623483671555
1291	FAM5B	3.63953232765198	2.00576305389404	0.000355875840627	0.003658539566447
1259	LINC00639	3.68152928352356	8.14168930053711	0.000359615793066	0.003688011017795
1297	CTSO	3.63492631912231	3.04602956771851	0.000367574753127	0.003751131237645
1281	PCDH9-AS3	3.65584111213684	4.05510473251343	0.000383306254689	0.003894427354182
1294	LDLRAD4	3.63782477378845	2.69772124290466	0.000387425313658	0.003926639272271
1313	NPL	3.6154420375824	2.07308888435364	0.000389178489981	0.003941035362839
1278	LOC729013	3.65866661071777	28.7877655029297	0.000389480759133	0.003942410795224
1282	COL4A6	3.65531420707703	6.74785804748535	0.000393846573054	0.003981498049235
1301	MCAT	3.62810873985291	2.57786560058594	0.000397255722304	0.004009117613334
1307	CHIC1	3.62190937995911	2.66023182868958	0.000408572507995	0.004107575731907
1316	DYRK1B	3.61228847503662	2.01208591461182	0.000410267068996	0.00412183728926
1320	CYFIP2	3.60039329528809	2.25522518157959	0.000423322207886	0.004233621837406
1317	SRR	3.61055850982666	2.61058950424194	0.000429298953866	0.004283224524547
1332	SOX8	3.58705306053162	2.29510474205017	0.000439130392637	0.004364768141003
1311	BTBD17	3.61720371246338	4.5552716255188	0.000443145637375	0.00439545543001
1324	LRRC17	3.59234929084778	2.65594267845154	0.000444882462591	0.004410835499759
1328	LAMB2P1	3.5912652015686	2.74636292457581	0.000445637947314	0.004414630037672
1334	CA14	3.5852062702179	2.19829726219177	0.000453128304742	0.004477595755579
1318	PTPRD	3.60666799545288	3.5471556186676	0.0004539918433	0.004484258048541
1321	ZNF41	3.59816861152649	3.42633366584778	0.000464819947031	0.004574044563925
1339	PLXNA4	3.58200716972351	2.54703688621521	0.000466436814537	0.00458424165524
1350	HECTD2	3.55516219139099	2.0268566608429	0.000471474028848	0.004620328443232
1358	AAMDC	3.55124235153198	2.07897353172302	0.000479229412965	0.004684699907343
1347	PCYOX1L	3.55981159210205	2.53613829612732	0.000489496178692	0.004773242687736
1346	UNC5C	3.56125235557556	2.19517683982849	0.000490424801846	0.004778363577345
1351	ANAPC15	3.55459213256836	2.61031174659729	0.000492750599971	0.004799050456793
1363	C2orf66	3.53926229476929	2.02160263061523	0.000499905337082	0.004862734215244
1341	ZNF641	3.57676839828491	27.9442195892334	0.000516738842951	0.004994601867476
1342	FAM22D	3.5716507434845	4.08345174789429	0.000520709568575	0.005025887058381
1364	CADM4	3.5392017364502	2.4269711971283	0.000526117321065	0.005067757164192
1366	ELMO1	3.53635478019714	2.37822270393372	0.000532143409767	0.005115401300222
1356	PCYT1B	3.55252528190613	2.35976839065552	0.000550509460323	0.005259930244945
1371	HERC6	3.5330650806427	2.8966281414032	0.000552584241936	0.005273372423242
1352	ACOT11	3.55431032180786	5.23477411270142	0.000555569916798	0.005297596235616
1389	RHNO1	3.50583672523499	2.19998383522034	0.000589337113727	0.005579152228511
1379	TBC1D1	3.52144622802734	2.91868019104004	0.000595293101303	0.005626541259962
1398	PLXNA2	3.50046825408936	2.2956805229187	0.000600123527263	0.005669934530012
1391	HLA-DRB1	3.50356841087341	3.34128355979919	0.000601520032218	0.00568086263282
1373	ANGPT1	3.53083658218384	28.5637683868408	0.000604376199005	0.005703288705032
1408	ADD2	3.48701071739197	2.11365509033203	0.000615532320985	0.005788737719621
1400	LGR4	3.4956271648407	2.49140977859497	0.000616619848359	0.00579343821033
1403	KIAA0040	3.49113655090332	2.28095865249634	0.000619229969252	0.005810656992735
1405	RNFT2	3.49002599716187	2.35888600349426	0.000627077383497	0.005861466024274
1410	TLCD1	3.48326015472412	2.21625852584839	0.000627615200368	0.005864178949081
1393	DAB2IP	3.50211000442505	3.39890098571777	0.000635314193768	0.005924429918732
1414	GHDC	3.47632241249084	2.19354224205017	0.000652864338873	0.006071356392052
1420	LPHN3	3.47063159942627	2.17086791992188	0.000653248132083	0.006072541309466
1417	ITGA2	3.47485685348511	2.21766996383667	0.000656889163837	0.006099206873633
1401	RDH5	3.49547910690308	3.8897967338562	0.000663483729061	0.00614598185629
1399	RARRES2	3.49611306190491	28.5202541351318	0.000679741199588	0.006276939591989
1418	LOC284998	3.47378706932068	2.90104651451111	0.000689197791559	0.006354355348726
1415	LANCL3	3.47521901130676	3.42783665657043	0.000691326179015	0.006371498784497
1431	CPQ	3.45528340339661	2.32006525993347	0.000697740223362	0.006423115013815
1427	PINLYP	3.45790648460388	2.70830106735229	0.000703629864592	0.006465870514091
1426	CIT	3.45793533325195	2.38598012924194	0.000710113415648	0.006516755661776
1413	TAAR3	3.47656345367432	28.5836086273193	0.000725981782985	0.00664949903781
1433	FAM131B	3.44864320755005	2.63114881515503	0.000728244775883	0.006662582028469
1436	SLC9A9	3.44191217422485	2.37866616249084	0.000744250775031	0.006790571593757
1442	DLL1	3.43409776687622	2.50652623176575	0.000753124667819	0.006860965723831
1443	LEPREL1	3.43345403671265	2.49138832092285	0.000764367413078	0.006952690685934
1437	SLC25A35	3.44087839126587	2.87246680259705	0.000770091805365	0.00699938392244
1452	IMMP1L	3.41924381256104	2.08884358406067	0.000775973427069	0.007038576279445
1434	L3MBTL4	3.44499111175537	4.63400888442993	0.000800148278736	0.007206202330849
1458	KIF5C	3.41293716430664	2.257643699646	0.000809486715608	0.007270952728813
1441	PHACTR3	3.43532347679138	28.8614692687988	0.000833412384479	0.007454760475363
1450	HOXD8	3.41993093490601	3.38269257545471	0.00084517330974	0.007537189387994
1445	GDPD2	3.42959952354431	4.30481910705566	0.000847163788808	0.007549255643983
1451	TNFSF12	3.41961431503296	4.09070539474487	0.000869544127019	0.007719648497965
1457	C8orf56	3.41357755661011	3.31649494171143	0.000874154795422	0.00774606452838
1482	LMO1	3.36845707893372	2.13050055503845	0.000914363919136	0.008066154111229
1467	KIRREL3	3.40205979347229	5.77334690093994	0.0009294600174	0.008174968426338
1469	SAMD10	3.39823746681213	3.75995540618896	0.000929150113873	0.008174968426338
1476	STON1	3.38178753852844	3.49739122390747	0.000969268446395	0.008462253011907
1483	NOS2	3.36736488342285	2.12910580635071	0.000970252359051	0.008467721951541
1478	XXYLT1	3.3739492893219	2.63714003562927	0.000976585195785	0.008516714634523
1486	PCDHGA2	3.36339426040649	2.51460647583008	0.000979084515505	0.008535368360045
1491	AGRN	3.35753035545349	2.05970478057861	0.001022265665026	0.00884992125066
1487	CRMP1	3.36193776130676	2.51634812355042	0.001023094396936	0.008853859658687
1496	GRIP2	3.35163807868958	2.59006094932556	0.001029176916979	0.008903244870545
1504	RFNG	3.33679437637329	2.21355390548706	0.001043092943777	0.009000619113409
1485	PDGFRA	3.36389517784119	28.3148384094238	0.001055609934162	0.009098681550422
1489	CYP4A11	3.35786581039429	3.31037259101868	0.001065158789273	0.009157659195178
1506	KIAA1199	3.33559679985046	2.24358701705933	0.001071563064854	0.009195057838351
1493	MCF2L	3.35453653335571	6.81064891815186	0.001088216770621	0.009315324332823
1503	CASQ1	3.33746671676636	2.81234169006348	0.001092782971183	0.009341946763892
1524	RECK	3.30878877639771	2.10062789916992	0.001129475182752	0.009626753932589
1502	CYB5R2	3.33857107162476	28.4111595153809	0.001146931173825	0.009740484683832
1517	DTNB	3.3189172744751	2.62171053886414	0.001149491533559	0.009758707794359
1525	PLLP	3.30639719963074	2.52611136436462	0.001173441601338	0.009944235337854
1512	LOC440895	3.32688283920288	27.9678020477295	0.001191531534928	0.010059727051449
1514	SNPH	3.32210063934326	4.41365432739258	0.001199184343769	0.010111740963514
1515	EPHB2	3.32084798812866	5.3876519203186	0.001212617822627	0.010206846391878
1527	ENC1	3.29946327209473	3.1252121925354	0.001228010162426	0.010325398902103
1523	C4orf33	3.30902719497681	3.73445820808411	0.001237254273134	0.010392058409026
1546	SSPN	3.26249599456787	2.16856336593628	0.001334202650171	0.011092286406441
1554	SLC9A6	3.2494740486145	2.21949124336243	0.001377110475409	0.011408967723166
1538	FHIT	3.27892637252808	27.9436302185059	0.001392075281153	0.011504778475017
1540	SNTG1	3.27570843696594	28.522388458252	0.001406602857321	0.011596517674385
1550	KIAA1211	3.25632762908936	2.73592042922974	0.001448049428995	0.011867992655769
1573	TSSC1	3.23049879074097	2.06749057769775	0.001458524964435	0.011941452577815
1551	KHK	3.25502967834473	3.77147245407104	0.001470858474418	0.012017507356006
1547	WNT2B	3.26127791404724	28.3861904144287	0.001473510307214	0.012030873883721
1576	TTC8	3.22802734375	2.28745698928833	0.001495647658662	0.012169670368622
1565	LDB2	3.23705673217773	3.06632804870605	0.001503064322187	0.012217426745136
1578	ZDHHC14	3.22601318359375	2.21905851364136	0.001512256567067	0.012279383027835
1577	RET	3.22622442245483	3.19548368453979	0.001567193782503	0.012651858190988
1579	BAI1	3.2255539894104	2.74659156799316	0.001570303332698	0.012672642159549
1566	DLG2	3.23678016662598	3.34337902069092	0.001578290884196	0.012732764946551
1591	COL6A2	3.20549583435059	2.31950426101685	0.001584910971304	0.012777468096089
1594	HDHD1	3.20168328285217	2.0585834980011	0.001596320619236	0.01286069734259
1595	LRRN2	3.2006299495697	2.33765816688538	0.001625588461816	0.013065384562802
1598	RORB	3.19682502746582	2.4461829662323	0.001671783405386	0.013400291620971
1604	IQGAP2	3.19241547584534	2.16844320297241	0.001690419799225	0.013535930819619
1599	COL23A1	3.19533944129944	2.46986961364746	0.001704460186931	0.013634530222104
1588	CTF1	3.21063113212585	25.1242408752441	0.001732589148408	0.0138128934935
1612	LINC00472	3.18414950370789	2.07890057563782	0.001738383099926	0.013835800438453
1609	CELSR3	3.18940544128418	2.13215208053589	0.001755339201768	0.013928631267365
1607	SLC16A9	3.19104480743408	3.24546575546265	0.001756565587913	0.013933694747253
1596	VSTM2A	3.20040464401245	28.6311149597168	0.001789806557647	0.014140454524809
1621	MICAL1	3.17608118057251	2.307297706604	0.001808076238594	0.014261103492284
1606	PCDHGB6	3.1914370059967	3.88233494758606	0.001813358870139	0.014298008721076
1601	RIMS4	3.19414138793945	27.5315895080566	0.001825714000181	0.014376283845844
1603	DLG3	3.19255757331848	5.94479608535767	0.001833471885548	0.014423944537695
1608	TNFRSF11B	3.19059443473816	28.3724575042725	0.001846345621996	0.014490570709939
1635	ABCC8	3.16253900527954	2.08794379234314	0.001848254333276	0.014500745988071
1610	LAMB3	3.18677926063538	27.8020286560059	0.001868779047695	0.014623026271455
1611	TEKT2	3.18452429771423	5.24612808227539	0.001878295116432	0.014674649638041
1622	COMMD8	3.17580318450928	3.51636075973511	0.001892598471763	0.014760647811053
1617	CXXC4	3.18040609359741	27.6243953704834	0.001906820311135	0.014848361603195
1619	DCX	3.17737054824829	2.73622560501099	0.001918362991616	0.014927183252107
1639	KIAA1549L	3.15982365608215	2.52506279945374	0.001930397242736	0.015010961618994
1631	OPCML	3.16792321205139	27.7606353759766	0.001983427704499	0.015352767519201
1633	RIT2	3.16625642776489	28.6242523193359	0.00199387035739	0.015413450811075
1649	OSGIN2	3.15101766586304	2.47200441360474	0.001993813905631	0.015413450811075
1634	ETNK2	3.16521048545837	6.57538747787476	0.001999850383076	0.015449594316224
1645	RNASEL	3.15364170074463	3.22795605659485	0.002010504198132	0.015516716336581
1636	PIRT	3.16244602203369	28.3486156463623	0.002017936140831	0.015553453934242
1647	GCNT2	3.15242695808411	2.4565589427948	0.002018309743951	0.015553453934242
1659	MAOB	3.13664174079895	2.52010560035706	0.002036277294249	0.015674768928039
1652	MGAT5B	3.14431071281433	2.79729270935059	0.002062285237191	0.015838939081744
1651	CACNB4	3.14503502845764	3.40988945960999	0.002075275474103	0.015917121077466
1660	LOC284385	3.13609147071838	2.34754347801208	0.002074150521022	0.015917121077466
1663	CCDC23	3.12973165512085	2.54364824295044	0.002075286220131	0.015917121077466
1666	PIGC	3.12397599220276	2.06564950942993	0.002101509094748	0.016077630626032
1650	GBP7	3.14719390869141	4.39699077606201	0.002105315052212	0.01609115596215
1653	MSTN	3.14431071281433	28.7441825866699	0.002136224479724	0.016285359841244
1654	ITGA10	3.14214491844177	6.4863076210022	0.002150074619597	0.016380401235052
1675	PODXL2	3.11738705635071	2.70791602134705	0.002189483814054	0.016563434563939
1697	ZNF594	3.09923148155212	2.53969192504883	0.002288525813582	0.017191887859338
1670	RPS6KA1	3.11990094184875	4.36132907867432	0.002293138313251	0.017221076121645
1668	NINL	3.12129378318787	27.2526359558105	0.002295632860325	0.017232153134173
1674	ADAM33	3.11773109436035	3.65561676025391	0.002310746376594	0.017303932556439
1696	CHD3	3.09937739372253	2.09341382980347	0.002332736608085	0.017446542247903
1686	NPR2	3.10530591011047	2.71236991882324	0.002347424015505	0.0175397745209
1705	FGF14	3.09103870391846	2.64415144920349	0.002378150368584	0.017713481015812
1687	GRIK1-AS2	3.1047375202179	4.86065053939819	0.002409280943122	0.017903220824007
1688	MAPK12	3.10403490066528	27.7887592315674	0.002422333226738	0.017986014046554
1693	LINC00526	3.10132431983948	28.3042240142822	0.002442811498008	0.018109681734525
1694	NTN1	3.10051536560059	5.76877212524414	0.002447889226958	0.01813093088129
1702	CYP2F1	3.09565043449402	3.04705595970154	0.002448739672771	0.01813093088129
1700	GNA14	3.09630537033081	3.87302827835083	0.002450206948704	0.018134957455373
1710	NRXN2	3.08843183517456	3.07500123977661	0.002496708605909	0.018405552455512
1711	IGSF21	3.08646869659424	27.6501045227051	0.002557925266942	0.018798330087741
1720	MTFP1	3.06699204444885	3.14557957649231	0.002608441827268	0.019110285530671
1723	MT1F	3.06299805641174	2.66838788986206	0.002626176744408	0.019234267893645
1717	CAMK2A	3.07614183425903	27.0926265716553	0.002640887923548	0.019319828986553
1718	FAM188B	3.07461023330688	7.34736204147339	0.002653168522171	0.019389987539694
1731	CASD1	3.05689573287964	2.47695875167847	0.002675447757445	0.019522691183871
1739	C9orf156	3.04156517982483	2.09512710571289	0.002721611620419	0.019764530957335
1730	RNF182	3.05934238433838	28.1325149536133	0.002781189710311	0.020151501828824
1743	ANK3	3.03625655174255	2.17007398605347	0.002811265868878	0.020344528985715
1737	HNMT	3.04616928100586	2.75886487960815	0.002822255343699	0.020402846977585
1741	DES	3.03978610038757	3.00671410560608	0.002825456609298	0.020416035768098
1746	ARHGAP23	3.03560662269592	2.23977708816528	0.002879075464195	0.02075282454197
1736	MOXD1	3.04699039459229	28.716287612915	0.00288871750705	0.020815991138421
1767	IFI27	3.0166187286377	2.30004978179932	0.00294220069852	0.021098641712821
1756	SHOX2	3.02852559089661	2.48326063156128	0.002963546455871	0.021226054234579
1744	FAXC	3.03575658798218	27.1467609405518	0.0029898387821	0.021397163475772
1745	PPP1R14A	3.03568339347839	28.1472339630127	0.002990508083218	0.021397163475772
1751	CACNA1D	3.0339035987854	6.95476770401001	0.003006419845192	0.021474686505792
1776	ZSCAN12P1	3.00916314125061	2.51482439041138	0.003008991326159	0.021486574781854
1777	CRADD	3.00790476799011	2.28816485404968	0.003115261917775	0.022132001734979
1761	TF	3.01960110664368	8.13993740081787	0.003140911901724	0.022274143504261
1765	DNAH14	3.01732563972473	3.73560857772827	0.003148614891323	0.022315407634916
1763	C1orf151-NBL1	3.01851677894592	26.1837978363037	0.003151402012047	0.022328479825708
1769	SUSD1	3.0149667263031	4.03688478469849	0.003158026516106	0.022365480029288
1772	D21S2088E	3.01061296463013	3.29260897636414	0.003158512652958	0.022365480029288
1782	BAIAP3	3.00327563285828	2.34442353248596	0.003176491371614	0.02247263280408
1780	EPSTI1	3.00426840782166	3.59345889091492	0.003235178941701	0.022765433277816
1779	HIST2H2BA	3.0061469078064	26.7760791778564	0.003272255443482	0.02297854800899
1785	LIMS3-LOC440895	2.99982953071594	3.51714611053467	0.003297602091291	0.023135960644054
1798	KLHL23	2.98752689361572	2.30230975151062	0.003302696402797	0.023164840686008
1808	RWDD2B	2.9781322479248	2.04172372817993	0.003351651493074	0.023459579570023
1804	DBNDD1	2.98234820365906	2.49117994308472	0.003369516259516	0.023542879682267
1790	SOX3	2.99414253234863	26.3212432861328	0.003393618201022	0.023680964065175
1806	LGI4	2.98038983345032	2.94543933868408	0.003394877682889	0.023680964065175
1795	PCDHGB1	2.98895740509033	27.8521137237549	0.003447312119314	0.02397329267706
1805	PLD5	2.98073720932007	4.26827573776245	0.003511455826159	0.024347875497193
1823	MIR181A2HG	2.95951724052429	2.81988620758057	0.00357807404052	0.024719465746148
1831	ARPP21	2.95292806625366	2.26966452598572	0.003578613866568	0.024719465746148
1826	TSHZ3	2.955730676651	2.26989030838013	0.003623414138799	0.024956146348238
1816	ARRB1	2.9666268825531	7.53408241271973	0.003687437704304	0.0253191063604
1817	REEP1	2.96628856658936	27.5311069488525	0.003691382466912	0.025335869345489
1822	ELOVL4	2.96292018890381	28.4133586883545	0.003728979996387	0.025542111103071
1834	FAM47E	2.95136284828186	2.8895092010498	0.003733354588417	0.025557293867412
1847	LIMD2	2.93865585327148	2.17341065406799	0.003804209240393	0.025959809872644
1824	RASGRP2	2.95594692230225	26.8395652770996	0.003807936907951	0.025977763134139
1852	TSR3	2.93501996994019	2.19452857971191	0.003841228541508	0.026167195638242
1855	DOK1	2.93256115913391	2.42784905433655	0.003855851071394	0.026251706949422
1836	KCNAB3	2.95052886009216	27.2683887481689	0.003870343030103	0.026327669446014
1866	P2RY13	2.92573571205139	2.20622229576111	0.003890592416734	0.026452150180916
1837	ST6GALNAC5	2.94791674613953	28.2439994812012	0.003900766403769	0.026504174710177
1839	FLNB	2.94547462463379	6.11632013320923	0.003928668294361	0.026655524841087
1864	HOXA7	2.92967748641968	2.27689409255981	0.003942145479332	0.026701074584916
1844	OGDHL	2.94035720825195	27.6862888336182	0.003990054010537	0.026944049153688
1860	C6orf147	2.93057489395142	2.27154159545898	0.004057446094775	0.02734908030758
1873	EXOC3L1	2.91892862319946	3.66333055496216	0.004202582232219	0.028183001911763
1874	FIGNL1	2.91831254959106	28.0814990997314	0.004261278168412	0.02849594429616
1876	ZCWPW2	2.91581630706787	28.1393585205078	0.004293035816257	0.02866784503633
1892	RAB32	2.89788603782654	2.46453166007996	0.004307827019318	0.028734213117308
1887	PATZ1	2.9038724899292	2.4334831237793	0.004367384232553	0.029091835305214
1909	GEMIN6	2.88577890396118	2.30614614486694	0.004410956114689	0.029314788589371
1901	ZBTB20-AS1	2.89033627510071	2.53005075454712	0.004419771301574	0.029356899340743
1903	OLFML3	2.88942956924438	2.87761735916138	0.00443545941542	0.029434444064712
1910	BGN	2.88514232635498	2.08999371528625	0.004436416672761	0.029434444064712
1884	ELAVL4	2.90450191497803	28.238977432251	0.00443972425291	0.029448140200065
1885	SLC6A1-AS1	2.9040060043335	27.321683883667	0.004446255882238	0.029474955730951
1886	H2AFY2	2.9038872718811	27.8215503692627	0.004447823446061	0.029477097410019
1911	SPIN2B	2.88071346282959	2.25287127494812	0.004452187351135	0.029481807049267
1895	STK24	2.89488792419434	2.52369928359985	0.004486198866918	0.029656741937429
1899	ARMC2	2.89172053337097	3.13665413856506	0.004515258158825	0.029823871932497
1921	SPP1	2.86929154396057	2.18847441673279	0.004584246297603	0.030203743478447
1902	LRRC4C	2.88955664634705	27.2383728027344	0.004640545193142	0.030509272380997
1915	CCDC103	2.87702822685242	3.0188455581665	0.004670912590699	0.030646879674045
1906	ATP8A1	2.88660144805908	27.0092239379883	0.004681226036971	0.030706042623013
1929	PCDHA2	2.86400079727173	2.47609829902649	0.004683694121192	0.030713726177894
1920	VCAM1	2.86946773529053	2.79743385314941	0.004716518063758	0.030869148068021
1930	ZNF365	2.86278772354126	2.35805344581604	0.004845162514194	0.031553965824422
1951	GPR87	2.84349656105042	2.53068614006042	0.004981856407292	0.032293445775345
1931	PKIA	2.86234879493713	27.6176891326904	0.005027672517127	0.032492619710961
1932	SLCO1C1	2.86151695251465	7.15303325653076	0.005039553306807	0.032560518173767
1933	FBXO41	2.86101341247559	26.9983081817627	0.005047415436727	0.032598244885707
1945	PDZD4	2.85180401802063	2.50091195106506	0.005048144990322	0.032598244885707
1938	LOC388242	2.85877060890198	3.55332827568054	0.00506551093517	0.032665856795652
1939	LOC613038	2.85877060890198	3.55332827568054	0.00506551093517	0.032665856795652
1941	STAC	2.85751056671143	4.01284456253052	0.00506483586937	0.032665856795652
1944	SLC10A4	2.85556888580322	27.9896812438965	0.005128640992616	0.033028001781156
1960	N6AMT1	2.83397674560547	2.32161426544189	0.005250587508087	0.033666869441407
1968	CSMD1	2.82156085968018	2.09467029571533	0.005358052160527	0.034206683470437
1964	NEO1	2.82704138755798	2.39747452735901	0.005396489114491	0.034406794391877
1958	LOC441204	2.83558058738708	27.9367733001709	0.005437218514428	0.034601278273174
1974	PLEKHG3	2.81688380241394	2.17368745803833	0.00552215195867	0.035057006511138
1986	PRTG	2.80690383911133	2.40063881874084	0.005570187124127	0.035295733606762
1982	CDC7	2.80834150314331	2.14122772216797	0.005578941511759	0.035332301777411
1994	SRC	2.80163788795471	2.61799740791321	0.00571182380606	0.036038960753952
1983	TRIM73	2.8072292804718	2.09048461914062	0.005767497825699	0.036322508242354
1984	TRIM74	2.8072292804718	2.09048461914062	0.005767497825699	0.036322508242354
2002	TACO1	2.79382729530334	2.0744321346283	0.005777551434195	0.036356823398073
1980	NBL1	2.80887389183044	22.458948135376	0.00587603294651	0.036839522596884
1987	ACAA2	2.80681204795837	27.8691349029541	0.005911223442579	0.036991608576202
1995	IRAK1BP1	2.80031704902649	3.03037905693054	0.005942170691516	0.037155822333488
1997	CHRDL1	2.79815936088562	27.5889358520508	0.006061001324073	0.037789122759143
2003	C1orf95	2.7934935092926	5.55573081970215	0.006139480859591	0.038167911716605
2025	MAP10	2.77265405654907	2.02535152435303	0.006190854429315	0.038440125644466
2005	PAX3	2.79039716720581	27.8465747833252	0.006198303227673	0.038462931687362
2019	AXIN2	2.77644991874695	2.17636346817017	0.0062081317432	0.038483592899617
2007	SLC8A1-AS1	2.78759860992432	27.8273582458496	0.006248501208462	0.038693333234936
2022	SHISA6	2.77516674995422	3.02418446540833	0.006327497724767	0.039070154095108
2031	CD101	2.76819038391113	2.68678951263428	0.006337838397394	0.039113611328994
2020	SRPX2	2.77582788467407	4.30392456054688	0.00643980119533	0.039660200497295
2024	EFNA5	2.77420544624329	27.3044319152832	0.006493893310336	0.03996216080764
2043	C10orf11	2.75492572784424	2.29571986198425	0.006574275869085	0.040393851682269
2032	LOC283856	2.76801776885986	27.4396953582764	0.006610207650555	0.040551509559969
2048	NIPSNAP3A	2.74940896034241	2.22663378715515	0.006625439804993	0.04062239458829
2035	TMEM150C	2.76222825050354	3.60209321975708	0.006684458639662	0.040890518424337
2045	BCL2	2.75290966033936	2.39276623725891	0.006736539721343	0.041155965911715
2041	TTBK1	2.75703406333923	3.07318210601807	0.006769943677609	0.041306771238499
2037	ST6GAL2	2.75848436355591	2.69223237037659	0.006783497528527	0.04136977422819
2055	IKZF2	2.74656772613525	2.53954911231995	0.006852474191234	0.041681485283401
2051	SULT1A1	2.74848341941833	2.35959148406982	0.006913953227355	0.042001512219319
2065	LOC644172	2.73886871337891	2.32154417037964	0.006970275131949	0.042246145541285
2050	MDGA1	2.74922680854797	26.3160362243652	0.006975165690909	0.042264971745938
2071	ABCB9	2.73603248596191	2.46837639808655	0.00700642522463	0.042403799419854
2054	LOC100288346	2.74697065353394	26.8148040771484	0.00702019710232	0.042461794832881
2062	APOL3	2.74016857147217	27.4201049804688	0.007157566066383	0.043105545346645
2085	ORAI3	2.72347545623779	2.16052794456482	0.007229883290279	0.043461176383739
2090	LOC100506963	2.72210240364075	2.47391939163208	0.007243719892243	0.04352479689692
2078	PIGZ	2.72748303413391	3.02882480621338	0.007278265095391	0.043627313135268
2091	KIAA0922	2.72189879417419	2.59924674034119	0.007313755274767	0.04375691018897
2092	FAM86EP	2.72183585166931	2.18125772476196	0.007325383629244	0.043804351588556
2084	NKAPP1	2.72385501861572	2.83136057853699	0.007354353906939	0.043922144891518
2095	KCNK5	2.71942448616028	2.75504589080811	0.007435366840878	0.044302399910979
2115	HIST1H4J	2.71147894859314	2.76633286476135	0.007486746116323	0.044523566046011
2117	CDC42EP3	2.71085715293884	2.02495980262756	0.007488891629119	0.044523566046011
2104	HPDL	2.71629762649536	3.32486462593079	0.007551178952395	0.044826372096849
2093	MAP2K6	2.72035908699036	28.3149147033691	0.007571670005195	0.044899372400479
2098	PTX3	2.71894812583923	4.29773950576782	0.007574994362052	0.044900229344235
2102	FGF14-AS2	2.71795749664307	4.76131582260132	0.007609807094952	0.04509134762706
2105	SNX20	2.71613693237305	2.80271005630493	0.007612288277191	0.04509134762706
2129	POU3F4	2.69962763786316	2.16446852684021	0.007673189025208	0.045380063733101
2110	NDC80	2.71316766738892	27.8011360168457	0.0077273083546	0.045631769056857
2120	PPP5D1	2.70738220214844	5.74714326858521	0.007851247904073	0.046259865138278
2124	MBNL3	2.70357823371887	3.50115704536438	0.007862993080915	0.046294520038416
2133	BRD7P3	2.68898773193359	2.09510827064514	0.007901887786453	0.046465768150428
2140	PGAP2	2.68615937232971	2.02164196968079	0.0079125216341	0.04651675041581
2123	KCNMB2	2.70437550544739	5.5738844871521	0.007919013096827	0.046531814490562
2144	PHF23	2.68436884880066	2.17273855209351	0.007996617773475	0.04689474834923
2138	APITD1	2.68638491630554	2.71862697601318	0.008038636576502	0.047082874864251
2145	PCDHGA4	2.68415021896362	2.29008316993713	0.008069833695706	0.047209049064263
2131	KIF19	2.69143867492676	7.08332300186157	0.008214878487955	0.047866571184674
2137	LINC00299	2.68688488006592	27.66432762146	0.008321151426338	0.048378692362357
2159	PUS10	2.67355275154114	2.54116988182068	0.008377678716496	0.048623792717211
2163	EPDR1	2.67043256759644	2.05916833877563	0.008377221991451	0.048623792717211
2180	RTP4	2.65712833404541	2.1411190032959	0.008590168240468	0.049613929515661
2157	NAP1L2	2.67368483543396	27.7704448699951	0.008634752222707	0.049780421410052
2158	CLEC18C	2.67364096641541	26.8532905578613	0.008635808138728	0.049780421410052
