# Supplementary material for: Quantitative Evaluation of Stem-like Markers of Human Glioblastoma Using Single-Cell RNA Sequencing Datasets
Source: Cancers (Basel). 2023 Mar 2;15(5):1557. doi: 10.3390/cancers15051557 (PMC10001303; doi:10.3390/cancers15051557)
Supplement: Supplementary file 1 [file cancers-15-01557-s001.zip › cancers-2177473-supplementary/28 marker gene lists/sce.MGH121.total1.csv]

index	names	scores	logfoldchanges	pvals	pvals_adj
1	ATP1B2	11.9269723892212	2.4006621837616	4.48E-29	9.00E-27
2	S100B	11.8450965881348	3.61201000213623	8.87E-29	1.77E-26
5	SOX2-OT	10.8506546020508	2.13504409790039	7.12E-25	1.05E-22
4	RAB31	10.8537130355835	2.74216365814209	1.15E-24	1.65E-22
3	LMF1	10.8871383666992	2.95395708084106	1.79E-24	2.48E-22
7	GATM	10.6711492538452	3.22264647483826	3.53E-24	4.70E-22
9	DTNA	10.0659484863281	2.30866503715515	6.69E-22	7.65E-20
11	MMP16	9.94170570373535	2.7606029510498	9.84E-21	1.06E-18
12	HEPN1	9.27310752868652	2.58049702644348	4.92E-19	4.64E-17
13	GPR56	9.13619327545166	2.26976466178894	1.79E-18	1.65E-16
14	OLIG1	8.94680213928223	2.19741439819336	6.48E-18	5.68E-16
17	PREX1	8.83037757873535	2.08825874328613	2.34E-17	1.98E-15
15	GFAP	8.88371467590332	3.70518755912781	2.49E-17	2.10E-15
16	FLJ43663	8.85597229003906	3.60440993309021	6.84E-17	5.65E-15
18	ARMCX1	8.82265663146973	4.90646028518677	1.40E-16	1.11E-14
20	ABCD4	8.55091285705566	2.25908613204956	2.19E-16	1.71E-14
19	MTERF	8.62392616271973	6.90545558929443	6.27E-16	4.75E-14
23	APC2	8.29948997497559	2.40321159362793	2.41E-15	1.69E-13
26	RNF157	8.12932777404785	2.13212990760803	3.50E-15	2.43E-13
27	SCRG1	7.98538017272949	2.4790632724762	9.45E-15	6.34E-13
29	ACHE	7.78703117370605	3.40187692642212	9.73E-14	5.88E-12
31	TMEM198B	7.6454644203186	2.07857823371887	1.49E-13	8.76E-12
33	HIP1R	7.62923812866211	2.05798768997192	1.58E-13	9.26E-12
35	CNGA3	7.44256210327148	2.38625621795654	4.91E-13	2.76E-11
34	ST6GAL1	7.50510025024414	29.8610057830811	9.69E-13	5.31E-11
39	CXADR	7.19522905349731	2.03418707847595	2.22E-12	1.17E-10
38	FERMT1	7.26241731643677	2.36070775985718	2.23E-12	1.17E-10
43	S100A16	7.13469076156616	2.43501687049866	3.26E-12	1.69E-10
41	PPAP2B	7.15207719802856	2.41914081573486	4.06E-12	2.07E-10
47	CST3	7.05320453643799	2.14897227287292	6.01E-12	3.02E-10
49	TTYH1	7.01587772369385	2.22007393836975	7.17E-12	3.55E-10
50	SMOX	6.979323387146	2.38755774497986	1.21E-11	5.82E-10
53	MTSS1	6.92010164260864	2.03924679756165	1.47E-11	7.01E-10
57	AGT	6.84990835189819	2.5245373249054	2.12E-11	9.87E-10
51	CERCAM	6.9716944694519	5.39261531829834	2.49E-11	1.15E-09
59	CRYAB	6.84770536422729	30.6364631652832	5.36E-11	2.36E-09
68	FIBIN	6.70229148864746	2.23128056526184	5.41E-11	2.38E-09
61	TMEM176B	6.81639099121094	30.0140647888184	6.45E-11	2.82E-09
66	ASIC1	6.70936918258667	2.93482518196106	7.02E-11	3.04E-09
71	TUBB3	6.64196109771729	2.14980792999268	8.11E-11	3.49E-09
72	GAL3ST4	6.61727714538574	2.10561585426331	1.29E-10	5.47E-09
74	PLK1S1	6.56899738311768	2.26013112068176	1.41E-10	5.91E-09
79	UROD	6.49991321563721	2.37211441993713	2.07E-10	8.45E-09
80	GAP43	6.48549699783325	2.177401304245	2.10E-10	8.57E-09
82	GLIPR2	6.46186637878418	2.12211441993713	2.45E-10	9.95E-09
78	CADM4	6.5091118812561	2.34761524200439	2.79E-10	1.12E-08
81	ZNF121	6.47067451477051	2.4714024066925	3.00E-10	1.20E-08
89	BCAN	6.36544561386108	2.13864207267761	4.31E-10	1.68E-08
84	ZNF468	6.42130661010742	3.17120146751404	5.97E-10	2.29E-08
85	RIN2	6.40111970901489	3.32138991355896	6.06E-10	2.32E-08
83	SPEG	6.42702341079712	5.7345609664917	6.12E-10	2.34E-08
88	RUNDC3A	6.37681150436401	28.9020919799805	8.17E-10	3.04E-08
91	CLSTN3	6.32742500305176	2.60937809944153	8.38E-10	3.11E-08
103	QDPR	6.16823673248291	2.13253545761108	1.53E-09	5.40E-08
102	GCA	6.17270135879517	2.63862442970276	1.59E-09	5.59E-08
101	CXXC4	6.17616939544678	2.17221307754517	1.84E-09	6.40E-08
108	SULF2	6.10767126083374	2.03895020484924	2.32E-09	7.99E-08
105	ANGPTL2	6.14627981185913	3.49202466011047	2.70E-09	9.17E-08
104	DIRC1	6.1474142074585	25.9200916290283	2.94E-09	9.88E-08
109	SALL2	6.1061840057373	2.31243586540222	2.99E-09	1.00E-07
118	XPA	6.00789785385132	2.20092678070068	3.81E-09	1.26E-07
112	EHD3	6.06288385391235	29.0830631256104	4.66E-09	1.52E-07
114	JHDM1D	6.05084896087646	4.37408494949341	4.89E-09	1.58E-07
121	THBS2	5.94608306884766	2.00671792030334	6.01E-09	1.90E-07
136	CDK5	5.87142992019653	2.16030168533325	8.66E-09	2.65E-07
132	C7orf61	5.88498592376709	2.22671055793762	9.07E-09	2.77E-07
129	USP32	5.90390920639038	2.08232593536377	9.31E-09	2.83E-07
133	RWDD3	5.87550592422485	2.76484870910645	9.36E-09	2.84E-07
139	PHYHIPL	5.85631275177002	2.0919623374939	9.65E-09	2.92E-07
134	DNM1	5.87239074707031	2.87991499900818	1.14E-08	3.40E-07
130	TGFB2	5.89242649078369	5.1540355682373	1.17E-08	3.46E-07
143	PRKD2	5.83898687362671	2.74221205711365	1.31E-08	3.88E-07
145	ADAM23	5.82169580459595	3.4514856338501	1.63E-08	4.77E-07
149	SLX4IP	5.80319309234619	5.43835783004761	1.87E-08	5.41E-07
160	METTL7B	5.7238655090332	2.20375752449036	1.97E-08	5.68E-07
154	PLA2G16	5.7545223236084	3.99771070480347	2.27E-08	6.48E-07
161	GHDC	5.72326326370239	2.72803735733032	2.53E-08	7.18E-07
163	CCDC159	5.69503879547119	3.37718653678894	3.06E-08	8.56E-07
164	PSEN2	5.67819976806641	3.39111137390137	3.19E-08	8.88E-07
174	AQP4	5.62696313858032	2.09311747550964	3.23E-08	8.94E-07
175	DLL1	5.6216835975647	2.04816961288452	3.36E-08	9.21E-07
165	FLRT1	5.66132307052612	5.1245174407959	3.93E-08	1.06E-06
182	FAIM	5.59700345993042	2.36550498008728	4.29E-08	1.15E-06
185	ZNF516	5.5857515335083	2.2590160369873	4.32E-08	1.15E-06
186	WDR70	5.57688522338867	2.27022695541382	4.44E-08	1.18E-06
181	BCL9L	5.60036516189575	2.24256777763367	4.81E-08	1.27E-06
176	PCDHGB5	5.61960554122925	28.6268119812012	4.90E-08	1.29E-06
180	FAM69C	5.60095119476318	4.13987684249878	5.17E-08	1.36E-06
187	FAM109A	5.57396125793457	2.95698094367981	5.50E-08	1.43E-06
188	ALK	5.57392072677612	28.3261623382568	6.20E-08	1.60E-06
196	STOX2	5.50304937362671	2.32655620574951	6.71E-08	1.72E-06
201	HOPX	5.47131156921387	2.04546165466309	7.01E-08	1.79E-06
192	FAM181B	5.53377389907837	3.29535293579102	7.19E-08	1.83E-06
197	SLC13A3	5.49659872055054	3.28963899612427	8.44E-08	2.13E-06
203	BMPR1B	5.44284677505493	2.51197052001953	9.92E-08	2.46E-06
205	SURF1	5.42367887496948	2.65752506256104	1.05E-07	2.58E-06
212	IGSF8	5.40167140960693	2.0022406578064	1.06E-07	2.59E-06
204	GNAQ	5.4354395866394	3.14283728599548	1.19E-07	2.89E-06
211	MSANTD3	5.40379858016968	2.77503871917725	1.29E-07	3.11E-06
218	USP20	5.38904762268066	2.12613391876221	1.32E-07	3.19E-06
224	CCND1	5.3651237487793	2.07807397842407	1.34E-07	3.22E-06
206	POLL	5.42191553115845	28.5397434234619	1.34E-07	3.23E-06
230	CACFD1	5.33947801589966	2.15941452980042	1.53E-07	3.64E-06
220	NIPA1	5.38073253631592	3.21132850646973	1.56E-07	3.69E-06
217	HTATIP2	5.39044523239136	29.1823844909668	1.57E-07	3.70E-06
229	NSFP1	5.33972215652466	2.25767803192139	1.64E-07	3.82E-06
221	TMEM132B	5.37979936599731	28.5508270263672	1.66E-07	3.87E-06
233	NCKAP5	5.33105516433716	2.14767909049988	1.79E-07	4.16E-06
228	LOC100129550	5.34041547775269	2.23109102249146	1.98E-07	4.56E-06
239	AMOTL2	5.29217529296875	2.00168061256409	1.99E-07	4.57E-06
241	NNMT	5.27874183654785	2.53081250190735	2.34E-07	5.33E-06
243	BCR	5.25888967514038	2.18847560882568	2.44E-07	5.52E-06
245	GPR137B	5.24159002304077	3.680255651474	3.21E-07	7.04E-06
247	KIAA1211	5.22446632385254	2.4255633354187	3.43E-07	7.47E-06
255	NCK2	5.20068836212158	2.67976307868958	3.67E-07	7.93E-06
266	PARP10	5.15416955947876	2.89831876754761	4.53E-07	9.57E-06
269	TYRO3	5.13362073898315	2.22019219398499	4.52E-07	9.57E-06
265	GPR173	5.15675783157349	4.04004955291748	4.91E-07	1.03E-05
267	ARHGEF25	5.14698648452759	28.1058197021484	5.21E-07	1.09E-05
275	CRELD1	5.09040498733521	2.0765655040741	5.28E-07	1.10E-05
274	PXK	5.0956130027771	2.10930943489075	5.46E-07	1.13E-05
270	AMER1	5.1309871673584	4.69214200973511	5.62E-07	1.16E-05
277	GNA11	5.08525896072388	4.19203281402588	6.97E-07	1.41E-05
291	RNPEP	5.03111028671265	2.39854311943054	8.10E-07	1.62E-05
286	ABHD14B	5.05233383178711	4.86329221725464	8.15E-07	1.63E-05
299	TSEN54	5.00432157516479	2.00707316398621	8.24E-07	1.64E-05
298	ABCC10	5.01083993911743	2.79405903816223	8.66E-07	1.73E-05
303	FAM108B1	4.98542547225952	2.31275248527527	9.24E-07	1.83E-05
297	VDR	5.01220464706421	2.73246765136719	9.39E-07	1.86E-05
301	B3GNT2	4.99689531326294	6.36311197280884	1.07E-06	2.08E-05
302	C6orf226	4.98900556564331	28.650053024292	1.11E-06	2.16E-05
305	CHIC1	4.97122049331665	4.99034214019775	1.20E-06	2.31E-05
312	CAP2	4.93728351593018	2.88216137886047	1.24E-06	2.38E-05
311	COL11A2	4.94046640396118	4.13102340698242	1.37E-06	2.61E-05
313	SLC25A45	4.93195533752441	2.38842797279358	1.38E-06	2.62E-05
318	MAMDC2	4.91176509857178	3.78322792053223	1.57E-06	2.96E-05
317	SIRT1	4.91401481628418	28.3452949523926	1.58E-06	2.96E-05
321	KIF7	4.90395545959473	2.86099696159363	1.58E-06	2.97E-05
320	SUFU	4.90491533279419	5.65101909637451	1.64E-06	3.06E-05
322	COL9A2	4.90387535095215	28.2467060089111	1.65E-06	3.07E-05
327	FGFBP3	4.89166212081909	3.05470705032349	1.70E-06	3.14E-05
326	ZNF563	4.89196395874023	3.52295279502869	1.74E-06	3.20E-05
332	NAP1L3	4.87477588653564	4.28557538986206	1.88E-06	3.43E-05
333	NTN1	4.87443399429321	4.61718416213989	1.88E-06	3.43E-05
350	FASTKD5	4.83527183532715	2.03891801834106	1.93E-06	3.52E-05
337	TCP11L2	4.86533403396606	28.6163444519043	1.98E-06	3.59E-05
349	SSPN	4.83790349960327	2.32764458656311	2.04E-06	3.69E-05
351	TIMP3	4.83302402496338	2.60183501243591	2.08E-06	3.74E-05
344	C1orf216	4.85227632522583	4.18648147583008	2.08E-06	3.74E-05
345	CHRD	4.84797143936157	3.76047396659851	2.09E-06	3.75E-05
358	RALGDS	4.82411479949951	2.09205293655396	2.09E-06	3.75E-05
364	FAM21B	4.80643224716187	2.22914361953735	2.20E-06	3.93E-05
356	LOC401242	4.82665967941284	24.9191665649414	2.37E-06	4.19E-05
369	SLC10A7	4.77896165847778	2.2215473651886	2.64E-06	4.62E-05
371	DDX60L	4.75789928436279	2.20099186897278	3.03E-06	5.20E-05
374	GCSHP3	4.73655557632446	2.1302797794342	3.07E-06	5.26E-05
373	RPL23AP32	4.74100065231323	3.62364029884338	3.40E-06	5.71E-05
380	WBP1L	4.71460819244385	2.40203189849854	3.48E-06	5.84E-05
381	MAP3K14	4.71073007583618	2.24342560768127	3.75E-06	6.25E-05
388	RLBP1	4.6953067779541	3.58685183525085	4.24E-06	6.96E-05
394	SUPV3L1	4.67757606506348	2.26082587242126	4.24E-06	6.96E-05
390	C15orf38-AP3S2	4.68381023406982	2.55788350105286	4.25E-06	6.98E-05
400	CELF3	4.67215633392334	2.5115954875946	4.44E-06	7.22E-05
396	TRIM39	4.67609262466431	3.55846166610718	4.62E-06	7.47E-05
401	PPARGC1A	4.67192077636719	2.92969679832458	4.62E-06	7.47E-05
408	NDP	4.64336204528809	2.98035407066345	5.05E-06	8.09E-05
415	VIPAS39	4.62992811203003	2.21665191650391	5.26E-06	8.40E-05
411	LOC400940	4.63766241073608	6.20256423950195	5.57E-06	8.82E-05
414	GPD1	4.6325740814209	6.32729530334473	5.70E-06	8.99E-05
416	C2orf27A	4.62741994857788	5.00283908843994	5.82E-06	9.17E-05
422	ANKDD1A	4.61345911026001	2.32951140403748	5.84E-06	9.19E-05
418	SEL1L3	4.62325954437256	5.01945781707764	5.93E-06	9.32E-05
424	MEN1	4.60197401046753	3.25682258605957	6.44E-06	0.000100369880429
426	NFKB1	4.59951782226562	4.16267108917236	6.58E-06	0.000102336470863
425	CDH12	4.59964847564697	25.8104400634766	6.61E-06	0.000102658456742
427	GPR37	4.59801006317139	28.3374633789062	6.65E-06	0.00010333991668
429	ZSCAN12P1	4.58379697799683	2.36866688728333	6.70E-06	0.000103791160595
431	MYCL1	4.57017278671265	2.76015162467957	6.82E-06	0.000105401245237
436	KIAA0040	4.55845260620117	3.18657612800598	7.56E-06	0.000115935480654
435	ERCC6	4.55925035476685	3.29837727546692	7.76E-06	0.000118775851635
434	TMEM150A	4.55981731414795	3.70507979393005	7.78E-06	0.000119055617625
438	MYOM3	4.55397176742554	3.48241877555847	7.92E-06	0.000120890648035
442	VCL	4.52816677093506	2.07736897468567	8.26E-06	0.000125464916396
444	CCDC22	4.51771306991577	2.78812456130981	8.69E-06	0.000131191540503
445	EPM2A	4.51609230041504	4.10657835006714	9.50E-06	0.000141797492388
453	ZDBF2	4.49661350250244	2.16277837753296	9.64E-06	0.000143399692703
461	UBE3D	4.47921943664551	2.59219741821289	1.01E-05	0.000149910371058
455	CRY2	4.49129772186279	2.59318161010742	1.01E-05	0.000150138995973
457	MVP	4.48194932937622	5.22001457214355	1.11E-05	0.000162239260013
467	ITPKC	4.46931219100952	3.0675675868988	1.14E-05	0.000166683389613
476	TMEM169	4.44563341140747	2.40233850479126	1.22E-05	0.000176146824241
468	C6orf141	4.45955944061279	28.2857341766357	1.22E-05	0.000176259186596
486	GPR162	4.42817735671997	2.67572808265686	1.29E-05	0.000185182524647
477	KLC3	4.44350290298462	25.4262142181396	1.31E-05	0.00018723167472
479	CHCHD4	4.44052219390869	28.4571857452393	1.33E-05	0.000189201444495
485	LINC00623	4.4299521446228	2.74933528900146	1.34E-05	0.000190408187013
491	PLP1	4.41564559936523	4.13341236114502	1.47E-05	0.000206079332841
492	ATP2B2	4.41220092773438	3.70247983932495	1.48E-05	0.000207392396274
495	MUC12	4.40786647796631	25.1172389984131	1.53E-05	0.000213531076511
507	ID3	4.37524271011353	2.15522193908691	1.59E-05	0.00022154988621
510	ABCC13	4.36808633804321	2.92329883575439	1.74E-05	0.000239951613944
514	ZNF836	4.35316896438599	3.30616879463196	1.90E-05	0.000259256004027
520	TGFB3	4.34016609191895	4.41690349578857	2.03E-05	0.00027534938614
522	FLJ30679	4.33824014663696	24.8721160888672	2.05E-05	0.000278274575527
523	ZNF233	4.33819770812988	28.284912109375	2.05E-05	0.000278274575527
535	DUSP8	4.31001949310303	2.54744744300842	2.15E-05	0.000289545100677
531	EML3	4.31768798828125	2.88103365898132	2.20E-05	0.000295308324163
537	FURIN	4.30332374572754	2.67430877685547	2.23E-05	0.000299290556132
539	RHBDF2	4.30297088623047	2.05065274238586	2.24E-05	0.000300304904111
534	RGN	4.31332111358643	3.96187782287598	2.26E-05	0.000302521262372
538	LOC400084	4.30330038070679	24.2467918395996	2.38E-05	0.000316017257842
545	LOC283070	4.28774833679199	2.10559606552124	2.40E-05	0.000318870425891
549	ZFR2	4.27894687652588	2.37148332595825	2.46E-05	0.000325626502045
544	TTC30B	4.29291582107544	5.71254587173462	2.49E-05	0.000328047631634
546	RIT2	4.28652191162109	28.3018608093262	2.56E-05	0.000336126907267
556	MROH8	4.27311420440674	2.94841361045837	2.63E-05	0.000344232327795
572	RBM45	4.24433660507202	2.03157472610474	2.81E-05	0.000364263532332
566	CCDC24	4.25714540481567	3.10255026817322	2.84E-05	0.000367798638299
565	P2RX6	4.25819492340088	27.6344203948975	2.88E-05	0.000371691269776
570	RARB	4.24866819381714	2.56255078315735	2.91E-05	0.000374668257582
568	FLJ46906	4.25136423110962	27.9194812774658	2.96E-05	0.000379759018751
574	L3MBTL3	4.2389349937439	2.96361780166626	3.01E-05	0.000384314124476
576	AMZ1	4.2322793006897	2.04630994796753	3.02E-05	0.000385817109082
580	TMEM176A	4.22960472106934	28.2224903106689	3.24E-05	0.000411449169905
582	CAPN3	4.22941637039185	28.3142910003662	3.24E-05	0.000411449169905
597	LYSMD2	4.19670391082764	2.4976692199707	3.38E-05	0.000426142952257
591	CYP3A4	4.21789646148682	24.529764175415	3.40E-05	0.000428368240475
592	ITGB4	4.21496772766113	27.5201091766357	3.45E-05	0.000432723324975
593	OSGIN2	4.21440982818604	5.66188335418701	3.45E-05	0.000433049334923
599	ABHD6	4.19236421585083	2.63437104225159	3.56E-05	0.000444296639944
605	FBXL15	4.18577003479004	2.39087414741516	3.63E-05	0.000452069806285
600	DISP1	4.1909236907959	3.0833683013916	3.76E-05	0.000466389229512
615	ZNF707	4.16439723968506	4.1959867477417	4.23E-05	0.000515733074867
624	C7orf63	4.14869689941406	3.57708811759949	4.50E-05	0.000541955626235
632	ZBTB47	4.12109136581421	2.61141347885132	4.80E-05	0.000573755518339
646	PORCN	4.10366201400757	2.12348461151123	4.91E-05	0.000584482839732
634	CYB5R1	4.11922454833984	3.15412139892578	5.01E-05	0.000595528000158
640	DOCK9	4.11190176010132	2.58605694770813	5.15E-05	0.000610037053537
644	SFRP1	4.10527610778809	2.46444845199585	5.21E-05	0.000616811010357
638	MDGA1	4.11293029785156	5.6749439239502	5.24E-05	0.000619234994694
647	IRF6	4.10008955001831	23.2588024139404	5.52E-05	0.000649217182455
650	OR7E91P	4.09041404724121	26.5864486694336	5.74E-05	0.000670970181069
651	ZNRF1	4.08339071273804	2.6712384223938	5.79E-05	0.000674763539511
652	IKZF2	4.08298683166504	3.12479472160339	5.81E-05	0.000677221717459
658	KLHL3	4.07151985168457	2.23873686790466	5.89E-05	0.000683939520249
655	ENPP6	4.07776784896851	2.63687109947205	6.01E-05	0.00069712393156
656	LINC00320	4.07634782791138	5.72149276733398	6.07E-05	0.000701770029931
657	APOBEC3G	4.07152795791626	27.6611824035645	6.20E-05	0.000713539702487
659	TSACC	4.07121753692627	26.678258895874	6.20E-05	0.000714086260201
678	TRIM46	4.02156209945679	2.85361933708191	7.32E-05	0.000825854417671
680	ZNF778	4.01994228363037	2.74867868423462	7.32E-05	0.000825854417671
677	PDE5A	4.02306079864502	3.50362610816956	7.50E-05	0.0008451212165
684	ALDH8A1	4.01330327987671	2.30610299110413	7.74E-05	0.000868029488731
687	LACTB	4.0021071434021	4.34722948074341	8.15E-05	0.000910688866464
691	IL12A	3.99056386947632	27.8759918212891	8.57E-05	0.000951669876034
693	KCND3	3.98922348022461	3.53708004951477	8.57E-05	0.000951669876034
696	NUDT17	3.98503375053406	2.79520606994629	8.65E-05	0.000960033294513
698	VIPR2	3.97749733924866	2.0057692527771	8.93E-05	0.000988880580264
702	KCNIP4	3.97200226783752	27.6803760528564	9.22E-05	0.001015186134312
705	SYNC	3.9619927406311	2.73162746429443	9.23E-05	0.001015186134312
706	FAM134B	3.96104955673218	2.37651300430298	9.25E-05	0.001017203985659
712	BLOC1S4	3.94538974761963	2.68494367599487	0.000101429547478	0.001101540697641
722	LOC286177	3.9319019317627	2.33946800231934	0.00010244452456	0.001110020929273
728	DGKA	3.92460489273071	2.11521291732788	0.000103626360236	0.001119750898062
723	HHAT	3.92919540405273	2.55800032615662	0.000105201864445	0.001133156599019
719	CHMP4B	3.93727326393127	5.31069946289062	0.000105708408453	0.001137578083883
734	TRAF1	3.91675305366516	27.5377082824707	0.000114654472179	0.001218898486546
737	WDFY3-AS2	3.90829157829285	27.5389080047607	0.000118512708696	0.001249262135371
744	PATE2	3.89431762695312	2.76487278938293	0.00012180631552	0.00127772559318
747	SEPP1	3.88921618461609	4.1841721534729	0.000127070934972	0.001322989962962
749	C1S	3.88050270080566	28.1941604614258	0.00013206820568	0.00136780390019
755	KCNH2	3.87262749671936	27.216423034668	0.000136169279009	0.001402306757651
767	FAM223A	3.85172581672668	5.29165124893188	0.000147544863896	0.001505059279177
768	FAM223B	3.85172581672668	5.29165124893188	0.000147544863896	0.001505059279177
772	CLUHP3	3.8414249420166	2.86848616600037	0.000149579394809	0.001521880388934
777	NCAN	3.83461403846741	2.55237936973572	0.000150906061083	0.001534060499059
778	CLIP4	3.83139777183533	2.59202599525452	0.000153629626688	0.001556403480635
780	LINC00471	3.82766842842102	2.04317927360535	0.000158260136865	0.001595127490119
784	NAT8L	3.82028985023499	27.2720489501953	0.000166647912306	0.001667605598171
785	MAPT-IT1	3.81905794143677	26.7810974121094	0.000167437709213	0.001673388008613
786	MARCH10	3.81600594520569	4.50620985031128	0.000169059650018	0.001688173216837
797	MGAT5B	3.79615139961243	2.01192831993103	0.000172911834456	0.001718669622717
795	VMAC	3.79778075218201	2.34239339828491	0.000177970495037	0.001762294793247
792	YPEL2	3.8020806312561	27.4235153198242	0.000178689248578	0.00176793381028
800	FBXO8	3.78728318214417	2.6659517288208	0.000187272035417	0.001842078667313
801	LOC646736	3.78654766082764	3.37203216552734	0.000187880317365	0.001846492113566
805	MST1	3.78338718414307	3.83525729179382	0.000190914906747	0.001872468108157
804	SPON1	3.78385972976685	4.80277442932129	0.00019130491834	0.001874740709889
810	PLIN2	3.77210927009583	27.5562839508057	0.000200317650832	0.001950955541782
813	PI4K2A	3.76912403106689	27.4657039642334	0.000202602464361	0.001968735213051
822	ALPL	3.75660467147827	5.07093143463135	0.000212269529008	0.002047156377887
823	FAM107A	3.75564074516296	27.6258754730225	0.00021323201073	0.002054262621471
832	KALRN	3.73983311653137	2.25604367256165	0.000214738909414	0.002067603987142
833	HOXC11	3.73980593681335	2.22421646118164	0.000219693198319	0.002106742143879
836	DGKQ	3.73118782043457	2.03748536109924	0.00022531834802	0.002152840012587
831	C2orf72	3.74077534675598	27.1417827606201	0.000225560879796	0.002154288305984
838	FTSJD1	3.72644424438477	2.06223797798157	0.000226327983705	0.002159872933942
845	JPH4	3.71863579750061	3.98139452934265	0.000244657702693	0.002309670125942
846	DGKI	3.71394348144531	3.73758363723755	0.000248193527233	0.002340251546993
848	HEXIM2	3.71167373657227	27.760274887085	0.000251670108284	0.002368318706717
854	LOC653513	3.70063877105713	2.91867399215698	0.000257561056294	0.002414995344304
850	RHOBTB1	3.70452952384949	27.4265460968018	0.000258502176912	0.002422026330043
856	QRICH2	3.69634246826172	4.98800086975098	0.000266438961379	0.002480689166357
866	GSKIP	3.68252205848694	2.05389308929443	0.00026850339051	0.002495006397652
863	SHISA7	3.6869592666626	2.36932802200317	0.000268889615364	0.002496636389458
860	LINC00854	3.69099688529968	26.7873802185059	0.000271925667615	0.002520873331953
864	MT1F	3.68549680709839	27.7571182250977	0.000277567001368	0.002563626671628
870	ELOVL2-AS1	3.68093776702881	3.99686527252197	0.000281406388602	0.002593537634411
875	FLJ35390	3.67325282096863	26.1435203552246	0.000290523764486	0.002668222522533
889	TMEM203	3.64902520179749	27.6950759887695	0.000317859432869	0.002884116078116
891	KHK	3.64185261726379	3.48288035392761	0.000324056951245	0.002928505512087
893	AJUBA	3.64089512825012	3.63237071037292	0.000326660146794	0.002949328953644
897	CLEC18C	3.62829184532166	2.08895206451416	0.000332584593786	0.002995284672404
902	ZCCHC18	3.62435817718506	2.32042670249939	0.000332470294606	0.002995284672404
900	DCHS2	3.62595295906067	27.0518131256104	0.000346127312411	0.003090226732671
903	PROX2	3.62319803237915	2.90575075149536	0.000345972850098	0.003090226732671
910	CLCN4	3.61558842658997	2.4194962978363	0.000346898173751	0.003094775948571
904	GJA1	3.62298107147217	3.61536955833435	0.000347837374045	0.003099652385865
906	SLC37A1	3.62095713615417	27.1330528259277	0.000352551897129	0.003134588676948
914	PHKA1	3.6120171546936	2.84691071510315	0.000357729043898	0.003172318669686
912	ZNF658	3.61385202407837	27.4982681274414	0.00036188265482	0.003200729112048
915	C17orf104	3.61074137687683	26.9385738372803	0.000366040249829	0.003231468265918
916	UQCRBP1	3.61031937599182	27.1875133514404	0.000366607700347	0.00323527197855
918	PAH	3.6094331741333	27.5630111694336	0.000367802068953	0.003244603279409
921	ACTG1P4	3.60149502754211	3.54767513275146	0.000376692224748	0.003313357743804
922	CYP46A1	3.59995317459106	26.8231983184814	0.000380810489071	0.003344411288146
924	HFM1	3.59511256217957	27.5024833679199	0.00038761809403	0.003392875896228
925	BDNF-AS	3.59427928924561	3.95538830757141	0.000387535402475	0.003392875896228
929	LOC100272228	3.59066820144653	5.00490808486938	0.000393703083625	0.003432755147018
930	TYSND1	3.58822536468506	2.23723745346069	0.0003951204377	0.003439479120678
937	RAB11B-AS1	3.56783246994019	2.21740341186523	0.00041395418738	0.003578437548282
933	TMEM56-RWDD3	3.57529878616333	3.61921215057373	0.000414585950949	0.003582591329505
935	PCDHA10	3.57115578651428	2.15515518188477	0.000414921805026	0.003584185949616
945	MYLK	3.56283617019653	27.4416217803955	0.000436019617528	0.003729707714257
947	BCAM	3.55892825126648	4.82471609115601	0.00044187104932	0.003770229709723
957	C9orf69	3.54503870010376	2.82078266143799	0.000457384234111	0.003874679173516
958	MDH1B	3.54468750953674	27.4894847869873	0.000465671382338	0.003930824077713
960	IP6K3	3.54274797439575	27.7150039672852	0.000468949968436	0.00395692526922
962	LMCD1-AS1	3.5374972820282	4.22534036636353	0.000477405661461	0.004016444552341
974	SERPINF1	3.52294993400574	3.47690415382385	0.000500466453294	0.004175539733295
982	BCL2	3.50429058074951	2.39224028587341	0.000527439805169	0.004359100798181
1001	LOC100129250	3.4829797744751	2.16880297660828	0.000556042634837	0.004549134217171
991	HDHD3	3.49215316772461	27.4142818450928	0.000562522437189	0.004588122054839
994	PRDM14	3.48974561691284	23.8604316711426	0.000567384549323	0.004624594093343
1004	DACT3-AS1	3.4815981388092	27.3906841278076	0.00058413101512	0.004740507194155
1005	C6orf163	3.48156142234802	26.8248920440674	0.000584207569861	0.004740507194155
1008	DNAJA4	3.47620391845703	4.30977964401245	0.000595005339849	0.004811640996814
1012	SMTNL1	3.47044825553894	25.7497482299805	0.000607799767338	0.00488783977938
1013	SYN3	3.46974396705627	27.286642074585	0.000609324950967	0.004894021969685
1023	UFSP1	3.45983529090881	27.2432403564453	0.000631160109323	0.005047792000835
1038	ELOVL4	3.44276642799377	2.33111929893494	0.000647072682657	0.005162197225132
1037	MCOLN2	3.44344520568848	2.27176070213318	0.000652341458891	0.005202478045555
1035	APOE	3.44483351707458	27.7502670288086	0.000665616651075	0.00528167370096
1041	PRR26	3.43975496292114	2.1386981010437	0.000666568844654	0.00528745802226
1040	PACSIN3	3.43982172012329	3.80159521102905	0.000676460284504	0.00535695028377
1048	CBX8	3.42739200592041	2.36288213729858	0.00068730336854	0.00543192111686
1043	RPE65	3.43386769294739	27.4773788452148	0.000691907917383	0.005464665198776
1045	C14orf28	3.43052172660828	27.601245880127	0.000700120983341	0.005523208487809
1049	TMPRSS9	3.42736387252808	26.8519439697266	0.000707956078532	0.005572830733173
1054	PRPH	3.42117595672607	27.103666305542	0.00072354736243	0.005672937049491
1055	LOC646278	3.41619396209717	4.09183692932129	0.000734878434865	0.0057472968232
1066	GALNT4	3.40701627731323	2.3726966381073	0.000742790269439	0.00580076832243
1060	KCNH7	3.41241908073425	4.37579107284546	0.000745703156203	0.005810400798742
1065	BCRP2	3.40887594223022	4.71179389953613	0.00075494401972	0.005845571772174
1068	CMYA5	3.40472197532654	26.6991863250732	0.000766580298061	0.005912478326234
1070	BHLHE41	3.4002902507782	3.38763403892517	0.000774339972932	0.005962619180387
1083	CEP170P1	3.38876247406006	26.4543361663818	0.000810592975947	0.006203458878278
1087	ZNF664-FAM101A	3.38258838653564	2.44654440879822	0.000818868246045	0.00625668170188
1086	TNXB	3.38284707069397	3.42586922645569	0.000823346551692	0.006280300169819
1095	NR2F2	3.3747386932373	2.18112373352051	0.00083604791538	0.006353105846549
1091	C9orf117	3.37765645980835	25.0078163146973	0.000842601086496	0.006386511787118
1094	FSTL3	3.37540173530579	27.2983703613281	0.000849241415351	0.006428613666984
1098	VANGL1	3.37111258506775	26.7583789825439	0.000862008001779	0.006506539684559
1099	HS3ST1	3.36905074119568	27.514705657959	0.000868209170958	0.006545003953946
1110	DUSP23	3.36030650138855	27.3829307556152	0.000894971184033	0.006716821123259
1111	GRHL1	3.35743284225464	27.2340431213379	0.000903932656072	0.006777634976801
1116	LINC00085	3.35215473175049	26.5069751739502	0.000920611424659	0.006889605751806
1122	INHBA	3.34652543067932	27.1012706756592	0.000938714517879	0.007004128226941
1126	PRKCZ	3.33958506584167	4.66738510131836	0.000960743623926	0.007147039408387
1127	HS3ST3A1	3.33900451660156	23.4835529327393	0.000963419877744	0.007160201827497
1132	PTCH2	3.33203983306885	2.69887661933899	0.000973228025838	0.007217244527238
1130	MX1	3.33361458778381	3.33519697189331	0.000976115960823	0.007234130991257
1129	HOXD4	3.33428525924683	27.1439342498779	0.000979229900848	0.007250403073299
1134	RPS16P5	3.33064603805542	5.22079610824585	0.000991269647679	0.007330381790485
1143	MIR573	3.32247948646545	27.3987789154053	0.001019844123831	0.007508867863559
1153	SLC44A5	3.31517052650452	27.5272960662842	0.001045769629804	0.007675890750396
1158	RGS7BP	3.30694985389709	2.67593455314636	0.001060254722792	0.007755773120459
1164	C7orf10	3.29756379127502	2.17522406578064	0.001074097975894	0.007840087721734
1162	PLA2G4C	3.30152106285095	2.69355010986328	0.001080458405905	0.007881656237223
1163	SLC2A12	3.29866814613342	6.02858591079712	0.001106467090721	0.008028321967849
1165	SLCO1C1	3.29701113700867	3.10888338088989	0.001107078569069	0.008028321967849
1171	PLCD3	3.29132270812988	2.19059538841248	0.001107343066324	0.008028321967849
1166	IFITM10	3.29606628417969	26.2879390716553	0.001116456858373	0.008086971604719
1172	ST7-AS2	3.29113554954529	26.4708976745605	0.001135409067541	0.008201677088679
1178	ZBTB12	3.28562426567078	24.880880355835	0.001156946619356	0.008324252012778
1179	CECR6	3.28389811515808	3.24441933631897	0.001159952202996	0.008340809921116
1182	ZNF618	3.28251457214355	5.85369682312012	0.001169132413001	0.008388994345456
1183	FCRLB	3.2809693813324	27.062650680542	0.001175432731548	0.008429094665286
1190	ATRNL1	3.26940751075745	3.3608067035675	0.001216885107288	0.008668613729692
1189	EBLN2	3.26941299438477	27.1994152069092	0.001222519666387	0.008693065391185
1196	LINC00639	3.26284122467041	3.69891834259033	0.001246635783142	0.008848611075669
1195	ZNF205	3.26293158531189	26.9155178070068	0.001249690406181	0.008864979622881
1197	LAYN	3.26214790344238	27.2698669433594	0.001253013201513	0.008885889428452
1205	MLLT4-AS1	3.25243043899536	2.09567403793335	0.001286443773119	0.009060573062774
1204	C10orf107	3.25316762924194	27.5199031829834	0.001291680257318	0.009092047124768
1208	KAL1	3.24455428123474	26.724983215332	0.001329807149775	0.009307864110393
1209	PNPLA7	3.24412775039673	26.0183086395264	0.001331721807688	0.009317786708105
1210	PRKCQ-AS1	3.24261832237244	4.29799699783325	0.001337043669827	0.009341951729654
1224	LIG4	3.23270916938782	2.2079176902771	0.001344033793333	0.009376961540172
1226	TEAD2	3.23141503334045	3.12852263450623	0.00138178367886	0.00959792616348
1225	TMEM86B	3.23177433013916	3.62584805488586	0.001384531669931	0.009611376651227
1229	SYNDIG1	3.22787570953369	27.2156734466553	0.001406617646982	0.009727633747855
1232	SFT2D3	3.2210636138916	4.45869398117065	0.001438042036299	0.009881480612641
1243	ADORA2B	3.20873308181763	27.0931606292725	0.001499838629111	0.01024075461779
1248	PTPLA	3.20331025123596	27.4198017120361	0.001527269720486	0.010398077205927
1255	RPL19P12	3.19938111305237	2.19938158988953	0.001526901745917	0.010398077205927
1250	IL1RL1	3.20273637771606	23.5286712646484	0.001530199355619	0.010415029292296
1251	DNAJC28	3.20178961753845	27.2758884429932	0.001535044210259	0.010445003494451
1253	COL4A5	3.20058059692383	3.88196682929993	0.001538412478106	0.010464916127635
1257	LOC650293	3.19804310798645	26.4694194793701	0.001554357041071	0.010552164194555
1260	INCA1	3.19100761413574	2.84083151817322	0.001584282031741	0.010704714011826
1263	CAMKV	3.18680834770203	3.09819340705872	0.001604030270332	0.010805762509408
1265	PAX3	3.18337082862854	2.49211716651917	0.001622441134132	0.010914268873345
1275	EVI2A	3.17421388626099	4.81067276000977	0.001681741416588	0.011262009384595
1276	SLC6A11	3.17348170280457	27.0193099975586	0.001686642103472	0.011289900426587
1278	DHX58	3.16978788375854	3.18094968795776	0.001703233783149	0.011393051507391
1281	SEMA4G	3.16397142410278	3.0875027179718	0.001731078263287	0.011525210900706
1280	NID2	3.16524314880371	4.60438823699951	0.001732327883117	0.011529058229703
1285	SPRN	3.1563413143158	26.7938499450684	0.001785047066665	0.011816831979049
1298	MAP4K2	3.1467227935791	2.34786891937256	0.001810133746337	0.011959359948272
1294	OR7E2P	3.15026068687439	25.8438129425049	0.001821214335199	0.012001950232019
1296	MIR3682	3.14805555343628	27.4436511993408	0.001834497253836	0.012053232164874
1302	KCNF1	3.14555144309998	26.8855648040771	0.001849688384382	0.012126133150418
1306	FAM189A1	3.14003849029541	26.4525890350342	0.001883544900793	0.012300425839588
1311	ARHGAP4	3.13798975944519	26.744104385376	0.001896271240088	0.012376710000751
1314	SUSD4	3.13615489006042	27.3265113830566	0.001907736715287	0.012421475730542
1321	ABCG1	3.13330936431885	27.2561683654785	0.001925644684384	0.012513256514215
1331	FJX1	3.12610054016113	2.25338220596313	0.001949928070804	0.012636387492492
1336	RFX1	3.12314867973328	2.20950651168823	0.001979943128482	0.012802875495829
1338	FGD3	3.1210925579071	26.873233795166	0.002004307626708	0.012900551751687
1344	GARNL3	3.11222910881042	26.7645206451416	0.00206322374192	0.013218695577799
1345	C12orf71	3.1093316078186	25.5367794036865	0.002082826561432	0.013314274841147
1355	NMRK1	3.10117197036743	2.79777812957764	0.002128660181509	0.013562526483346
1354	CSNK2A3	3.10180830955505	26.4849662780762	0.002134532238165	0.01358369978323
1360	SMPDL3A	3.09511709213257	2.17701935768127	0.002144308176662	0.013638583102154
1356	CRIP3	3.09964394569397	26.72314453125	0.002149624519414	0.013668726541434
1367	KLRG1	3.08946251869202	2.8650803565979	0.002205942725906	0.013948200588842
1370	LOC643355	3.08771514892578	26.6280574798584	0.002234590001699	0.014091719590056
1375	TICAM1	3.08043575286865	26.2302169799805	0.002287947269122	0.014340386085323
1383	FAM86HP	3.07674741744995	2.29025721549988	0.002295506251064	0.014372551166459
1378	BEND7	3.07878065109253	26.2193298339844	0.002300242071847	0.014393445108598
1379	ZXDA	3.07877635955811	27.0220546722412	0.002300273169721	0.014393445108598
1385	C20orf26	3.07501029968262	5.59678602218628	0.002328191338364	0.014523450102843
1386	FAM81A	3.07465624809265	26.966215133667	0.002331143172473	0.014538035066663
1396	CCDC78	3.06838917732239	2.49760985374451	0.002352157217186	0.01463825429487
1393	HAPLN2	3.06942486763	2.2451343536377	0.0023545786493	0.014645627596461
1390	KIAA1217	3.07079410552979	26.1890926361084	0.002360427809658	0.01467045213843
1399	KCTD11	3.06481456756592	3.32830619812012	0.002398491337836	0.014864119787544
1401	RBAK-LOC389458	3.06066489219666	25.7329521179199	0.002438846945159	0.015070839745117
1406	DPYSL4	3.05866932868958	27.1105289459229	0.002454575082965	0.015140381618517
1408	CBR3-AS1	3.0581259727478	27.1618556976318	0.002458874427138	0.015162952273156
1412	PIGZ	3.05613112449646	3.50726962089539	0.002468757078628	0.015202121549979
1418	KEL	3.04841899871826	26.4024219512939	0.002536852007507	0.015528349558186
1426	SORBS2	3.04328203201294	3.91085195541382	0.00257564474999	0.015731490858242
1428	MYO5B	3.0419864654541	26.2344589233398	0.00258977120816	0.015797404284438
1430	PRR22	3.04056739807129	25.5223197937012	0.00260158064961	0.015861271368509
1432	NDNL2	3.04018068313599	26.9207134246826	0.002604808632895	0.015872780364996
1435	FAM109B	3.03883242607117	27.1105575561523	0.002616088142834	0.015931150867709
1437	SPANXA2-OT1	3.03816604614258	23.687313079834	0.002621678721905	0.015943580797147
1446	RIMS1	3.03107190132141	26.6318664550781	0.002681890195452	0.016254670207132
1449	MSTN	3.02769422531128	27.2634124755859	0.002711003244303	0.016410125950565
1451	BEST1	3.02519845962524	3.33645486831665	0.00272461208623	0.016477971736987
1452	ZNF385A	3.02222871780396	25.8381805419922	0.002758726556565	0.01663946962536
1456	FGFR3	3.01869368553162	3.98667216300964	0.002787065828331	0.01675493431722
1457	NBEAL2	3.01844048500061	4.61710596084595	0.002791111553919	0.016774998291326
1462	MIR3064	3.01229405403137	27.2409496307373	0.002847454630084	0.017053049397765
1474	LOC100128239	3.00213932991028	27.00510597229	0.002940849605319	0.017528174069345
1476	GGACT	3.00036764144897	3.034099817276	0.00294417073396	0.017538279024575
1484	C10orf25	2.99215841293335	3.95477676391602	0.003031986894866	0.01794942304219
1488	RGAG4	2.98720645904541	2.46972608566284	0.003059519122167	0.018058253159145
1485	ABLIM2	2.98826909065247	5.22046518325806	0.003072426254747	0.018107362097521
1487	ZNF239	2.98728251457214	27.4432106018066	0.003082564712956	0.018144539709513
1489	SNRK-AS1	2.98719143867493	26.8337917327881	0.003083453375201	0.018145261278265
1504	LOC100507346	2.978684425354	5.68493604660034	0.003167139834269	0.01852725959854
1510	SNORA10	2.97458243370056	26.913516998291	0.003208644194766	0.018728424444859
1511	SORCS1	2.9743766784668	26.576717376709	0.003210724064162	0.018735947322921
1513	PLD5	2.97375798225403	4.84994506835938	0.0032160442632	0.018757750410774
1517	MIR4737	2.97150468826294	27.4153900146484	0.003239900965081	0.018864756400589
1519	TFAP2E	2.97030735015869	26.7376518249512	0.003252134916076	0.018921657485181
1521	SNORD116-17	2.9680016040802	26.2407054901123	0.003275817518209	0.019036068139424
1522	SNORD116-19	2.9680016040802	26.2407054901123	0.003275817518209	0.019036068139424
1523	MKRN9P	2.96670389175415	24.6543998718262	0.003289213507447	0.019095174298381
1528	PHACTR3	2.96311950683594	27.1614761352539	0.003326481196365	0.01925960244857
1533	C8orf82	2.9608461856842	3.58445739746094	0.00334455200856	0.019344988345639
1531	CKMT1A	2.96115970611572	26.8022785186768	0.003347020288137	0.019350139747333
1546	SLC23A1	2.95471358299255	2.49889922142029	0.003384247400331	0.019489249677666
1540	PCCA-AS1	2.9566388130188	25.6818923950195	0.003394841212578	0.019540755519107
1542	PPP1R3E	2.95571613311768	3.23001408576965	0.003399554614918	0.019558380036178
1548	SLC2A14	2.95345902442932	24.1475296020508	0.003428851565779	0.019693447669018
1549	LOC653501	2.95160222053528	26.4962329864502	0.003448856132512	0.019798741239621
1554	LDOC1	2.94964838027954	26.8933010101318	0.003470021409408	0.01991059280602
1555	TFAP4	2.9491114616394	25.0552730560303	0.003475857326381	0.019924771692317
1557	SIGIRR	2.94840931892395	26.5776882171631	0.003483504524089	0.019954120473418
1562	FAM47E-STBD1	2.9469141960144	26.9806804656982	0.003499837303637	0.020023465307714
1568	LOC100507053	2.94396805763245	3.53449106216431	0.003529036542879	0.020156440693183
1569	UBTD1	2.94137406349182	26.7906265258789	0.003560975105255	0.020304587468242
1571	DLG5-AS1	2.9399242401123	2.64237117767334	0.003564667465431	0.020320749358891
1570	CYP2G1P	2.94052767753601	26.3494911193848	0.003570402003351	0.020338754654007
1573	TMEM254-AS1	2.93740892410278	2.09035873413086	0.003596559478078	0.020458239144515
1581	CYB5R2	2.92682075500488	27.1121349334717	0.003726258645019	0.021094685053995
1582	TMEM182	2.92372250556946	26.9647769927979	0.003762339273883	0.021243304470678
1583	STMN2	2.92113327980042	26.974048614502	0.003792737434975	0.021379052566592
1584	FLJ41350	2.92007899284363	26.8292217254639	0.003805179640506	0.021430213247356
1586	ANKRD34A	2.91976189613342	26.1610069274902	0.003808926813453	0.021444792132978
1592	CDH19	2.91788697242737	26.9526557922363	0.003831165433158	0.021549509487004
1602	USP29	2.90118193626404	22.2748527526855	0.004034598078557	0.022506709865452
1611	NAT6	2.89353108406067	2.14623498916626	0.004064448478836	0.022635072165064
1607	PCDHA8	2.89768266677856	4.05436277389526	0.004075221034755	0.022679907290697
1617	OSCAR	2.88518238067627	2.18535447120667	0.004217524441844	0.023340253254559
1615	NRG2	2.88616156578064	25.5189342498779	0.004225886671302	0.023370149824062
1618	C1orf204	2.8848991394043	26.8367385864258	0.004242333061868	0.023444680565424
1621	BAIAP2L1	2.88402915000916	25.9222373962402	0.00425370273984	0.023496549229443
1622	LCA5	2.88372111320496	26.778226852417	0.004257734844567	0.023507857232731
1629	PRRT1	2.88031554222107	26.0874214172363	0.004302547756976	0.023722101064185
1631	BLVRB	2.87925720214844	26.9768466949463	0.004316561099252	0.023793825039999
1633	ZNF670-ZNF695	2.87412691116333	3.35039687156677	0.004376073180482	0.024054692353885
1634	TAC4	2.87341594696045	26.36061668396	0.004394653138447	0.02415121908057
1636	FAM45B	2.86629247665405	2.50012826919556	0.004453582081057	0.024401467770512
1645	CHST2	2.85812640190125	26.4350624084473	0.004605202307867	0.02506982805427
1648	AGBL4	2.85752773284912	26.3152084350586	0.004613627967384	0.025104156222253
1651	GALNT8	2.85729789733887	26.1985664367676	0.004616867635208	0.02511601442525
1654	AOAH	2.85573863983154	26.1681346893311	0.004638900522234	0.025206927682873
1671	AFAP1-AS1	2.84210467338562	25.326265335083	0.004835651936062	0.026054879835661
1675	TRPM5	2.83753180503845	24.7719078063965	0.004903326291905	0.026323705020411
1688	LOC100130015	2.82864189147949	2.08174085617065	0.00495953620926	0.026583293652983
1689	NCF2	2.82862448692322	2.77889084815979	0.005013789468579	0.026825529106111
1695	SNORA66	2.81985092163086	26.6530609130859	0.005173166495759	0.027541384944607
1696	ABCA1	2.81942868232727	26.6053256988525	0.005179775190944	0.027564177751673
1699	SYCP3	2.81711459159851	25.6933364868164	0.005216112887344	0.027701535840724
1704	EPS8L1	2.81477308273315	2.8410120010376	0.005231287528093	0.02776344978499
1705	PAR1	2.81469082832336	26.8143920898438	0.005254426918383	0.027873763939263
1707	ULBP2	2.81107974052429	26.9589385986328	0.005311977887202	0.028128662695342
1713	PRR7	2.80721020698547	26.5120162963867	0.005374287283829	0.028363495678424
1714	LOC254100	2.80550241470337	3.51403951644897	0.005393930977261	0.028454487556214
1715	STEAP4	2.80331921577454	2.28508424758911	0.0054219368189	0.028557704134416
1723	PACRG	2.79544019699097	2.14219856262207	0.005519068264928	0.028979084664836
1722	TP53AIP1	2.79545736312866	26.0649852752686	0.005567621410996	0.029189702673864
1725	BTBD8	2.79380536079407	26.8684883117676	0.005595294423409	0.02921666154729
1730	FUOM	2.78728580474854	26.7264976501465	0.005705740783254	0.02921666154729
1732	C21orf88	2.78604006767273	2.28034830093384	0.005675128596719	0.02921666154729
1733	LOC554206	2.78599119186401	26.085620880127	0.005727905152297	0.02921666154729
1734	RARRES3	2.78546714782715	2.77644062042236	0.005708639559987	0.02921666154729
1735	NUPR1L	2.7846372127533	25.0211009979248	0.005751171270245	0.02921666154729
1736	PLAU	2.78419208526611	2.11890363693237	0.00567602576691	0.02921666154729
1738	LOC100507091	2.78379678726196	26.4267234802246	0.005765654379798	0.02921666154729
1740	CYP4F12	2.78329801559448	26.4286308288574	0.005774263111343	0.02921666154729
1759	UNC93B1	2.76959252357483	25.8756656646729	0.006015508166709	0.029684026340974
1767	ZSCAN31	2.76381802558899	3.13137531280518	0.006104246839688	0.030021841911308
1776	ZRANB2-AS2	2.75327110290527	26.9032497406006	0.006314685854355	0.030851825318948
1782	TMEM144	2.74966216087341	27.5720176696777	0.00638262741347	0.031081190977681
1790	ADCY5	2.74659490585327	2.49960255622864	0.006399720596335	0.03114521924076
1788	LOC285762	2.7469117641449	22.7344703674316	0.006434856737341	0.031285287997223
1789	C1RL-AS1	2.74662971496582	3.65894246101379	0.006433921399301	0.031285287997223
1797	SPSB1	2.74287796020508	26.1879367828369	0.006512147407121	0.031588515970728
1803	SYNGR3	2.73778867721558	26.7244071960449	0.00661086774954	0.03200838379305
1804	SHB	2.7372784614563	25.9208126068115	0.006620838130311	0.032037011635251
1809	MEIS3P1	2.73331046104431	2.10388398170471	0.006620111185697	0.032037011635251
1813	PRAP1	2.72837829589844	24.7194538116455	0.006796967539806	0.032715499522019
1814	LINC00568	2.72723197937012	25.3206787109375	0.006819958843565	0.032792843111792
1824	LOC100128822	2.7231593132019	2.24089932441711	0.006856458310595	0.03292156325659
1819	LOC729177	2.72440457344055	3.24299502372742	0.006870321091564	0.032981440084066
1820	FBXW4P1	2.72392535209656	26.5805492401123	0.006886675475792	0.03303986131651
1825	LYNX1	2.72166848182678	26.2787132263184	0.006932542702843	0.033213465064207
1829	DDO	2.71735692024231	26.7500247955322	0.007020944980395	0.033507576628176
1831	PA2G4P4	2.71667528152466	26.1354026794434	0.007035016140225	0.033553943131671
1836	HCN4	2.7121946811676	25.9490547180176	0.007128126704501	0.03390297371944
1842	LRRC37A6P	2.71033692359924	2.9578263759613	0.007160359054858	0.034035774548137
1841	SNORD116-20	2.71049928665161	26.5151977539062	0.007163647458434	0.034044573374893
1844	TTLL9	2.70818495750427	3.27093124389648	0.007200024586308	0.034190012500261
1846	MAGIX	2.70582270622253	26.3650131225586	0.007262462341532	0.03441061872805
1847	TSPAN15	2.70553016662598	26.7553901672363	0.007268682766443	0.034419436226703
1851	LRRC56	2.70261144638062	3.59753942489624	0.007323641097511	0.034617394339584
1854	LOC284837	2.69789028167725	3.49406933784485	0.00742434559035	0.034995631771746
1856	TMEM65	2.696044921875	26.0164337158203	0.007473046103337	0.035190172962949
1859	TMEM63C	2.69468402862549	3.30663347244263	0.007491057798981	0.035267977544554
1857	ADAT3	2.69505572319031	26.2302513122559	0.007494653720045	0.035277895074124
1860	FLJ27352	2.69412994384766	26.873348236084	0.007514928157368	0.035331200542956
1864	CD300E	2.69303202629089	2.77863883972168	0.007513750352738	0.035331200542956
1867	LOC100240734	2.69173216819763	2.60941243171692	0.007530927754598	0.035392371983214
1863	FGF1	2.69309902191162	26.898193359375	0.007537562139773	0.035416523872776
1869	BRSK1	2.68963956832886	24.174036026001	0.007613964925051	0.03570840064912
1871	SLC24A2	2.68683171272278	3.36167979240417	0.007674291906436	0.035893429663379
1873	PHOSPHO2-KLHL23	2.6845486164093	3.74582457542419	0.007724347555677	0.036100808248574
1880	LOC100288123	2.68083572387695	2.91294598579407	0.007789822894123	0.0363208159587
1878	C5AR2	2.6812436580658	23.4790096282959	0.007802308346647	0.036371870792893
1883	ZHX1-C8ORF76	2.67891001701355	26.387544631958	0.007855400246839	0.036583368117703
1887	OXER1	2.67783260345459	25.7384719848633	0.00788001798685	0.036676381614567
1888	TRIM34	2.67728567123413	26.6594772338867	0.007892544307366	0.036705832410028
1891	ARMC12	2.67473411560059	26.6950054168701	0.007951214200324	0.036891764847969
1894	IFI27	2.67291617393494	26.5344352722168	0.007993254051632	0.037065038266828
1905	DLX2	2.66360545158386	25.975772857666	0.008211713968386	0.037922140194034
1907	GIMAP1	2.66223001480103	2.09565186500549	0.008230886036556	0.037988458040113
1908	SNORD35B	2.66149878501892	26.5257244110107	0.008261882767081	0.038058147177348
1914	EQTN	2.6558141708374	25.7031898498535	0.008398640338101	0.038589756556402
1919	PEX11G	2.65424370765686	26.0171661376953	0.008436777783512	0.03873493285138
1933	SEPT7L	2.64197635650635	2.0078661441803	0.008644768035544	0.039551859318119
1927	SNORA8	2.64570021629333	26.8834915161133	0.008646997360308	0.03955441859333
1934	C1orf180	2.64178729057312	22.0806274414062	0.008744839338914	0.039918419304689
1935	C22orf46	2.64163517951965	25.9569320678711	0.008748663137901	0.039919251605532
1940	CASQ1	2.63832092285156	26.5985660552979	0.008832344919213	0.04023906938959
1943	PRICKLE3	2.63598656654358	25.8847560882568	0.008891717422524	0.040455093905093
1948	CCSER1	2.63350057601929	22.0636730194092	0.008955344916145	0.040697678373718
1949	RASGRP2	2.6331992149353	25.7301998138428	0.00896308270647	0.040717218447537
1953	TMEM229B	2.63014912605286	25.8837814331055	0.009041762987651	0.040981807142256
1959	EHD4	2.62514734268188	25.8872394561768	0.009172128238838	0.041483870434433
1960	SNORD116-15	2.62464714050293	25.4421501159668	0.009185257517177	0.041527392546641
1963	HMP19	2.62243175506592	3.13940024375916	0.009226458078497	0.041672554483353
1965	KDM5B-AS1	2.62103915214539	26.2235412597656	0.009280465057121	0.041861949217857
1967	CISH	2.62029051780701	26.9986934661865	0.009300328400067	0.041943560259708
1970	CTSL1P2	2.61860918998718	23.8800506591797	0.00934508743033	0.042097326145835
1972	FAM95B1	2.61670827865601	2.78265953063965	0.009368080011974	0.042176837704548
1975	TLE6	2.61449289321899	26.3954982757568	0.009455470888213	0.042521792948207
1977	SNORA22	2.6127028465271	26.41383934021	0.009503836591784	0.042706862741986
1984	CTHRC1	2.6052725315094	25.5773868560791	0.009706980745797	0.043389233052451
1986	HHIP	2.60516977310181	26.3122272491455	0.009709817801732	0.043393725368268
1990	DTX4	2.60108494758606	2.2285475730896	0.009749845339131	0.043531543205024
1991	PGBD3	2.6009213924408	26.531436920166	0.009827744974525	0.043838035304444
1993	STAB2	2.60062336921692	21.7676334381104	0.009836061782071	0.043850359377027
1999	LINC00331	2.59747624397278	24.5598964691162	0.009924312037157	0.0441689693559
2006	FRMD5	2.59220433235168	3.90328097343445	0.010068416489191	0.044667636816439
2009	EEF1DP3	2.59053492546082	25.2825412750244	0.010121466692924	0.044877772386483
2012	LINC00314	2.58834767341614	24.7196788787842	0.010184315146484	0.045097343159399
2013	LACC1	2.5882556438446	26.3048343658447	0.010186968373251	0.045100660353051
2014	HOXB3	2.58806920051575	26.0767879486084	0.010192341676603	0.045116016623437
2015	FABP2	2.58758902549744	23.0210857391357	0.010206196662147	0.045152031030934
2016	IFNK	2.58752083778381	26.3083686828613	0.010208167392617	0.045152316127268
2029	LURAP1L	2.57499551773071	4.74585151672363	0.010574002378835	0.046432298914551
2030	LOC100130275	2.57344460487366	26.5069026947021	0.010621910977672	0.046599478313971
2035	KCNIP4-IT1	2.56918406486511	2.74733805656433	0.010725662827725	0.046932948408922
2034	MAL	2.56956434249878	26.9867610931396	0.010738571599135	0.046954736366461
2036	CCDC39	2.568598985672	25.4085597991943	0.010767777598212	0.047065063700176
2039	C10orf90	2.56826257705688	26.8550395965576	0.010777965811377	0.047094523245581
2043	MORF4L2-AS1	2.56428503990173	26.2967624664307	0.010899140297943	0.047498994866069
2046	PLXNA4	2.55846786499023	26.2493324279785	0.011078539302674	0.048174459688479
2051	ZNF467	2.55609440803528	25.9776954650879	0.011152494111988	0.048434684023991
2053	VWA5B2	2.5527765750885	25.3561477661133	0.011256612368822	0.04880544033826
2056	CRIPAK	2.55055093765259	2.38669776916504	0.011313251192187	0.049015121225194
2061	LOC646999	2.54749536514282	2.37441611289978	0.011404958999534	0.049331043992878
2063	PI15	2.54698991775513	5.81171655654907	0.011439934623066	0.04941934916687
2065	H2BFM	2.54610586166382	3.16699481010437	0.01145247849528	0.049455497837594
