# Supplementary material for: Quantitative Evaluation of Stem-like Markers of Human Glioblastoma Using Single-Cell RNA Sequencing Datasets
Source: Cancers (Basel). 2023 Mar 2;15(5):1557. doi: 10.3390/cancers15051557 (PMC10001303; doi:10.3390/cancers15051557)
Supplement: Supplementary file 1 [file cancers-15-01557-s001.zip › cancers-2177473-supplementary/28 marker gene lists/sce.MGH122.total3.csv]

index	names	scores	logfoldchanges	pvals	pvals_adj
1	BCAN	20.6208477020264	9.70205020904541	6.59633453726827E-47	1.56240779849736E-42
2	PMP2	15.0244121551514	7.1252326965332	6.23069231065144E-35	7.37900890350451E-31
3	PTPRZ1	14.4715728759766	6.35172176361084	9.30721488375882E-32	7.34835639122372E-28
5	SCRG1	13.5410823822021	6.3934268951416	8.50154697228982E-30	5.03419103964142E-26
4	COL11A1	13.8785934448242	5.60918712615967	1.28365522425355E-29	6.08093152833393E-26
6	OLIG1	13.4545907974243	5.34207773208618	9.29656329750395E-29	3.66997330441131E-25
8	FIBIN	13.0347900390625	6.16234397888184	1.41251330219506E-28	4.77954143939888E-25
7	GPR17	13.0934715270996	9.1902322769165	6.40481353764053E-24	1.89630516815692E-20
10	SOX6	11.4531030654907	3.72891497612	1.20313907797186E-23	3.01619365462056E-20
11	ITM2A	11.3935708999634	6.16060161590576	1.27340777447461E-23	3.01619365462056E-20
9	SEMA5A	11.535101890564	4.24900197982788	2.28731871076053E-23	4.92522099846127E-20
12	COL20A1	11.2763137817383	4.83943843841553	7.12615817249645E-23	1.3298751313609E-19
14	RTKN	11.1400079727173	4.26249885559082	7.29898535324314E-23	1.3298751313609E-19
13	NKAIN4	11.184497833252	5.24988603591919	1.13221795334925E-22	1.91555103164502E-19
15	VCAN	11.1045112609863	4.51650142669678	2.45857606834924E-22	3.88225551699467E-19
16	LHFPL3	11.0106964111328	5.55010747909546	1.04787469271453E-21	1.55124749822728E-18
20	TNR	10.5867977142334	4.53482389450073	6.98659421168761E-21	9.73438061753134E-18
21	TENC1	10.5633316040039	4.25924777984619	1.39883729763169E-20	1.8407144573169E-17
18	NEU4	10.6706466674805	4.9311785697937	1.72898572992688E-20	2.15540821047621E-17
17	CA10	10.8929395675659	6.06989765167236	1.94320711303396E-20	2.30134018396612E-17
23	PCDHGC3	10.2810478210449	4.33323764801025	2.81048553718297E-20	3.16996002065314E-17
24	THY1	10.2505416870117	4.51780128479004	3.48652302812342E-20	3.75371747473324E-17
19	TNS3	10.6538801193237	4.58080005645752	4.24226500341922E-20	4.36879516830381E-17
26	APOD	10.1999635696411	5.50482368469238	5.79817980925326E-20	5.7223202900822E-17
27	ALG6	10.1346082687378	4.35951614379883	9.26702035766133E-20	8.77994576766265E-17
29	ERBB3	9.82250118255615	4.20576763153076	6.42263624384591E-19	5.85102161814362E-16
28	BCAS1	9.93166542053223	4.77931356430054	1.24717946174585E-18	1.09409973077453E-15
31	RCN1	9.67608451843262	4.38838386535645	1.73503370110029E-18	1.46771458015219E-15
22	HRASLS	10.3363742828369	6.5662989616394	2.96607806925224E-18	2.42256983270029E-15
30	SEPT7	9.74346733093262	3.19841074943542	3.39473186871721E-18	2.63656245457767E-15
34	TSC22D4	9.60171604156494	3.17107796669006	3.45070658160549E-18	2.63656245457767E-15
25	NID2	10.2270259857178	5.83724498748779	6.24617374101783E-18	4.62333972592963E-15
35	UGDH	9.50641536712646	3.9907488822937	9.069625957803E-18	6.50979274050066E-15
38	ITM2C	9.35008811950684	3.76301789283752	1.74124813609323E-17	1.2130353926913E-14
37	LSAMP	9.37447643280029	3.02511525154114	1.8371825825943E-17	1.24330019003796E-14
39	GRID2	9.33285808563232	4.13684368133545	2.57065977279784E-17	1.69135131606916E-14
33	HAS2	9.61826705932617	4.96200609207153	2.94925324378244E-17	1.83831611400607E-14
41	PGM1	9.25969123840332	4.18190765380859	2.9195846717029E-17	1.83831611400607E-14
32	FGF12	9.66786956787109	5.26934862136841	6.17974211009723E-17	3.65933429049408E-14
40	DGKG	9.32526016235352	4.0432391166687	6.08048565235497E-17	3.65933429049408E-14
44	SCD5	9.09946727752686	3.36265015602112	8.61124413236646E-17	4.85633163141029E-14
36	LDHB	9.45936012268066	3.77192258834839	1.5580342635705E-16	8.38718171975704E-14
46	SEMA3E	9.00192165374756	3.31911468505859	1.52641002300883E-16	8.38718171975704E-14
45	GPR37L1	9.08564853668213	3.57472085952759	3.63937655445613E-16	1.91560606819662E-13
49	JAM2	8.88347721099854	3.12330770492554	3.7409539141304E-16	1.9262659654368E-13
42	ARHGEF26	9.11940383911133	3.79696345329285	3.90153587255372E-16	1.96620805696399E-13
51	PSAT1	8.83896064758301	4.55277395248413	4.37833354046755E-16	2.16052517165655E-13
50	LINC00673	8.84984111785889	3.74901628494263	5.37933684822527E-16	2.6003055630013E-13
54	TRIM9	8.77516651153564	3.6682140827179	7.86384960145681E-16	3.72526283320212E-13
53	P2RX7	8.79104518890381	3.7796733379364	8.62606389680221E-16	4.00621469528739E-13
52	METRN	8.82721519470215	3.34062671661377	9.53190345366461E-16	4.34178202314423E-13
56	CD320	8.72176361083984	3.74187397956848	1.03226069494625E-15	4.61323147556545E-13
43	PTN	9.10626697540283	4.43039417266846	1.36011940384395E-15	5.96588670360145E-13
58	NLGN3	8.63789939880371	3.15401816368103	1.59663160037402E-15	6.87596656117437E-13
48	SNX22	8.88978672027588	3.6991662979126	1.7252985217095E-15	7.2973965687877E-13
47	SMOC1	9.00056934356689	4.70470762252808	2.46919027595402E-15	1.02605685747802E-12
59	CMTM5	8.54279613494873	3.28940749168396	2.96870531045948E-15	1.21235782730247E-12
55	MEGF11	8.7628059387207	3.88342976570129	3.41848603512407E-15	1.37237729199913E-12
62	BCHE	8.38790035247803	3.9127790927887	8.10075408813272E-15	3.19790768885853E-12
57	GPM6B	8.70295906066895	5.00971794128418	8.46990839507422E-15	3.28882377452013E-12
63	EPHB1	8.38137912750244	3.48580026626587	9.17883096894578E-15	3.50660952145887E-12
60	DBI	8.43523025512695	3.71130228042603	9.85536991045108E-15	3.70530621744356E-12
61	PRDX4	8.39126300811768	3.76189970970154	1.34485448280184E-14	4.97722238744442E-12
64	NRCAM	8.27647399902344	3.32785058021545	2.08034062193356E-14	7.46590120774521E-12
65	SHISA4	8.25219917297363	3.28068399429321	2.06211305557501E-14	7.46590120774521E-12
68	LPPR1	8.20123863220215	4.22930955886841	3.11539466404322E-14	1.10136176138101E-11
70	SOX2-OT	8.1352014541626	4.01245832443237	4.54343227034612E-14	1.58258436405027E-11
69	SLC1A1	8.14414024353027	3.81592750549316	6.64473107707679E-14	2.28097246799479E-11
71	PYCR1	8.08146667480469	3.54578566551208	7.70672388947603E-14	2.60773517208756E-11
67	CKB	8.2053050994873	4.19372940063477	8.49760447763968E-14	2.83484872756864E-11
66	PRICKLE1	8.2505054473877	4.74884939193726	1.05193300682842E-13	3.46056738885249E-11
73	COL9A1	8.0332727432251	4.47568082809448	1.2411463191231E-13	4.02709475544516E-11
75	CBS	7.9720344543457	3.49794411659241	1.50826461954583E-13	4.82766969980574E-11
78	PLXNB3	7.87963342666626	3.04292225837708	1.90525645687303E-13	6.01705392499927E-11
79	DSEL	7.86842727661133	2.72407674789429	1.99989406292429E-13	6.23282773347693E-11
76	NME1	7.93424129486084	3.48315286636353	2.04537997665443E-13	6.29180131519959E-11
77	PDGFRA	7.89886140823364	3.65794372558594	2.37174142198695E-13	7.20218811810036E-11
80	SOX2	7.8223237991333	2.57646560668945	2.96066354325047E-13	8.87674388423173E-11
72	FERMT1	8.06857872009277	4.23229694366455	4.37176320076098E-13	1.29436978966531E-10
82	TMEM132B	7.73663330078125	2.99847555160522	4.77623255893497E-13	1.39666474556708E-10
84	ABAT	7.71400928497314	2.67864036560059	5.15427458636664E-13	1.48883107137415E-10
85	SPARC	7.71370935440063	3.83812212944031	5.33348576583339E-13	1.52203546806662E-10
74	TNFAIP6	7.99164819717407	5.24527740478516	5.61178248337826E-13	1.58238904644402E-10
81	ARHGAP31	7.75597333908081	2.97147607803345	5.90163021285563E-13	1.64454133201998E-10
87	GNB4	7.67483758926392	2.71681880950928	6.61121317622707E-13	1.82085110804784E-10
90	FYN	7.61603164672852	2.93682789802551	9.31607395022602E-13	2.5075059952847E-10
94	NME2	7.53767108917236	3.08867955207825	1.68772809125607E-12	4.42311457198446E-10
96	TTYH1	7.52395725250244	3.75233864784241	2.11807287549634E-12	5.35372143772413E-10
97	UHRF1	7.50553274154663	3.40353274345398	2.12467202206395E-12	5.35372143772413E-10
92	TIMP4	7.60859155654907	4.05162048339844	2.41816486464357E-12	6.02912136673132E-10
100	STRADB	7.46603775024414	3.84968972206116	2.44474830720475E-12	6.03190712546373E-10
93	PFN2	7.59526252746582	4.14916181564331	2.97438194820667E-12	7.26301142528073E-10
83	TM4SF1	7.72177267074585	5.26562929153442	3.18497938003216E-12	7.62014359549917E-10
102	SLC16A1	7.41519498825073	3.12887454032898	3.17948635657902E-12	7.62014359549917E-10
104	LAPTM4B	7.39071130752563	2.97991752624512	3.59252135422213E-12	8.50924607961053E-10
105	SLC44A1	7.37944269180298	2.92564415931702	4.07911976887296E-12	9.56614166787376E-10
88	ACAN	7.65427017211914	4.22913837432861	4.19294707099774E-12	9.73668081604437E-10
99	AFAP1L2	7.46968936920166	3.70928692817688	4.63024211518022E-12	1.05453764173229E-09
103	CNP	7.40276193618774	3.25257134437561	4.85205621502884E-12	1.09453146199212E-09
106	PTPN13	7.3333535194397	2.42621731758118	5.10487297758408E-12	1.14069831459487E-09
91	SAPCD2	7.61109972000122	4.21482515335083	5.82801537741358E-12	1.29011562831232E-09
101	MATN2	7.44832944869995	4.11114692687988	5.95688614234355E-12	1.30643338118101E-09
108	SNHG3	7.30349683761597	2.68796467781067	6.19826136860658E-12	1.34689925483317E-09
115	SIGMAR1	7.25714731216431	3.24095582962036	7.92167629960803E-12	1.66046747639395E-09
111	KHDRBS3	7.29251861572266	3.1724739074707	8.95830252631858E-12	1.86128380384545E-09
113	S100B	7.27734279632568	4.08502578735352	9.82809247599942E-12	2.02424520336106E-09
116	B3GNT7	7.16642570495605	2.76918745040894	1.66251912592751E-11	3.39469207040681E-09
109	GNG12	7.30049848556519	4.11046981811523	1.83633240882658E-11	3.71755294320226E-09
112	ARHGAP5-AS1	7.28149795532227	4.19149446487427	2.0079663773409E-11	4.03056708590649E-09
119	MFF	7.07245016098022	2.76574778556824	2.50843272556022E-11	4.95122812813494E-09
120	TNFRSF21	7.05171728134155	2.82958769798279	2.67920401824969E-11	5.24459722117869E-09
121	SIRT2	7.0447039604187	3.66455507278442	2.77964407138283E-11	5.39661061268636E-09
114	RARRES2	7.26627922058105	4.91894149780273	3.64247608606585E-11	7.01428362394763E-09
117	OLIG2	7.16529941558838	3.50334787368774	4.1745117185615E-11	7.91019876526781E-09
123	LRRN1	7.01824855804443	3.1019606590271	4.76652715513617E-11	8.96031446004408E-09
118	TNK2	7.09550333023071	2.89884662628174	5.39311624926114E-11	9.97979308437495E-09
122	CBR1	7.04215335845947	3.13013458251953	5.38998248046198E-11	9.97979308437495E-09
126	FXYD6	6.92486810684204	3.59885287284851	6.44690404751963E-11	1.17462591745808E-08
128	IGSF11	6.88839054107666	2.79714369773865	7.23130554225978E-11	1.30748628300737E-08
129	COA4	6.87434673309326	3.00161099433899	7.4454519005703E-11	1.3259622083978E-08
130	POLD2	6.87273216247559	2.81838631629944	7.58893243661368E-11	1.3414287589077E-08
132	MYC	6.84176635742188	3.25146317481995	8.92332290880947E-11	1.55410166483869E-08
131	LIMA1	6.8479323387146	3.12332558631897	9.57519170799556E-11	1.65545978682907E-08
134	ANP32B	6.81887722015381	2.76879119873047	1.00630960127518E-10	1.72720646491332E-08
136	SERPINE2	6.79543352127075	3.17770957946777	1.15933368270148E-10	1.97553795744368E-08
133	CALU	6.8234167098999	2.45550417900085	1.29831739922775E-10	2.19595120336912E-08
137	SPTSSA	6.79232549667358	3.0715696811676	1.3072241816898E-10	2.19595120336912E-08
127	FKBP10	6.91621351242065	3.66097569465637	1.32315470520688E-10	2.2070593202486E-08
142	AASS	6.68852376937866	2.35108232498169	2.20856583858478E-10	3.6327840592166E-08
141	IMPDH2	6.68963813781738	2.7714958190918	2.29293055292167E-10	3.73558057538176E-08
143	SERINC5	6.67498636245728	2.72446203231812	2.30260391795042E-10	3.73558057538176E-08
139	COPS6	6.74679040908813	2.55685877799988	2.44554636385213E-10	3.92449902731933E-08
144	CREB5	6.65336513519287	2.52088308334351	2.72798656927861E-10	4.30767265866221E-08
146	DAG1	6.63325452804565	2.01828956604004	2.84826771889047E-10	4.46781915163177E-08
125	MGC2889	6.9600043296814	5.71227073669434	2.93548980492261E-10	4.57434286311822E-08
140	LAMA4	6.72400426864624	3.42566680908203	3.10514855112169E-10	4.80709467855348E-08
135	LOC283174	6.79711151123047	3.75605297088623	3.4109414646181E-10	5.21235867941576E-08
151	G6PC3	6.59567070007324	2.49648547172546	3.5796417944526E-10	5.40067377261176E-08
152	HIST1H2BK	6.59476947784424	3.03643679618835	3.57977616440111E-10	5.40067377261176E-08
150	ASTN1	6.60781812667847	2.57733273506165	3.7253098393085E-10	5.58466385151019E-08
147	ATP5G1	6.61491680145264	2.61681270599365	3.79603052063166E-10	5.65489175545167E-08
154	RFTN2	6.58454179763794	2.99655842781067	3.84262178718773E-10	5.68852122820804E-08
148	CDKN2A	6.61285209655762	2.54241633415222	4.05055643050258E-10	5.92770958845499E-08
159	PAICS	6.54352188110352	2.59615206718445	4.72106268014892E-10	6.86031230932561E-08
155	DANCR	6.57330322265625	3.187415599823	4.81629685534115E-10	6.913867110037E-08
156	LINC00689	6.570631980896	3.60754489898682	5.3032975344114E-10	7.56710273494388E-08
166	AMOTL2	6.50149917602539	2.63599610328674	5.91990438455651E-10	8.39633863788057E-08
167	NOTCH1	6.49698877334595	2.12854242324829	6.06690557556568E-10	8.50300150667744E-08
149	NES	6.61015272140503	3.19254589080811	6.54802348657478E-10	9.07791992387261E-08
170	ARL4A	6.48783683776855	2.96988153457642	6.55376301183069E-10	9.07791992387261E-08
165	SERPINH1	6.50882339477539	2.83222508430481	6.87876951224368E-10	9.47270550389557E-08
173	GAB1	6.4803204536438	2.31516242027283	6.93655658136819E-10	9.49706816105705E-08
157	IGSF9B	6.55964803695679	3.00390672683716	7.24257665189943E-10	9.80272403296514E-08
175	PCDH7	6.47188377380371	2.56032395362854	7.40422811103562E-10	9.96457653624941E-08
169	NDUFB2	6.49286842346191	2.41946959495544	8.20503349461656E-10	1.09669318721168E-07
178	PKP4	6.45018577575684	2.55564999580383	8.24163587451152E-10	1.09669318721168E-07
163	KANK1	6.51188087463379	2.9886429309845	8.38831270416867E-10	1.10997527771474E-07
168	GFAP	6.49349641799927	3.72438025474548	8.52486534516351E-10	1.12177755869746E-07
161	PLA2G4A	6.53846216201782	3.59342694282532	8.95566562169846E-10	1.1655159116239E-07
179	TMEM198B	6.43105506896973	2.2253589630127	9.04562285146591E-10	1.17079028885148E-07
180	SH3D19	6.42738008499146	2.54890942573547	9.32250170772795E-10	1.20006943178937E-07
174	ATRAID	6.47868824005127	2.74503326416016	1.01232474892608E-09	1.29610400016557E-07
176	UNC80	6.46192979812622	2.68369960784912	1.02427295535792E-09	1.304351033366E-07
183	GPC1	6.41079807281494	2.47807312011719	1.04946650873594E-09	1.32928683026307E-07
184	MAML2	6.39946031570435	2.02806496620178	1.07675610535077E-09	1.35659814422012E-07
172	MAGED1	6.48395013809204	2.62184357643127	1.16807692221738E-09	1.46386613648894E-07
162	PLAT	6.52483463287354	4.04115104675293	1.18291897725831E-09	1.47466415238633E-07
187	SEMA5B	6.37132549285889	2.58194136619568	1.21647235110521E-09	1.50855309467424E-07
158	EGFR	6.54730606079102	4.07136821746826	1.23093483980946E-09	1.51853763623577E-07
188	CADM2	6.35680961608887	2.23602151870728	1.30368311262056E-09	1.59995016608967E-07
186	TCF12	6.3808159828186	2.50378942489624	1.32062471188959E-09	1.61238747040293E-07
191	GPSM2	6.3469123840332	2.96346306800842	1.43700209379678E-09	1.7365730404934E-07
164	ATP1A2	6.51083993911743	3.77366495132446	1.49535850705311E-09	1.79792190853097E-07
189	CDK4	6.3551778793335	2.4940083026886	1.51328462881606E-09	1.80475409082706E-07
190	CSPG4	6.34988641738892	2.88497495651245	1.51627992938691E-09	1.80475409082706E-07
192	PHYHIPL	6.32494592666626	3.00952529907227	1.54840064475026E-09	1.83377088357773E-07
193	LOC100506990	6.32271337509155	2.11102509498596	1.68563971821768E-09	1.97653774087644E-07
195	LPHN3	6.30566930770874	2.30722117424011	1.71928047894549E-09	2.00605307508881E-07
196	S100A6	6.30260562896729	2.99312329292297	1.82226405072338E-09	2.10547055148458E-07
194	MRPS24	6.31326675415039	2.71153950691223	1.85008241824102E-09	2.12723554167265E-07
198	MMP16	6.28264379501343	2.63455700874329	2.05956995660661E-09	2.33411358814278E-07
171	LUZP2	6.48525190353394	4.12423658370972	2.07359604327358E-09	2.33638503202318E-07
177	MYO7B	6.45293664932251	3.87026977539062	2.12216210807345E-09	2.37101564584093E-07
199	RBBP7	6.25507831573486	2.8234851360321	2.3647413753196E-09	2.60517507980559E-07
185	COX6A1	6.38486671447754	2.14815449714661	2.70680693708591E-09	2.96821431073226E-07
201	PON2	6.19758224487305	3.25143432617188	3.09190880508417E-09	3.31648927293294E-07
202	MRPS7	6.19641923904419	2.72192001342773	3.09441918989352E-09	3.31648927293294E-07
181	DOCK6	6.41988325119019	4.56339836120605	3.57002638858814E-09	3.79191233363671E-07
204	RDX	6.18148565292358	2.37710523605347	3.66756094393194E-09	3.87811823740946E-07
203	SLC35F1	6.19513177871704	2.58771419525146	4.01400118750593E-09	4.22558365010068E-07
207	PRMT5	6.15261650085449	2.94737362861633	4.11439228288864E-09	4.31210157577435E-07
205	PRSS48	6.1725492477417	2.89983201026917	4.55718192623592E-09	4.73427241687824E-07
209	TIMM13	6.12416982650757	2.07929515838623	4.64000668370268E-09	4.79926630175466E-07
213	PRKAR1B	6.11191606521606	2.39664578437805	4.92206322307554E-09	5.02517196128307E-07
212	C14orf166	6.11971998214722	2.61830449104309	5.36135732208703E-09	5.42688502269031E-07
216	TMEM106B	6.10120105743408	2.33141469955444	5.44718654626233E-09	5.49030044828807E-07
215	GRIK2	6.10418939590454	2.342041015625	5.51326825255194E-09	5.53335897584514E-07
200	TSPAN3	6.20367002487183	2.02774739265442	5.80317554094699E-09	5.79974750476247E-07
211	SLC39A14	6.12183284759521	2.93044900894165	5.85669312818561E-09	5.82864006026069E-07
219	CNPY2	6.07335948944092	2.27651286125183	6.94606632572536E-09	6.79853417318723E-07
221	GRHPR	6.03768157958984	2.61813354492188	7.48498476841585E-09	7.2624031144186E-07
210	FBXO17	6.12353658676147	2.71509218215942	7.70302521355425E-09	7.38679575741886E-07
224	GRIA2	6.02190780639648	2.41493248939514	7.85666428114488E-09	7.50374799045152E-07
214	C1orf106	6.11082410812378	2.8733823299408	8.21606377611398E-09	7.81548942172834E-07
208	LIMS2	6.1252646446228	3.51513743400574	8.49641637963694E-09	8.04984473472322E-07
225	HDDC2	5.99717044830322	2.53607273101807	8.89277412124859E-09	8.39180270262526E-07
227	NDUFS6	5.98066139221191	2.32804179191589	9.99665521924604E-09	9.35360618711233E-07
228	CNTN1	5.97575378417969	2.88011646270752	1.01876508404864E-08	9.42596475811562E-07
223	FIGN	6.02434968948364	3.04263854026794	1.08820154336427E-08	9.99036502175433E-07
218	MAMLD1	6.07743310928345	3.51743149757385	1.10121901171303E-08	1.00708391936042E-06
235	FAM3C	5.90547037124634	2.62583708763123	1.47848515511612E-08	1.33153609825401E-06
232	NOVA1	5.93453931808472	2.31705212593079	1.50923963940995E-08	1.34695029917328E-06
233	SNORA58	5.93305110931396	3.01647424697876	1.5040494986394E-08	1.34695029917328E-06
222	SPARCL1	6.03191614151001	4.48093032836914	1.52210712211829E-08	1.35028574136681E-06
236	ENPP6	5.90295457839966	3.04171872138977	1.64775487908509E-08	1.41408413282643E-06
238	TSR1	5.88667869567871	2.43548011779785	1.63792872197455E-08	1.41408413282643E-06
241	DCAF13	5.87397623062134	2.74205327033997	1.68836065471516E-08	1.44370073890193E-06
217	NT5E	6.08326959609985	5.48655271530151	1.69925141044201E-08	1.44778665135718E-06
220	TMEM100	6.04415845870972	5.5510950088501	1.933425024521E-08	1.62971904380087E-06
244	GCSH	5.84828948974609	2.6644868850708	2.02615378465536E-08	1.69651949722721E-06
243	GRAMD3	5.84978866577148	2.8336341381073	2.08977143151758E-08	1.73678337287457E-06
237	RAMP1	5.89023494720459	3.46167635917664	2.14619404087425E-08	1.7712457161027E-06
239	MAP2	5.87820196151733	2.54069852828979	2.14473093247331E-08	1.7712457161027E-06
234	PRRX1	5.90666246414185	2.88299369812012	2.20958399415387E-08	1.80469677536305E-06
245	PGRMC1	5.84479331970215	2.90977263450623	2.19470191356238E-08	1.80469677536305E-06
229	CCT6A	5.95655393600464	2.23076748847961	2.23611567221664E-08	1.80766675126701E-06
240	NME4	5.87618350982666	2.81068897247314	2.29486598636012E-08	1.84885019567775E-06
246	VIPR2	5.83529806137085	2.43796324729919	2.3243966445092E-08	1.85998847708936E-06
249	SNRPC	5.82025718688965	2.39407825469971	2.31658801142387E-08	1.85998847708936E-06
248	TSC22D1	5.82137441635132	2.81283497810364	2.33693451353998E-08	1.86372494571407E-06
242	CRISPLD1	5.85011911392212	2.97813868522644	2.40458647705247E-08	1.89850117651549E-06
247	DPM3	5.82456111907959	2.55036163330078	2.45522782245065E-08	1.92564656299888E-06
253	EIF3M	5.81093454360962	2.57945322990417	2.45379021075914E-08	1.92564656299888E-06
250	MMP17	5.81976222991943	2.95140361785889	2.56424376950973E-08	1.99436679019076E-06
251	MCAM	5.81341505050659	2.60745310783386	2.57563011248223E-08	1.99436679019076E-06
256	ELOVL5	5.7955150604248	2.48726415634155	2.66311130801566E-08	2.04137393015078E-06
258	ALCAM	5.79023313522339	2.37300801277161	2.72036305393796E-08	2.0785328805024E-06
259	LSM7	5.78408479690552	2.32023668289185	2.74511122056326E-08	2.08277133114782E-06
257	SOX8	5.79158496856689	2.56622982025146	2.76335004535881E-08	2.08448118389709E-06
254	SEPT2	5.80793428421021	2.00769352912903	3.0653774280128E-08	2.26895405499723E-06
265	C19orf48	5.72939348220825	2.5460307598114	3.56617107393557E-08	2.60704716226043E-06
264	NIT2	5.73369646072388	2.70573925971985	3.61828122284862E-08	2.63700335521207E-06
267	MRPL12	5.71687698364258	2.33143544197083	3.77726217115161E-08	2.73603155308554E-06
268	TIMM50	5.71404027938843	2.08187174797058	3.82959459760287E-08	2.76548102557383E-06
261	NCAM1	5.75439023971558	2.12807488441467	3.85155816440282E-08	2.7728877410956E-06
270	REEP3	5.70856523513794	2.09950399398804	3.93680427090241E-08	2.82440372503897E-06
271	AHCY	5.70575189590454	2.58312273025513	3.99699280693433E-08	2.85158950677851E-06
266	CAHM	5.72363090515137	2.75434160232544	4.14498216888556E-08	2.90467596604211E-06
262	CD9	5.73754453659058	3.02357959747314	4.3307218783212E-08	3.00813719677173E-06
273	C16orf80	5.69194507598877	2.82248067855835	4.30640424292709E-08	3.00813719677173E-06
272	TOMM6	5.69497966766357	2.18054795265198	4.40843627460301E-08	3.05316437427622E-06
269	GLI3	5.71040773391724	2.61848330497742	4.46484725675973E-08	3.08321784616942E-06
275	NOTCH2	5.68235206604004	2.15288686752319	4.51632202903969E-08	3.10969777848355E-06
276	TUBA1B	5.67661905288696	2.08856582641602	5.21425802059533E-08	3.49872281801193E-06
274	DPH2	5.68236303329468	2.82745409011841	5.24513267822046E-08	3.50949753153474E-06
281	ADAMTS1	5.65656423568726	2.84440994262695	5.50579827139811E-08	3.6660740636541E-06
286	DGCR2	5.64129972457886	2.17464423179626	5.53132020726594E-08	3.66988376552664E-06
282	KDELR2	5.65528869628906	2.23067259788513	5.69414630580676E-08	3.74643192775941E-06
284	WBSCR22	5.65217399597168	2.20988154411316	5.68535006597995E-08	3.74643192775941E-06
277	PRMT1	5.66581058502197	2.01555633544922	5.74736076607924E-08	3.77096917189343E-06
280	FRMD6	5.65817642211914	2.86405920982361	6.01799636556906E-08	3.92678407478977E-06
285	ST6GAL2	5.64303398132324	2.44798302650452	6.1507383994244E-08	3.96965639587919E-06
290	EFNA1	5.61567974090576	3.08777451515198	6.30225514429983E-08	4.04539878991561E-06
291	ABCE1	5.61273574829102	2.41894316673279	6.38961283945398E-08	4.09038837068397E-06
288	ABCA8	5.61973667144775	2.78511595726013	6.61434400836126E-08	4.21148796188292E-06
287	HSPE1	5.63282871246338	2.08524918556213	6.71823649343526E-08	4.26617023012084E-06
293	PTPRO	5.59140396118164	2.38277196884155	7.27759257562931E-08	4.57233574924021E-06
295	TRIM2	5.58399295806885	2.33695769309998	7.6559438867763E-08	4.74041963008659E-06
292	CDKN2B	5.59287261962891	2.46476101875305	7.68827593410722E-08	4.74230478581416E-06
279	PRDX2	5.66193962097168	2.25268983840942	7.86450715969755E-08	4.82705515903461E-06
296	C5orf15	5.57540607452393	2.59431719779968	7.86643287759587E-08	4.82705515903461E-06
263	OSR1	5.73610258102417	4.46103715896606	7.94510513547425E-08	4.86273282270912E-06
289	SHFM1	5.61577272415161	2.30948042869568	8.29668206728283E-08	5.05692677067908E-06
302	PDPN	5.54509592056274	2.56078314781189	8.94359972965024E-08	5.41785430170065E-06
300	OSTC	5.54522752761841	2.57168221473694	9.49233421528862E-08	5.70648294983061E-06
305	C9orf123	5.5302038192749	2.03239917755127	9.63553001394479E-08	5.77790288380497E-06
298	L3HYPDH	5.5500955581665	2.81937742233276	9.92596420508317E-08	5.90719568245226E-06
306	RUVBL1	5.529465675354	2.66502547264099	9.91545809891377E-08	5.90719568245226E-06
303	HRSP12	5.54106950759888	3.08124542236328	1.00769915835386E-07	5.98204568039338E-06
297	ABCB6	5.55852031707764	2.76614665985107	1.01292758897663E-07	5.9980507181251E-06
308	PHB	5.517746925354	2.1159451007843	1.06852391671852E-07	6.29578544562062E-06
307	GFPT2	5.52404022216797	2.57452535629272	1.07925275097469E-07	6.34322100734158E-06
304	STK3	5.53888273239136	2.70544242858887	1.09806586958032E-07	6.43444914381207E-06
311	IARS	5.50248193740845	2.25032711029053	1.11014163703268E-07	6.47655537309261E-06
294	SLC38A5	5.59110546112061	3.71339654922485	1.13605371250193E-07	6.61144182661444E-06
312	ASCL1	5.49361324310303	2.49549794197083	1.15957867093787E-07	6.71534973101086E-06
313	PSMG3	5.47972774505615	2.34817457199097	1.23981059996203E-07	7.14504960357682E-06
309	SSBP1	5.51203107833862	2.39685726165771	1.27906419554361E-07	7.31785375257148E-06
315	SRI	5.47279787063599	2.30918741226196	1.33728093481076E-07	7.61414332257877E-06
316	PHGDH	5.46140098571777	2.83505654335022	1.37764683455274E-07	7.82516616863696E-06
314	ETV1	5.47366237640381	2.92360687255859	1.45745501442981E-07	8.21175144881681E-06
318	PLP1	5.44857978820801	4.29216241836548	1.45957416193189E-07	8.21175144881681E-06
322	SLFN11	5.43167400360107	2.23202896118164	1.57743646269977E-07	8.81206605082709E-06
317	ADAMTSL1	5.4514594078064	2.85708022117615	1.654153380106E-07	9.13293169258524E-06
320	BMPER	5.44266796112061	2.78689956665039	1.65040504278671E-07	9.13293169258524E-06
325	YIF1A	5.40260982513428	2.35033965110779	1.82753203470954E-07	9.92819352617663E-06
327	SRPRB	5.4008092880249	2.25824403762817	1.82621554745758E-07	9.92819352617663E-06
328	POLR3D	5.39100503921509	2.61137795448303	2.0673875022513E-07	1.10787647914761E-05
321	NTRK2	5.44128608703613	3.25186800956726	2.08441974224185E-07	1.1119722075392E-05
324	LDHA	5.41657876968384	2.37314796447754	2.0823427800403E-07	1.1119722075392E-05
332	FABP5	5.3760552406311	2.79012084007263	2.1418176718603E-07	1.14002457024007E-05
330	RDH11	5.37652683258057	2.20487308502197	2.22580663808399E-07	1.18207300514927E-05
334	RFXANK	5.36876106262207	2.51907873153687	2.30427297798183E-07	1.21479811216842E-05
336	G3BP1	5.36346197128296	2.07506966590881	2.32055135715976E-07	1.21872681697752E-05
338	B3GNT1	5.35712099075317	2.60208773612976	2.34429655599368E-07	1.22847363330235E-05
335	FAM84B	5.3648624420166	2.22706413269043	2.41322037421649E-07	1.25902065602845E-05
339	SHROOM4	5.34761953353882	2.17728757858276	2.4602633690351E-07	1.27513781529465E-05
331	MTMR9LP	5.37617969512939	2.86413598060608	2.53289183068541E-07	1.30706047715936E-05
345	ZNF649	5.32183408737183	2.3942711353302	2.73743675925245E-07	1.3943855285947E-05
346	SOX10	5.31589698791504	2.03123760223389	2.75695258168813E-07	1.40131285085548E-05
347	LOC401397	5.31291580200195	2.65129375457764	2.79002813043943E-07	1.41508792928454E-05
343	MDGA2	5.32929754257202	2.50851607322693	2.8282733400823E-07	1.43142056267499E-05
349	XPO5	5.30370569229126	2.01503753662109	2.91704129807598E-07	1.47319915109227E-05
350	NAA10	5.30065441131592	2.15137934684753	2.99892849858397E-07	1.51133234930766E-05
333	FRZB	5.37573719024658	3.8875515460968	3.05839707545071E-07	1.53802957811307E-05
348	H2AFV	5.30441856384277	2.13338828086853	3.09062548743282E-07	1.55094396812148E-05
352	TMEM167A	5.2911696434021	2.13761067390442	3.10424793237822E-07	1.55448660732158E-05
341	TSPAN12	5.33903789520264	3.16307258605957	3.11548163540242E-07	1.55682063325193E-05
353	ACN9	5.28843927383423	2.21245336532593	3.1837705413143E-07	1.58181728232221E-05
354	COA5	5.28702926635742	2.47020673751831	3.18553932140375E-07	1.58181728232221E-05
356	DLL3	5.28368234634399	2.39877080917358	3.35837254489618E-07	1.65172094498094E-05
358	MRPS33	5.27634382247925	2.47795081138611	3.37886548110022E-07	1.65354974763099E-05
351	KAZN	5.29798984527588	2.66422486305237	3.45011510578498E-07	1.68493662671388E-05
359	KRCC1	5.27034091949463	2.59224438667297	3.54721308521305E-07	1.71347569247727E-05
363	WLS	5.25701093673706	2.48990321159363	3.65587460383155E-07	1.76002125744622E-05
355	ATP6V0E2	5.28591728210449	2.16967725753784	3.74111219945988E-07	1.79740331757417E-05
365	NOMO2	5.23219871520996	2.08377146720886	4.33459629425836E-07	2.05749995642893E-05
368	DLL1	5.22548341751099	2.5241801738739	4.35129122655597E-07	2.06129367984409E-05
360	ATP1B2	5.26591348648071	2.05217719078064	4.49510730578585E-07	2.11669387718865E-05
371	CLDN11	5.21307468414307	2.917076587677	4.50398426962374E-07	2.11669387718865E-05
362	PODN	5.26362800598145	3.0828697681427	4.53841851436643E-07	2.12865308774818E-05
369	GALNT13	5.22223424911499	2.34009170532227	4.71216084812602E-07	2.19709137497466E-05
344	RHBDF1	5.32339286804199	5.2288179397583	5.00019256702222E-07	2.31317502231423E-05
375	SCARB1	5.19039869308472	2.21409130096436	5.12492560403872E-07	2.361653460258E-05
377	MPZL1	5.17289543151855	2.1913948059082	5.48033347968544E-07	2.51077715280134E-05
378	NELFCD	5.17021179199219	2.15065121650696	5.63982813410611E-07	2.57886040896597E-05
376	TSTD1	5.18221187591553	2.77710652351379	5.68340388405465E-07	2.59377850477299E-05
367	RPP25L	5.2284631729126	3.24047160148621	5.87744664192825E-07	2.65674048016627E-05
366	NKD1	5.23201847076416	2.41327595710754	6.30266676417301E-07	2.83273178322964E-05
379	FXYD7	5.15431499481201	2.42865371704102	6.47284629848079E-07	2.9037090421556E-05
372	ANO3	5.21143341064453	3.874666929245	6.77042047258303E-07	3.02552143391425E-05
380	PDIA6	5.14568185806274	2.15933704376221	6.75801701925991E-07	3.02552143391425E-05
373	SRPX	5.20990896224976	3.75636100769043	6.82532524528341E-07	3.03310795046497E-05
386	NOMO1	5.13119411468506	2.05203223228455	6.82013985972838E-07	3.03310795046497E-05
385	INPPL1	5.13461637496948	2.00247192382812	7.04303163775665E-07	3.10654091940231E-05
383	RAP2A	5.13922691345215	2.33318662643433	7.06172979052084E-07	3.10899873268172E-05
388	PEMT	5.11975622177124	2.53388690948486	7.09325630573125E-07	3.1170847654462E-05
391	TOMM5	5.10934209823608	2.45298838615417	7.36641748330841E-07	3.2311289724008E-05
382	BMP1	5.14054679870605	2.49221754074097	7.73813760205084E-07	3.38165179413609E-05
394	DGKB	5.09643888473511	2.12335395812988	7.81519309111257E-07	3.409036161254E-05
396	CDH13	5.08695077896118	2.38702774047852	8.16981666359549E-07	3.55064729346647E-05
397	ASB3	5.08267211914062	2.13844990730286	8.36058668958084E-07	3.61366526148562E-05
395	REPIN1	5.09099197387695	2.24619078636169	8.47668110566692E-07	3.6571706497054E-05
399	MALSU1	5.07200765609741	2.3987250328064	8.77634103323476E-07	3.76587706002171E-05
381	GSG1L	5.14355707168579	3.37595009803772	8.95153132433621E-07	3.82718359112324E-05
400	GPATCH4	5.06682872772217	2.06626987457275	8.98746942431347E-07	3.83562523935656E-05
403	ARL2BP	5.06158399581909	2.50657820701599	9.19842994407657E-07	3.91859733193161E-05
390	CYTL1	5.10994434356689	3.34611034393311	9.28820766837324E-07	3.94973944045042E-05
398	PLOD2	5.07275581359863	2.65377950668335	9.66301776455403E-07	4.07655512210817E-05
407	ALKBH2	5.05252742767334	2.34774494171143	9.67248154447688E-07	4.07655512210817E-05
392	NGFRAP1	5.10658264160156	2.22841620445251	9.72174201837019E-07	4.08253975463655E-05
405	ALG8	5.05875635147095	2.49266219139099	9.73838960301296E-07	4.08253975463655E-05
408	NUPL2	5.04600429534912	2.14661741256714	1.00304361078119E-06	4.18744038587545E-05
406	SPATA6	5.0558180809021	2.33964419364929	1.05374495234931E-06	4.37110384261749E-05
384	SUSD5	5.13494825363159	3.63995575904846	1.08910559307136E-06	4.5020165929299E-05
414	GRWD1	5.02525901794434	2.07556176185608	1.09913116622169E-06	4.53554369392457E-05
417	OMG	5.0203218460083	2.79641652107239	1.11550172805744E-06	4.58711352964732E-05
415	HSPA12A	5.02287292480469	2.06500792503357	1.12002048323653E-06	4.59771320033632E-05
416	TIMM9	5.02050638198853	2.38957190513611	1.14813101311741E-06	4.69682749165787E-05
411	SHC3	5.0359058380127	2.47773218154907	1.21982056369118E-06	4.94969495808072E-05
422	SLC35B1	5.00323295593262	2.18165493011475	1.22039257600234E-06	4.94969495808072E-05
389	H19	5.11302042007446	4.9269495010376	1.25531728965624E-06	5.0739667786344E-05
413	UBE2E1	5.02927541732788	2.67520546913147	1.26901007598338E-06	5.11186609859564E-05
425	LAMB2	4.99224090576172	2.25864577293396	1.34410246509145E-06	5.36852631947471E-05
428	HSDL2	4.98369407653809	2.17223501205444	1.36097190514964E-06	5.40872156801584E-05
426	LRRTM2	4.98980808258057	2.06124806404114	1.36611740910734E-06	5.41831770610105E-05
432	SMC6	4.97855138778687	2.08975386619568	1.38377682153846E-06	5.47180931468445E-05
424	LAMB1	4.99460744857788	2.44027590751648	1.42437463146433E-06	5.61360025305558E-05
427	MSH5	4.98775148391724	2.24127864837646	1.43752177774814E-06	5.65600345975787E-05
401	C1QL1	5.06612348556519	3.45487976074219	1.46357138769356E-06	5.7394291206804E-05
393	NR0B1	5.10203886032104	6.11236429214478	1.47240797728409E-06	5.75822521647255E-05
433	TMEM258	4.9702091217041	2.08690214157104	1.48866322070325E-06	5.79942056670678E-05
439	NDUFA7	4.94480657577515	2.15909147262573	1.59652474966595E-06	6.1488268651362E-05
437	SNHG8	4.94811964035034	2.2051727771759	1.61168400899613E-06	6.17707887331429E-05
435	MYO10	4.95720100402832	2.11281991004944	1.62973043739048E-06	6.23615430372065E-05
441	CDH19	4.94118213653564	2.28563117980957	1.65759684364756E-06	6.33255465139291E-05
429	MDFI	4.98367881774902	3.25548243522644	1.72656385023007E-06	6.56426827552959E-05
444	C4orf52	4.92652082443237	2.45103740692139	1.74241243858706E-06	6.6139072148034E-05
442	MRPL45	4.93101835250854	2.38637804985046	1.75515395586179E-06	6.64098667708346E-05
451	S100A10	4.91186046600342	2.61196875572205	1.83529159889349E-06	6.9110837537983E-05
445	GSTM1	4.92399311065674	2.41878724098206	1.85636600422713E-06	6.95726031267782E-05
450	SNRPD2	4.91468000411987	2.00680780410767	1.90973139274266E-06	7.14595541366551E-05
434	MYOT	4.95993423461914	3.23745083808899	1.91890886384727E-06	7.15768115733643E-05
452	FKBP9	4.91045141220093	2.20248794555664	1.91661446653949E-06	7.15768115733643E-05
454	TMEM206	4.89911556243896	2.49048614501953	1.94558248652641E-06	7.22305121878756E-05
455	ATIC	4.8983907699585	2.39937877655029	1.97170886201984E-06	7.30859093987512E-05
457	PCCB	4.89414596557617	2.10967564582825	1.99012830236584E-06	7.36534046403707E-05
458	FHL1	4.8938627243042	2.45574378967285	2.0209218570054E-06	7.46763730187675E-05
460	TRPT1	4.87521839141846	2.07087206840515	2.17233900170575E-06	7.92820055383705E-05
456	LOC642846	4.89625358581543	2.32590103149414	2.25224127915382E-06	8.19456020553571E-05
465	C1orf122	4.85996961593628	2.02743721008301	2.32381947125496E-06	8.42909463953217E-05
464	USP1	4.86093521118164	2.16162633895874	2.34150093276977E-06	8.46195480171735E-05
449	NTRK3	4.91570329666138	3.28781723976135	2.45361674361168E-06	8.8322744968368E-05
467	GATM	4.84436273574829	2.54010844230652	2.50654882266942E-06	8.99547203238605E-05
466	ADD3	4.84677886962891	2.29310274124146	2.53733786602101E-06	9.09219133049525E-05
468	NUDCD2	4.84111166000366	2.33068561553955	2.55223846375893E-06	9.13177043090544E-05
461	MND1	4.87297534942627	2.77518463134766	2.58541103578421E-06	9.23650766117418E-05
470	ZNHIT3	4.83401441574097	2.3757381439209	2.61497608928972E-06	9.32806079080065E-05
453	APCDD1	4.89922952651978	3.32857918739319	2.63014602741943E-06	9.36806598578294E-05
473	CECR5	4.82601594924927	2.20254015922546	2.70912344153456E-06	9.62043445819904E-05
475	SHMT2	4.81810522079468	2.16738486289978	2.81860671167625E-06	9.97930023509174E-05
469	FAM19A5	4.83781671524048	2.37060284614563	3.01401382637336E-06	0.000106077164178
480	NHP2	4.80893754959106	2.09206795692444	3.01027931040216E-06	0.000106077164178
479	CHPF	4.80914306640625	2.19177985191345	3.10147546906262E-06	0.0001089933946
471	B9D1	4.82957410812378	2.62001061439514	3.16262160377655E-06	0.000110649712418
478	FSTL1	4.81068420410156	2.79868531227112	3.26175518037021E-06	0.00011361460765
486	GNL3	4.7827672958374	2.05992078781128	3.31717807003677E-06	0.000115206275318
481	REST	4.80389499664307	2.21953940391541	3.43660845991694E-06	0.000118696350441
472	TLE1	4.82876348495483	3.14343476295471	3.52511755535222E-06	0.000121184229922
484	CCT7	4.78504085540771	2.07222700119019	3.55793800261961E-06	0.000121782253656
490	NDRG2	4.76307010650635	2.37307715415955	3.60784232175382E-06	0.000123134514745
493	NCAM2	4.75611972808838	2.10456252098083	3.72876894768295E-06	0.000126896007607
491	OLFM2	4.76059913635254	2.30426073074341	3.98683763068236E-06	0.000134608092259
496	UMPS	4.75056934356689	2.01834964752197	3.98948242699871E-06	0.000134608092259
498	NDUFAF2	4.73580837249756	2.1297779083252	4.06335405259627E-06	0.000136698504286
500	MKI67IP	4.73519897460938	2.11509490013123	4.068751394133E-06	0.000136698504286
497	LOC285758	4.74081325531006	2.40627241134644	4.1239334678299E-06	0.000138356215466
501	EXOSC4	4.72813415527344	2.09229612350464	4.21521463249315E-06	0.000141019172013
499	NOB1	4.735511302948	2.40579199790955	4.35272123520711E-06	0.000144495588745
502	EXTL2	4.72561120986938	2.20517158508301	4.37688236845864E-06	0.000144994175915
509	YARS	4.70832633972168	2.0049901008606	4.60279351168281E-06	0.000151419120997
495	COL6A1	4.75113296508789	2.51042079925537	4.70847529663615E-06	0.000154174672576
513	BLVRA	4.69702386856079	2.28415608406067	4.81784629563656E-06	0.0001569676855
514	TRUB2	4.69515514373779	2.32216811180115	4.88625194572742E-06	0.000158604143975
515	MRPS14	4.69167280197144	2.08049774169922	4.9331453665523E-06	0.000159626340372
512	CDC7	4.69999361038208	2.31914448738098	4.98142553990055E-06	0.000160530673929
516	MRPL15	4.68841028213501	2.23459362983704	5.00626508779092E-06	0.000161111949551
510	HMGN5	4.70638275146484	2.29768967628479	5.20432939634231E-06	0.000166580737948
527	NDUFAF6	4.64772081375122	2.34652495384216	6.07725483631184E-06	0.000189989754004
520	KCNS3	4.67213773727417	3.13037180900574	6.44333799419503E-06	0.000200022154299
531	CTPS1	4.6290078163147	2.08893370628357	6.51536456787161E-06	0.000201729313928
529	DPP6	4.63588285446167	2.17720031738281	6.6345607586404E-06	0.000205151705129
534	NIPSNAP1	4.61662483215332	2.02013778686523	6.89143529998532E-06	0.00021198770976
523	PLD6	4.66001605987549	2.64718341827393	6.92456821790603E-06	0.000212730639182
537	NDUFB9	4.61172294616699	2.03754210472107	7.28083561206344E-06	0.000221948355608
533	WNT5A	4.62094736099243	2.28433632850647	7.39507169543859E-06	0.000225140961669
544	ZNF146	4.59653377532959	2.03813791275024	7.54627985595689E-06	0.000229151534517
542	NEIL2	4.60187673568726	2.31452035903931	7.80700402761592E-06	0.00023575338047
547	PLEKHB1	4.59384059906006	2.53579592704773	7.79372659863674E-06	0.00023575338047
545	NIM1	4.59528779983521	2.24627447128296	8.27859752120111E-06	0.000246382288738
557	PPIL1	4.57106876373291	2.35404014587402	8.46580041220304E-06	0.000250964891819
558	TMEFF2	4.56892490386963	2.40042209625244	8.53482472898291E-06	0.000252694823163
560	FERMT2	4.56265783309937	2.07014131546021	8.75537693740268E-06	0.000258256361319
550	THBS4	4.58183908462524	2.61877107620239	8.97881449915186E-06	0.000264189068605
563	GMPS	4.55230522155762	2.23911452293396	9.16711507636712E-06	0.000269061075215
566	CNN3	4.54421472549438	2.42116951942444	9.43841879434781E-06	0.000275913661822
567	MPG	4.54361486434937	2.0776162147522	9.45883194290769E-06	0.000275913661822
568	LOC643669	4.54262590408325	2.04013538360596	9.45439868990297E-06	0.000275913661822
573	MRPL3	4.53715181350708	2.23118710517883	9.69956066463281E-06	0.000281204154103
574	BZW2	4.53559446334839	2.19757008552551	9.75482440562784E-06	0.000282130642708
571	DNAJA3	4.53983926773071	2.14695858955383	9.79799297942275E-06	0.000283018611842
540	NOS1	4.60448217391968	2.47687339782715	1.01213267527243E-05	0.000292002126023
578	QPRT	4.5173544883728	2.04502725601196	1.06857698694588E-05	0.000306420272552
549	LAMC1	4.58458948135376	3.35778331756592	1.10527136961741E-05	0.000316177024888
551	TUBA1A	4.58109569549561	2.6598949432373	1.11856467123184E-05	0.000319200511574
576	MT3	4.52026176452637	2.62278938293457	1.11988358151653E-05	0.000319200511574
582	VBP1	4.5081639289856	2.19328045845032	1.13018994856867E-05	0.000321750950983
585	PEX10	4.50497198104858	2.18288993835449	1.13878308631418E-05	0.000323808117436
583	PDCD5	4.50661134719849	2.06302261352539	1.14400388529787E-05	0.00032412531133
579	FAM206A	4.51593828201294	2.42424297332764	1.15332019541324E-05	0.000326374458167
570	MT1E	4.54097080230713	3.27713537216187	1.16871218148105E-05	0.000329608883657
590	CLNS1A	4.49550676345825	2.17589807510376	1.17012799440733E-05	0.000329608883657
581	BAMBI	4.50896167755127	2.71607637405396	1.21653441886365E-05	0.000339797573646
588	GPATCH11	4.49967288970947	2.29764676094055	1.22445611476254E-05	0.000340928675218
580	SPATA22	4.5129656791687	2.77244782447815	1.24234991485983E-05	0.00034376518789
548	SLC7A2	4.58649730682373	7.34896516799927	1.27166850338977E-05	0.000351057577754
599	SULT1C4	4.47708654403687	2.38692498207092	1.3303116729746E-05	0.000365542485917
604	NAT9	4.46472024917603	2.08825182914734	1.34098017416081E-05	0.000368047003536
606	COL16A1	4.46439456939697	2.04003572463989	1.34655787873012E-05	0.000369150114764
612	ZNF488	4.45636892318726	2.50802969932556	1.43914066900474E-05	0.000387798474244
618	PPAP2A	4.4444580078125	2.25974369049072	1.4386565407902E-05	0.000387798474244
617	PNO1	4.44662046432495	2.02889037132263	1.4574560466838E-05	0.000391842269259
602	BEX1	4.46634244918823	2.25402927398682	1.46759704764424E-05	0.000394121356808
584	ATP13A5	4.50617551803589	4.16624689102173	1.51484740644928E-05	0.000405431363493
621	NDUFB5	4.43486642837524	2.23340606689453	1.52858756518661E-05	0.000407494354599
605	LRP1B	4.4646258354187	2.52991271018982	1.54150356176232E-05	0.000409787355375
591	HAS2-AS1	4.49417972564697	3.42496347427368	1.60148876713697E-05	0.000421651376454
630	PPAP2B	4.42123937606812	2.2200129032135	1.60215417887463E-05	0.000421651376454
629	IL11RA	4.42147397994995	2.25787115097046	1.62126719136787E-05	0.000424793525384
628	DTYMK	4.42287683486938	2.15045094490051	1.63987999640748E-05	0.000428721827758
633	PTGDS	4.41473722457886	2.93391752243042	1.65106709590899E-05	0.000430871262462
635	SCP2	4.41411638259888	2.04695081710815	1.7154392113974E-05	0.000444550253404
627	LHFPL3-AS1	4.42454671859741	2.74652624130249	1.80169919108354E-05	0.000463355559609
634	AEBP1	4.41432809829712	2.45598959922791	1.81189594339363E-05	0.0004649682266
608	LPAR4	4.46385431289673	4.05006456375122	1.87573015720688E-05	0.000479789897447
641	TMEM45A	4.3758373260498	2.25243258476257	1.93881159584443E-05	0.000494856589
642	ALDH6A1	4.37213611602783	2.12308931350708	1.95718736149968E-05	0.000498472471446
639	RGR	4.38113355636597	2.72028708457947	2.11410956693828E-05	0.000531015898224
648	EFEMP2	4.36076974868774	2.34381127357483	2.24764596504179E-05	0.000559219982437
659	ACTL6A	4.33708667755127	2.14708280563354	2.26880410346213E-05	0.000560948789088
662	HINT2	4.33386421203613	2.09162163734436	2.31538159800445E-05	0.000569492508103
667	TMED3	4.32488965988159	2.05517292022705	2.37700387279543E-05	0.000582833475477
651	COL5A2	4.3517746925354	2.63994836807251	2.38226329942413E-05	0.000583519012515
664	BYSL	4.33208084106445	2.17618203163147	2.40291241289912E-05	0.000587362057915
671	TAF9B	4.32224798202515	2.01492190361023	2.40881204205018E-05	0.000588197134309
652	IL13RA2	4.3508448600769	3.00745701789856	2.41756906197897E-05	0.000589727505685
676	MRPS22	4.31682538986206	2.10023403167725	2.45903237068688E-05	0.00059799425803
675	SNX7	4.31765794754028	2.27700734138489	2.55956828266E-05	0.000617372040154
679	TUBB4A	4.30175924301147	2.37006187438965	2.61759493908679E-05	0.000628169743943
684	MRPL27	4.28876304626465	2.01712512969971	2.76863289635299E-05	0.000659403725664
640	ATP6V0A4	4.37717294692993	29.1463623046875	2.89142846666583E-05	0.000683496753108
663	ARSE	4.33275032043457	4.03863573074341	3.10098441800219E-05	0.000727226900246
696	STARD3NL	4.25646209716797	2.05274820327759	3.1804999807977E-05	0.000744400420407
683	KIAA1217	4.28940629959106	2.95575404167175	3.26957066104034E-05	0.000763738172361
698	NSMCE1	4.248046875	2.05337309837341	3.26713630579271E-05	0.000763738172361
700	NOP16	4.24378871917725	2.02212476730347	3.34467359600471E-05	0.000779743492076
668	KCNE1L	4.3244686126709	5.90044927597046	3.45399590108671E-05	0.000798159482079
709	PRMT6	4.23147249221802	2.03298568725586	3.50058204987487E-05	0.000806564070363
712	TSPAN6	4.225989818573	2.07983493804932	3.57648313450956E-05	0.000822452228388
710	PRTFDC1	4.23051881790161	2.19544863700867	3.59072767477349E-05	0.000824574794655
714	NAE1	4.22219944000244	2.03367257118225	3.6402714182263E-05	0.000833076993354
706	DDX12P	4.2327241897583	2.06321907043457	3.72599911623455E-05	0.000851051254264
695	AMZ1	4.26424932479858	2.9613938331604	3.76410855704793E-05	0.000857232527641
708	EHD3	4.23169612884521	2.45435214042664	3.93830374704241E-05	0.000882522824526
711	HEY1	4.2297511100769	2.93900609016418	3.99277176992311E-05	0.000892196152287
718	GPM6A	4.21292209625244	2.45164370536804	4.02865335983721E-05	0.000897673409982
691	MCOLN2	4.27295732498169	3.79673314094543	4.03990411400097E-05	0.000899334293649
699	IGF2	4.24634790420532	3.37620615959167	4.17410510276735E-05	0.000923135886687
704	FAM83D	4.23970651626587	3.39833498001099	4.22670305062145E-05	0.000933025987484
735	PDGFC	4.1891713142395	2.33485531806946	4.46109462730337E-05	0.000975673936679
738	C7orf61	4.18231153488159	2.32920360565186	4.45467640515389E-05	0.000975673936679
740	PLLP	4.17304229736328	2.47347950935364	4.45733300620659E-05	0.000975673936679
729	GLIS3	4.20293235778809	2.37428784370422	4.54215690849626E-05	0.00098815029701
745	ITGB3BP	4.16845846176147	2.0837836265564	4.56302748149127E-05	0.000988836861177
752	LYRM5	4.16323137283325	2.18208813667297	4.61175726661489E-05	0.000998483387724
726	LOC100130370	4.20420265197754	2.69015598297119	4.62300642351339E-05	0.000999092428352
746	ACY1	4.16742134094238	2.06358575820923	4.66261926108661E-05	0.001003290915268
751	LACTB2	4.1639461517334	2.40054678916931	4.76408236735702E-05	0.001020271744604
749	SLC35A2	4.16430854797363	2.16206622123718	4.80243449333291E-05	0.001027556128357
761	MRPL50	4.15324831008911	2.06318402290344	4.82763484820551E-05	0.001031085293188
727	HMGA1P7	4.20361089706421	3.71348142623901	4.86812934291801E-05	0.001036929061298
757	SOX13	4.15912771224976	2.23313665390015	5.19145827276799E-05	0.001096921326037
715	ADAM33	4.2169451713562	4.34767484664917	5.28633958525343E-05	0.001114979870136
772	ARMCX2	4.12180709838867	2.1691267490387	5.50086211817044E-05	0.0011550835118
775	ORC5	4.11874675750732	2.13037896156311	5.54862205323668E-05	0.001162021767931
769	ETS1	4.12744140625	2.21720123291016	5.62946090064885E-05	0.001175832547555
781	HEPN1	4.11087274551392	2.3450231552124	5.69464616111563E-05	0.001186309489641
779	FAM216A	4.11476135253906	2.24350190162659	5.82506834028247E-05	0.001206690920758
786	PET117	4.09925365447998	2.01799869537354	6.01397958025029E-05	0.001240828574371
771	ENO3	4.12459230422974	2.53161239624023	6.05006789397277E-05	0.001245020922125
782	NAALAD2	4.11060953140259	2.2633011341095	6.21205785463682E-05	0.001271726900129
768	FAM89A	4.13084745407104	3.4905161857605	6.36161789463362E-05	0.001298976564244
778	OR4N2	4.11602592468262	3.04323387145996	6.44083399635809E-05	0.001310632251183
791	TMEM42	4.08954906463623	2.48064136505127	6.52136572724245E-05	0.001324743298589
794	LRRCC1	4.08367347717285	2.07295274734497	6.55573196806782E-05	0.001330583268172
770	ELFN2	4.12570333480835	3.72497987747192	6.95763967827607E-05	0.001402541731231
767	REM1	4.13375425338745	29.0916290283203	7.28855698215122E-05	0.001459313277086
803	DOK5	4.05500316619873	2.51079297065735	7.5570935548831E-05	0.001502916187582
812	TSPAN7	4.03836250305176	2.1899402141571	7.59608540013377E-05	0.001508138128982
810	DARS2	4.04756259918213	2.11662983894348	7.68514366591027E-05	0.001520721076614
793	PPAPDC1A	4.08462333679199	3.84475660324097	7.72321524854224E-05	0.001526978934699
818	MT1X	4.02553510665894	2.44982242584229	8.19668315636226E-05	0.001609839446448
827	MRPL23	4.00534677505493	2.08679461479187	8.93147730822676E-05	0.001734024356743
820	MIR181A2HG	4.02237796783447	2.39670896530151	9.13378862583154E-05	0.001766064631767
829	SLC25A23	4.00049543380737	2.0057578086853	9.25542464536444E-05	0.001785211629887
828	RASGEF1C	4.00127983093262	2.4693500995636	9.87196029674666E-05	0.001873615797987
848	TAPT1-AS1	3.97987627983093	2.10554265975952	9.86410750182784E-05	0.001873615797987
830	C8orf4	4.00037050247192	3.1925368309021	0.00010168062033	0.001922112668108
857	TACO1	3.9723756313324	2.35439896583557	0.000102099805216	0.001926960945288
863	RNASEH2A	3.96573328971863	2.06978106498718	0.000103030998194	0.001936819224788
821	SLC44A5	4.02196025848389	4.31680583953857	0.000105733339567	0.001975078770492
835	PREX2	3.99343276023865	3.19924402236938	0.0001087754722	0.002019166014525
873	CCND1	3.95376586914062	2.1585955619812	0.00010911336757	0.002020687431007
872	C2orf44	3.95424842834473	2.54195713996887	0.000114161434171	0.002096145526949
854	TLL1	3.97577929496765	3.87588882446289	0.000115600380801	0.002117641623859
859	FAM184B	3.96990537643433	2.41228008270264	0.000118069859078	0.002161207636888
853	HAPLN1	3.97613334655762	3.94748544692993	0.000118404131776	0.002165652714483
889	RRS1	3.93038296699524	2.09849524497986	0.000118941487413	0.002172126500287
883	LOC100128822	3.94134712219238	2.91653347015381	0.00012606367004	0.002274910127932
886	GLB1L2	3.93687510490417	2.65937185287476	0.000125825820059	0.002274910127932
890	PPP2R3B	3.92749929428101	2.4984438419342	0.000127640180467	0.002295584900935
899	GCAT	3.91716265678406	2.1924569606781	0.000128121592237	0.00230249471451
906	UST	3.9094181060791	2.21827268600464	0.000132741471629	0.002369340238881
901	RALYL	3.91383385658264	2.97306108474731	0.000135736482348	0.002406658059488
910	NPAS3	3.90311050415039	2.32274961471558	0.00013545145913	0.002406658059488
919	OSGEPL1	3.89418721199036	2.01061105728149	0.000139621187693	0.002462447841926
895	PPIC	3.9225869178772	3.68040132522583	0.000143651148908	0.002520386009659
918	C1R	3.89572858810425	2.8471691608429	0.000148548210155	0.002577665132409
904	ADAMTS6	3.91054797172546	3.4246973991394	0.000148779106111	0.002579781776973
937	PTGFRN	3.86748433113098	2.10002613067627	0.000153854349916	0.002654183635919
944	MTHFD2	3.85048413276672	2.06049203872681	0.000157508528765	0.002711298700816
927	REEP6	3.87694025039673	2.96902012825012	0.000162313895551	0.002781886345884
943	KIAA0040	3.85192942619324	2.36189770698547	0.000168956520438	0.002874931137275
961	GGH	3.83038020133972	2.07319378852844	0.000170704551903	0.002898428685576
951	TFPI2	3.84254240989685	3.16962027549744	0.000181958246654	0.003043688580683
975	MEST	3.81527042388916	2.15684723854065	0.000183255451841	0.00305675255796
939	PACRG-AS1	3.86434769630432	4.2509069442749	0.000189509342529	0.003143360145061
972	SYNPO	3.81640458106995	2.33745384216309	0.00019431121419	0.003211762330292
986	PSMG1	3.79938316345215	2.07534193992615	0.000194211263111	0.003211762330292
958	SLPI	3.83285117149353	3.87599515914917	0.000197323326187	0.00325247063609
995	TMEM106C	3.78540062904358	2.06659865379333	0.000202473180169	0.003321177109053
987	CENPM	3.7943434715271	2.45577454566956	0.000210062808171	0.003424327373944
991	SLC25A20	3.78677153587341	2.26384663581848	0.000210347141679	0.003426604125034
992	GEN1	3.78649663925171	2.12200355529785	0.000214599598242	0.003482335812661
993	TRPV3	3.78610920906067	2.13907265663147	0.000215597672686	0.003488146499481
1006	ID3	3.77184128761292	2.1328718662262	0.000220077494988	0.003548506158124
998	TUBB2B	3.78417205810547	2.08234429359436	0.000242243591118	0.003856036088179
1020	KY	3.74864459037781	2.31989288330078	0.000242554743038	0.003858395999729
1028	TMEM216	3.74163150787354	2.30375242233276	0.000246358104194	0.003913640547245
1032	CENPH	3.73791146278381	2.12789869308472	0.000249388151246	0.003948534592517
1014	FAM64A	3.76200389862061	3.15798854827881	0.000249816170258	0.003952669210905
1034	KAT2B	3.73470687866211	2.10560250282288	0.000256097312026	0.00402783594465
1031	TCF7L1	3.73852586746216	2.74164414405823	0.000259430150076	0.004072142170113
1042	NTN1	3.71198320388794	2.48529815673828	0.000291728954395	0.004486942866107
1065	OMA1	3.68256282806396	2.23414611816406	0.000304877947059	0.004667963189429
1067	TMEM186	3.67900538444519	2.33431601524353	0.000311643314083	0.004756174959639
1039	LOC284648	3.72241020202637	5.07301807403564	0.000312967908525	0.004770243166871
1072	WSCD1	3.66900324821472	2.22946524620056	0.00032810320207	0.004946818869663
1068	AKAP12	3.67758440971375	2.41171431541443	0.000335053396453	0.005028878324332
1089	ANKRD20A1	3.64875173568726	2.33550667762756	0.000344447308381	0.005137644172737
1095	BGN	3.64531874656677	2.15965151786804	0.000348590511796	0.005189638505601
1094	SRPK3	3.6453549861908	2.44118332862854	0.000356688877087	0.005293566881384
1078	MT1M	3.66313743591309	4.52325487136841	0.000380380793944	0.005582217772836
1124	CALCRL	3.60318994522095	2.76201343536377	0.000422844452765	0.006088173427581
1137	PTTG1	3.58693957328796	2.11864137649536	0.000423457880303	0.006088173427581
1120	NUDT6	3.60711812973022	2.63000440597534	0.000424165432683	0.006092651569761
1113	PCDH15	3.61624693870544	3.23478150367737	0.000429046259596	0.006147846161394
1121	PROM1	3.60635948181152	2.90535020828247	0.000430943622625	0.006171300269339
1132	PLCE1	3.58941531181335	2.17514276504517	0.000434777551623	0.006210350369323
1140	TMEM251	3.58056402206421	2.09610199928284	0.000435243671919	0.006210350369323
1127	ZFP57	3.59997200965881	3.60110688209534	0.000448419133752	0.006356227170587
1148	ACADS	3.57387471199036	2.11262631416321	0.000453131131096	0.006407679982767
1157	STK33	3.56873059272766	2.75885891914368	0.000475518500008	0.006656696921506
1169	MTERF	3.55524563789368	2.0487072467804	0.000477748223861	0.006683960088824
1164	CDH6	3.56019973754883	2.18358659744263	0.000487793346143	0.006808410840745
1179	CYR61	3.539231300354	2.4574670791626	0.00051619839138	0.007116807391282
1150	SOX3	3.57248783111572	4.50957632064819	0.000518706430191	0.007147225424963
1183	OPCML	3.53675150871277	2.27510762214661	0.000530536552186	0.00727636871748
1165	FCRLA	3.5596387386322	4.53442764282227	0.000534081295002	0.007308058667486
1192	CAV1	3.52871131896973	2.40558981895447	0.000539528838469	0.007361336444689
1173	PRDM5	3.54527950286865	3.42656135559082	0.000561701588756	0.00759387204981
1182	PRKCDBP	3.53820490837097	6.25737810134888	0.000603164456394	0.008057841688743
1228	LOC100505738	3.47860598564148	2.09446740150452	0.000633807416115	0.008387457365396
1193	GSTM5	3.52133107185364	7.12331676483154	0.000640577613025	0.008452769549921
1220	CHL1	3.48844456672668	2.73257517814636	0.000646934167156	0.008515324426177
1214	PRRT3-AS1	3.49697947502136	2.8339319229126	0.000650992748805	0.008561584812986
1204	KCNIP4-IT1	3.51048278808594	4.4257869720459	0.000656734495134	0.00862282183278
1233	ASAP3	3.47306871414185	2.61561679840088	0.000662903925304	0.008689287423763
1261	KCNAB1	3.43963289260864	2.02318406105042	0.000730750301897	0.009401866006188
1281	C7orf25	3.42249488830566	2.12856364250183	0.000760128390099	0.009669388317874
1255	ARHGEF16	3.44722270965576	3.62219595909119	0.000783477182067	0.009902582995961
1277	CENPF	3.42514824867249	2.48401117324829	0.000794815097338	0.010009992842508
1283	PDZD2	3.42228984832764	2.18390130996704	0.000797600701481	0.010032910363932
1266	KCNIP3	3.43494367599487	3.38641023635864	0.000805779631543	0.010082248469483
1293	CLDN15	3.4138810634613	2.2415988445282	0.000809840810276	0.01010636956385
1287	RHPN2	3.41811466217041	2.14679646492004	0.000816426691174	0.010172479014803
1264	FXYD1	3.43656349182129	4.45005893707275	0.000822049086458	0.010231768082948
1291	TTK	3.41433954238892	4.12342929840088	0.000883006086995	0.010825508372964
1334	ARHGAP10	3.38037490844727	2.6246862411499	0.000895843152801	0.010926334148942
1329	FAM198A	3.38308167457581	2.93899059295654	0.000923122532048	0.011224373867605
1299	COL5A3	3.40735244750977	7.5185079574585	0.000936490227402	0.011317197717474
1317	MLC1	3.39202427864075	3.89140725135803	0.000946621403183	0.011416331240223
1343	CSPG5	3.36869263648987	2.29468154907227	0.000962382315922	0.011582818869371
1360	ASB13	3.35370469093323	2.01945757865906	0.000972281276493	0.011678222269275
1364	DNALI1	3.34944844245911	2.08034753799438	0.000996928368748	0.01192588148594
1359	TMEM158	3.35407114028931	2.1335015296936	0.000999230644573	0.011941360770619
1366	LOC375295	3.34804201126099	2.09854507446289	0.001000240570007	0.011941380111489
1351	PKNOX2	3.36139750480652	3.05423974990845	0.001035880853832	0.012261806048907
1386	ZWINT	3.33047938346863	2.4773645401001	0.001070440562773	0.01257037936036
1377	SYT17	3.33651471138	2.7387912273407	0.001077990908401	0.01265277138572
1385	KIAA1524	3.33088898658752	2.65893149375916	0.001112276306771	0.012929690297258
1415	APITD1	3.30764126777649	2.35139560699463	0.001172272115896	0.013474710794826
1401	CDH3	3.32007789611816	4.19706773757935	0.001212896563061	0.01385849879048
1397	LOC146481	3.32075786590576	28.9517402648926	0.001242645054148	0.014096403617125
1437	C2orf81	3.27940273284912	2.22374606132507	0.001260933909161	0.01426969927013
1432	FADS3	3.28626656532288	3.28245520591736	0.001343666134945	0.015081642535433
1468	PRSS12	3.23803997039795	2.25106763839722	0.00146392222909	0.016165250311532
1476	FPGT	3.2309136390686	2.03628253936768	0.001480736610238	0.01632808535852
1482	PTCD2	3.22595310211182	2.13278746604919	0.001501987814949	0.016516287551014
1481	FGFBP3	3.22606253623962	2.62685012817383	0.00156834898012	0.01714255373471
1493	ITGA6	3.21337461471558	2.20154714584351	0.001573252949369	0.017180299381633
1498	C1orf114	3.20747327804565	2.21360993385315	0.001597637675238	0.017382474035684
1511	CENPW	3.19532823562622	2.01646184921265	0.001643985543284	0.01778868962002
1480	MECOM	3.2268054485321	3.48471260070801	0.001650177019315	0.017847530995199
1497	MYBL2	3.20873928070068	3.25980472564697	0.00168282337309	0.018134374165159
1516	BRD7P3	3.19224548339844	2.47954726219177	0.001717946305511	0.018437370272916
1526	NUSAP1	3.18295979499817	2.00796961784363	0.001729874401845	0.018540183295068
1538	MT2A	3.16944241523743	2.05726766586304	0.001761522290407	0.018802801699226
1518	VAX1	3.19069027900696	3.12459278106689	0.001790398858923	0.019016765637867
1512	COL8A1	3.19421100616455	3.57717180252075	0.001794069356952	0.019038676876687
1541	NXT2	3.1676127910614	2.16142654418945	0.001821678663294	0.019279839507946
1531	GRAMD1C	3.17975211143494	2.8051815032959	0.001827664810778	0.019322105209836
1544	PARPBP	3.16681981086731	2.37575507164001	0.00189323013472	0.019824513249768
1521	DUSP9	3.18712449073792	26.2491779327393	0.001902799043671	0.019889540224354
1561	BIRC5	3.15437746047974	2.21331810951233	0.001913585599844	0.019931921072076
1550	PLSCR4	3.16072797775269	3.91408824920654	0.001996706811678	0.020581497863733
1573	KIF11	3.14661192893982	2.18140292167664	0.001997672194069	0.020581497863733
1604	DCT	3.12607622146606	2.50168561935425	0.002098901795128	0.021362482416748
1619	N6AMT1	3.1163911819458	2.06463432312012	0.002130803126246	0.021607038110104
1568	AQP7P3	3.14948725700378	29.0919284820557	0.002140774334362	0.021678657923775
1616	CASC5	3.11765384674072	2.59613370895386	0.002185879538639	0.022013070898042
1624	SYTL4	3.11304521560669	2.12729406356812	0.002195537810656	0.022072796512389
1612	ZNF607	3.12026810646057	2.44512701034546	0.002197304276144	0.022081183319793
1629	PARD3B	3.11000871658325	2.27514958381653	0.002216805228697	0.022220587662685
1635	FGF2	3.10438537597656	2.20311069488525	0.002269091481007	0.022644832253386
1638	BUB1B	3.10373663902283	2.93571734428406	0.002326648747272	0.023067811732061
1662	NUP37	3.08156871795654	2.02162885665894	0.002368722365927	0.023426120233547
1645	MLIP	3.0996150970459	3.41570377349854	0.002374748486517	0.02347591513007
1649	LOC644554	3.09436750411987	2.47542715072632	0.002386824640813	0.023565789263151
1658	PLEKHA4	3.08644676208496	2.29489040374756	0.002424510834808	0.023848406824447
1634	LOC100128176	3.10491275787354	4.43543529510498	0.002435490055108	0.023906762306372
1668	SNPH	3.0740659236908	2.28031897544861	0.002473920194355	0.024229944381293
1656	HIST1H3J	3.08876752853394	5.14896774291992	0.002563644482374	0.024957864040074
1685	BMP2	3.05657172203064	2.09935593605042	0.002614658923558	0.025371082041534
1681	FLJ16779	3.06151151657104	2.5740647315979	0.002630720168087	0.02545393705119
1690	TBX15	3.05135130882263	2.18642807006836	0.00263625702391	0.025486687293193
1679	PTHLH	3.06298828125	3.37960743904114	0.002643085869672	0.025531864563231
1693	MELK	3.04743218421936	2.55251002311707	0.002776741573488	0.026575787596902
1694	BTC	3.0472629070282	4.06378126144409	0.002832692984207	0.027009272264042
1725	NANP	3.01966834068298	2.2412211894989	0.002943349944993	0.02784192763463
1728	FAM95B1	3.01467704772949	2.53670334815979	0.002986356987329	0.028192447828568
1732	TPX2	3.01061677932739	2.40325474739075	0.003033335550377	0.028488336973126
1753	C2orf27A	2.99452805519104	2.08993577957153	0.003229009956802	0.029922664255401
1776	GEMIN6	2.9789891242981	2.06265115737915	0.0032813829098	0.030265901713993
1771	BAG2	2.98237562179565	2.03141021728516	0.003336118365903	0.030699028599371
1750	ADAMTS14	2.99690055847168	4.27096366882324	0.00335780201403	0.030837202724221
1779	NSUN7	2.9778413772583	2.16865086555481	0.003367543012925	0.030880226017866
1760	EFCAB11	2.98808240890503	3.40812039375305	0.00340033754741	0.031120709098903
1782	TBKBP1	2.97507309913635	2.47948336601257	0.003418318168461	0.031261113566862
1778	PLK4	2.97789740562439	3.03498339653015	0.003427624342623	0.031334122029861
1784	PACRG	2.97344470024109	2.67274355888367	0.003477186038128	0.03167716480735
1780	RNF32	2.97665548324585	2.74012804031372	0.00348515912498	0.031688859514118
1795	COL5A1	2.96519494056702	2.84679007530212	0.003632876580315	0.032643518467886
1804	PBK	2.95677876472473	2.72963237762451	0.003662520963669	0.032860027100554
1790	SMIM10	2.96899032592773	4.75498533248901	0.003693289491349	0.033014318154142
1838	EPDR1	2.93098068237305	2.04302954673767	0.003808348048046	0.033797126963661
1831	CDCA2	2.93625593185425	2.95575761795044	0.003898117609984	0.034451796160476
1847	VSTM2B	2.92710018157959	2.58438682556152	0.00395046263446	0.034784631211829
1855	LAMB4	2.91898798942566	2.51396107673645	0.003970169848044	0.034932185371754
1850	PCOLCE2	2.92386984825134	2.30391001701355	0.003973231426019	0.034946141684623
1857	ZNF221	2.91660618782043	2.00008010864258	0.004045026791769	0.03543287891636
1882	TROAP	2.89873790740967	2.83701229095459	0.004337631812435	0.037292612380885
1884	NUF2	2.89822626113892	2.55636477470398	0.004354306158885	0.037366555271058
1908	GAL3ST1	2.88573026657104	2.37227177619934	0.004418441973555	0.037727186945071
1877	TYSND1	2.90238738059998	2.71526193618774	0.004440383949685	0.037807122401453
1892	ASPM	2.89385914802551	2.41841602325439	0.004432990942058	0.037807122401453
1921	OIP5	2.88107204437256	2.65584754943848	0.004633777203764	0.039035783563099
1925	HIST1H3I	2.87942099571228	3.14229798316956	0.004735160091481	0.039617450345044
1950	LRIG3	2.86021041870117	2.29075646400452	0.004800480618637	0.040022592021484
1931	XK	2.87366700172424	5.10461759567261	0.004908485801282	0.040665405627553
1966	CTGF	2.85203146934509	2.22662758827209	0.004911150863664	0.040673258516348
1962	DKFZp451B082	2.8546576499939	3.10021543502808	0.005060078237513	0.041644549386283
1972	SKA3	2.84728407859802	2.90502762794495	0.005114936701573	0.041886857741229
1983	PLCD3	2.8428909778595	2.00793814659119	0.005124761932698	0.041900279992365
1963	LOC389332	2.85437726974487	4.55104398727417	0.005152353826567	0.042067787913156
1980	CCNE1	2.84418988227844	3.14136219024658	0.005207800157542	0.042388987811526
1974	SCN7A	2.84706950187683	9.52084636688232	0.005326442936115	0.043132351242675
2017	NAT14	2.82361936569214	2.27557396888733	0.005470315107012	0.043966706353815
1997	SFRP2	2.83421206474304	28.0650005340576	0.005529136899401	0.044349182729162
2025	RXRG	2.81546688079834	3.22930788993835	0.005609876078752	0.04487521945333
2042	USP43	2.80426716804504	2.79727602005005	0.005824065793039	0.046260503814194
2053	DLGAP5	2.79716086387634	3.20420241355896	0.006003116397104	0.047391154253921
2067	LOC286297	2.78601789474487	2.13436055183411	0.006048696204627	0.047600396707495
2068	HSD17B6	2.78482007980347	4.55493021011353	0.00630639214607	0.049216871292192
