# Supplementary material for: Quantitative Evaluation of Stem-like Markers of Human Glioblastoma Using Single-Cell RNA Sequencing Datasets
Source: Cancers (Basel). 2023 Mar 2;15(5):1557. doi: 10.3390/cancers15051557 (PMC10001303; doi:10.3390/cancers15051557)
Supplement: Supplementary file 1 [file cancers-15-01557-s001.zip › cancers-2177473-supplementary/28 marker gene lists/sce.MGH122.total4.csv]

index	names	scores	logfoldchanges	pvals	pvals_adj
1	DCX	18.5449619293213	6.15182971954346	1.88271787804338E-44	4.45940556593355E-40
2	NREP	15.200535774231	6.16573047637939	1.35172243713507E-34	1.60084488229907E-30
3	DLX5	14.5773401260376	7.91529369354248	1.97630130926386E-31	1.56035576037413E-27
4	IGFBPL1	14.3826274871826	6.91039896011353	1.5186574328272E-30	8.99272998848625E-27
5	SOX11	13.3718900680542	4.82636737823486	7.81873127316266E-29	3.70388937872261E-25
9	TUBB3	12.6648330688477	6.49322891235352	5.70736129288566E-27	2.25307599305483E-23
7	CD24	12.9887199401855	6.77801465988159	5.26844798758911E-26	1.55985573792545E-22
8	RBFOX2	12.7376823425293	4.58707714080811	5.02075606773945E-26	1.55985573792545E-22
6	STMN2	13.1766357421875	9.03865814208984	3.89794141038868E-24	1.00482616095684E-20
10	GAP43	12.140908241272	5.96065378189087	4.24227881852924E-24	1.00482616095684E-20
12	TCF4	11.6600761413574	3.37724852561951	4.98634529429417E-24	1.07369613309683E-20
13	NFIX	11.6435613632202	3.67132806777954	1.1616357385941E-23	2.11650031571844E-20
11	PKIA	11.7384090423584	5.40217590332031	4.97593499046477E-23	8.41857115601061E-20
18	MAP1B	11.2242774963379	4.17172193527222	1.09590868676198E-22	1.73051287697629E-19
19	DBN1	11.2061948776245	4.34579372406006	1.19151155504056E-22	1.76388391829317E-19
22	NFIB	11.1646614074707	4.06881999969482	1.69644968214091E-22	2.36365336301116E-19
21	MLLT11	11.1667919158936	5.32943344116211	1.93395594468939E-22	2.54487113921739E-19
24	PTPRS	10.9933061599731	3.56369256973267	7.33936195619947E-22	9.14948038392319E-19
16	DLX6	11.4107255935669	5.97716331481934	8.45239425096624E-22	1.00101705114193E-18
25	NNAT	10.9814453125	6.68603754043579	1.44951152512E-21	1.63491095161868E-18
26	NFIA	10.7377319335938	3.87923979759216	2.93252195629861E-21	3.15725977531313E-18
14	ELAVL4	11.6263275146484	6.87853050231934	3.22651551504272E-21	3.32274984736095E-18
28	CELSR3	10.6294717788696	3.08165001869202	6.80089235118727E-21	6.71191400959257E-18
15	CELF3	11.5294361114502	5.36063861846924	1.02859840869359E-20	9.74535276332654E-18
30	DPYSL3	10.5086984634399	4.19881010055542	1.18172879597468E-20	1.07655493313293E-17
27	SOX4	10.6586599349976	4.54881906509399	1.24598152450502E-20	1.09304882923799E-17
20	PLEKHA6	11.1922407150269	4.98333644866943	2.2519373796797E-20	1.83928926810667E-17
17	HMP19	11.2276763916016	6.67653131484985	4.42425773592806E-20	3.49309895777307E-17
31	AFAP1	10.4232358932495	3.70162749290466	6.49782877096923E-20	4.96476039577991E-17
32	SCG3	10.2000350952148	4.27252054214478	1.08764786668137E-19	8.05063355319215E-17
23	DLX6-AS1	11.1138563156128	7.25689363479614	2.44700303321547E-19	1.75635496499217E-16
29	KCNH7	10.5793762207031	5.85357570648193	6.85842090584623E-19	4.64138735931068E-16
34	RND3	9.91198825836182	4.64591217041016	7.21577984317237E-19	4.74758226014947E-16
33	SYT1	10.0255241394043	4.59906244277954	2.55834110905073E-18	1.63775317591826E-15
37	STMN4	9.53266048431396	4.41184043884277	8.35385418096225E-18	5.07357410590441E-15
36	PKD1	9.70338249206543	2.76322340965271	8.76731733695124E-18	5.19156696107568E-15
39	YWHAG	9.47239112854004	2.56604552268982	1.30520594767705E-17	7.3607400182568E-15
40	ENAH	9.44546699523926	2.97286629676819	1.43649355732836E-17	7.91274102299523E-15
38	NDRG4	9.49049854278564	4.15228939056396	1.66974282089192E-17	8.98852919446501E-15
35	PLXNA4	9.81150436401367	5.21933078765869	2.31686676115939E-17	1.1929849153222E-14
41	TAGLN3	9.41257762908936	4.70148086547852	2.37928520816461E-17	1.19905849873589E-14
42	KLHDC8A	9.40698146820068	4.87023115158081	5.01285980737856E-17	2.47363744578268E-14
44	PTPRG	9.34511184692383	3.79412746429443	8.14773886407887E-17	3.93851719866474E-14
46	MAGED4B	9.26595306396484	2.34627270698547	9.0169701249953E-17	4.18776381138507E-14
54	SPDYE7P	9.09098243713379	2.19706988334656	1.32087447915779E-16	6.00601516697957E-14
45	NCAN	9.27712917327881	4.02423763275146	1.51423339981706E-16	6.64187635334572E-14
49	GSE1	9.1865758895874	3.49867153167725	2.10948508790661E-16	9.08459341675561E-14
48	FNBP1L	9.22564315795898	4.59960699081421	2.41226052946536E-16	1.02030005180208E-13
53	MKRN3	9.11203384399414	4.25190114974976	2.53274890221649E-16	1.05246825434912E-13
60	IRGQ	8.90389442443848	2.1009669303894	4.5170367383056E-16	1.75394315054929E-13
61	ADAMTS4	8.87495517730713	3.38822770118713	5.18363310930795E-16	1.9803150617269E-13
58	MAGED4	9.00933265686035	2.16394710540771	5.36033499026889E-16	2.01531578697633E-13
55	RPS6KL1	9.07473754882812	3.09341359138489	5.84774770107945E-16	2.16421487574637E-13
59	KIF21A	8.90487003326416	3.22377991676331	6.87353459944927E-16	2.47700238232213E-13
64	ENO2	8.8275203704834	4.09972429275513	7.20275589468802E-16	2.5463354645012E-13
66	STXBP1	8.78758144378662	3.60173630714417	1.09574439939644E-15	3.81673556530942E-13
47	NSG1	9.23747539520264	5.42496824264526	1.1331896073163E-15	3.88996073027447E-13
67	CRMP1	8.75495147705078	3.62271428108215	1.17191334113166E-15	3.96541991400635E-13
57	DCHS1	9.02625274658203	3.74031043052673	1.80235013680556E-15	5.92923129727452E-13
43	NHLH1	9.37739562988281	6.46035099029541	1.9334756750313E-15	6.2734664162728E-13
51	MIAT	9.15715980529785	6.05036973953247	3.58144443158757E-15	1.11618543166557E-12
68	MEX3A	8.74335098266602	3.29401516914368	4.99707271651086E-15	1.52465970334278E-12
78	NPIP	8.51979446411133	2.79202747344971	5.53199055928724E-15	1.65861681502883E-12
80	PKD1P1	8.47731685638428	2.24428915977478	6.33852135587454E-15	1.83090508335664E-12
71	GPC2	8.69814300537109	3.59918522834778	6.84420558433708E-15	1.95315486109166E-12
73	THSD7A	8.63955116271973	3.53598570823669	7.01493351855857E-15	1.9585278459842E-12
81	GPR56	8.46411228179932	3.6644299030304	7.02840778977697E-15	1.9585278459842E-12
62	KIAA1456	8.86364650726318	3.5887393951416	7.885034108778E-15	2.1467231942588E-12
70	MLLT4	8.69988441467285	3.38000392913818	8.15425523346932E-15	2.1947919256813E-12
82	TTC3	8.4487771987915	2.54718065261841	8.66877597664924E-15	2.30706323351589E-12
84	FAM115A	8.42980289459229	3.15330672264099	8.83961041614738E-15	2.32638902574296E-12
50	MYT1L	9.17740917205811	10.3083152770996	9.35836197698271E-15	2.43584793172321E-12
56	PTCHD2	9.039306640625	5.6680760383606	1.012777366624E-14	2.60746138107132E-12
72	NEDD4L	8.67683029174805	3.77550148963928	1.13461399964527E-14	2.88972765544063E-12
77	EPB41	8.52915954589844	3.68387293815613	1.33220477710532E-14	3.32153708952806E-12
69	LPPR4	8.73140048980713	4.93212032318115	1.65176285364414E-14	4.07538072410573E-12
86	ARL4D	8.40606021881104	4.34604692459106	1.85573936158092E-14	4.53144768230985E-12
85	MCM7	8.41369342803955	3.40111303329468	2.11434142311694E-14	5.1072489566124E-12
92	GDAP1	8.28236484527588	3.54327416419983	2.15223207402563E-14	5.1072489566124E-12
87	TUBB2B	8.40438652038574	4.44227075576782	2.87738457703146E-14	6.49083153253021E-12
93	ZFHX4	8.2773904800415	3.27989172935486	7.5294571691445E-14	1.6212974773487E-11
94	SEPT3	8.23664665222168	3.68784022331238	7.75829622513625E-14	1.65552256205926E-11
103	MIRLET7BHG	8.06098365783691	2.64324307441711	1.1054795363878E-13	2.30804879447622E-11
104	LBH	8.05990695953369	3.8200695514679	1.11085688833188E-13	2.30804879447622E-11
98	CDCA7	8.11635303497314	4.14616870880127	1.12205860325071E-13	2.31105044144316E-11
89	SEZ6L	8.33231830596924	4.7911434173584	1.13396303689916E-13	2.31543521482703E-11
106	TUBB2A	8.02053546905518	3.86918973922729	1.15674821315947E-13	2.34177249375172E-11
95	ATP1A3	8.20172500610352	3.95208811759949	1.22578633872902E-13	2.43982985034753E-11
75	CAMK4	8.55364799499512	6.82616758346558	1.33216738410677E-13	2.62947638832942E-11
107	DYNC1I1	8.01641941070557	3.78874444961548	1.39575125546413E-13	2.73221192040688E-11
90	MSI1	8.29367160797119	3.31170582771301	1.50402718432587E-13	2.89743817880228E-11
111	KIF1A	7.96136426925659	2.90953421592712	1.56289610645287E-13	2.98538364334215E-11
79	SRRM4	8.4800386428833	5.21382904052734	1.84683177618099E-13	3.41924432797662E-11
97	KIAA0408	8.12493515014648	3.26505708694458	1.86532528554458E-13	3.42496858243479E-11
83	ADCYAP1	8.43401527404785	6.97283554077148	2.74182623960414E-13	4.84991886732625E-11
114	PGAP1	7.92016267776489	2.95578622817993	2.74376901216633E-13	4.84991886732625E-11
102	AUTS2	8.07152462005615	3.65199685096741	2.95389624891596E-13	5.18266567050543E-11
117	GPM6A	7.82930374145508	4.37943935394287	4.63098386211011E-13	7.94851331579276E-11
121	ASIC4	7.81212759017944	3.24892020225525	4.9533531963925E-13	8.44065638919084E-11
109	LZTS1	7.98302412033081	3.72258734703064	5.00779487100427E-13	8.47247352247193E-11
110	MEIS3	7.98170900344849	3.87002539634705	5.78210133950479E-13	9.57726240052521E-11
132	PTPRK	7.74330282211304	3.27368783950806	6.27475329829018E-13	1.03210976821737E-10
136	MLL5	7.69402503967285	2.401038646698	7.53338673251236E-13	1.22216300100197E-10
116	BEND5	7.91316747665405	4.32244253158569	7.62732546055144E-13	1.2289852439362E-10
134	CASP2	7.70862531661987	2.61210703849792	8.09769836544254E-13	1.29596002353968E-10
128	SNAP25	7.76288604736328	4.21956825256348	9.01067844318629E-13	1.42284619736874E-10
125	SLC38A1	7.78413772583008	3.75286269187927	1.01482001526835E-12	1.58138334747672E-10
126	CBFA2T2	7.783034324646	2.63232493400574	1.45290194360469E-12	2.19193856281661E-10
139	DDAH2	7.60571670532227	3.38373970985413	1.44207008619964E-12	2.19193856281661E-10
124	GDAP1L1	7.78909683227539	4.00241470336914	1.7447095319025E-12	2.60176054160433E-10
138	STMN1	7.63322114944458	4.09409236907959	1.75750099914166E-12	2.60176054160433E-10
137	DUSP26	7.66810131072998	4.22801399230957	2.6943416226234E-12	3.8677682226338E-10
122	EBF1	7.79897832870483	4.77952337265015	3.14260638270525E-12	4.48408281811787E-10
127	STX1A	7.78279781341553	4.4321551322937	3.27230632403033E-12	4.64118847850194E-10
152	CSNK1E	7.41649389266968	2.3908634185791	3.88168979249204E-12	5.4727205014861E-10
155	HERC2P2	7.3946385383606	2.17570161819458	4.43293392736533E-12	6.17638076491619E-10
148	ELAVL3	7.44304943084717	2.24604606628418	5.19223088189023E-12	7.19199886950012E-10
156	DPYSL5	7.37259387969971	3.35770750045776	5.47956167462659E-12	7.54586615262822E-10
131	KLHL35	7.74518728256226	5.30582809448242	5.59472152074398E-12	7.65991756880589E-10
158	TSPYL4	7.35361528396606	2.72791361808777	6.02301566544978E-12	8.19891661217491E-10
129	SCN3B	7.75772571563721	4.70234870910645	6.29073661263829E-12	8.51442213754003E-10
143	LPHN1	7.53833246231079	2.7976861000061	6.83255174989288E-12	9.16250583279406E-10
163	SMARCA4	7.31995153427124	2.16670227050781	6.84692870220615E-12	9.16250583279406E-10
164	TIA1	7.31705236434937	2.77557420730591	6.96274016129927E-12	9.26513839665924E-10
150	MYT1	7.43612813949585	3.20503950119019	7.34443502385952E-12	9.55825758105147E-10
140	NPTXR	7.59216165542603	3.40156674385071	7.55197578860226E-12	9.77465019283241E-10
147	NRXN1	7.44377040863037	3.59579706192017	8.82680107811596E-12	1.12404091578632E-09
169	KIF1B	7.27869892120361	2.00957560539246	9.04935992817734E-12	1.14621999603641E-09
135	RMST	7.70206451416016	6.5796275138855	9.18287361859708E-12	1.1508229869317E-09
165	TMSB15A	7.29781198501587	4.01749038696289	9.33498323800126E-12	1.16253833701374E-09
171	B4GALNT1	7.26709985733032	3.17844986915588	1.04265322532741E-11	1.2796002225443E-09
149	ST18	7.43872690200806	3.92357563972473	1.06642660439012E-11	1.3020299253394E-09
167	RGMB	7.2853422164917	3.58251357078552	1.14217876600815E-11	1.38028807406475E-09
151	AHDC1	7.42410469055176	2.83860540390015	1.15418914863411E-11	1.38772203931714E-09
176	CAMK2N1	7.21163749694824	3.20976758003235	1.4435827266414E-11	1.71822615393106E-09
174	KDM5B	7.21945476531982	2.79476451873779	1.47552662499355E-11	1.73877232037798E-09
177	ILF3	7.20906400680542	2.08997368812561	1.47200732132007E-11	1.73877232037798E-09
161	KIF5A	7.33042144775391	3.59027743339539	1.5226553518733E-11	1.78542646853817E-09
178	RBP1	7.19369125366211	3.94371247291565	1.56253990025298E-11	1.82316847671883E-09
146	CDK5R1	7.47346305847168	4.75995683670044	2.00265209831167E-11	2.30266104857331E-09
181	KLF7	7.15381765365601	2.7550573348999	2.29288979292494E-11	2.61102825169328E-09
175	MAP2	7.21543121337891	3.07885074615479	2.53373099743783E-11	2.87148097633074E-09
144	MIR7-3HG	7.51394271850586	7.36979103088379	2.7225523067888E-11	3.04181009144337E-09
185	STAG3L2	7.08463859558105	2.38026785850525	2.74310762306277E-11	3.05038719060398E-09
170	RAI1	7.27265787124634	3.62790656089783	2.97950774054E-11	3.29778599730983E-09
184	PIK3R3	7.09761524200439	3.01334357261658	3.00817787459793E-11	3.31403261105705E-09
159	LRRC16A	7.34526824951172	4.33972549438477	3.86745026614432E-11	4.20203793595846E-09
183	ZC2HC1A	7.10268115997314	3.56258535385132	4.38649048942279E-11	4.70128568925196E-09
173	SETBP1	7.24980640411377	3.75423383712769	4.5697378856952E-11	4.85375836594514E-09
192	HN1	6.97634029388428	3.17082118988037	4.89665044505247E-11	5.17777064471039E-09
179	STC1	7.18250799179077	4.53945875167847	5.36998702266911E-11	5.65304500528624E-09
162	KALRN	7.32196950912476	5.42858457565308	5.42325186789686E-11	5.68385591783209E-09
168	ROBO2	7.28336429595947	5.15327739715576	7.24433334210178E-11	7.49298163934597E-09
193	SRGAP3	6.96192979812622	2.7611780166626	7.60921578982539E-11	7.80224611245906E-09
186	UNC79	7.07987928390503	3.38081765174866	9.03469709959812E-11	9.14512117525987E-09
203	RP1-177G6.2	6.84367418289185	3.29896450042725	1.11906745474705E-10	1.10442632221411E-08
208	KIF5C	6.83427906036377	2.77568745613098	1.17302880525447E-10	1.1497542193837E-08
209	ZNF548	6.83259057998657	2.63300800323486	1.17470455581718E-10	1.1497542193837E-08
194	LINC00478	6.93931293487549	3.16553854942322	1.23360573106062E-10	1.19261981003681E-08
206	ZBTB20	6.8359546661377	2.59908699989319	1.32131454466327E-10	1.26707110546131E-08
213	HDAC2	6.80995607376099	2.45989012718201	1.31997604422163E-10	1.26707110546131E-08
199	MDK	6.87175416946411	3.77853775024414	1.59492324164482E-10	1.51716272697185E-08
189	BCL11B	7.01386642456055	4.03280162811279	1.60853940935095E-10	1.52119357592459E-08
221	SPAG9	6.76181650161743	2.07745575904846	1.63812115024491E-10	1.53970387161511E-08
220	TCEAL7	6.767005443573	4.03210973739624	1.66822864089716E-10	1.56180488491265E-08
202	STARD4-AS1	6.85805749893188	3.3818998336792	2.20601012433354E-10	2.00197531819787E-08
187	EFNA5	7.04056262969971	5.49803781509399	2.27304319068032E-10	2.03936746266871E-08
204	ZNF704	6.84080600738525	2.9048068523407	2.29354366409896E-10	2.0499952916169E-08
228	IFRD1	6.69822835922241	2.30852127075195	2.37887859321996E-10	2.1182751262785E-08
229	ZNF292	6.68614864349365	2.14868426322937	2.49757556933544E-10	2.21563951068462E-08
226	MAGI1	6.73344278335571	2.638747215271	2.67526571995186E-10	2.34690162380666E-08
197	RAB3A	6.88163423538208	3.53007817268372	3.0134017896441E-10	2.63377988153174E-08
234	GATAD2B	6.652024269104	2.02343320846558	3.42017925886574E-10	2.95658269801073E-08
236	WDR47	6.63654184341431	2.87269806861877	3.49077028801376E-10	3.0066321833416E-08
217	MAST1	6.79093265533447	3.32902693748474	3.54073254585424E-10	3.03861561888057E-08
238	PEG10	6.62968826293945	2.90263438224792	3.58294050104509E-10	3.06373749847488E-08
210	SRRM3	6.82347345352173	4.014808177948	3.6311274440959E-10	3.09377282880775E-08
246	CHD7	6.59629106521606	2.21759510040283	4.29137679024103E-10	3.63019823763033E-08
224	PAK3	6.74990177154541	4.13629722595215	4.35970206604317E-10	3.67487199773304E-08
243	DNAJB5	6.60617303848267	2.56780695915222	4.44017580558745E-10	3.71625456293796E-08
244	TBCC	6.60134410858154	3.44002342224121	4.4329580030663E-10	3.71625456293796E-08
215	TFAP2B	6.80143785476685	3.88685655593872	4.88572274343715E-10	4.03216825439207E-08
250	TUBB	6.56433200836182	3.04829597473145	5.09106074917073E-10	4.17255587906083E-08
249	PLXNA3	6.56549501419067	2.45597100257874	5.63249634451432E-10	4.56888042521117E-08
222	DRAXIN	6.75859117507935	4.29310750961304	5.94786300288652E-10	4.80822809168499E-08
233	IGSF3	6.66982746124268	4.00783443450928	7.35551583208402E-10	5.88590364860615E-08
256	SMA4	6.48825597763062	2.65883207321167	7.39717666681899E-10	5.89931065758501E-08
225	TSPAN18	6.73361968994141	4.65374755859375	7.58436436838451E-10	5.96719408461902E-08
241	ICA1L	6.61360359191895	2.0666708946228	7.60803283865929E-10	5.96719408461902E-08
253	RUFY3	6.52613735198975	2.332035779953	7.53213736468103E-10	5.96719408461902E-08
257	SPTAN1	6.48200273513794	2.21783947944641	7.60826063309526E-10	5.96719408461902E-08
230	SMPD3	6.68130731582642	3.82423496246338	8.09052569341508E-10	6.32449477142672E-08
245	AP3B2	6.59761571884155	3.21779704093933	8.51849794740017E-10	6.59294785864769E-08
240	TOX3	6.61392259597778	3.97787952423096	9.06461259191273E-10	6.88155172602708E-08
255	MAPK10	6.5016942024231	3.05509376525879	9.21790030363928E-10	6.93127576482539E-08
248	ZFP14	6.57802438735962	2.2129852771759	1.0409582976712E-09	7.70504319957498E-08
266	DCLK2	6.42872428894043	2.58568000793457	1.28686018740932E-09	9.29285682895648E-08
227	DCLK1	6.71041059494019	6.00395154953003	1.31766775978549E-09	9.48640685661981E-08
263	HOXD11	6.45944356918335	2.58860301971436	1.40462329446667E-09	1.00513315265068E-07
269	RNF122	6.37407827377319	2.4880542755127	1.42737191839155E-09	1.01833527888621E-07
239	SPON1	6.61441564559937	5.17407274246216	1.58257585794776E-09	1.12230214884283E-07
267	SEZ6L2	6.39998006820679	2.84943437576294	1.63635154928031E-09	1.15697381481354E-07
280	ARL4C	6.3415060043335	2.68584752082825	1.6709541449737E-09	1.17792321065021E-07
270	ZNF300	6.36575222015381	3.35940790176392	1.7687534071211E-09	1.23219685885501E-07
268	FZD3	6.37693357467651	2.31598091125488	1.80461138279357E-09	1.25349047545011E-07
289	ARC	6.31484127044678	3.13774943351746	2.03609831484746E-09	1.39788477349209E-07
292	SKA2	6.29170513153076	2.58448457717896	2.11525145695694E-09	1.44385723370265E-07
288	TOX	6.31809854507446	2.73676085472107	2.16444217398835E-09	1.46896783189364E-07
277	VANGL2	6.34785509109497	2.73134756088257	2.33212174602534E-09	1.56927942262376E-07
290	RASD1	6.30560684204102	3.29233431816101	2.34209462985196E-09	1.57152559214373E-07
283	TMEM161B-AS1	6.33142709732056	3.45272994041443	2.43835286427986E-09	1.63149225828624E-07
301	UCHL1	6.26540803909302	3.32479858398438	2.502164206707E-09	1.66478262359725E-07
281	LINC00340	6.33792495727539	3.12772130966187	2.71386450381915E-09	1.79054581162843E-07
286	RIMS3	6.32207632064819	3.05647850036621	2.94947111360578E-09	1.92986665184714E-07
273	SOGA3	6.35486125946045	2.86276769638062	2.97201886814343E-09	1.93926277991309E-07
307	HERC2P9	6.23612880706787	2.28523230552673	3.01804164205333E-09	1.95727334951101E-07
309	ZNF286A	6.23082590103149	2.34150052070618	3.024411238373E-09	1.95727334951101E-07
303	HOTAIRM1	6.26139879226685	2.9112651348114	3.05349502120772E-09	1.9707107104176E-07
279	DAAM1	6.34154272079468	3.10619568824768	3.15995925521243E-09	2.02836842598812E-07
299	ZAK	6.26785039901733	2.91040015220642	3.17141731502395E-09	2.03022136550425E-07
275	SVEP1	6.35233068466187	3.4105269908905	3.50476051776576E-09	2.22556990948525E-07
311	ZNF711	6.19522142410278	2.72088384628296	3.86992549963413E-09	2.44434814358224E-07
313	ASNS	6.19099998474121	3.12090349197388	4.03247907771874E-09	2.52680686335571E-07
297	CNR1	6.28208017349243	3.63703346252441	4.13481843543796E-09	2.5840978749811E-07
295	MEIS2	6.28505325317383	3.42941069602966	4.18720225433058E-09	2.59628462293388E-07
312	CDH2	6.19406032562256	2.86605215072632	4.20359392891598E-09	2.59964297128731E-07
305	NRXN2	6.23680830001831	2.42692995071411	4.64835242796364E-09	2.85235429038204E-07
306	INSM1	6.23648738861084	3.15490865707397	4.92229742431482E-09	3.01264952951733E-07
284	DLX1	6.32621002197266	4.70572137832642	5.35979263231088E-09	3.23857266043152E-07
329	PTMS	6.1164436340332	2.05371475219727	5.48803217182017E-09	3.30762162905172E-07
325	EXOC4	6.12954235076904	2.36872291564941	5.50874116926627E-09	3.31167622678276E-07
298	ARAP3	6.28197050094604	3.16584920883179	5.57128096742172E-09	3.34079394922407E-07
319	ATCAY	6.16229104995728	2.02561688423157	5.61702147232619E-09	3.35971642912925E-07
328	SYNE2	6.11945295333862	2.35347867012024	5.66498571580345E-09	3.37987031900556E-07
320	TCEAL5	6.1542010307312	2.95164132118225	5.8432282145989E-09	3.47745486158265E-07
332	KLC1	6.09909105300903	2.60968613624573	6.07909945760865E-09	3.5907618392249E-07
331	SEMA6A	6.11081743240356	2.47635936737061	6.12884371221819E-09	3.61113910864677E-07
271	LINC00599	6.364830493927	8.00051498413086	6.72385250758375E-09	3.92268892843913E-07
278	MLLT4-AS1	6.34396934509277	4.84135007858276	7.21477020069544E-09	4.17821630742475E-07
315	CACNA2D1	6.17472887039185	3.43539953231812	7.23336829657353E-09	4.17876979201562E-07
334	MAP1LC3A	6.09397983551025	2.76306653022766	7.31105975333155E-09	4.20727973923299E-07
339	CRIP2	6.05366325378418	3.33318424224854	7.59143978457831E-09	4.32866323927388E-07
341	TERF2IP	6.04950952529907	2.58536005020142	7.57768786465743E-09	4.32866323927388E-07
323	REEP1	6.13605499267578	3.45982551574707	7.91080867295717E-09	4.49056828647025E-07
340	IP6K2	6.05197715759277	2.71929931640625	7.92475531429774E-09	4.49056828647025E-07
342	PAR-SN	6.03921175003052	2.73296904563904	8.08215102766745E-09	4.56882647354012E-07
333	PCSK2	6.09689617156982	3.17737579345703	8.2909462152746E-09	4.66459268539178E-07
314	HOXA5	6.17646932601929	3.77832365036011	8.59851072493824E-09	4.82616883959448E-07
335	ADD2	6.08034706115723	2.94977355003357	8.8620053096925E-09	4.96230396608455E-07
310	PSD2	6.22585821151733	4.55448818206787	9.07259673690537E-09	5.04747509780443E-07
308	CELF5	6.23486852645874	4.32376146316528	9.26524152362584E-09	5.13949673837475E-07
330	DUSP8	6.1132230758667	3.03766942024231	1.04299331467638E-08	5.74519526777318E-07
346	CPE	6.02013158798218	3.26581954956055	1.06922811050358E-08	5.87604107317582E-07
344	RUSC2	6.02428340911865	2.43186664581299	1.08207123759531E-08	5.93285632724134E-07
349	PBX1	6.00815343856812	2.47871661186218	1.09796180203102E-08	6.00607927087913E-07
338	KITLG	6.06128072738647	3.30749559402466	1.18987557843574E-08	6.44928900476634E-07
353	CCNL2	5.96283340454102	2.31653690338135	1.22824927956478E-08	6.64208046478798E-07
354	FUBP1	5.95890283584595	2.05162405967712	1.25589090504859E-08	6.77608928860612E-07
324	ROBO3	6.12981176376343	3.66906952857971	1.30001736836771E-08	6.99822986071763E-07
336	ELAVL2	6.08004760742188	3.69155359268188	1.37968918493145E-08	7.39351086748557E-07
348	SCG2	6.01417970657349	3.7499532699585	1.40744828016751E-08	7.50829278469543E-07
356	C3orf14	5.93664360046387	3.24872827529907	1.41617591413382E-08	7.53787476453338E-07
352	KIAA0895L	5.96806859970093	2.56877970695496	1.42536982922628E-08	7.5528657214885E-07
345	DGKI	6.02324914932251	3.036376953125	1.45668487861306E-08	7.70157098991718E-07
316	CELF4	6.17376327514648	5.95299291610718	1.48815851358898E-08	7.83300501174859E-07
321	GNG3	6.13958168029785	4.804931640625	1.50670696621231E-08	7.91305126423611E-07
361	CLIP3	5.92161655426025	2.01633048057556	1.61698890477075E-08	8.38074380708973E-07
358	RASA4	5.93255519866943	2.4173846244812	1.73095303763686E-08	8.93232105652868E-07
355	PDE7A	5.94686222076416	2.49401664733887	2.03162224983682E-08	1.03263958389775E-06
369	RNF38	5.86960649490356	2.37865662574768	2.20791983165522E-08	1.11507013075875E-06
374	NGRN	5.85312175750732	2.65749716758728	2.20370400322406E-08	1.11507013075875E-06
378	STAG3L1	5.83567380905151	2.30593538284302	2.5977618333311E-08	1.29265938622438E-06
351	INA	5.98638725280762	5.08975124359131	2.81681000820411E-08	1.38301235818841E-06
372	CHGB	5.86428356170654	3.46127915382385	2.81460588845503E-08	1.38301235818841E-06
366	SPSB4	5.88317012786865	3.29008030891418	3.39316937193098E-08	1.61207601883557E-06
375	ELN	5.84056901931763	3.28210663795471	3.39620844971269E-08	1.61207601883557E-06
392	PCDHB16	5.76844358444214	2.4477219581604	3.54617732125294E-08	1.67654203655084E-06
380	CACNA1A	5.82611703872681	2.62130761146545	3.60900726806476E-08	1.70284753289605E-06
393	BEX1	5.75674152374268	2.99895572662354	3.62106358110163E-08	1.70513940322014E-06
368	ITGBL1	5.87970113754272	3.48328018188477	3.79376232600161E-08	1.77236793794229E-06
397	HDAC9	5.73319721221924	2.72460746765137	4.20346140314937E-08	1.94839895880619E-06
360	FNDC5	5.92344951629639	5.31378173828125	4.28564637027156E-08	1.98261367043461E-06
371	DLX2	5.86678600311279	3.8661642074585	4.44578893403404E-08	2.04894334861908E-06
400	STMN3	5.72018003463745	2.23578977584839	4.44632644258299E-08	2.04894334861908E-06
404	PCDHGB6	5.70681524276733	2.58298277854919	4.50404433501937E-08	2.07151056542269E-06
401	SLC25A25	5.71482276916504	2.49828910827637	4.5389649841493E-08	2.08352567082481E-06
370	NXPH4	5.86815452575684	4.32517290115356	4.664136974074E-08	2.12451439169071E-06
398	TTTY15	5.73196077346802	2.19957852363586	4.70497608052019E-08	2.13900313710559E-06
390	TUBA1A	5.77454090118408	3.42873883247375	4.7866891485873E-08	2.17198312592795E-06
408	BCL11A	5.7017126083374	2.30632257461548	5.01593823550555E-08	2.26731895126306E-06
409	CLIP1	5.7001953125	2.38236236572266	5.08810267437199E-08	2.29329349951613E-06
416	SPDYE8P	5.67591667175293	2.03408288955688	5.16887374657034E-08	2.31874893108457E-06
407	HYDIN	5.7029857635498	2.23031067848206	5.33120661159453E-08	2.38705027981527E-06
417	PNMA1	5.66420364379883	2.68803524971008	5.45350350486454E-08	2.43720158521173E-06
411	BCL7A	5.69873380661011	2.29511451721191	5.52098886938488E-08	2.45838475402949E-06
402	TRIM36	5.71332216262817	2.9557192325592	5.54832022767889E-08	2.46365474406283E-06
386	PCDHGA5	5.79874658584595	3.99964737892151	6.45674086357543E-08	2.82688288529848E-06
420	BASP1	5.63774394989014	2.58959937095642	6.6504589418245E-08	2.89563916353042E-06
422	ZNF91	5.6212363243103	2.5296778678894	6.87555369361791E-08	2.97179497786558E-06
412	LRP8	5.69765043258667	2.97266030311584	7.89071777696126E-08	3.36150254073929E-06
382	SLC32A1	5.81442070007324	29.9868240356445	8.13342917775474E-08	3.45867869846138E-06
434	TOP2B	5.56752014160156	2.09401679039001	8.76371061990941E-08	3.70673660255669E-06
423	KIAA1549	5.60794067382812	2.4577579498291	1.04124479250198E-07	4.30052233580224E-06
440	TP53BP1	5.53920316696167	2.12670016288757	1.04579117974721E-07	4.30793215365086E-06
419	NRXN3	5.64369535446167	2.76024055480957	1.04967462305527E-07	4.30894161554369E-06
438	ACOT7	5.54028081893921	2.92659211158752	1.04857364054316E-07	4.30894161554369E-06
431	KLF12	5.57538366317749	2.39444351196289	1.10584383475253E-07	4.51603742585319E-06
426	LOC440297	5.59344053268433	2.87946319580078	1.14765637338675E-07	4.66200661891884E-06
428	ANKRD50	5.58616781234741	2.80287909507751	1.1494603839604E-07	4.66200661891884E-06
437	C1orf21	5.54838275909424	2.31737303733826	1.1628124435412E-07	4.69718478183311E-06
425	GAD1	5.60177707672119	3.92702651023865	1.38212086277692E-07	5.52055898073088E-06
442	MAST2	5.53709506988525	2.34217834472656	1.3851025946604E-07	5.5231548917721E-06
441	GABRB3	5.5385913848877	2.98558735847473	1.46396967967959E-07	5.78473407345747E-06
452	SNTG1	5.48264741897583	2.5759129524231	1.49281784738992E-07	5.86400154996053E-06
462	MICAL1	5.45797204971313	2.16012501716614	1.57128545515591E-07	6.08128550503642E-06
461	CCT6P3	5.46061658859253	2.42359781265259	1.65685793235939E-07	6.37083392627671E-06
467	BICD1	5.44907140731812	2.27081966400146	1.70106397990617E-07	6.53021092837237E-06
458	LOC150776	5.47169256210327	2.52975583076477	1.75385155027972E-07	6.70027868063313E-06
459	ZNF154	5.47097206115723	2.9453547000885	1.81594866984174E-07	6.91520260351632E-06
435	SBK1	5.55525779724121	3.23446083068848	1.85299245035914E-07	7.03365050948825E-06
457	PRRT2	5.47346448898315	2.76767063140869	1.86975807568076E-07	7.0859343648919E-06
444	SH2D3C	5.53400897979736	3.87394428253174	1.9532995167651E-07	7.35546142354503E-06
481	LRRN3	5.38944816589355	2.617671251297	2.11573086108896E-07	7.85473372660708E-06
460	TMEM35	5.46878671646118	3.762051820755	2.32190329798842E-07	8.5119599906901E-06
483	TXNDC16	5.38717746734619	2.5209949016571	2.34195354997789E-07	8.56041848530498E-06
482	TMEM198	5.3879017829895	2.45625424385071	2.44325011459445E-07	8.83524003271515E-06
456	RAB3B	5.47655534744263	2.47899460792542	2.4572060789258E-07	8.8586580190923E-06
491	TEAD1	5.37338972091675	2.20381593704224	2.4825817074418E-07	8.90945913976763E-06
498	C12orf57	5.35242033004761	2.42955136299133	2.49857244464931E-07	8.95328092646952E-06
488	PCDHGB7	5.37561225891113	2.30814647674561	2.66381948678128E-07	9.44539346764992E-06
490	TMEM2	5.37406539916992	2.43291187286377	2.67373144573436E-07	9.4663681649722E-06
475	CACNB1	5.40612316131592	2.803950548172	2.71169364217046E-07	9.5721573186959E-06
486	CSRNP3	5.38491725921631	2.74357843399048	2.96398118848268E-07	1.03242438868236E-05
510	PTPRD	5.31675720214844	2.20799469947815	3.0090583504859E-07	1.04505214207638E-05
476	GLYCTK	5.405442237854	3.46426510810852	3.07929306875608E-07	1.06336044602093E-05
503	MLLT3	5.32969379425049	2.32320690155029	3.20278419495028E-07	1.09943690495061E-05
504	FOXO3B	5.3295431137085	2.15644717216492	3.20234985402359E-07	1.09943690495061E-05
492	BCL9L	5.37253522872925	2.34400916099548	3.23114967465906E-07	1.10756890295187E-05
522	LUC7L	5.28514337539673	2.12458610534668	3.43029134770513E-07	1.16237311676314E-05
501	STOX2	5.3328652381897	2.43900537490845	3.49748145573352E-07	1.18007615043453E-05
517	AKAP6	5.29388952255249	2.22501420974731	3.60441925079859E-07	1.21098261523993E-05
523	ZNF84	5.28431510925293	2.19485640525818	3.61902988225597E-07	1.21245179336796E-05
533	GRIA4	5.26770162582397	2.3449764251709	3.73369482177569E-07	1.24558162744477E-05
535	CXADR	5.26280069351196	2.34515571594238	3.81058813519824E-07	1.2658848607336E-05
539	MGC21881	5.25904226303101	2.31914210319519	3.93342124858969E-07	1.29186401594015E-05
534	ZNF669	5.26748514175415	2.12209510803223	4.00388414996123E-07	1.3080827582894E-05
521	TMEM178B	5.28573894500732	2.23988676071167	4.05115917650694E-07	1.31988660597997E-05
516	NELL2	5.2960057258606	3.25154137611389	4.08336205178444E-07	1.32309868069174E-05
537	NOVA1	5.26121139526367	2.16396188735962	4.15476300632709E-07	1.34256093544152E-05
471	SLC17A6	5.43267011642456	11.1345338821411	4.2668866158013E-07	1.36574968083608E-05
477	SYT4	5.40486717224121	5.18909788131714	4.2565191035215E-07	1.36574968083608E-05
509	JUP	5.31990242004395	3.25465941429138	4.30013295954589E-07	1.37453372847239E-05
555	GSTA4	5.22415494918823	2.89154577255249	4.583469461482E-07	1.45528227432524E-05
552	CDKN2C	5.23238086700439	2.7446014881134	4.72787632001456E-07	1.49312638021153E-05
557	PILRB	5.21514654159546	2.09357762336731	4.79350176147249E-07	1.51183598831208E-05
550	TSPAN13	5.2408561706543	2.89814853668213	4.96241964708695E-07	1.54861491121082E-05
525	DUOX1	5.27939605712891	2.81503033638	4.99865546281369E-07	1.55787043805533E-05
495	SH3GL2	5.36807155609131	5.69034337997437	5.20663671600303E-07	1.61630926940036E-05
566	NARF	5.19638395309448	2.31858134269714	5.21681132385745E-07	1.61734807613727E-05
556	PRKX	5.22040510177612	2.02434778213501	5.29336393203657E-07	1.63679658086447E-05
561	MARCKSL1	5.20558309555054	2.31953954696655	5.38763054658579E-07	1.65392924960959E-05
564	HOXA7	5.19755220413208	2.33777499198914	5.62201578662787E-07	1.71823310867184E-05
536	ZNF385D	5.26188611984253	3.3012158870697	5.62997620974681E-07	1.71844866628947E-05
577	CADM1	5.17646503448486	2.08096885681152	5.73478785677368E-07	1.74146391250694E-05
575	MYL6B	5.17768383026123	2.20938014984131	5.74664060271185E-07	1.74282880045881E-05
514	HOXA2	5.29957342147827	3.87558674812317	5.97366833978021E-07	1.80705374579865E-05
530	ONECUT2	5.27313470840454	2.95668601989746	5.98728385580994E-07	1.80778325171232E-05
542	ZNF713	5.25387620925903	2.2370138168335	6.01567598837329E-07	1.8105120897155E-05
559	CCDC112	5.21168327331543	2.69424676895142	6.04383371670841E-07	1.81437573401718E-05
578	TMEM181	5.16712093353271	2.09566283226013	6.16531774947453E-07	1.83919038052964E-05
582	NUP62	5.1569709777832	2.00052618980408	6.32192816498263E-07	1.8788104205242E-05
565	SLC1A2	5.19682359695435	2.56991124153137	6.48298021874589E-07	1.91944836826519E-05
513	SVOP	5.30582046508789	3.60138177871704	6.83607812922441E-07	2.01142045427092E-05
576	GLCE	5.17704916000366	2.8407142162323	7.31938729946095E-07	2.13243551752807E-05
583	STXBP5L	5.15529441833496	2.25655508041382	7.46287895613689E-07	2.16890491969397E-05
589	PTPRG-AS1	5.13710355758667	2.07155823707581	7.45846234255129E-07	2.16890491969397E-05
515	RBFOX1	5.29831790924072	7.9876766204834	7.52821155059918E-07	2.18302110975685E-05
579	TP53I11	5.16198301315308	2.66102695465088	7.60349764666981E-07	2.19897979559244E-05
596	STAG3L4	5.11561012268066	2.3795530796051	7.82126717827374E-07	2.25370479786608E-05
593	YWHAQ	5.11963748931885	2.01295566558838	7.88361162568134E-07	2.26408638879118E-05
595	CBX1	5.11727857589722	2.24965691566467	7.97128199409339E-07	2.28304456241954E-05
594	NAV2	5.11755228042603	2.06879210472107	8.26539762329805E-07	2.35588698081152E-05
587	NDUFA4L2	5.14065217971802	3.68277525901794	8.29583731783136E-07	2.36172118642012E-05
592	KIF3C	5.12263345718384	2.30699467658997	8.48783850708607E-07	2.40769991471665E-05
585	CD200	5.15075254440308	3.33832168579102	8.51051999282856E-07	2.4086604939504E-05
605	KBTBD6	5.09340190887451	2.22319650650024	9.19700210055597E-07	2.57494316493817E-05
610	VEZT	5.07936382293701	2.16290688514709	9.36634901337015E-07	2.61617149446563E-05
604	KLHL23	5.09609317779541	2.63683915138245	9.86940276678776E-07	2.73411314542848E-05
624	ATAT1	5.04565334320068	2.19594240188599	1.05311225050863E-06	2.90046706576132E-05
619	ZDHHC22	5.05590724945068	2.28262758255005	1.06087713002153E-06	2.91507374729582E-05
602	EPHA3	5.10063552856445	3.12253618240356	1.08319911455569E-06	2.97296109239467E-05
628	PRPF3	5.03867149353027	2.08722424507141	1.08954977461791E-06	2.98693008814814E-05
633	FAM117B	5.01650810241699	2.01641011238098	1.27825562714551E-06	3.4291157116211E-05
632	SCAMP5	5.01952457427979	2.2232027053833	1.3254679862845E-06	3.53149996885655E-05
617	LOC100507373	5.06309175491333	2.52087640762329	1.34908509957933E-06	3.58565077316444E-05
642	SFXN1	4.98972940444946	2.002601146698	1.36318371391588E-06	3.60763904444821E-05
597	CLVS1	5.10943269729614	4.23677492141724	1.38281516414205E-06	3.65550892610142E-05
627	IRF2BPL	5.04005098342896	2.07740712165833	1.39265899037495E-06	3.67742707313501E-05
635	ZNF253	5.00457763671875	2.55872082710266	1.40466625825834E-06	3.69676944367855E-05
644	DHPS	4.9839653968811	2.18768882751465	1.40342854050451E-06	3.69676944367855E-05
622	PCLO	5.05122327804565	2.52072429656982	1.44188272576305E-06	3.77374964004681E-05
646	GTF2IP1	4.97766208648682	2.05659580230713	1.44037132420765E-06	3.77374964004681E-05
614	ST8SIA3	5.0724081993103	3.25825667381287	1.4595800319411E-06	3.81585128438819E-05
647	REC8	4.97749328613281	2.05580615997314	1.46344801702633E-06	3.821745284596E-05
640	MAGED1	4.9910364151001	2.19069027900696	1.47925511956291E-06	3.854525496366E-05
616	GPRIN1	5.06432390213013	2.92231631278992	1.48502962912723E-06	3.86531997752831E-05
638	PCDHB12	4.99529027938843	2.39898824691772	1.50654340466298E-06	3.91271788189116E-05
648	LOC646719	4.97490215301514	2.02608442306519	1.55785944348899E-06	4.01517505750601E-05
654	YTHDF2	4.96214580535889	2.16085982322693	1.56124442247281E-06	4.01952558594468E-05
655	ROBO1	4.95844697952271	2.02257418632507	1.58113264014085E-06	4.06189888442258E-05
651	LOC286467	4.96408462524414	2.07611322402954	1.59165124168797E-06	4.08449093289506E-05
608	CACHD1	5.08380079269409	3.95967078208923	1.62372992146347E-06	4.1578018291658E-05
656	CEP95	4.95626878738403	2.06958651542664	1.63262400661244E-06	4.1760617948836E-05
601	NPAS4	5.10283994674683	5.86652421951294	1.64222226487272E-06	4.196081614431E-05
665	PCSK1N	4.93916940689087	2.082594871521	1.72036202385975E-06	4.36972842602005E-05
607	LHX1	5.09109449386597	5.57084989547729	1.74008924255687E-06	4.41282160591029E-05
660	KIAA1467	4.95052766799927	2.03025722503662	1.78136409895485E-06	4.47920491033064E-05
639	CARM1	4.99499320983887	2.25360727310181	1.84099436609152E-06	4.61925768593685E-05
675	BCAR1	4.92196655273438	2.169673204422	1.90516687829709E-06	4.76010365815874E-05
645	LOC400940	4.97986316680908	2.92934608459473	1.93044315420344E-06	4.81817455747763E-05
663	CAMKV	4.94100189208984	2.89929676055908	1.94859858538971E-06	4.85326036735443E-05
678	PAM	4.9146728515625	2.3037428855896	1.96099215698462E-06	4.87387830328832E-05
662	SLC26A10	4.94185972213745	2.05488514900208	2.04737606528012E-06	5.06730924579152E-05
682	ATP1B1	4.90077352523804	2.09530520439148	2.07514226389199E-06	5.13067011091291E-05
626	SV2B	5.04281854629517	3.42437863349915	2.15988969120999E-06	5.31247634745585E-05
677	DPYSL4	4.91492319107056	2.25037908554077	2.18005362324972E-06	5.34541926711106E-05
680	DZIP3	4.90426063537598	2.18338990211487	2.18446270977569E-06	5.35069118342782E-05
685	SLC4A8	4.89271640777588	2.00417971611023	2.28334707477938E-06	5.57560400136334E-05
694	ERV3-1	4.87985420227051	2.39374303817749	2.37041378287964E-06	5.76443746009107E-05
641	PLCD4	4.99041318893433	4.17248821258545	2.4767864305499E-06	5.96190684898425E-05
676	MAML3	4.91937351226807	2.71800947189331	2.50526394742452E-06	6.01212582154986E-05
696	TMEM59L	4.87279653549194	2.42365598678589	2.50362887357335E-06	6.01212582154986E-05
705	EZR	4.85297918319702	2.16987752914429	2.532757796322E-06	6.06581407115094E-05
706	TAF7	4.85136365890503	2.32893776893616	2.56619852243157E-06	6.13349931405793E-05
701	SCAPER	4.85824298858643	2.15126919746399	2.60098566665201E-06	6.21037767140317E-05
693	NKX2-5	4.88039970397949	2.74360656738281	2.69753319616114E-06	6.42794479721053E-05
702	APEX1	4.85481023788452	2.13071703910828	2.70583157164716E-06	6.44123885487785E-05
667	HOXA3	4.93834209442139	3.09728264808655	2.75377906476922E-06	6.53567243768775E-05
709	PDE4D	4.84191942214966	2.00272631645203	2.77857904787398E-06	6.58134233279432E-05
687	ZBTB18	4.89028692245483	2.29711747169495	2.79665744500059E-06	6.61094094234372E-05
657	BRS3	4.95607423782349	5.5658106803894	2.8166246666106E-06	6.65150267730195E-05
689	HOXA9	4.88956451416016	3.28702521324158	2.84736804741494E-06	6.71740633177992E-05
710	HID1	4.83955144882202	2.12474513053894	2.88539564360574E-06	6.7868402397662E-05
695	ERC2	4.87934970855713	2.44578003883362	2.9048765039614E-06	6.81841812579726E-05
674	C1QTNF3	4.9258599281311	3.54702043533325	2.98113139850698E-06	6.97606051053764E-05
712	SNN	4.83759737014771	2.33329963684082	2.98351317114525E-06	6.97606051053764E-05
711	FANCF	4.83808851242065	2.52792716026306	3.17650854844088E-06	7.38358993899614E-05
725	EZH2	4.79695224761963	2.10867834091187	3.26611725570374E-06	7.54008316945408E-05
723	SLC25A29	4.80428838729858	2.08322525024414	3.29919695839343E-06	7.60903399771244E-05
683	PHF21B	4.89919900894165	3.60918545722961	3.37933636781037E-06	7.76362378350692E-05
716	BAI2	4.82961702346802	2.56128144264221	3.37867692224305E-06	7.76362378350692E-05
717	SOBP	4.82724475860596	2.10999274253845	3.41593996706421E-06	7.80984112547132E-05
731	FBXO11	4.77511072158813	2.01869940757751	3.63116419474587E-06	8.26997645353373E-05
713	CADPS	4.83295202255249	2.83166742324829	3.66800904601502E-06	8.32986215377869E-05
708	CSDC2	4.84442472457886	4.05693054199219	3.87634072100918E-06	8.72766219751173E-05
703	FGF9	4.85392427444458	3.72418665885925	3.91714085460503E-06	8.81114893467945E-05
719	C11orf95	4.81801605224609	3.51264667510986	4.3220254904675E-06	9.58534604561921E-05
742	HTATSF1	4.73914670944214	2.22956895828247	4.32930669248664E-06	9.59251247130389E-05
736	NEUROD1	4.75835847854614	2.83327889442444	4.35698522262885E-06	9.62682387902863E-05
728	ABCC8	4.78317260742188	2.74853134155273	4.53025409470632E-06	9.93551837844573E-05
744	PTPRN2	4.73381280899048	2.07304120063782	4.5969585418959E-06	0.00010036591746
749	PDP1	4.72617721557617	2.26977682113647	4.75548264827712E-06	0.000103527906257
735	SPTBN2	4.76084661483765	2.05574297904968	4.99121939048152E-06	0.000107934852676
751	ZNF568	4.72388362884521	2.29447317123413	4.99096177947016E-06	0.000107934852676
726	ST8SIA2	4.79373550415039	3.77549505233765	5.00961618506451E-06	0.000108165696408
741	MID1	4.73985004425049	3.14300513267517	5.24702893879505E-06	0.000112982843131
770	RCN2	4.68291044235229	2.34316062927246	5.40075286026346E-06	0.000116081880443
766	ST7	4.69270038604736	2.33488035202026	5.53012921704537E-06	0.000118325781965
761	PFN2	4.70209932327271	2.83963584899902	5.63972969880545E-06	0.0001203447186
777	PCDHB13	4.66588973999023	2.09632587432861	6.05813918300289E-06	0.000127890449812
775	C1orf51	4.67217206954956	2.6939058303833	6.67046107679858E-06	0.000139081462205
792	SSBP2	4.63293075561523	2.18676543235779	6.7823359535644E-06	0.000141289718026
772	SMCR5	4.67702436447144	2.81358981132507	6.82243125579156E-06	0.000141750970811
755	TNFRSF25	4.71218061447144	4.250901222229	7.12099150085745E-06	0.000147179585244
798	STRIP1	4.62075424194336	2.07314252853394	7.33790479539094E-06	0.000151135315638
788	PBX3	4.64223909378052	2.67520570755005	7.39346287038144E-06	0.000152015244399
753	CACNA2D2	4.71695899963379	4.6678352355957	7.50331785554466E-06	0.000153474599936
784	KIAA1107	4.64540433883667	2.67398524284363	7.66764347663275E-06	0.000156295872106
799	CCDC136	4.61887407302856	2.41926741600037	7.86169702554443E-06	0.000159619297847
794	SCN8A	4.62762498855591	2.00409698486328	8.04207451469722E-06	0.000161976681084
791	C5orf42	4.63953256607056	2.25847482681274	8.09353573093443E-06	0.000162598377712
797	SPEG	4.62459754943848	2.83997368812561	8.22834928848755E-06	0.000164663897611
829	NDUFA5	4.56850004196167	2.19091820716858	8.89231172565424E-06	0.000176549283767
819	GPSM1	4.59554004669189	2.28234243392944	8.90191443809755E-06	0.000176591914054
803	NPPA	4.60943555831909	3.14076781272888	9.05130864104268E-06	0.000179405269014
839	PCDHB8	4.55567693710327	2.22582674026489	9.65904119115798E-06	0.000190177929887
811	PALM	4.59834766387939	2.78844928741455	9.673712057359E-06	0.000190308591188
821	HERC2P7	4.59149694442749	2.36690092086792	9.71860593171792E-06	0.000190827634262
805	KLHL29	4.6055703163147	3.20214915275574	9.74268502818538E-06	0.000190872818509
787	SSTR2	4.64244174957275	3.45151948928833	9.79484971475518E-06	0.000191736206896
830	ATXN7L2	4.56414365768433	2.03308486938477	9.94303355992905E-06	0.000194155558863
838	TP53INP1	4.55680322647095	2.09034466743469	9.9363097661196E-06	0.000194155558863
834	TUFT1	4.55894947052002	2.03882646560669	9.97203701510718E-06	0.000194401373448
827	SPDYE6	4.56956195831299	2.07632446289062	1.00071412579222E-05	0.000194800332431
826	B4GALNT4	4.5727424621582	2.36423206329346	1.04024031390876E-05	0.000201960098977
823	NAPB	4.58355331420898	3.01460766792297	1.04126982663314E-05	0.000201994407155
845	CXXC5	4.53661966323853	2.30756187438965	1.06118345734898E-05	0.000205688963754
844	KCNQ2	4.54126453399658	2.17599058151245	1.09744127365713E-05	0.000211161608512
848	MAP2K5	4.53227090835571	2.46087002754211	1.09889202313942E-05	0.000211269127111
843	CERS6	4.54434251785278	2.28497314453125	1.12517992729127E-05	0.000215797666055
833	CXorf23	4.56042718887329	2.61224484443665	1.14377242095413E-05	0.000218282250527
852	BTBD17	4.52363920211792	2.54833149909973	1.14550720850108E-05	0.000218282250527
860	ZNF184	4.51877212524414	2.36785483360291	1.1452346944033E-05	0.000218282250527
859	RNF24	4.51902675628662	2.26809048652649	1.16169320528804E-05	0.000221188627496
841	TGFB2	4.54594039916992	3.1935818195343	1.29012943746442E-05	0.0002434900865
853	RAI14	4.52290391921997	2.58959770202637	1.30803187171914E-05	0.000245889229473
840	LRGUK	4.54815244674683	3.17454743385315	1.31866405247087E-05	0.000247495061385
867	RALGPS1	4.49465751647949	2.45587468147278	1.3511783894165E-05	0.000252397565708
878	PCDHB10	4.47902297973633	2.31655192375183	1.38230405967079E-05	0.000258008305417
863	JPH4	4.51370906829834	2.53305435180664	1.38391132957596E-05	0.000258104911436
881	MSRA	4.4726619720459	2.0118191242218	1.39177171316933E-05	0.000259366678191
866	LOC100132273	4.50276470184326	2.52938008308411	1.41336425360168E-05	0.000262564280085
871	ADAMTS7	4.48888969421387	2.43184351921082	1.42963217340087E-05	0.000265378273191
877	MEGF6	4.48023223876953	2.25137639045715	1.45728795029031E-05	0.000269245884482
872	CNTFR	4.4829740524292	3.00722503662109	1.61995958795769E-05	0.000294703247315
897	PDLIM3	4.43360233306885	2.20493364334106	1.64912518468096E-05	0.000298632867923
893	PIM1	4.43710613250732	2.26542735099792	1.65975246107093E-05	0.000300327706592
907	AP1S2	4.41963338851929	2.46088314056396	1.70199422978905E-05	0.000307501413629
908	TCEAL2	4.41682147979736	2.39268469810486	1.75052447342629E-05	0.000314589701651
892	CABP7	4.43880796432495	2.56586027145386	1.76565893443828E-05	0.000316828769099
910	KDM3A	4.41106367111206	2.02698493003845	1.80478293173168E-05	0.000323359217254
906	CLSTN3	4.42080402374268	2.00084853172302	1.82297061060793E-05	0.000326168761259
885	CHGA	4.44946241378784	3.1659095287323	1.82914141330077E-05	0.000326734868141
911	PPFIA2	4.40852928161621	2.18783211708069	1.898715527862E-05	0.000336624071803
917	SYP	4.39364862442017	2.00942754745483	1.96199369525902E-05	0.000345258415051
933	CRB1	4.37099504470825	2.14792823791504	2.04826138738049E-05	0.000358309595432
873	SCRT2	4.48260688781738	29.020299911499	2.05943425513511E-05	0.000359202943793
939	ZNF138	4.36029291152954	2.20614171028137	2.14131638319986E-05	0.000369943252024
921	LOC150568	4.38766765594482	2.78181648254395	2.24462209476769E-05	0.00038442602268
896	DLL4	4.43369960784912	4.69522857666016	2.36811497690218E-05	0.000401799221654
931	ZNF618	4.37533617019653	2.53769683837891	2.36240835010395E-05	0.000401799221654
936	SORBS2	4.36924982070923	3.62159609794617	2.7109253748485E-05	0.000451871769378
970	BSCL2	4.30157136917114	2.32615756988525	2.77554966686384E-05	0.00046095934218
969	THAP9-AS1	4.30385828018188	2.01517176628113	2.78332602799483E-05	0.000461636143473
971	KLF10	4.2972412109375	2.39276242256165	2.7850968885567E-05	0.000461636143473
962	UNC13A	4.32226705551147	2.0981330871582	2.86692640287489E-05	0.000473873124763
968	H2AFY2	4.30458641052246	2.19384407997131	2.9083305093111E-05	0.000480046804485
946	AFF3	4.35188341140747	2.42013931274414	2.94132356212981E-05	0.000484283387162
981	BEST3	4.28207635879517	2.20016074180603	3.02481889163226E-05	0.000494450381416
951	ZDHHC8P1	4.33784151077271	2.05708289146423	3.04802280006605E-05	0.000497556637094
961	STRBP	4.32253694534302	2.62821292877197	3.17289746585642E-05	0.00051369275035
941	MDGA1	4.35920858383179	5.08177089691162	3.20833780301948E-05	0.000518367593467
990	FAM60A	4.2656831741333	2.23759913444519	3.27755990477624E-05	0.000527035192835
949	CRABP1	4.33930063247681	5.64956760406494	3.47116334481218E-05	0.000553656397207
1004	PARP6	4.24635076522827	2.01498675346375	3.50969231458467E-05	0.000558673200022
980	RNF112	4.28220987319946	2.68687391281128	3.51556677918742E-05	0.000559232469656
967	NHLH2	4.30635261535645	5.06209897994995	3.7867178801671E-05	0.000596357710835
1017	VPS45	4.22106218338013	2.04600977897644	3.78936007903726E-05	0.000596377294565
1016	PAR5	4.2218861579895	2.152827501297	3.90820430738954E-05	0.000613450809972
973	MYH7	4.29391670227051	4.23885297775269	3.99520472041448E-05	0.000625448902893
999	LOC728392	4.24957084655762	2.74732971191406	4.01166051584589E-05	0.000627610244243
989	UG0898H09	4.26581192016602	2.08803105354309	4.1638660863671E-05	0.000646723489323
1019	MAP6	4.2175087928772	2.41315913200378	4.30308951532705E-05	0.00066572814017
1007	SMIM18	4.24021911621094	3.41085386276245	4.34065954259304E-05	0.000668484147762
1049	SCG5	4.18647861480713	2.32316422462463	4.33803494273727E-05	0.000668484147762
1029	PCDHB11	4.20796346664429	2.112717628479	4.37053392801224E-05	0.000672210822201
1035	B3GALT2	4.20045042037964	2.31921100616455	4.43435273010257E-05	0.000679379552168
1003	PLEKHG5	4.24650382995605	3.65932965278625	4.45356687624798E-05	0.000681882256178
1023	PHOSPHO2	4.21290302276611	2.71673917770386	4.73175945828291E-05	0.000718899644188
1028	LOC100505679	4.20830249786377	3.12343192100525	4.96232215870455E-05	0.000748646895867
1061	RBM18	4.15863561630249	2.06892466545105	4.97694383354944E-05	0.000750374867228
1058	DKFZP586I1420	4.16589832305908	2.15453290939331	4.99928048128786E-05	0.000753263088294
1045	NOL4	4.19009971618652	2.53142213821411	5.01137035748153E-05	0.000754604693498
1024	LOC100505795	4.21209478378296	3.35834240913391	5.02996061864147E-05	0.000756922790427
1066	LINC00461	4.15324020385742	2.06781387329102	5.0425739435856E-05	0.00075833908843
1043	AMPH	4.19081878662109	3.09979629516602	5.26059740968967E-05	0.000785144992098
1054	LOC644961	4.17581939697266	2.07120656967163	5.27640351666491E-05	0.000787008146699
1075	ATP6V1G2	4.14352607727051	2.33988976478577	5.32007661634518E-05	0.000793022874353
1033	REM2	4.20226955413818	4.17139291763306	5.45980703825042E-05	0.000812317773291
1083	FXYD6	4.13616180419922	2.33323788642883	5.5121460045748E-05	0.000817537196395
1076	FOXP2	4.14312171936035	2.02206230163574	5.52134200059291E-05	0.000818388652228
1027	AMER3	4.20901012420654	5.30749893188477	5.80803320682309E-05	0.000854997355729
1064	THBS3	4.15674877166748	2.74444437026978	5.8610150204645E-05	0.000861191078007
1079	AJAP1	4.14035320281982	2.57690501213074	6.17565911250195E-05	0.000901273331723
1084	ARHGEF10L	4.13457250595093	2.51436638832092	6.22158418948027E-05	0.000905186997003
1063	DISP2	4.15677261352539	4.13008737564087	6.5695241626736E-05	0.000945648965499
1089	SEZ6	4.12645578384399	2.65705442428589	6.57155364861751E-05	0.000945648965499
1068	IGDCC3	4.15100193023682	3.93144035339355	6.60075263649516E-05	0.000949273994827
1074	GPR137C	4.14380741119385	3.79632449150085	6.78584940306141E-05	0.000971763173887
1128	KPNA2	4.06610727310181	2.26867437362671	6.99762139240395E-05	0.000998467833135
1099	DPF3	4.1039981842041	2.7065258026123	7.05764392080085E-05	0.001005215597764
1120	HMGA2	4.07478857040405	2.11697888374329	7.4109514372408E-05	0.00104922770916
1117	LINC00260	4.07633638381958	2.03203701972961	7.42497684218646E-05	0.001049627334006
1104	HUNK	4.09562969207764	2.03090953826904	7.43578230407538E-05	0.001050232198297
1123	MORN4	4.07153367996216	2.0349817276001	7.44188989343787E-05	0.001050468438713
1087	PRPH	4.12906265258789	4.83296298980713	7.58001480055651E-05	0.001068056100928
1137	KIAA1841	4.05459356307983	2.00985288619995	7.81631121564471E-05	0.001094191178805
1144	PCDHA4	4.04690074920654	2.14973950386047	7.97678007091096E-05	0.001113364836533
1131	ZNF880	4.05824279785156	2.48902177810669	8.10023641372374E-05	0.001127274968833
1142	DDX26B	4.04833745956421	2.21940469741821	8.26247201921756E-05	0.001148503006145
1143	CLGN	4.04748249053955	2.7435405254364	8.57495890688556E-05	0.001189147989862
1158	FBLN1	4.03325271606445	2.13343930244446	8.64580290760996E-05	0.001197570103331
1166	PJA1	4.01459121704102	2.06086754798889	8.68133448366376E-05	0.001201788945529
1135	KIAA1211	4.05559921264648	2.9756965637207	8.73235921263637E-05	0.001206551731778
1114	SAMD11	4.08317422866821	3.72089982032776	8.77637211072947E-05	0.001210699765957
1138	LOC150381	4.0508508682251	2.6386833190918	8.9224706797227E-05	0.001228707212325
1160	DLG3	4.0314884185791	2.26842474937439	8.98551627723182E-05	0.00123667018328
1162	ZNF558	4.0252628326416	2.6158709526062	9.06795269466782E-05	0.001246567193998
1170	RAB3C	4.00843477249146	2.41239905357361	9.34000340186872E-05	0.001274350924981
1134	LOC100506714	4.05685949325562	3.84795665740967	9.38721380520355E-05	0.001278573549198
1169	FAM92A1	4.00851488113403	2.24232339859009	9.39890315425112E-05	0.001278573549198
1186	MOAP1	3.9926233291626	2.0988564491272	9.40888913357889E-05	0.001278594079277
1180	POLB	3.99801158905029	2.16377115249634	9.43912386274351E-05	0.00128048731637
1167	DOK4	4.01269769668579	2.45316338539124	9.48130623021403E-05	0.001284749538723
1152	C19orf73	4.03930139541626	3.31231927871704	9.49610294307118E-05	0.001285283967483
1141	MYO16	4.0487585067749	3.33370852470398	9.7529309786361E-05	0.00131105518252
1164	NKAIN1	4.01550722122192	2.71669387817383	9.82746573031568E-05	0.001318829197101
1174	GSPT2	4.00173854827881	2.72577261924744	0.000102053388634	0.001360290693969
1145	SHF	4.04518938064575	3.94002652168274	0.000102197135165	0.001360675291464
1207	SHROOM2	3.97174596786499	2.16234755516052	0.000108077614602	0.001427733619331
1203	CNTNAP5	3.9776566028595	2.46226453781128	0.000111561145114	0.001468836733283
1208	KIF26B	3.9684944152832	2.30805277824402	0.000113890802392	0.001497013066297
1214	NAP1L5	3.94953656196594	2.31123065948486	0.000118800346636	0.00154865438108
1209	LPHN2	3.96353149414062	3.20280194282532	0.000121540125288	0.001578289148887
1217	CDO1	3.94334006309509	2.53913331031799	0.000123672307345	0.001598706920882
1228	DACH1	3.92926716804504	2.43053865432739	0.000130645294944	0.001673588131987
1251	H3F3A	3.90432691574097	2.16042280197144	0.000131183956421	0.00167867271301
1219	SLCO5A1	3.93915104866028	2.55189538002014	0.000131547665844	0.001681509990924
1216	TMEM63C	3.94496941566467	3.01152300834656	0.00013208736051	0.001686413435696
1237	PGAM2	3.91856575012207	2.08854699134827	0.00013617869212	0.001727653187766
1222	CDH12	3.93825769424438	3.36514258384705	0.000147933597133	0.001855532246422
1254	ZNF709	3.90029001235962	2.03332018852234	0.000147981947711	0.001855532246422
1262	PDXP	3.88961553573608	2.2653226852417	0.000149190902819	0.001867725012781
1260	ANKRD13B	3.89249706268311	2.00374007225037	0.000152462443244	0.001904654763013
1267	LRRC49	3.87890005111694	2.20092558860779	0.00015459565976	0.001926224511881
1245	SAMD14	3.90968799591064	3.97361207008362	0.000161707936703	0.002002202921454
1265	LINGO1	3.87952828407288	2.28494429588318	0.000164183041327	0.002027549278871
1283	GADD45G	3.86007618904114	2.30445790290833	0.000165952927332	0.002046205641218
1277	PCDHB17	3.86823439598083	2.24687528610229	0.000166628751091	0.002053469614127
1285	ARMCX5	3.85845589637756	2.24156618118286	0.000167974129994	0.002064678382474
1240	SYT13	3.91369867324829	2.9769172668457	0.000168588986257	0.002070087469411
1278	OBSCN	3.86740779876709	2.14467906951904	0.000172170871916	0.00210425143045
1291	ACPL2	3.85037541389465	2.32624220848083	0.000172103155371	0.00210425143045
1273	CNIH2	3.8733081817627	3.35329294204712	0.000185249785737	0.002240973659332
1292	MAPT-IT1	3.84983372688293	2.75290489196777	0.000187922005836	0.002269821841012
1295	KIF26A	3.84622168540955	2.75116872787476	0.000189205261779	0.002281830870929
1321	NRN1	3.81044483184814	2.03324437141418	0.000189912525638	0.00228919495281
1279	FAM149A	3.8661584854126	28.7698974609375	0.000202286487978	0.002421100431651
1297	HECW1	3.84481525421143	3.75047445297241	0.000207646898782	0.002475251356096
1289	ARSF	3.85200428962708	5.97366857528687	0.000212253329617	0.002517492421288
1330	SNAPC4	3.79748463630676	2.05306243896484	0.000216517968229	0.00255655263982
1342	PRKAR2B	3.78505110740662	2.28585863113403	0.000225180162462	0.00263909813364
1331	AKNAD1	3.79698181152344	2.7314887046814	0.000225795494742	0.00264500103287
1388	PAK7	3.73921322822571	2.00222086906433	0.000255017531128	0.002909607534821
1337	OTP	3.79224252700806	4.05954360961914	0.000255690593256	0.002913077148561
1365	MAGEL2	3.75802803039551	2.40722060203552	0.000256542877425	0.002921382016674
1367	MAGI3	3.7565381526947	2.37732481956482	0.000261036476706	0.002962225663534
1395	PDZRN3	3.73589158058167	2.12896132469177	0.000261775665965	0.002966707379923
1410	CNKSR2	3.72133564949036	2.01720952987671	0.000279495274916	0.003133045471675
1398	PRDM8	3.73349380493164	2.33797144889832	0.000286719281566	0.003198885022689
1412	CACNB3	3.72000432014465	2.74225282669067	0.000290755899002	0.003237820509523
1427	PCDHB14	3.70446872711182	2.1647629737854	0.000295798385221	0.003287615676023
1422	SGIP1	3.70913410186768	2.21814346313477	0.000296467691788	0.003292139591038
1430	SLC4A3	3.70122385025024	2.38456201553345	0.000301022661291	0.003331786334269
1399	PDZRN4	3.73087978363037	3.66769027709961	0.000301474535899	0.003335034803497
1436	ZNF222	3.69571113586426	2.69594144821167	0.00031119386562	0.003426749372881
1445	ZNF418	3.68225240707397	2.04425120353699	0.000314166400797	0.003451164628954
1404	MYO15A	3.72727632522583	3.99517774581909	0.000320741579524	0.003510667769221
1401	SLC17A8	3.73031973838806	6.78779458999634	0.000324797335812	0.003550138299975
1461	OCIAD2	3.66631412506104	2.11292862892151	0.000325341106491	0.003554441627468
1444	PAN3-AS1	3.68352913856506	2.59054017066956	0.000331622149831	0.00361140332915
1468	TMSB15B	3.65671300888062	2.07477235794067	0.000339031973519	0.003685319561618
1463	LINC00609	3.66435313224792	2.30301523208618	0.000357873373153	0.003842515283995
1477	CLSTN2	3.64895462989807	2.1745936870575	0.000358682752806	0.003847717247718
1473	LOC730101	3.65322518348694	2.39098286628723	0.000359216605005	0.003851699640624
1462	ARHGEF28	3.66487860679626	2.78991413116455	0.000369248547548	0.003941424559364
1450	SCML4	3.68028974533081	2.33498811721802	0.000377748795085	0.004008672921315
1505	CDC42EP3	3.63068795204163	2.25252437591553	0.000387291454338	0.004095261333687
1511	FAM65B	3.62385368347168	2.23914957046509	0.000389714393611	0.004113536152881
1524	WBP5	3.61044430732727	2.02194690704346	0.000391052389238	0.004125820441647
1506	SLC35G2	3.63066864013672	2.60048151016235	0.000395024369882	0.004163945615366
1521	MEX3B	3.61419105529785	2.19695615768433	0.000402532745464	0.004229986960539
1515	KIRREL	3.61948370933533	2.4006142616272	0.000410763435114	0.00430692462333
1493	NDST4	3.63925862312317	3.86791348457336	0.000421915274922	0.004406298589855
1546	MEST	3.58688139915466	2.19084668159485	0.000425872127126	0.004439791902776
1528	HOXA6	3.60687661170959	2.17010235786438	0.000429481851648	0.004469554981604
1538	SLC25A14	3.59118437767029	2.14251828193665	0.000435312463433	0.004520302941203
1513	FAXC	3.62273383140564	2.96503114700317	0.000438000554357	0.004542242176228
1529	FRMD3	3.60666966438293	2.56863737106323	0.00044257167641	0.004581426372705
1542	LRP12	3.58921813964844	2.02494764328003	0.000446809767501	0.004611388301968
1541	MSANTD3-TMEFF1	3.58948040008545	2.42095685005188	0.000458116138311	0.004709608876747
1547	ITGA7	3.58557844161987	2.27653765678406	0.000461215689175	0.004735307678281
1555	SLC45A1	3.5801637172699	2.21863961219788	0.000465322414572	0.004767139581125
1531	MLK7-AS1	3.60396981239319	3.89861130714417	0.000473308817362	0.004837703268635
1554	RHBDL3	3.58159470558167	2.92809247970581	0.000493483568424	0.005001562602352
1551	DTX1	3.58504772186279	3.81139421463013	0.000495932394248	0.005019937901779
1586	ZNF586	3.54477214813232	2.08593511581421	0.000508407937875	0.005124319326175
1575	PCDHGA8	3.55714464187622	2.35029006004333	0.000509517585262	0.005133319236293
1574	STAC3	3.55901527404785	2.21315836906433	0.000511916509682	0.005148728003534
1562	SCML2	3.56849503517151	2.64158582687378	0.000516941498252	0.005188252681181
1571	RAB6B	3.56051111221313	2.55014848709106	0.000522365936704	0.00523382384804
1591	PDZD4	3.54045701026917	2.15377569198608	0.000543093817718	0.00539975861253
1593	LOC400927	3.53911113739014	2.60308766365051	0.000570288334556	0.005625926485756
1622	PCDHGA1	3.51527142524719	2.42254734039307	0.000584127673019	0.005736172497153
1614	ZCCHC3	3.52300500869751	2.18925166130066	0.000585700405358	0.005746461090362
1638	C15orf61	3.50306749343872	2.01089835166931	0.000600781652511	0.005860837817695
1640	HDX	3.50158882141113	2.16024446487427	0.000615220671066	0.005977078266973
1658	ADAMTS10	3.48260164260864	2.520840883255	0.000689029303757	0.006591416837149
1673	DBNDD1	3.46306800842285	2.32849884033203	0.000708775278418	0.006753037507886
1689	GPR19	3.44482684135437	2.03675222396851	0.000721021222938	0.006853173630222
1668	B9D2	3.47144150733948	2.79334950447083	0.000725232973066	0.006881500066472
1690	DCC	3.44447112083435	2.06345748901367	0.000746731216402	0.00703727048254
1685	PLCXD2	3.44768977165222	2.49875545501709	0.000750782120749	0.007062361124726
1695	COL1A2	3.44130802154541	2.50868773460388	0.000758662710108	0.007127998790801
1709	ZNF439	3.43080520629883	2.01827573776245	0.000767296128729	0.007194844063764
1682	AFAP1-AS1	3.45051765441895	3.31512904167175	0.000778992819879	0.007281461693632
1710	LOC400043	3.42955446243286	2.21895146369934	0.00078632319314	0.00733839682928
1707	PCDHGA10	3.433025598526	2.34254145622253	0.000788544851727	0.007356232122102
1697	GPR3	3.44037342071533	2.93637585639954	0.000794108324136	0.00739357302102
1711	CLCN5	3.42847013473511	2.03957319259644	0.000797939018971	0.00742048826201
1681	CAMSAP3	3.45196056365967	4.4164400100708	0.000815482698449	0.007553978566859
1730	TRIM46	3.40965986251831	2.78565430641174	0.00087628436308	0.008048124807431
1742	NAA30	3.39158749580383	2.08217787742615	0.000899713188183	0.008237575019447
1752	FAM200A	3.37843084335327	2.05954122543335	0.000923980613154	0.008436933231752
1741	PCDHGA2	3.39343762397766	2.56665325164795	0.000929467523932	0.008473967579618
1759	ZFP82	3.37374091148376	2.23535847663879	0.000932192673946	0.008485747761367
1746	KIF27	3.38357520103455	2.48783302307129	0.000959740441422	0.008703067417884
1774	CLUHP3	3.35728168487549	2.05983638763428	0.001001752695224	0.008984291684613
1756	H2BFXP	3.37458539009094	3.21423983573914	0.001003968619	0.008997351763008
1778	ZNF48	3.35431265830994	2.3418881893158	0.001048186242566	0.009302112904243
1780	SIX6	3.3534529209137	3.9226598739624	0.001111952925472	0.00977280778951
1810	TACC2	3.32375454902649	2.34018778800964	0.001145667023844	0.010005998940549
1804	FLJ22184	3.32938575744629	2.36146545410156	0.00116540807571	0.010157710759209
1829	PLCB4	3.30870318412781	2.46515870094299	0.001204755612587	0.010445037130207
1796	CALB2	3.33334612846375	6.05011320114136	0.001218009191528	0.010536802670031
1838	NMNAT2	3.29733800888062	2.30226373672485	0.001239480488491	0.010679641633463
1840	SYT14	3.29582571983337	2.68389129638672	0.00125372789345	0.010782788265886
1862	IQCH	3.27926254272461	2.54609417915344	0.001329551840703	0.011310394803356
1845	SYT7	3.29323673248291	3.62609815597534	0.001332837720687	0.011327446807391
1883	SEMA3A	3.26351046562195	2.69551992416382	0.001384111294277	0.011704412751247
1876	PGBD5	3.26786804199219	2.8261194229126	0.001422766838605	0.011953637560185
1879	MEG3	3.26634287834167	3.09447860717773	0.001423148202643	0.011953637560185
1863	ECEL1	3.2789158821106	5.18730592727661	0.001436774952109	0.012042268759961
1902	ABCD2	3.24387240409851	2.07867193222046	0.001459426229585	0.012214830273479
1907	FLJ20021	3.23910021781921	2.09417295455933	0.001467530442561	0.012273985191562
1878	CPLX2	3.2666289806366	4.04364538192749	0.001495451770686	0.012441612448357
1887	RORB	3.25788021087646	4.06510448455811	0.001511621260085	0.012538125636172
1886	SCN4B	3.26019978523254	4.83654356002808	0.00153116116928	0.012667510812285
1927	NUDT10	3.22290325164795	2.12474918365479	0.001537048283624	0.012707338794387
1908	RSPH4A	3.23876690864563	3.49793291091919	0.001609206337722	0.013216248722359
1935	SUSD1	3.21477103233337	2.00999474525452	0.001612550992294	0.013227171031759
1931	SAMD5	3.21874952316284	2.16322994232178	0.001613846839926	0.013227912609217
1952	SEMA6C	3.20009779930115	2.80269241333008	0.001756696483378	0.01415757499329
1965	SLC24A5	3.1897873878479	2.21442294120789	0.001769232278199	0.01423922383331
1960	NGB	3.19160437583923	3.17404222488403	0.00182896778081	0.014616544556323
1978	GPR153	3.17991638183594	3.04616808891296	0.00187055569017	0.014887762794817
1963	TMEM191A	3.19095396995544	4.16221380233765	0.001901820585034	0.015083533174414
1999	IER5L	3.16518783569336	2.37014031410217	0.001923251956209	0.015225316121242
1995	HOXC4	3.16714835166931	2.38104248046875	0.00196650213422	0.015505515829274
1985	WNK2	3.17643737792969	4.78085422515869	0.00197917185237	0.01558984519296
1982	NEUROD6	3.17802882194519	5.75607919692993	0.001989128222326	0.01565785678764
2006	HPCA	3.1578369140625	2.77840662002563	0.002051845161344	0.016050199633946
2007	DGCR9	3.15749502182007	3.51254034042358	0.002064513108101	0.016122669791781
2019	CCDC88C	3.14603734016418	2.356609582901	0.002072627208758	0.016175370038432
2020	ZNF416	3.14187383651733	2.73346471786499	0.002079200597944	0.016210646926564
2029	SUV420H2	3.13445425033569	2.10209584236145	0.002087329128408	0.01626331504456
2043	KDM5B-AS1	3.12420058250427	2.15283226966858	0.002141567877075	0.016582274186469
2024	CHRNA3	3.1398720741272	3.43885374069214	0.002152291666006	0.016654420255148
2027	TTC9B	3.13563275337219	2.93109726905823	0.002200594396165	0.016983798914163
2060	GOLGA6L9	3.11392283439636	2.55781149864197	0.002253428189128	0.017284553137205
2066	SYBU	3.1081485748291	2.40706920623779	0.002271383931229	0.01739411567898
2078	DGKQ	3.09948062896729	2.04969668388367	0.002333388455478	0.017765554148652
2083	HOMER1	3.09832501411438	2.30037760734558	0.002379455836161	0.018029363702917
2089	DSCC1	3.09474182128906	2.42174196243286	0.002389100060119	0.018090864457791
2080	EEF1A2	3.09919190406799	3.25957822799683	0.002415527167222	0.018250136039175
2124	MIR600HG	3.06798553466797	2.21670389175415	0.002552295578821	0.019082598825742
2127	C10orf35	3.06731700897217	2.10021781921387	0.002551633706717	0.019082598825742
2107	GPR85	3.07886815071106	2.63897204399109	0.002588127897305	0.019259314287018
2135	NKRF	3.06307101249695	2.05128121376038	0.002629915331384	0.019508239165077
2126	SOX12	3.06739664077759	2.26474022865295	0.00264080322508	0.019565237782057
2149	GRIK5	3.05358624458313	2.12508034706116	0.002736490972583	0.020129283646529
2133	HRK	3.06424307823181	3.41006278991699	0.002761401124756	0.020268530226515
2165	ST8SIA5	3.03938102722168	2.23208808898926	0.002788154496942	0.020390372640856
2138	GPR179	3.05908632278442	2.91771483421326	0.002794730549396	0.020411960466538
2157	TCEAL6	3.04337954521179	2.20711207389832	0.002807859603602	0.020488897896155
2168	ZSCAN31	3.03835511207581	2.12298178672791	0.002829347351714	0.020588608716653
2185	SDK2	3.03165340423584	2.20032835006714	0.002905566607676	0.021052049937731
2173	PCDHAC1	3.03677368164062	2.93960928916931	0.002934146355875	0.02123378875199
2187	ZBTB20-AS1	3.03156232833862	2.49175882339478	0.002980684392702	0.021491777937757
2192	PURG	3.02490973472595	2.66925024986267	0.003003391392762	0.021616022038576
2177	TTBK1	3.03441715240479	2.63976073265076	0.00301866576485	0.021719355196306
2181	PATE2	3.0323007106781	2.23682236671448	0.003063632768767	0.021996121782663
2170	DNM1P35	3.03754591941833	3.81101250648499	0.003066670395099	0.022002781344158
2215	GFOD1	3.00966286659241	2.26835751533508	0.003100234816785	0.022196365323662
2189	MGAT4C	3.03030300140381	28.6803436279297	0.003147468282247	0.022441581497083
2209	ADAMTS13	3.01178359985352	2.12533068656921	0.003145678114776	0.022441581497083
2207	MCHR1	3.01218128204346	3.56055736541748	0.00317094867041	0.022547910599617
2206	P2RX3	3.01225399971008	3.75078511238098	0.003213864917514	0.0227710452995
2221	MAMSTR	3.00103878974915	2.52164340019226	0.003252748892927	0.02298466893731
2241	HNRNPUL2-BSCL2	2.99019622802734	2.55518221855164	0.00336148180979	0.023605116556977
2251	KCNMA1	2.98435711860657	5.25267934799194	0.003586511158664	0.024948635331607
2258	KIF7	2.97447896003723	2.71721363067627	0.003616468854073	0.02512014113712
2283	ZNF441	2.95091366767883	2.0129406452179	0.003683121350853	0.025485951596937
2272	OLFM3	2.96335339546204	3.22085928916931	0.003696212138865	0.025539230082019
2301	COBLL1	2.93150663375854	2.46170592308044	0.003976305303688	0.027126373105745
2341	ST7-OT3	2.89289975166321	2.23035573959351	0.004474672003851	0.029813524917926
2358	CA9	2.88399839401245	2.58322787284851	0.004537214116378	0.030145428768731
2362	ARMCX5-GPRASP2	2.88237023353577	2.10353207588196	0.004628570310742	0.030692137844412
2345	MARCH4	2.88968586921692	9.22871208190918	0.004777485758732	0.031450674730775
2372	PDE3A	2.87076330184937	2.51686310768127	0.004818942068137	0.031670771871778
2380	PCDHA12	2.86332416534424	2.09457874298096	0.004825155588652	0.031694019765062
2397	FLJ35390	2.85202360153198	2.34870791435242	0.00504160373193	0.032851561484043
2382	NDST3	2.86263608932495	2.52688717842102	0.005094699974286	0.033124640019473
2406	MAB21L1	2.84471392631531	2.44146156311035	0.005093389574521	0.033124640019473
2424	LMO1	2.83399534225464	2.15152502059937	0.005201993668671	0.033674839490688
2418	NRG1	2.83752012252808	3.11155247688293	0.005337506287726	0.034391777456767
2403	ACVR1C	2.84832406044006	4.18072986602783	0.005341075186997	0.034396059510391
2430	LYPD6	2.83040809631348	2.79781270027161	0.005432840448427	0.034949011097621
2432	C4orf6	2.82809805870056	27.5874900817871	0.005711342277078	0.036502658708816
2463	ZNF567	2.79930925369263	2.01976633071899	0.005768427229415	0.036778187713571
2455	GPRASP1	2.80634236335754	2.16196441650391	0.00579165389402	0.036866733172198
2469	DACT1	2.79573702812195	3.13154101371765	0.006082887731959	0.038404858003579
2456	DDC	2.8038341999054	6.32778263092041	0.006116302228037	0.038560216814823
2471	LOC730811	2.79485368728638	4.02594518661499	0.006123383389877	0.038594587273184
2477	CNTN4	2.79031991958618	2.05713605880737	0.006143631036352	0.038691317396183
2502	ATP2B2	2.77555894851685	2.05225205421448	0.006229534494791	0.039138661550033
2479	LOC339622	2.78938937187195	3.45676755905151	0.006255397612535	0.039259498635532
2505	UBE2Q2P2	2.77473855018616	2.50967192649841	0.00626742647506	0.039314158762785
2492	ZNF670-ZNF695	2.78247928619385	2.26584959030151	0.006379394072646	0.039879210346974
2480	LEMD1	2.78896474838257	28.6537761688232	0.00638862415278	0.039926372475658
2497	NEUROD4	2.7787811756134	4.13149356842041	0.006439558837482	0.040191670783818
2496	SKOR1	2.77890753746033	3.92717814445496	0.006447209905299	0.040197055492737
2503	RIMKLA	2.77551031112671	2.14018297195435	0.006446756554831	0.040197055492737
2493	KSR2	2.78213596343994	3.78758716583252	0.006469028228525	0.040290665953418
2535	C2orf16	2.75266337394714	2.30725336074829	0.006659115007805	0.041289999496037
2521	ADCY8	2.76081919670105	3.82919216156006	0.00685159888184	0.042163411565412
2530	MYO1B	2.75709462165833	3.65487241744995	0.006871953630204	0.042241506422088
2525	TAC3	2.75857257843018	4.97858428955078	0.006900140965522	0.042363073848979
2543	FMN2	2.74964475631714	2.95011019706726	0.006952936691437	0.042676148865864
2552	GALNT16	2.74350261688232	2.51815009117126	0.006980413356657	0.042811514957479
2544	CHST8	2.74752688407898	3.30526423454285	0.00699184300576	0.042870513444067
2537	KCNK3	2.7525622844696	3.30646300315857	0.007035867596617	0.043062054056189
2550	ZNF205	2.74411988258362	3.43328905105591	0.007034715257249	0.043062054056189
2548	PTPN5	2.74498200416565	7.95968198776245	0.00723622138431	0.043936718715397
2554	CDK5R2	2.74133229255676	6.04289531707764	0.007302884394391	0.044256228144363
2579	TENM2	2.72384309768677	2.74134111404419	0.007381019536659	0.04455955602673
2558	PCK1	2.73638105392456	6.86968660354614	0.007413580831114	0.044687946467209
2569	RGS7	2.73112869262695	8.40781784057617	0.007524266351951	0.045141786426624
2608	BMF	2.71028685569763	2.15347743034363	0.007604141583597	0.045563293080971
2589	GRAMD1B	2.72003793716431	3.04967093467712	0.007609762345285	0.045585440290948
2602	LOC254100	2.7120885848999	2.35386490821838	0.00766490933092	0.045788409183397
2618	GPRC5C	2.70705723762512	2.61979484558105	0.007750542948939	0.046218368652711
2632	MBLAC1	2.69737696647644	2.14431929588318	0.007897176927429	0.046892086413407
2621	CT64	2.70595407485962	2.30210471153259	0.007908176974718	0.046922114184161
2603	FIGNL2	2.71157312393188	4.71762847900391	0.007932471374989	0.047042693286928
2623	CDHR2	2.70437741279602	2.88989472389221	0.007975165051126	0.047248564132307
2627	RADIL	2.70237469673157	3.17708230018616	0.007997363598638	0.047320897875929
2630	CAMK2B	2.69790267944336	2.66181039810181	0.008009655013489	0.047381790372003
2671	IGSF9	2.67440795898438	2.25438809394836	0.008316368814038	0.048866661307194
2657	ASXL3	2.68158149719238	2.26344466209412	0.008342232793125	0.048970043602965
2667	FRAS1	2.67585682868958	3.00060963630676	0.008497405631268	0.049720738582563
2670	MFAP2	2.67447996139526	2.84509444236755	0.008532874813122	0.04990362291941
