# Supplementary material for: Quantitative Evaluation of Stem-like Markers of Human Glioblastoma Using Single-Cell RNA Sequencing Datasets
Source: Cancers (Basel). 2023 Mar 2;15(5):1557. doi: 10.3390/cancers15051557 (PMC10001303; doi:10.3390/cancers15051557)
Supplement: Supplementary file 1 [file cancers-15-01557-s001.zip › cancers-2177473-supplementary/28 marker gene lists/sce.MGH124.total1.csv]

index	names	scores	logfoldchanges	pvals	pvals_adj
2	LHFPL3	20.4232368469238	7.94796133041382	2.41550161832134E-55	5.72135713315593E-51
1	BCAN	20.6262016296387	8.75302505493164	1.11511003125853E-53	1.32062481001947E-49
3	PTPRZ1	18.2133560180664	6.49410724639893	2.77120005301906E-51	2.18795481519364E-47
4	S100B	17.024772644043	6.4958610534668	5.71433569188118E-47	3.38374387994744E-43
5	ETV1	16.1911964416504	6.11576747894287	9.80302092554964E-43	4.64388707285138E-39
6	DBI	15.7494468688965	5.62549924850464	2.30872968888455E-41	7.81208163013135E-38
7	SERPINE2	15.730658531189	5.8042163848877	1.9907128533784E-41	7.81208163013135E-38
8	PMP2	15.2663164138794	6.77433681488037	4.06700829663642E-39	1.20413948142663E-35
12	PCDHGC3	14.585560798645	5.24509954452515	7.02943090223952E-37	1.84999000389384E-33
13	CBR1	14.2955856323242	4.8256311416626	2.26883170792732E-36	5.37395478339666E-33
10	SPARCL1	14.9820432662964	6.42618846893311	9.32336556805311E-36	2.00757488040824E-32
11	TSC22D4	14.5904817581177	4.44220209121704	7.37020610335782E-35	1.45475584803445E-31
9	OLIG1	15.0802326202393	6.77483129501343	1.82071030448358E-34	3.31733417476908E-31
14	GPM6B	13.913031578064	5.55339527130127	2.62370887460655E-34	4.43894060028077E-31
18	SCRG1	13.7577791213989	5.40529203414917	9.66248178110074E-34	1.4304096466697E-30
20	ALCAM	13.4380159378052	4.75481224060059	1.09226374878951E-32	1.52184465610755E-29
15	MT3	13.9007205963135	6.29814910888672	5.82948837966505E-32	7.67095898670813E-29
16	HEPN1	13.8682823181152	6.03764486312866	7.12512283885216E-32	8.43828297805261E-29
21	SCD5	13.0892581939697	3.63361954689026	1.83805526504433E-31	2.07315128608762E-28
19	SPARC	13.6436729431152	5.56165313720703	2.15267290995231E-31	2.31764593386957E-28
23	PON2	12.9509449005127	5.25745487213135	4.92319813851688E-31	5.07003787430047E-28
22	PTN	13.0680618286133	4.94902324676514	8.31340110335764E-31	8.20463410558871E-28
17	PDGFRA	13.8570318222046	6.96941566467285	3.11503087477553E-30	2.95130485199733E-27
24	MT2A	12.8220853805542	5.99030113220215	7.6188119405234E-30	6.94073767781682E-27
26	NOTCH1	12.704270362854	3.70092034339905	1.27456487541418E-29	1.11812383848372E-26
25	NKAIN4	12.8137874603271	5.08565473556519	2.0605309372114E-29	1.74306199209962E-26
27	LDHB	12.612340927124	3.41968560218811	1.23367946893469E-27	9.74031063372903E-25
28	GPR37L1	12.5446090698242	4.00273036956787	1.84392939324206E-27	1.4088810196236E-24
31	TANC1	12.4273204803467	4.53730154037476	2.9307676168139E-27	2.16931755537044E-24
30	APOD	12.4692296981812	6.07336282730103	5.00613917536057E-27	3.59319431841183E-24
32	CALCRL	11.9717254638672	4.34004783630371	8.25721109227334E-27	5.75236182151724E-24
29	NEU4	12.4964475631714	5.99287939071655	2.13366911310141E-26	1.40383573924778E-23
33	PSAT1	11.861798286438	5.74922943115234	1.68100850886514E-25	1.02093250105076E-22
36	NTRK2	11.6890296936035	4.85854625701904	1.0818504605051E-24	6.24992927012776E-22
34	DGKG	11.8587589263916	5.52390432357788	1.61467059767113E-24	9.1059732801044E-22
35	TTYH1	11.8401308059692	7.35826778411865	5.37882857395486E-24	2.96285892099291E-21
40	SLC1A3	10.7972364425659	4.54568433761597	2.00064232046206E-23	1.05304920005476E-20
41	VCAN	10.760570526123	3.80148267745972	2.5099921381846E-23	1.29242769097914E-20
38	UHRF1	11.111400604248	5.05125904083252	5.45935930904961E-23	2.69396634571144E-20
43	C1orf61	10.6770935058594	3.78441405296326	8.51764533225614E-23	4.11732545591467E-20
44	AIF1L	10.6267309188843	4.47919511795044	5.07718400176339E-22	2.40516360531535E-19
39	CA10	11.0089998245239	6.60834550857544	6.8913222254431E-22	3.2005462398401E-19
45	METRN	10.6248035430908	3.80669498443604	7.1953036795367E-22	3.27746082602897E-19
47	DSEL	10.3833255767822	3.21830630302429	7.95182121564342E-22	3.48790439469871E-19
42	OLIG2	10.7574853897095	5.57778120040894	3.8283028399248E-21	1.61923537618677E-18
51	PAICS	10.0684957504272	3.18373823165894	6.00035183915786E-21	2.49340936249637E-18
50	PLP1	10.2426748275757	4.98397922515869	8.2872979033016E-21	3.32699895148477E-18
46	RAMP1	10.5488510131836	6.04185199737549	9.86922409197522E-21	3.83217117774631E-18
48	PLXNB3	10.2793865203857	4.22003316879272	2.17258040543255E-20	8.29995798114121E-18
52	SLITRK2	10.0283546447754	4.21304225921631	5.71607009041485E-20	2.11548181502447E-17
49	FIBIN	10.2708950042725	6.59222841262817	9.91489928755301E-20	3.53891821730672E-17
56	TRIM9	9.72747421264648	3.32045459747314	1.00104500785084E-19	3.53891821730672E-17
53	HRASLS	9.98575973510742	4.92862319946289	1.6948926007365E-19	5.90370972662421E-17
54	KCNJ10	9.97574329376221	5.38708019256592	2.65109159510685E-19	9.10054427850737E-17
55	ZFHX4	9.89234066009521	4.25889110565186	3.12417204330205E-19	1.05713055739503E-16
59	ITGB8	9.5297794342041	2.98199963569641	3.65050027510907E-19	1.21782745797512E-16
61	PRDX1	9.47409152984619	2.81408858299255	1.01661621564996E-18	3.34438495609514E-16
62	SEMA5A	9.43618774414062	2.98670721054077	1.4277886509911E-18	4.63268520375002E-16
58	LINC00673	9.53495788574219	4.07895374298096	2.11515064949066E-18	6.77019706538322E-16
65	ARL4A	9.30350875854492	3.67255043983459	2.22892789968913E-18	7.02716388128038E-16
66	CNP	9.29170703887939	2.5476279258728	2.25476844962133E-18	7.02716388128038E-16
67	ITM2C	9.24832725524902	3.17377924919128	3.00614119464176E-18	9.24720264107595E-16
57	COL20A1	9.67216873168945	4.91825151443481	3.31801707176066E-18	9.98300941923729E-16
60	TYMS	9.49699115753174	4.92632722854614	3.34517966075699E-18	9.98300941923729E-16
68	SIGMAR1	9.23641967773438	3.46227049827576	3.37178398015276E-18	9.98300941923729E-16
69	GSTP1	9.17599010467529	2.84545946121216	1.18134769463303E-17	3.41236603598512E-15
72	PSRC1	9.06578922271729	3.51525950431824	1.30219963117759E-17	3.71613258603282E-15
63	TIMP4	9.41118144989014	5.10542678833008	1.34432671739464E-17	3.79068126526302E-15
74	RAB31	9.02337646484375	2.82671070098877	1.5725639347895E-17	4.38208815993225E-15
73	PCDH9	9.05673027038574	3.26782083511353	1.62181442635312E-17	4.46677866309303E-15
71	TNR	9.13100433349609	3.35522055625916	1.87136947266958E-17	5.09485716432777E-15
75	ASCL1	9.00887775421143	3.38977193832397	2.46651149995713E-17	6.56424622336904E-15
64	CSPG5	9.3193187713623	5.16166925430298	4.1515552355232E-17	1.0925970812067E-14
79	PLEKHB1	8.95723438262939	3.89061164855957	5.26417232357542E-17	1.35529549626312E-14
81	LPPR1	8.88252067565918	3.98740410804749	6.98189337203887E-17	1.77052583174993E-14
80	H2AFX	8.94800472259521	3.04819822311401	8.24440419421257E-17	2.03413497650124E-14
84	DDAH1	8.84271430969238	3.50217938423157	1.05283938412094E-16	2.57088181982356E-14
78	PHGDH	8.98950386047363	4.57205295562744	1.12989957860101E-16	2.73089810395341E-14
87	BCL6	8.73998355865479	2.82281684875488	1.2704929273571E-16	3.0396864118566E-14
76	CXCR7	8.99130630493164	5.00353765487671	1.29749977942889E-16	3.07325797755528E-14
70	SOX10	9.1515998840332	5.75038719177246	1.53543679958174E-16	3.60082733018744E-14
86	NOTCH2	8.74317836761475	2.88780450820923	1.66060388400442E-16	3.85618270554204E-14
88	H2AFV	8.70646667480469	2.73110485076904	1.87742231936237E-16	4.28656926551392E-14
89	BCHE	8.68854999542236	3.60007858276367	2.17137020073546E-16	4.89819757853525E-14
82	LRRC4C	8.86269760131836	3.93060755729675	2.49996033097919E-16	5.58623211316727E-14
85	IL17RB	8.84183311462402	4.3826470375061	3.45822027233671E-16	7.65527152995955E-14
77	CSPG4	8.9904899597168	5.21827077865601	4.11017296332255E-16	9.01421822307943E-14
97	DTNA	8.54796409606934	2.85477232933044	5.0542401840185E-16	1.09830030274002E-13
92	CDH10	8.58918380737305	3.32846117019653	5.26331799109658E-16	1.13333590851921E-13
94	TSPAN7	8.56281852722168	3.57128119468689	5.59651455801542E-16	1.19422562001039E-13
83	TMEM100	8.85764598846436	6.53933238983154	9.11164621577428E-16	1.90989780767106E-13
98	SEPT7	8.50631141662598	2.4771032333374	1.05557518348249E-15	2.17411772138836E-13
101	LIMA1	8.4422664642334	2.9182722568512	1.10801043019315E-15	2.26244267668577E-13
93	SMOC1	8.57403564453125	3.80640053749084	1.55012186935567E-15	3.13813560662892E-13
100	CNTN1	8.46553897857666	3.56364130973816	1.86900758644625E-15	3.75163675360727E-13
99	SNX22	8.5048246383667	2.78208088874817	2.32584662999287E-15	4.59083360650093E-13
95	TMEM255A	8.56093883514404	4.16368627548218	2.41361994181974E-15	4.72471090429276E-13
91	PPAP2B	8.60691356658936	5.26243829727173	3.10849452686459E-15	5.93772591639635E-13
105	SEPT8	8.34367656707764	3.04684495925903	3.10142696101654E-15	5.93772591639635E-13
90	GPR17	8.64053249359131	6.00720310211182	3.70194562590279E-15	6.95907016628043E-13
102	FAM5C	8.4205436706543	4.38812398910522	4.34818233832171E-15	8.04617553636626E-13
109	SRI	8.2525110244751	2.60035729408264	4.85349146014541E-15	8.91161230426389E-13
104	TSPAN12	8.38743686676025	4.37430143356323	4.95004941607906E-15	9.01899003609605E-13
107	NES	8.29597091674805	2.98100185394287	6.30761591991434E-15	1.14047473800833E-12
112	PDLIM5	8.16305065155029	2.30098223686218	7.43680857304397E-15	1.3344564231903E-12
96	ATP10B	8.56037616729736	8.13151454925537	7.54477111796895E-15	1.34364999022716E-12
111	DSCAM	8.20810413360596	2.69751787185669	8.15660405935789E-15	1.44177107276083E-12
103	LYPD1	8.38986301422119	4.5787034034729	9.41732648784557E-15	1.616368081095E-12
115	RTKN	8.12598896026611	3.10026836395264	1.26823985855198E-14	2.13046307018881E-12
106	ZCCHC24	8.33311557769775	4.31858253479004	1.47056725606326E-14	2.45294760754327E-12
108	DHFR	8.25966167449951	3.77978277206421	1.76058412906132E-14	2.89591636673239E-12
110	LPL	8.21729755401611	4.16830253601074	1.75198118948009E-14	2.89591636673239E-12
120	GAB1	8.03331756591797	2.67973279953003	2.04921094934778E-14	3.30187826845248E-12
116	CSMD1	8.12554740905762	3.06919836997986	2.32931793699257E-14	3.68873640868513E-12
124	THY1	7.99489402770996	3.11191725730896	2.50154162272785E-14	3.92394138251204E-12
123	IFI6	8.00651550292969	3.29833912849426	2.63931027630081E-14	4.11280942134612E-12
118	SCN1A	8.08813190460205	3.12872457504272	2.81803715123904E-14	4.33428753014596E-12
117	GATM	8.09881591796875	4.1454930305481	3.19880720502981E-14	4.88819015860233E-12
132	FGF14	7.94957447052002	2.80545687675476	3.30761248867511E-14	5.02205829530505E-12
119	KANK1	8.06769466400146	3.25202894210815	3.37937366268682E-14	5.09833404932484E-12
137	NRCAM	7.90812492370605	2.3858425617218	4.29700375542144E-14	6.44169816145014E-12
125	CD9	7.99107694625854	3.9681670665741	4.44311296861899E-14	6.61884111790625E-12
130	PCDH17	7.96648406982422	2.96445989608765	4.75333423581903E-14	7.0367171693506E-12
127	SPATA6	7.97241878509521	3.2049732208252	5.22095152984722E-14	7.68096012024604E-12
131	GMNN	7.95547819137573	3.9596164226532	5.60028769162974E-14	8.18817371999642E-12
128	TMEM132B	7.96942853927612	3.13849520683289	5.95021632206549E-14	8.64643090824805E-12
136	ATP1B2	7.90875291824341	2.50498175621033	6.27154212538221E-14	9.05778943791482E-12
140	MAP1A	7.840163230896	2.38152027130127	6.94054537640764E-14	9.9632580476116E-12
113	PBK	8.13312339782715	6.90684032440186	7.07040391973478E-14	1.00885293519782E-11
138	MCM4	7.88758420944214	3.11630296707153	7.50526557635143E-14	1.06448934396084E-11
114	COL16A1	8.12803077697754	4.99256038665771	7.75538649720027E-14	1.09341717007551E-11
146	CDCA7L	7.81158638000488	3.07297301292419	8.89830330199776E-14	1.24713143201846E-11
129	WSCD1	7.96855545043945	3.81424021720886	8.99305149579536E-14	1.25299657487888E-11
121	EDNRB	8.01247978210449	4.29400110244751	9.304430458635E-14	1.28879964820602E-11
134	CRISPLD1	7.91524982452393	3.72693848609924	1.07176732225123E-13	1.45895866637026E-11
145	IGSF11	7.82393646240234	2.86659693717957	1.13566974631709E-13	1.53711277778666E-11
151	FADS2	7.73971319198608	2.407386302948	1.30728453431739E-13	1.75933758408191E-11
154	RELL1	7.69972467422485	2.40938568115234	1.81556826126643E-13	2.40490252630415E-11
155	SLITRK1	7.69612455368042	2.71381115913391	1.8174345698237E-13	2.40490252630415E-11
126	ATP1A2	7.98704433441162	4.34227800369263	1.9425120843658E-13	2.54857319833331E-11
158	GPRC5B	7.67724418640137	2.64943981170654	1.94752912648117E-13	2.54857319833331E-11
153	PGRMC1	7.70330572128296	3.24603152275085	2.05775462884117E-13	2.67802066696329E-11
133	LRP4	7.92039346694946	4.90456962585449	2.30275298508582E-13	2.98049219698048E-11
152	PTPN13	7.71977663040161	2.70393681526184	2.43665212740833E-13	3.1197049886375E-11
159	MYO10	7.67610597610474	2.16463851928711	2.45121390253689E-13	3.12147594061767E-11
135	ZWINT	7.9106650352478	5.85861492156982	2.65127813081269E-13	3.35819111264329E-11
144	BIRC5	7.83200645446777	4.85847425460815	2.72199799018587E-13	3.42942789337992E-11
143	S100A16	7.83381271362305	4.65028047561646	2.74951822400082E-13	3.44577188643828E-11
160	PPP2R2B	7.64464235305786	3.1719651222229	2.79032650541624E-13	3.47850913722574E-11
149	NT5E	7.7442741394043	3.75724744796753	2.95874546911056E-13	3.66915419797659E-11
139	MATN2	7.84456014633179	5.49053001403809	3.92653327568249E-13	4.79401377153688E-11
142	ATP13A4	7.83609580993652	5.4881591796875	4.04791917040261E-13	4.91687248564903E-11
147	RARRES2	7.80198907852173	4.76295042037964	4.16764704176233E-13	5.03647386893788E-11
163	GRIK3	7.60841369628906	2.83954977989197	4.57463304753319E-13	5.47246254362986E-11
161	PTTG1	7.63801288604736	4.01398754119873	4.92984747045555E-13	5.86775714498544E-11
150	AFAP1L2	7.74348163604736	4.6431303024292	5.39290398802117E-13	6.38681619301347E-11
167	ANP32E	7.53347969055176	3.04093980789185	5.99244518779609E-13	7.02658696624447E-11
168	APOA1BP	7.44946002960205	2.62698411941528	8.67940004634835E-13	1.0077464191069E-10
156	RRM2	7.69251489639282	3.77706480026245	8.951062123321E-13	1.03421881684381E-10
157	PKMYT1	7.67773294448853	5.49359226226807	1.02707329135202E-12	1.16398363535713E-10
169	SEPT2	7.42731237411499	2.47439050674438	1.07552326783339E-12	1.21308781532866E-10
164	LHFPL3-AS1	7.60003995895386	4.53727054595947	1.25018889311448E-12	1.40341109584405E-10
174	NLGN3	7.39283847808838	2.51719522476196	1.31034180115338E-12	1.45712469024033E-10
162	UBE2C	7.63082361221313	5.91427373886108	1.42409707743337E-12	1.57513692619342E-10
175	TSPAN3	7.37886428833008	2.14041638374329	1.49963242792838E-12	1.63687989345215E-10
165	TM4SF1	7.56420230865479	5.14865875244141	1.52641840012604E-12	1.65847459749475E-10
173	HEY1	7.39686632156372	3.41810369491577	1.56823481217332E-12	1.68841862550624E-10
176	NME1	7.36483573913574	2.69649887084961	1.57868130812705E-12	1.69197490788675E-10
177	PCDH11X	7.36143398284912	2.25736618041992	1.6090697883456E-12	1.71677599129522E-10
166	RAD51AP1	7.5569372177124	4.58441066741943	1.72130547074843E-12	1.820126847328E-10
179	NCAM2	7.35727548599243	2.71377062797546	1.71955510294342E-12	1.820126847328E-10
170	F3	7.42015981674194	3.2363657951355	2.85009120573141E-12	2.96084474995413E-10
172	CDK2	7.39761972427368	3.74566626548767	3.03827583460347E-12	3.14255901390471E-10
188	OMG	7.27566337585449	3.61120200157166	3.57416115743223E-12	3.68076439891043E-10
193	SLC16A1	7.2312479019165	2.93482947349548	3.98594267631315E-12	4.06944130306695E-10
194	TPPP3	7.22217321395874	3.23560547828674	4.51001732962202E-12	4.58473263817284E-10
171	CENPK	7.40894651412964	5.10449457168579	5.01153669048448E-12	5.0727888055904E-10
198	GCSH	7.16406726837158	2.90711498260498	5.19592565949904E-12	5.23705085833592E-10
200	ZBTB16	7.16018104553223	2.7315137386322	5.32439568482403E-12	5.34379814367551E-10
184	MT1E	7.32186508178711	4.31086492538452	5.6445547545038E-12	5.61751781156206E-10
185	MKI67	7.30031633377075	4.24173593521118	5.63964738418295E-12	5.61751781156206E-10
183	FERMT1	7.32768678665161	3.78681015968323	5.8741637904728E-12	5.82156667536146E-10
180	PLLP	7.34987640380859	5.37524795532227	5.96743017654629E-12	5.88935629840314E-10
192	ADD3	7.23579788208008	3.33110380172729	6.03776673576515E-12	5.93404742337483E-10
182	PHF19	7.33826875686646	4.21212387084961	6.12224089787322E-12	5.99220652508368E-10
201	DDR1	7.14334678649902	2.02582931518555	6.23661778941079E-12	6.07903411357959E-10
178	HEPACAM	7.35771417617798	4.92254829406738	6.58359035702137E-12	6.39093939329541E-10
186	AGT	7.2837176322937	4.78141832351685	7.41299498674913E-12	7.13756907545285E-10
195	PCDH15	7.19780397415161	3.3729829788208	7.46993773425797E-12	7.1632771325358E-10
191	LRRK2	7.24845552444458	3.45924139022827	7.80737191200122E-12	7.42672333765706E-10
181	KIFC1	7.33984327316284	6.52310752868652	8.9160995137292E-12	8.38042591595991E-10
202	RPL22L1	7.12537527084351	2.50055980682373	8.89007062103889E-12	8.38042591595991E-10
199	CDH11	7.16019916534424	3.23760056495667	9.12137648298555E-12	8.53948313739114E-10
207	HIGD1A	7.07012987136841	2.56401348114014	9.46992173356561E-12	8.83088843233209E-10
187	MEGF10	7.27801990509033	4.66976976394653	9.91729115308601E-12	9.17581868171857E-10
197	CENPF	7.1658821105957	3.53659105300903	1.00318489886246E-11	9.24569553091686E-10
190	TOP2A	7.25232601165771	4.71048069000244	1.03197579918551E-11	9.4741778215147E-10
189	CENPM	7.260413646698	5.45681190490723	1.12925908291495E-11	1.03272705165727E-09
208	IGFBP5	7.05953550338745	2.77818512916565	1.28131436634419E-11	1.16280506058347E-09
212	ARHGEF26	7.04725980758667	2.68994164466858	1.62685876191467E-11	1.46516260968482E-09
196	ANLN	7.19755744934082	4.86916255950928	1.67182667410192E-11	1.4999578258628E-09
206	CENPH	7.07248973846436	3.28724765777588	1.80802655275818E-11	1.60995928303122E-09
220	SCHIP1	6.96866512298584	2.73458242416382	1.81708329072321E-11	1.61196385108876E-09
210	GFAP	7.04883480072021	3.71132922172546	1.90005459911828E-11	1.67927959831028E-09
224	RBBP7	6.93509960174561	2.73493766784668	2.17545184663563E-11	1.91552983046139E-09
205	TPX2	7.09148168563843	4.69098424911499	2.3300207301132E-11	2.04403225975783E-09
222	COX8A	6.94414186477661	2.1342465877533	2.41740999154496E-11	2.11286985460273E-09
214	GNG12	7.01808309555054	3.72680258750916	2.45941795012653E-11	2.1416828517168E-09
204	DTL	7.09658432006836	4.61388111114502	2.51235854886006E-11	2.17977013143954E-09
227	PCNA	6.9269323348999	3.49611902236938	2.54262806284579E-11	2.19798132469217E-09
203	DIAPH3	7.1210789680481	6.09526681900024	2.65665583399711E-11	2.27238494058153E-09
221	NIM1	6.95540189743042	2.74666500091553	2.65747964426701E-11	2.27238494058153E-09
231	ANTXR1	6.9034218788147	2.22174048423767	2.65489900942263E-11	2.27238494058153E-09
215	C1orf106	7.01805400848389	3.0295627117157	2.7311373213842E-11	2.31624258121907E-09
219	EFNA1	6.97440719604492	3.74759912490845	2.93087778740369E-11	2.47049008086989E-09
209	FAM64A	7.05736303329468	4.80824375152588	3.10730723017634E-11	2.60991769694883E-09
218	KIAA0101	7.01520490646362	2.95358943939209	3.35283000398356E-11	2.80618839131995E-09
232	ANXA6	6.90171718597412	2.66473460197449	3.38274595686162E-11	2.82125777233185E-09
229	MCM2	6.91185140609741	3.0600848197937	3.63894808279424E-11	3.01371063947778E-09
230	SMC2	6.90481901168823	2.66775155067444	3.75801282403366E-11	3.09070457465491E-09
225	COL11A1	6.93505334854126	3.25914406776428	3.95136825919197E-11	3.22731408921452E-09
211	KIF15	7.04861497879028	5.51387739181519	4.00134224006871E-11	3.25690007897826E-09
242	JAM3	6.82905149459839	2.41733431816101	4.30444614722083E-11	3.47969663628234E-09
213	PCDH7	7.02803516387939	4.86422491073608	4.40300123384078E-11	3.54726147022968E-09
217	KIF2C	7.01633644104004	5.50184726715088	4.94249605462859E-11	3.95499870101124E-09
228	GRID2	6.92139339447021	3.81251740455627	4.98687177843314E-11	3.9770722203356E-09
226	MT1M	6.93495750427246	4.35417652130127	5.08731604215157E-11	4.04356267699336E-09
223	NCAPG	6.9383373260498	4.77101373672485	6.45974874883742E-11	5.09533734371586E-09
234	NUSAP1	6.89770078659058	4.0353946685791	6.5181424265216E-11	5.09533734371586E-09
236	ATAD2	6.8860297203064	3.40869760513306	6.4960346607648E-11	5.09533734371586E-09
244	PRDX6	6.75526762008667	2.55658745765686	6.51450438495899E-11	5.09533734371586E-09
243	CREB5	6.76502656936646	2.30842590332031	6.81681844941815E-11	5.31128821687231E-09
246	FADS1	6.74257707595825	2.19281983375549	7.13640475403177E-11	5.54206173783595E-09
233	PLAT	6.90004205703735	4.5029296875	7.6686974700929E-11	5.9359728194974E-09
237	CDCA5	6.8762001991272	4.51697111129761	8.45416431826294E-11	6.43875678592849E-09
247	BAALC	6.73218631744385	2.68450021743774	8.53163701650484E-11	6.47693443502993E-09
250	COA4	6.68619871139526	2.57477426528931	9.98319038603143E-11	7.53063208546307E-09
249	TECR	6.68691730499268	2.40448808670044	1.00909745814079E-10	7.58777218841991E-09
239	MLC1	6.85002660751343	4.69404077529907	1.1385193366475E-10	8.50693028638252E-09
235	ESCO2	6.88883876800537	30.3555011749268	1.14508899953337E-10	8.52911259212185E-09
238	CHRDL1	6.85996675491333	5.27722120285034	1.22921759490502E-10	9.12703697583712E-09
251	ILDR2	6.67889595031738	2.53807544708252	1.32054792541699E-10	9.74408042412052E-09
260	FABP7	6.59459543228149	2.8874945640564	1.75086902578522E-10	1.28393448126157E-08
252	ENDOD1	6.66527938842773	3.15336608886719	1.80739714264333E-10	1.31319045155368E-08
261	NOP56	6.5923547744751	2.15701341629028	1.81841074421736E-10	1.31715219839549E-08
254	MGLL	6.64640378952026	2.9053008556366	1.86444661502196E-10	1.34638056473811E-08
258	TMBIM6	6.60718059539795	2.03860139846802	1.87372321654871E-10	1.34896681176817E-08
265	ABCD3	6.57333755493164	2.3343825340271	1.9426485078761E-10	1.39435068356222E-08
248	NTRK3	6.71722793579102	4.55875587463379	2.07586367549364E-10	1.48546546881397E-08
245	DHCR24	6.74831295013428	5.55669593811035	2.16216289324365E-10	1.54255994847497E-08
267	ENOPH1	6.55081224441528	2.79568982124329	2.23356572149076E-10	1.5792309754994E-08
266	TALDO1	6.55298519134521	2.31735348701477	2.31949025807186E-10	1.63510256704434E-08
256	CHST9	6.63799953460693	3.7797064781189	2.36546513192599E-10	1.66256400934122E-08
262	MAD2L1	6.58403444290161	3.6533534526825	2.65764900940277E-10	1.85144336578571E-08
272	ANXA5	6.51343965530396	2.94998121261597	2.82724251948779E-10	1.96381426148352E-08
274	BUB3	6.5072455406189	2.54739952087402	2.86997833210754E-10	1.9876697887222E-08
253	NDC80	6.66059589385986	5.10579776763916	3.03531741254757E-10	2.08995721609307E-08
270	ZFP36L2	6.51920795440674	2.44529700279236	3.10674843232881E-10	2.12064678294352E-08
276	GLO1	6.49967384338379	2.83445453643799	3.10661362812211E-10	2.12064678294352E-08
255	CMTM5	6.64609909057617	4.93653106689453	3.22643648558169E-10	2.19601651142207E-08
264	NCAPD2	6.57680797576904	3.04094290733337	3.2447124944346E-10	2.2021277977988E-08
277	BBS2	6.48076915740967	2.28201127052307	3.34949028604745E-10	2.266743626152E-08
275	TNK2	6.50469589233398	2.01515293121338	3.44815369213943E-10	2.32686519521409E-08
257	NCAPH	6.62349700927734	4.02713775634766	3.46949721498448E-10	2.33461679074211E-08
278	SNX3	6.47220516204834	2.76243281364441	3.55218975763205E-10	2.3834891387896E-08
263	NUF2	6.58280229568481	4.35248517990112	4.05313869421856E-10	2.70429980595101E-08
279	ITM2A	6.46762418746948	3.20342421531677	4.16844363575572E-10	2.75792614403659E-08
284	ANAPC11	6.45783853530884	2.00209188461304	4.18212185884519E-10	2.75926847767708E-08
268	GINS2	6.52960824966431	3.54787278175354	4.36295270580521E-10	2.87058049415839E-08
259	MELK	6.60040760040283	3.81482434272766	4.47299712406564E-10	2.92672402985135E-08
287	WDR34	6.45257616043091	2.69594645500183	4.46868081481511E-10	2.92672402985135E-08
283	FZD5	6.45871114730835	2.47287821769714	4.77216399891118E-10	3.09680757474549E-08
291	FAM3C	6.41783714294434	2.28969240188599	4.86285748125054E-10	3.13846436787194E-08
289	ALDOA	6.42810440063477	2.1336305141449	5.27205814907608E-10	3.37497214375719E-08
292	SLC44A1	6.41696929931641	2.13314318656921	5.3214180365739E-10	3.39738834539864E-08
285	ARHGAP31	6.45700693130493	2.55568194389343	5.81043265642374E-10	3.69962118010894E-08
280	IGSF9B	6.46492528915405	2.51420164108276	5.94780631361359E-10	3.77693673845178E-08
298	SCRN1	6.37739610671997	2.15470242500305	6.15461046546743E-10	3.89781025361127E-08
297	DGKB	6.38403797149658	2.15769624710083	6.28933592571046E-10	3.97251228630341E-08
286	FAM46A	6.45676040649414	3.21372079849243	6.57238139028103E-10	4.13524103736113E-08
296	JAM2	6.3845682144165	2.03297638893127	6.58188749086019E-10	4.13524103736113E-08
281	FANCI	6.4637565612793	3.59631562232971	7.22963346194345E-10	4.50634468893665E-08
300	PRAF2	6.34661483764648	2.29033946990967	7.44047166514596E-10	4.62559086248418E-08
271	GLI3	6.51752948760986	8.58880424499512	8.39770018937854E-10	5.17989392410469E-08
303	KDELR2	6.32873868942261	2.20542764663696	8.69619984075874E-10	5.33622252404693E-08
304	HES6	6.32795333862305	2.815753698349	8.87846202262264E-10	5.42147981930399E-08
295	HMGN5	6.38885498046875	3.3686192035675	9.12247132653965E-10	5.55462354345548E-08
282	SKA3	6.46256494522095	6.40456867218018	1.04452055162178E-09	6.27931821972425E-08
293	BGN	6.41071462631226	3.91481351852417	1.043573833135E-09	6.27931821972425E-08
290	BRCA2	6.42531108856201	4.12651491165161	1.05134751552403E-09	6.30435879815246E-08
301	MLF1IP	6.34196662902832	3.06194806098938	1.06004815440887E-09	6.34047994579004E-08
311	CBS	6.30544281005859	2.61165857315063	1.0679756041437E-09	6.37180608557877E-08
316	PARP1	6.25922012329102	2.13870668411255	1.21013828255452E-09	7.13018292551901E-08
315	NELL2	6.26419448852539	2.48589777946472	1.25895921101937E-09	7.39943123379773E-08
305	BRCA1	6.31684255599976	2.40689134597778	1.2986564718707E-09	7.61385574077459E-08
317	ZEB1	6.24628067016602	2.303391456604	1.4461050740862E-09	8.41583409946088E-08
312	GPR98	6.29118013381958	2.73314476013184	1.46995052391116E-09	8.51277459886547E-08
307	MGC2889	6.30989408493042	3.65907287597656	1.48472718897053E-09	8.55650807736157E-08
294	ESPL1	6.39328241348267	6.0843243598938	1.54673344461309E-09	8.89221562356935E-08
302	TACC3	6.33566808700562	3.82887816429138	1.63562349613454E-09	9.38047896596678E-08
308	CCNB1	6.30958414077759	3.92684197425842	1.67352877355149E-09	9.5641808138731E-08
323	PODXL	6.2186164855957	2.17764925956726	1.7564776009549E-09	1.00009443404369E-07
322	ERBB3	6.22236394882202	2.47132539749146	1.80780916236746E-09	1.02439635932621E-07
325	C19orf48	6.20181798934937	2.50134658813477	1.80764873276102E-09	1.02439635932621E-07
321	GFRA1	6.22779226303101	2.79378318786621	1.88956671902386E-09	1.06816890947015E-07
309	KIF4A	6.30759000778198	5.29643678665161	2.12805227494956E-09	1.20012014724893E-07
326	FBXO5	6.19295883178711	2.93660616874695	2.19338943235151E-09	1.23402902837715E-07
332	HSD17B10	6.1532940864563	2.54861664772034	2.24085168812399E-09	1.25477099491501E-07
310	CCNA2	6.30627393722534	5.03922080993652	2.26568925306304E-09	1.26568668981253E-07
331	PDIA6	6.15406227111816	2.26942253112793	2.28108519160956E-09	1.27128903172856E-07
330	NDUFB2	6.15544033050537	2.14288210868835	2.28653707240473E-09	1.27133608208869E-07
334	CALU	6.14244556427002	2.06573867797852	2.35083615993727E-09	1.30402588487762E-07
314	CDK1	6.26574420928955	4.16007709503174	2.36435863302247E-09	1.30846258368622E-07
327	TENC1	6.19020700454712	2.46211409568787	2.37788119572726E-09	1.31287864806517E-07
328	PROM1	6.18923139572144	3.15907096862793	2.57615949447085E-09	1.40921278951585E-07
329	FAM84B	6.15675067901611	2.13319730758667	2.5723044188592E-09	1.40921278951585E-07
320	FOXM1	6.23020839691162	3.25105929374695	2.68990528791914E-09	1.46466888849776E-07
337	C2orf80	6.12316608428955	2.67523503303528	2.70406635176405E-09	1.46900265155696E-07
318	EXO1	6.24203062057495	5.35458707809448	2.83386582501518E-09	1.5324873500299E-07
313	CKAP2L	6.28319978713989	30.3185348510742	2.87294017833334E-09	1.54454683262093E-07
335	KCND2	6.13674259185791	2.7127537727356	2.86702108759124E-09	1.54454683262093E-07
339	TROVE2	6.11274099349976	2.20275688171387	2.87572892504362E-09	1.54454683262093E-07
319	SYTL4	6.23219728469849	3.50587129592896	2.9440862877051E-09	1.57768388711726E-07
333	PCDH10	6.14624118804932	3.03863859176636	3.02133071753761E-09	1.6154230107358E-07
324	GLIS3	6.21689319610596	3.67560029029846	3.19124271409902E-09	1.69860168373369E-07
342	CD47	6.08883285522461	2.05430722236633	3.18472702385879E-09	1.69860168373369E-07
341	RHOC	6.08940553665161	2.37861776351929	3.23488484333147E-09	1.71797045738002E-07
344	LDHA	6.07226896286011	2.70373678207397	3.74873752601018E-09	1.96879372596623E-07
348	IL6ST	6.05057716369629	2.07020616531372	4.00464447218132E-09	2.09390748273922E-07
350	ANP32B	6.04460000991821	2.28050780296326	4.13650833060738E-09	2.15809110834287E-07
340	EGFR	6.10358381271362	3.00819134712219	4.18952241165339E-09	2.18094566686642E-07
343	ORC6	6.08521938323975	2.11504721641541	4.24713525728022E-09	2.20608872157762E-07
346	SALL3	6.06407642364502	2.61238288879395	4.38061143030765E-09	2.26548389384862E-07
351	MCAM	6.04235029220581	2.19155025482178	4.61534056164732E-09	2.37649905528649E-07
355	GSTM1	6.01949787139893	2.3047411441803	4.79128453291419E-09	2.45641483650661E-07
360	GRHPR	5.99506664276123	2.25835084915161	5.36514313753631E-09	2.73287699689645E-07
336	NPAS3	6.12404441833496	3.9288637638092	5.49593509483811E-09	2.76383947668143E-07
356	PSMB1	6.01001405715942	2.23899960517883	5.49594019047942E-09	2.76383947668143E-07
345	MXD3	6.07144355773926	3.21587777137756	5.57341569593537E-09	2.79686280029503E-07
358	CDC7	6.00294351577759	2.56670713424683	5.86715389142414E-09	2.93184403106059E-07
349	PRC1	6.04981470108032	3.46826362609863	6.14139175948279E-09	3.0559875045191E-07
352	PLA2G4A	6.03787040710449	3.20536279678345	6.3877846515044E-09	3.17193013114325E-07
365	EPHB1	5.96063280105591	2.06610774993896	6.55343665386087E-09	3.24737867329181E-07
362	LRRCC1	5.99302387237549	2.69449734687805	6.76836803906565E-09	3.33990761194394E-07
361	SAPCD2	5.99330949783325	2.49721264839172	7.07905539196021E-09	3.48595646598689E-07
366	FGF12	5.96024942398071	2.44049549102783	7.45961168953837E-09	3.65058600161996E-07
364	ALDH6A1	5.96956634521484	2.65306091308594	7.58740991404508E-09	3.69784755605086E-07
372	PHB	5.92693138122559	2.15277910232544	7.81195596849614E-09	3.79168010388933E-07
369	IQSEC1	5.95081520080566	2.0921585559845	8.19071477014231E-09	3.95122749583688E-07
376	PGM1	5.91809511184692	2.46330142021179	8.53202127498029E-09	4.09917760485159E-07
363	CENPE	5.98739147186279	3.65466046333313	9.02656621165506E-09	4.29323789737473E-07
373	ERF	5.92381191253662	2.08754754066467	9.31965336724587E-09	4.41490619313171E-07
354	ASF1B	6.03240728378296	5.98952674865723	9.9260958895341E-09	4.68345631951204E-07
374	AKAP12	5.92366552352905	2.54220461845398	1.02740799868934E-08	4.83038398235438E-07
368	CBR3	5.95333480834961	3.48620533943176	1.05087361913644E-08	4.92890941442886E-07
377	NKD1	5.91390895843506	2.27662587165833	1.07215307728114E-08	5.01877821906739E-07
380	LUZP2	5.89481115341187	2.37410426139832	1.13154891469686E-08	5.25526815559018E-07
383	RBBP8	5.88061618804932	2.56294512748718	1.18693448027083E-08	5.49096291009665E-07
378	PLOD2	5.90954542160034	3.11095809936523	1.25624420707403E-08	5.78898838302635E-07
389	CCDC47	5.83620023727417	2.08893179893494	1.28272997852749E-08	5.89956160609751E-07
381	B2M	5.88559341430664	3.03798913955688	1.3276859718608E-08	6.08270211402223E-07
382	MT1X	5.88438272476196	3.20651245117188	1.33031487572581E-08	6.08298033715087E-07
393	G6PC3	5.82701206207275	2.01437783241272	1.34858852392737E-08	6.15465660457488E-07
391	SNX5	5.83172655105591	2.27894520759583	1.36864732422909E-08	6.23418856186349E-07
375	TCF7L1	5.91878080368042	4.01373863220215	1.46835571641647E-08	6.63730410287034E-07
367	AURKB	5.95338916778564	6.59504461288452	1.49076313858025E-08	6.72575537150702E-07
388	PHLPP1	5.83817720413208	2.31460785865784	1.51560757054957E-08	6.82484428061544E-07
390	UBE2T	5.83619070053101	3.00976991653442	1.64369748612677E-08	7.30541331888253E-07
401	NXPH1	5.7908787727356	2.62744092941284	1.64391847461133E-08	7.30541331888253E-07
402	DEGS1	5.78367519378662	2.01162338256836	1.74185109891988E-08	7.69729200168213E-07
404	NDRG2	5.77260971069336	2.39026403427124	1.88600944792302E-08	8.27259625620455E-07
384	NPR3	5.8529577255249	3.77920055389404	1.96068191641853E-08	8.57042087104687E-07
392	SVIP	5.83082866668701	3.0881450176239	1.96502754735531E-08	8.57042087104687E-07
406	SPCS1	5.76412868499756	2.15592265129089	1.98762996373475E-08	8.63834923321493E-07
395	LIFR	5.81436252593994	2.75450825691223	1.99598297147203E-08	8.658764223862E-07
386	RTKN2	5.84777355194092	4.36542367935181	2.0861119409782E-08	9.00030007905456E-07
409	TMEFF2	5.74579334259033	2.58350563049316	2.09673821211341E-08	9.01331057933182E-07
385	FAM111B	5.8489236831665	3.0330982208252	2.2608755047259E-08	9.61420057539277E-07
396	TF	5.81425380706787	3.4045398235321	2.2782397012924E-08	9.67067841663295E-07
399	C1QL1	5.79358768463135	3.82909655570984	2.32816170664233E-08	9.84694361866036E-07
422	SCD	5.71446895599365	2.0107684135437	2.53717640024319E-08	1.05616098798173E-06
424	TXNDC12	5.71116590499878	2.016761302948	2.53592025095695E-08	1.05616098798173E-06
397	TROAP	5.81239414215088	4.51349067687988	2.57603533645845E-08	1.06671281432439E-06
412	RFC3	5.73025941848755	2.70733165740967	2.69626308180087E-08	1.11067282357453E-06
425	NME2	5.69923973083496	2.15687704086304	2.75922019262145E-08	1.1326670620872E-06
410	LOC642846	5.74373531341553	2.72554445266724	2.91631974901718E-08	1.19096464784864E-06
398	HAS2	5.80614805221558	5.30565071105957	3.00533954375788E-08	1.22310090091837E-06
403	THBS2	5.77470922470093	3.9792366027832	3.0509422578411E-08	1.23740784793192E-06
426	KHDRBS3	5.69261169433594	2.33852624893188	3.06935496980834E-08	1.24062699342799E-06
411	FAM111A	5.73381280899048	2.50396966934204	3.08296485448342E-08	1.24400520516685E-06
419	FKBP10	5.72121620178223	2.79033493995667	3.1075018416604E-08	1.25177361601306E-06
407	PREX2	5.75811052322388	4.42133474349976	3.19682878853688E-08	1.28339129975058E-06
417	KCNJ16	5.72519016265869	2.91337084770203	3.34329291857868E-08	1.32867845754119E-06
427	STK32A	5.6864070892334	2.71183681488037	3.36567241916011E-08	1.33309894515429E-06
432	TIMELESS	5.66569042205811	2.28278160095215	3.50960156340318E-08	1.38087080782006E-06
430	LOC375295	5.66772842407227	2.73484969139099	3.79719189074342E-08	1.48567150463834E-06
433	SH3D19	5.66360664367676	2.19270920753479	3.80235204194143E-08	1.48567150463834E-06
434	TMEM45A	5.66022825241089	2.56580257415771	3.80732332734727E-08	1.48567150463834E-06
436	DLL3	5.64833498001099	2.34782266616821	3.83923230362967E-08	1.49565882144362E-06
435	MSH5	5.65897750854492	2.2516942024231	3.97203950941927E-08	1.54232340688697E-06
438	GLIPR2	5.63251972198486	2.36021733283997	4.16226555758826E-08	1.60655383927141E-06
442	SEPT10	5.62301921844482	2.1138756275177	4.15126384231502E-08	1.60655383927141E-06
415	HIST1H1B	5.72869157791138	4.60418319702148	4.21231669499923E-08	1.62232411768702E-06
437	DDX11	5.63839721679688	2.19078183174133	4.29359970468152E-08	1.650107472714E-06
444	SOX2-OT	5.61161327362061	2.07572340965271	4.37361195765693E-08	1.66548830914891E-06
446	SMC6	5.60543632507324	2.18591785430908	4.62261165991424E-08	1.75185887642766E-06
441	FANCA	5.62874841690063	2.38503503799438	4.67257074690767E-08	1.76796342989225E-06
445	COG2	5.60670042037964	2.33931422233582	4.82221481982892E-08	1.815882038513E-06
428	CCNB2	5.67491436004639	4.52374744415283	5.16752251266141E-08	1.94032030234739E-06
449	CCDC74A	5.58671855926514	2.54096865653992	5.45387877365538E-08	2.0311410791321E-06
429	ORC1	5.67108678817749	3.63171458244324	5.52358290329383E-08	2.0442435101159E-06
453	CKS1B	5.57471323013306	2.55716824531555	5.51771635200118E-08	2.0442435101159E-06
456	ALG8	5.56792783737183	2.44503378868103	5.72297393084891E-08	2.10815490709311E-06
447	KIAA1524	5.60233306884766	3.08115601539612	5.86496342281158E-08	2.15710440423471E-06
459	PRDX4	5.54772663116455	2.37324452400208	5.96974528001193E-08	2.18884499539261E-06
454	SMC4	5.57188510894775	2.43583607673645	6.29545898208285E-08	2.29054134331205E-06
462	COPS8	5.53981304168701	2.1247866153717	6.347954640447E-08	2.30256743665586E-06
450	DDX12P	5.58302593231201	2.75715231895447	6.58359387579178E-08	2.37711897167689E-06
468	DDX39A	5.52856016159058	2.13761258125305	6.60258468949675E-08	2.38034735091963E-06
439	CASC5	5.63055562973022	4.1566686630249	6.66121324993227E-08	2.39492926792705E-06
460	CENPO	5.54477548599243	2.01341414451599	6.70331435244189E-08	2.40567732957483E-06
469	CLU	5.52721452713013	2.42674708366394	6.72947676147577E-08	2.41141280744803E-06
448	KCNE1L	5.58757972717285	3.50301456451416	7.03766706366622E-08	2.49920763291586E-06
467	ITGB3BP	5.53117036819458	2.52581143379211	7.0374923213281E-08	2.49920763291586E-06
471	SCP2	5.52090549468994	2.28813457489014	7.01822181539555E-08	2.49920763291586E-06
470	NME1-NME2	5.52492380142212	2.63008522987366	7.56889301040324E-08	2.67178539261418E-06
478	RCN1	5.49419975280762	2.16496968269348	7.9176193424875E-08	2.77421200807927E-06
457	E2F1	5.56699085235596	3.75842142105103	8.4001816270654E-08	2.92598091203928E-06
458	POLQ	5.55713748931885	3.85154461860657	8.44776334701991E-08	2.93823381259198E-06
477	KRCC1	5.49727344512939	2.41025304794312	8.47068276103955E-08	2.94188551140737E-06
484	SHMT2	5.4844856262207	2.17382407188416	8.51287631296515E-08	2.95221066396622E-06
487	MTHFD2	5.47899293899536	2.39613199234009	8.58126509144545E-08	2.96963935781317E-06
455	KIF11	5.56949043273926	2.90262484550476	8.8439958675095E-08	3.0491832040441E-06
489	SIRT2	5.46933555603027	2.08544230461121	9.06117695105229E-08	3.11952089044512E-06
488	DUT	5.47859382629395	2.33022546768188	9.56486368007996E-08	3.26916827022185E-06
464	TNC	5.53451251983643	3.29950428009033	9.62555273753609E-08	3.28517063604149E-06
481	GRAMD3	5.4922981262207	2.90046572685242	9.77289420674588E-08	3.33065859253213E-06
493	RRM1	5.45468902587891	2.2816333770752	9.81751130558314E-08	3.34105708023049E-06
479	TMEM194A	5.49282455444336	2.57725977897644	9.8484795489914E-08	3.34678746911636E-06
490	SHISA7	5.46921396255493	2.01391339302063	9.88005530846683E-08	3.35270759364392E-06
475	TCF19	5.50094127655029	3.20661211013794	1.00242260660364E-07	3.3870730185469E-06
485	LOC283174	5.48184061050415	2.44261264801025	1.00885449724878E-07	3.40126843563129E-06
461	HJURP	5.54166126251221	2.23882436752319	1.01385871024616E-07	3.40627764693482E-06
465	DOCK1	5.5343279838562	4.82220935821533	1.03309861713019E-07	3.46600196109712E-06
483	FANCD2	5.48874664306641	2.14989066123962	1.07787516097479E-07	3.58575155377092E-06
473	FA2H	5.51763105392456	4.4031925201416	1.0956979804476E-07	3.62974858250097E-06
496	MSMO1	5.44005489349365	2.17520713806152	1.11445432827303E-07	3.6867269859602E-06
491	ST3GAL5	5.46476125717163	2.44523072242737	1.1175814897145E-07	3.69191564370679E-06
497	RFX4	5.43709468841553	2.22761607170105	1.14321751424242E-07	3.75565187827266E-06
501	CLDND1	5.4228835105896	2.00853300094604	1.15374739223315E-07	3.78499456127901E-06
482	STIL	5.48916435241699	2.94979405403137	1.23563924931565E-07	4.02024055759485E-06
502	ENO1	5.41538572311401	2.10105228424072	1.24295564130344E-07	4.03849757474806E-06
505	SSBP1	5.41057109832764	2.0437319278717	1.25234982032907E-07	4.05788753000197E-06
474	BUB1	5.50956344604492	5.05805349349976	1.27899477008992E-07	4.13856149239752E-06
508	RHBDD2	5.40073156356812	2.01557922363281	1.31029434225252E-07	4.22828770989008E-06
494	CDC6	5.45432281494141	2.29151773452759	1.3313377804935E-07	4.27290876270584E-06
504	SLC38A3	5.41138935089111	2.41185736656189	1.39065466696696E-07	4.4392245878409E-06
499	ARAP2	5.43015384674072	2.53989291191101	1.40258345413029E-07	4.46526770087769E-06
517	DCXR	5.38239288330078	2.02285194396973	1.408334178289E-07	4.47755749623533E-06
507	SORBS3	5.40145921707153	2.26839351654053	1.42256218287912E-07	4.51673027663202E-06
511	NACC2	5.39511966705322	2.17578101158142	1.46987627803615E-07	4.65447720876527E-06
515	PLEKHH2	5.39065313339233	2.10652542114258	1.55078749127975E-07	4.88456815404949E-06
520	NCAPG2	5.37305641174316	2.24512982368469	1.59311158101892E-07	5.00456775968357E-06
510	HOPX	5.3967924118042	3.41520285606384	1.78081669922618E-07	5.52099794998316E-06
503	CDCA8	5.41155767440796	3.81916785240173	1.81302298085033E-07	5.61349834306157E-06
519	RGMA	5.37424421310425	3.03727102279663	1.91315820797534E-07	5.87744037796418E-06
500	ZNF367	5.42516279220581	4.7951602935791	1.92067468825265E-07	5.88526528666912E-06
506	CXorf28	5.40978050231934	5.13347578048706	2.0040377794833E-07	6.12298588773066E-06
516	HERC5	5.38603448867798	4.11527013778687	2.17377660791565E-07	6.61705806406032E-06
527	BLM	5.33191728591919	2.86813998222351	2.18920313234414E-07	6.64788017855171E-06
534	ARL2BP	5.29353857040405	2.16716861724854	2.20103011828524E-07	6.67523679663307E-06
533	HIST1H4C	5.30319261550903	2.43068075180054	2.22587483271879E-07	6.72475399078792E-06
526	FIGN	5.33276176452637	3.23561906814575	2.29278038071136E-07	6.90926159001643E-06
530	CHAF1B	5.30969905853271	2.77462673187256	2.37281747201038E-07	7.11424742304278E-06
539	MPC1	5.27180099487305	2.2623462677002	2.45556788877198E-07	7.30685691123781E-06
531	LRIG1	5.30962085723877	2.49844789505005	2.4601635941714E-07	7.31125609712241E-06
541	CLNS1A	5.26349449157715	2.13780641555786	2.57547902431009E-07	7.62313221840494E-06
540	SBDS	5.26355171203613	2.04881691932678	2.59149680870572E-07	7.65364007618499E-06
542	CIT	5.26316785812378	2.03122806549072	2.64690693919672E-07	7.79784051763848E-06
543	COA3	5.25712394714355	2.15313410758972	2.64544177688359E-07	7.79784051763848E-06
547	AHCY	5.24486398696899	2.11554074287415	2.85093673634287E-07	8.34700711211586E-06
535	GPR123	5.29175043106079	3.99041032791138	3.21952431443645E-07	9.29971376972459E-06
558	NSMCE1	5.21422290802002	2.1491973400116	3.32964722073285E-07	9.58274897573248E-06
559	CD320	5.20988321304321	2.18371868133545	3.37029139987846E-07	9.68795171086424E-06
529	ZFHX4-AS1	5.31029081344604	29.5484809875488	3.51641647396764E-07	1.00591594930432E-05
560	LGALS3BP	5.1999306678772	2.10033845901489	3.57821541318581E-07	1.02015254467075E-05
563	ATPIF1	5.19500350952148	2.18898677825928	3.60988902016685E-07	1.02769028042875E-05
545	PLK1	5.25375413894653	3.32663011550903	3.7233122653143E-07	1.05244855980581E-05
566	CNN3	5.18769788742065	2.18559718132019	3.77116633062886E-07	1.0633791155628E-05
550	CDC20	5.24266052246094	3.71955966949463	3.96718757844246E-07	1.11467147073533E-05
562	FERMT2	5.19511699676514	2.74405097961426	4.03453582746375E-07	1.13225136977851E-05
538	NEIL3	5.27205038070679	5.82969570159912	4.08159934535627E-07	1.14275132498946E-05
569	SNX7	5.17771005630493	2.34193849563599	4.11319310366319E-07	1.14888080015762E-05
555	TK1	5.22000694274902	3.4216513633728	4.19065093300431E-07	1.16776185881341E-05
553	SGOL2	5.22228240966797	3.41526246070862	4.20386653100915E-07	1.17006795127477E-05
551	GTSE1	5.22968673706055	3.85914421081543	4.26852681478214E-07	1.18667049454143E-05
570	PDCD5	5.16059350967407	2.00644063949585	4.27677692670292E-07	1.18757020264813E-05
548	ZNF90	5.24339914321899	3.68511271476746	4.44854358068168E-07	1.23237664622253E-05
564	FBXL7	5.19250059127808	3.03194546699524	4.48092348774825E-07	1.2398966557337E-05
572	DTYMK	5.15279769897461	2.1618320941925	4.59640080150702E-07	1.26446398820552E-05
568	FAM5B	5.17924928665161	2.66402649879456	4.73742896054871E-07	1.30024035179092E-05
573	CTNNAL1	5.14822149276733	2.21692395210266	4.84473814702578E-07	1.32508623268421E-05
557	CDCA2	5.21483516693115	4.80830001831055	5.03002037964034E-07	1.37101337988678E-05
579	RNASEH2A	5.12933969497681	2.32436919212341	5.29921735673224E-07	1.44107074984569E-05
581	MCM3	5.11932754516602	2.35440397262573	5.73963641340822E-07	1.55015995539324E-05
585	SOCS3	5.10698843002319	2.11875486373901	5.83443574511152E-07	1.57217798701606E-05
588	ATIC	5.09207963943481	2.14051342010498	6.00828301242552E-07	1.61351690966339E-05
576	REST	5.13458967208862	2.37701392173767	6.03518207769637E-07	1.6189051267533E-05
586	AEBP1	5.10231113433838	2.1184253692627	6.2661042274154E-07	1.67138451273154E-05
571	OSMR	5.15981721878052	2.05858778953552	6.27441386231721E-07	1.67171841105563E-05
591	CRYL1	5.08651924133301	2.15140438079834	6.28804320851908E-07	1.67346731951666E-05
593	FANCL	5.08091449737549	2.21442079544067	6.3990308078878E-07	1.69918658874025E-05
578	AMZ1	5.13350391387939	3.12137532234192	6.62830642721057E-07	1.75809704406394E-05
582	SPAG5	5.11931848526001	2.9392192363739	6.63617828807023E-07	1.75821609542765E-05
589	ELN	5.09091377258301	2.52657079696655	6.92080515993255E-07	1.82342815370592E-05
584	ASPM	5.1076021194458	2.9013671875	7.00345210952143E-07	1.84110728819228E-05
594	ABCB6	5.06967496871948	2.16296815872192	7.33192297368468E-07	1.91682039243593E-05
602	TNS1	5.05572319030762	2.07504200935364	7.61541067008567E-07	1.98436322477062E-05
605	CD63	5.05006313323975	2.04433941841125	7.76080452529466E-07	2.01906318845742E-05
580	PLK4	5.1201376914978	5.34337615966797	7.94281594590595E-07	2.06286774665272E-05
607	PRMT3	5.04085302352905	2.12396955490112	7.95540881444459E-07	2.06387528125887E-05
609	TMEM97	5.03693437576294	2.1435079574585	8.20928175116887E-07	2.12254603946814E-05
599	BAMBI	5.06578826904297	3.40718913078308	8.4366739529808E-07	2.17207673098156E-05
596	SLC6A9	5.068434715271	3.06618475914001	8.86623285242655E-07	2.27278778509281E-05
600	WDR62	5.06485462188721	2.96183395385742	9.0091623863824E-07	2.3044386639725E-05
615	PEMT	5.00083255767822	2.04873776435852	9.37774347689658E-07	2.38583493011571E-05
587	ATP13A5	5.0924015045166	5.41120767593384	9.4788812705933E-07	2.40897834522825E-05
603	TFPI	5.05359888076782	3.64557123184204	9.63300237554465E-07	2.44029191729573E-05
611	GINS3	5.01949071884155	2.97177600860596	9.92923947375202E-07	2.50195708697117E-05
619	PYCR1	4.99283266067505	2.0511040687561	9.96364616175027E-07	2.50263969233528E-05
623	GTF3C6	4.9758472442627	2.0383677482605	1.05108797664129E-06	2.62894084632794E-05
606	FOXO1	5.04543352127075	5.88106346130371	1.16921953771002E-06	2.89990931625126E-05
616	C7orf61	4.99811172485352	3.35818481445312	1.19407619848975E-06	2.95536978447526E-05
626	EPHA4	4.96300840377808	2.57093977928162	1.21143500610894E-06	2.9952035025779E-05
612	TTK	5.01272821426392	5.20589590072632	1.27485174323065E-06	3.14215800105735E-05
610	HEY2	5.02038526535034	5.88058853149414	1.29950217608874E-06	3.19958508761308E-05
638	GGH	4.91601657867432	2.27327060699463	1.41193292748614E-06	3.4477364247873E-05
631	PLA2G16	4.93155002593994	2.46683430671692	1.41796810042354E-06	3.45179778279876E-05
633	HIST1H1C	4.92796754837036	2.16165804862976	1.41789604439604E-06	3.45179778279876E-05
630	CDKN3	4.94423389434814	3.6057505607605	1.54742353580952E-06	3.74002794583512E-05
628	KIF14	4.95323610305786	2.91845417022705	1.59730066690279E-06	3.83319793275172E-05
624	C2orf48	4.9731011390686	29.1250858306885	1.64877633786297E-06	3.93282138354707E-05
645	CRYZ	4.90420627593994	2.44352579116821	1.65683035394001E-06	3.94570266645995E-05
650	SLC35A5	4.89024972915649	2.1357204914093	1.65750829736032E-06	3.94570266645995E-05
648	DBF4	4.89065980911255	2.08079314231873	1.66388338335821E-06	3.95293298076454E-05
643	TMPRSS5	4.90909957885742	2.73261713981628	1.68707269402252E-06	4.00400839986148E-05
640	MEOX2	4.91368007659912	4.00832223892212	1.89452571289269E-06	4.44294416193824E-05
662	HAT1	4.84331703186035	2.18460965156555	1.97696182963474E-06	4.61343033465304E-05
657	CSRP2	4.8554310798645	2.50791096687317	2.04672544723034E-06	4.76215510246541E-05
644	CDH20	4.9048056602478	4.99987554550171	2.17872695455682E-06	5.04944487726349E-05
667	MT1F	4.8342809677124	2.37817811965942	2.20232219992759E-06	5.09914013953909E-05
658	KIAA1161	4.85522031784058	2.49046230316162	2.23099531731297E-06	5.15544927667073E-05
665	HAGHL	4.83470630645752	2.41881823539734	2.24697472229467E-06	5.18731415909079E-05
664	PDLIM3	4.8392505645752	2.70058107376099	2.26706502712688E-06	5.22859807522173E-05
669	DACH1	4.83027410507202	2.56561207771301	2.40396418805812E-06	5.51747051921944E-05
663	CYR61	4.84018421173096	3.51015710830688	2.4912888130251E-06	5.70132046621377E-05
678	GPSM2	4.79698705673218	2.04476714134216	2.49728953714939E-06	5.70953667730893E-05
668	RAD54L	4.83299684524536	2.39758825302124	2.56417265009806E-06	5.84552390666243E-05
654	SPC24	4.86520767211914	5.66650056838989	2.59125775849194E-06	5.89592039074353E-05
672	GCAT	4.81309843063354	2.40038371086121	2.59665897766079E-06	5.9025397835771E-05
655	HAP1	4.86283588409424	4.56356382369995	2.61126679924962E-06	5.93005420968613E-05
686	TIMP1	4.77850675582886	2.07944297790527	2.68501595351107E-06	6.08004664195632E-05
684	ANKRD20A2	4.7859411239624	2.16168856620789	2.77545502727384E-06	6.26686632755083E-05
682	PLEKHG3	4.7873101234436	2.45360255241394	2.86773004062127E-06	6.43839371963558E-05
685	HRSP12	4.77953624725342	2.44913053512573	2.88870397407436E-06	6.47321119488414E-05
681	LHX2	4.7894401550293	2.75808048248291	2.89890498470102E-06	6.48993038446394E-05
690	KAT2B	4.76560163497925	2.10985827445984	3.08535377426864E-06	6.82987752311468E-05
674	IQGAP3	4.80784893035889	3.4442982673645	3.10363212532085E-06	6.85758184410765E-05
675	CDC25C	4.80726766586304	4.80551815032959	3.10450646878234E-06	6.85758184410765E-05
671	EGLN3	4.8207802772522	6.05260944366455	3.20169474524756E-06	7.04789421337674E-05
695	MND1	4.75659561157227	2.41512250900269	3.24174692328147E-06	7.11622035448054E-05
680	PPAPDC1A	4.78957557678223	4.29124355316162	3.35257574217251E-06	7.32556356356993E-05
688	GLB1L2	4.76735305786133	2.60456466674805	3.37988263397065E-06	7.37162984053672E-05
691	HIST1H3I	4.76359462738037	2.63837480545044	3.42798695774571E-06	7.46280322437177E-05
705	WEE1	4.72521829605103	2.29315948486328	3.71120234890346E-06	8.00578677924656E-05
693	MCM10	4.75794839859009	3.86205101013184	3.78680874507252E-06	8.13923338800251E-05
722	PRCP	4.68848180770874	2.00198125839233	4.04887258278052E-06	8.63978342303959E-05
709	SHCBP1	4.72018527984619	2.46952295303345	4.0936717258816E-06	8.71183364772969E-05
711	CHAF1A	4.7166576385498	2.39044308662415	4.09173624225049E-06	8.71183364772969E-05
718	NTM	4.69309329986572	2.08191514015198	4.10837429757296E-06	8.7352741124159E-05
707	KIF24	4.72182369232178	2.68578672409058	4.15781539855513E-06	8.82455336291906E-05
706	AGMO	4.72345352172852	2.37342977523804	4.28798394417751E-06	9.06832033051683E-05
727	LOC401397	4.68008470535278	2.19931983947754	4.33636577494563E-06	9.16245849646408E-05
702	TRIL	4.7344651222229	4.17658233642578	4.38484912771605E-06	9.25664317638881E-05
700	COL28A1	4.73793840408325	4.59726619720459	4.4644024633699E-06	9.40781465724016E-05
716	C4A	4.69820213317871	2.47659015655518	4.53146421103215E-06	9.51527139206628E-05
734	CCNF	4.67049884796143	2.14703774452209	4.72344128228909E-06	9.9008345320619E-05
733	GPR180	4.67308759689331	2.16100788116455	4.75531955074057E-06	9.95884163384979E-05
730	ID3	4.67523622512817	2.55267024040222	4.78379022351524E-06	0.000100007815741
731	MSX1	4.67472839355469	3.19322848320007	5.00103436880369E-06	0.000104273327517
745	POLD1	4.64616584777832	2.0307343006134	5.15195566665303E-06	0.00010666890028
721	CDCA3	4.69232940673828	3.93042540550232	5.18641547967523E-06	0.000107194971249
725	FPGT	4.68276214599609	3.70334219932556	5.32448229091725E-06	0.000109475423214
715	E2F8	4.70050191879272	5.02790403366089	5.43849063165137E-06	0.000111432603029
723	TLE1	4.68744277954102	4.62975168228149	5.45250437627273E-06	0.000111623179478
728	TNFAIP6	4.67957830429077	4.42114162445068	5.46982928610286E-06	0.000111873434329
735	ECM2	4.66378021240234	2.98969197273254	5.49703046329355E-06	0.000112169206277
741	NMU	4.64973878860474	3.362957239151	5.68558983729346E-06	0.000115595605911
755	BET1	4.62543249130249	2.22013068199158	5.75521001307754E-06	0.00011681054359
726	GSG1L	4.68260669708252	4.49823760986328	5.80715774089887E-06	0.000117377038131
758	DNPH1	4.61718416213989	2.01470994949341	5.87878874730373E-06	0.000118607317094
749	SAPCD1	4.63971757888794	3.01964473724365	6.05630308193512E-06	0.000122084761531
736	MYOT	4.66351318359375	6.30180740356445	6.37963102095645E-06	0.000127517249251
738	TMEM132C	4.65933609008789	28.3653259277344	6.52892454796821E-06	0.000129953030961
759	POC1A	4.61618804931641	3.47026348114014	6.97454818541647E-06	0.000138357745661
746	HAPLN1	4.64351415634155	28.900671005249	6.98669667756067E-06	0.000138482759418
754	MYBL2	4.62694215774536	4.86692237854004	7.0622372975631E-06	0.000139863003871
771	SEMA3A	4.57373809814453	2.14149308204651	7.15510667572637E-06	0.000141465656696
770	HELLS	4.5787353515625	2.26440382003784	7.20621057362757E-06	0.000142120152912
753	PRICKLE1	4.62807512283325	5.10194063186646	7.31571464247982E-06	0.000143920279918
775	MEGF11	4.55846500396729	2.26996397972107	8.16630670169698E-06	0.000158157923578
772	COL9A1	4.57135343551636	4.06633567810059	8.62340244237516E-06	0.000165925191105
790	PRTFDC1	4.52436637878418	2.15566396713257	8.76139182948463E-06	0.000168170443171
780	FAM72A	4.55352115631104	3.51956462860107	9.48641485467598E-06	0.000179756177798
792	CTHRC1	4.52262163162231	2.93853330612183	9.75021694925832E-06	0.000184312560782
774	E2F7	4.55933237075806	6.34291934967041	9.94800266410433E-06	0.00018730396749
797	C21orf58	4.51593732833862	2.43488097190857	1.00003571523171E-05	0.000188140158467
789	MYRF	4.52471590042114	3.45821189880371	1.05229891173742E-05	0.000197501997016
801	LAMB2	4.50207757949829	2.52103734016418	1.08577678651785E-05	0.000202342320735
804	CDC45	4.49708795547485	3.5618691444397	1.10876561686517E-05	0.000206139893258
810	KANK2	4.48809194564819	2.55943870544434	1.12507274487324E-05	0.000208680290016
793	DLGAP5	4.52238702774048	6.81329250335693	1.16520665926182E-05	0.000214946144325
809	RHOJ	4.48831272125244	2.67865371704102	1.17303555582905E-05	0.000215914786098
799	SRPX	4.50877571105957	5.15293836593628	1.1847204185923E-05	0.00021752936306
821	IGFBP2	4.46264934539795	2.17747974395752	1.1878436201812E-05	0.000217933880617
808	GDPD2	4.49262762069702	3.4520411491394	1.18948487406741E-05	0.00021806608922
825	ARPP21	4.45031785964966	2.19297814369202	1.24238134948171E-05	0.000226218109274
831	BRIX1	4.43171215057373	2.00300216674805	1.29736560715943E-05	0.000234396657294
829	GLUD1	4.43665361404419	2.11019706726074	1.34399528013796E-05	0.000242082678368
823	CEP152	4.45542001724243	3.16552662849426	1.36214370951076E-05	0.000244979012175
822	LOC154761	4.46024417877197	3.25005125999451	1.37720614416515E-05	0.000246937961625
830	FAT1	4.4358696937561	2.65456819534302	1.37832939065832E-05	0.000246952420175
843	TMEM98	4.41190814971924	2.02803421020508	1.42049222057292E-05	0.000253547692061
838	PRIM2	4.42267513275146	2.16016054153442	1.44111217022485E-05	0.000257034509518
828	KIF18A	4.43672513961792	3.03602838516235	1.48716147072452E-05	0.000264252862683
826	PVRL3	4.44795751571655	3.85249209403992	1.50361065241156E-05	0.000266376379305
844	LGR5	4.40846538543701	2.23480463027954	1.50338401167836E-05	0.000266376379305
847	CDH13	4.40342998504639	2.17241668701172	1.53806022053595E-05	0.000271464190638
849	SLC12A4	4.40285205841064	2.10237812995911	1.58287504449349E-05	0.000278130402848
851	PDGFC	4.39737939834595	2.78161144256592	1.65549637034696E-05	0.000289601824432
833	SLC2A10	4.43077898025513	3.81841397285461	1.66643454033511E-05	0.000291085313587
835	IL33	4.43035554885864	28.9580688476562	1.71371595995411E-05	0.000298903359554
856	CRNDE	4.3782639503479	2.27882647514343	1.7325941096292E-05	0.000301973687128
873	NRM	4.33847332000732	2.11730360984802	1.9908936942207E-05	0.000340971135512
877	MFSD2A	4.33471202850342	2.01858139038086	1.99440102598473E-05	0.000341325019519
863	AZGP1	4.3565821647644	3.10620594024658	2.0346083095437E-05	0.000346952717206
884	NUP35	4.32111883163452	2.0138463973999	2.09146840064617E-05	0.000356136021119
876	NTNG1	4.33549499511719	2.53029298782349	2.13188193536915E-05	0.000362236409764
861	KIF20A	4.35859394073486	4.44523620605469	2.14557438973895E-05	0.00036430161287
879	DNA2	4.32829427719116	2.85050845146179	2.27156447636433E-05	0.000383768018453
885	MNS1	4.31657218933105	2.59517168998718	2.30983740416261E-05	0.000389123817603
891	GPC6	4.30071449279785	2.36747097969055	2.44625770674466E-05	0.000408330232854
893	DEPDC1B	4.29871988296509	2.77573800086975	2.4787302037631E-05	0.000413168216793
886	LOC100127983	4.31492948532104	4.33825254440308	2.62071066588051E-05	0.000433781641035
882	FCRLA	4.32367610931396	6.053786277771	2.63274614727066E-05	0.00043546945003
905	CSF1	4.27432298660278	2.51898121833801	2.73607324780986E-05	0.000450671981555
914	HMGB2	4.25706338882446	2.03502130508423	2.74010530761978E-05	0.000451022476138
899	EPAS1	4.29057741165161	2.80800271034241	2.75229293276219E-05	0.000452713961149
910	GLRB	4.26144123077393	2.17031526565552	2.77167540955956E-05	0.000454954287948
913	KIF13A	4.25926828384399	2.2291054725647	2.87758328254239E-05	0.00047023444299
915	RECQL4	4.25615692138672	2.29294610023499	2.87866225759879E-05	0.00047023444299
894	HIST1H3B	4.29862260818481	28.2612857818604	2.93961012121566E-05	0.00047919893552
906	RGS22	4.27047681808472	3.07562661170959	2.9857196745685E-05	0.000485716760747
908	C1R	4.26734161376953	3.52979016304016	3.08431206483193E-05	0.000500034329689
923	CYP4F24P	4.23835468292236	2.22694778442383	3.12464200086339E-05	0.000505534634101
926	TSPAN4	4.23542261123657	2.15074157714844	3.19559158550886E-05	0.000513658715495
927	GLT25D2	4.23183727264404	2.52733874320984	3.35753451360078E-05	0.000535893278229
938	C18orf54	4.21558237075806	2.08384299278259	3.39163876571188E-05	0.000540972092961
918	FAM83D	4.2437310218811	3.89658856391907	3.44775346558677E-05	0.000547603978169
931	BUB1B	4.22333955764771	2.66414022445679	3.46494070232741E-05	0.000549702514905
939	USP2	4.21460771560669	2.08599019050598	3.47433109387448E-05	0.000550823335271
941	ARHGAP10	4.21081829071045	2.78649759292603	3.57910493553574E-05	0.000565919088806
934	PARPBP	4.22172164916992	3.0290412902832	3.6034718491561E-05	0.000568633139368
960	ANKFN1	4.16376304626465	2.66524624824524	4.34151976558397E-05	0.00066992336917
951	PDE1C	4.18380403518677	3.21272325515747	4.3453118653892E-05	0.000670071984659
971	SGK1	4.1427001953125	2.08129048347473	4.38678696482489E-05	0.000675588010721
959	STON1	4.16538000106812	2.73584055900574	4.42395596923669E-05	0.000680427409658
948	ACTN2	4.1933708190918	4.89797163009644	4.4306768805687E-05	0.000681018900669
965	TRAIP	4.15764904022217	2.49506163597107	4.56173353995886E-05	0.000696642299339
969	COL9A3	4.14911794662476	2.21243810653687	4.56802020547213E-05	0.000697152877492
957	SLC25A10	4.170814037323	3.16641998291016	4.60723698938837E-05	0.000702233045886
982	EFEMP1	4.11656332015991	2.41030931472778	5.17637631665572E-05	0.000779946879366
993	SPRY2	4.09126091003418	2.19934821128845	5.70195478532588E-05	0.000849411956259
995	MBNL3	4.08573055267334	2.71625089645386	6.09417559731637E-05	0.000901603018101
990	LMCD1	4.09622669219971	4.58615112304688	6.39064301686036E-05	0.000940178698741
1003	ADAMTS6	4.06417036056519	3.18859386444092	6.57297995137856E-05	0.000964522889544
1006	SORCS3	4.06259918212891	2.90094113349915	6.60642137219104E-05	0.000968314954342
994	GSG2	4.09044790267944	5.25066375732422	6.62942861601765E-05	0.000971086247365
1013	KIF23	4.03965044021606	3.52501678466797	7.42981614168594E-05	0.00107306478739
1024	MTM1	4.01408386230469	2.19061708450317	7.77647350906791E-05	0.001115627118342
1026	PABPC5	4.0091233253479	2.03580784797668	7.79045534804106E-05	0.001115627118342
1032	FAM72D	4.00179243087769	2.65247178077698	8.45630036642736E-05	0.001192237681424
1020	CENPA	4.02408695220947	6.54147911071777	8.69407953220935E-05	0.001220769008647
1046	C5orf34	3.98315596580505	2.34013080596924	8.77983857885847E-05	0.001229361781464
1043	MASP1	3.98438668251038	3.22166657447815	9.17966162032859E-05	0.001281257897107
1052	LRR1	3.96952939033508	2.53791236877441	9.44507904853705E-05	0.001310580798733
1049	LAMA4	3.97689294815063	3.48972535133362	9.62555338740649E-05	0.001330168363676
1056	LRRN2	3.96308565139771	3.11273312568665	0.000101451750059	0.001393843475585
1065	EME1	3.95257115364075	2.6432740688324	0.000101801610315	0.001397839386626
1071	LRRTM3	3.9395899772644	2.08586573600769	0.000104958161649	0.001437847898676
1072	MYBL1	3.93876600265503	3.11662840843201	0.000106652161912	0.001458523733862
1081	HMMR	3.91767811775208	3.48274636268616	0.000119791668399	0.001617251797972
1084	LOC81691	3.91147756576538	2.4434552192688	0.00011982930446	0.001617251797972
1089	PTGR1	3.90451622009277	2.18763780593872	0.000119961395536	0.001618112536829
1075	HES5	3.93704342842102	28.0035419464111	0.00012169889569	0.001636888156342
1086	TCF7L2	3.90843224525452	2.27357864379883	0.000124212823187	0.001665971081545
1091	SLC35D2	3.89740490913391	2.31287908554077	0.000125429361941	0.001680384540124
1095	TREX1	3.88795733451843	2.16002130508423	0.000128460804692	0.001718081660039
1093	RAD51	3.88837218284607	2.44591569900513	0.000129232645745	0.001727429146222
1098	KIAA0040	3.8856315612793	2.56211805343628	0.000135314638968	0.001796395394031
1087	TMEM257	3.90668940544128	28.2871036529541	0.000136549802903	0.001807891912554
1097	PODN	3.88696384429932	4.3194522857666	0.000142103940619	0.001870966792997
1099	TOM1L1	3.88232851028442	3.93896150588989	0.000144569818286	0.00189444375908
1111	KCNIP1	3.856036901474	2.15164160728455	0.000145889052646	0.001909131547501
1105	NEK7	3.86637473106384	2.48409986495972	0.000147773730585	0.001926344844603
1103	NNMT	3.86884021759033	3.31091213226318	0.000150493841811	0.001956419943544
1122	APCDD1	3.8455114364624	2.40312385559082	0.000154203657989	0.00199588406728
1115	CCDC150	3.85075402259827	3.42470002174377	0.000158675551601	0.00204928523186
1129	HIST1H1D	3.83738398551941	2.78269958496094	0.000164652774567	0.002116096374602
1119	MARCH10	3.84705400466919	3.76636815071106	0.000166033006739	0.002130797172214
1116	LOC100506474	3.84992623329163	27.9618167877197	0.000169060512205	0.002164522860584
1143	IL13RA2	3.80937528610229	2.18269157409668	0.000170733016027	0.002182397311183
1140	C11orf82	3.8128867149353	2.519611120224	0.000173005240824	0.002209057754265
1144	CENPI	3.80794477462769	2.92193150520325	0.000181753741312	0.002303381014834
1160	KLF9	3.78277134895325	2.2543830871582	0.000201112945077	0.002511102381176
1172	FLRT3	3.76979112625122	2.59793591499329	0.000207629381776	0.002580225360302
1177	PTPRT	3.76142978668213	3.48828816413879	0.000214120023267	0.002649763255538
1180	TMEM64	3.75307512283325	2.16799902915955	0.000216411408602	0.0026739283381
1184	SYTL2	3.75045084953308	2.24759340286255	0.000219981362445	0.002710966987962
1171	C21orf37	3.76988863945007	6.82409524917603	0.000227431800611	0.002791165611024
1183	PLSCR4	3.75131011009216	3.78437376022339	0.000236864437668	0.002888965535841
1189	C4B	3.73859477043152	2.87646985054016	0.000240535376204	0.00292770859238
1190	C4B_2	3.73859477043152	2.87646985054016	0.000240535376204	0.00292770859238
1205	KAZN	3.72205066680908	2.11311459541321	0.000241463671658	0.002935990003542
1191	TLCD1	3.73855400085449	4.21800899505615	0.000244314039041	0.002963042667043
1199	TJP2	3.7279486656189	3.31733584403992	0.000252277043795	0.003039386601894
1211	MT1A	3.70981335639954	28.2378425598145	0.000283605678571	0.003365472997311
1225	RHBDF1	3.69315695762634	3.22391414642334	0.000286661763269	0.00339493526239
1235	HSPB6	3.67915487289429	2.48055124282837	0.000293387873198	0.003460749583946
1237	LIX1	3.67751550674438	2.97563004493713	0.000298573213937	0.003513166987242
1242	HIST1H2BC	3.67195343971252	3.00367212295532	0.00030469499289	0.003573617354971
1248	DEPDC1	3.66592121124268	2.46566557884216	0.000304762996611	0.003573617354971
1258	SYT17	3.65100312232971	2.02736783027649	0.000313249399821	0.003656789198703
1241	OTOGL	3.67197370529175	4.97870683670044	0.000322904437542	0.003758385507435
1244	PIFO	3.668696641922	28.5020713806152	0.000329216211304	0.003824333095124
1263	RHPN1	3.63863658905029	2.24720120429993	0.000330830272714	0.003841028244828
1249	ZNF826P	3.66448330879211	6.38722658157349	0.000333680880497	0.00386860760424
1259	WWTR1	3.65019273757935	2.06131649017334	0.000336882873185	0.003903819830855
1264	CDC42EP1	3.63618588447571	3.50646710395813	0.00034002330669	0.003932515645634
1261	OXTR	3.64739370346069	3.01779389381409	0.000341642402676	0.003949312811025
1268	HES4	3.62060451507568	2.52237462997437	0.000368606414397	0.004204344343221
1296	GEMIN6	3.57689714431763	2.02570271492004	0.000413241846437	0.004643285756506
1305	FYCO1	3.56489539146423	2.43341994285583	0.000449860046703	0.004980486930059
1306	DNAH11	3.56481432914734	2.538982629776	0.000449980664964	0.004980486930059
1300	CA12	3.57279944419861	2.84061527252197	0.000454243002584	0.00501828346978
1319	GABRQ	3.55125737190247	2.50306177139282	0.000456196787034	0.005035171061364
1313	NEB	3.55841374397278	2.01690173149109	0.000456517653554	0.005036365692633
1320	C10orf2	3.54862117767334	2.33450150489807	0.000469007183771	0.005162130183454
1331	SOX13	3.53372406959534	2.39894986152649	0.00050069469734	0.005460154052117
1324	COL22A1	3.54452252388	4.48731708526611	0.000509942610964	0.005543139368196
1353	C1orf114	3.50688338279724	2.13522982597351	0.000532037264371	0.005730711525187
1356	NPHP1	3.5028281211853	2.31520366668701	0.000538535411671	0.005795433785025
1359	TMEM129	3.49883818626404	2.04944491386414	0.000557001904273	0.005950900813983
1361	FANCB	3.49536943435669	2.3337767124176	0.000565734603698	0.006022467336261
1364	ARHGAP11B	3.49281215667725	2.85084414482117	0.000580650749388	0.006156353469117
1370	FLJ16779	3.48668646812439	2.63433957099915	0.000585982038445	0.006204204823856
1371	CDH19	3.48548197746277	2.51636147499084	0.000586215792877	0.006204204823856
1375	KLHL32	3.48233556747437	2.12529945373535	0.000589437069872	0.006227210721225
1355	MTFR2	3.50383472442627	28.4285373687744	0.000591278424169	0.006236409538844
1380	FAM95B1	3.477046251297	2.0303361415863	0.000592226898608	0.006242762047368
1382	TNFRSF19	3.47356629371643	2.28678965568542	0.000605107547503	0.006363012716049
1381	BMPR1B	3.47646617889404	3.47638249397278	0.000632101271327	0.006615974685218
1388	USP18	3.46704363822937	3.44141960144043	0.000656100059065	0.006815587473749
1398	TICRR	3.44600057601929	3.4736053943634	0.000686730357927	0.007084468699318
1409	FAM107A	3.43170928955078	2.33450603485107	0.000706139975319	0.007256239243127
1410	NEDD4	3.43153691291809	2.7878692150116	0.00071131785658	0.007297401654548
1403	FAM69C	3.44241094589233	28.0807609558105	0.00073167835233	0.007476502783986
1407	PRDM16	3.43742370605469	26.7001476287842	0.000744353811325	0.007580931840355
1433	BTN3A3	3.40059423446655	2.25614142417908	0.00078605831532	0.00792617167163
1416	KCNJ8	3.42022371292114	5.5494065284729	0.000786641313662	0.007928674959746
1428	MGP	3.40492248535156	4.85352897644043	0.000822337462744	0.008228933309061
1460	C16orf59	3.35976243019104	2.17038559913635	0.000889381333841	0.00881049195874
1453	FAM181A	3.36697888374329	3.46951365470886	0.000911611039309	0.008993149918133
1447	SLCO1C1	3.37331366539001	27.906343460083	0.000926724924448	0.009108052514719
1462	LOC100128881	3.35409379005432	2.78655290603638	0.000932270564574	0.00915116477103
1481	B3GALT5	3.33585619926453	2.82119846343994	0.001013673645797	0.009819989355566
1474	HIST1H3G	3.34320163726807	27.195255279541	0.001026104346979	0.009917327004551
1498	THAP10	3.31123280525208	3.09207034111023	0.001106783684433	0.01054516425965
1514	CAV1	3.29675626754761	3.7710382938385	0.001149653910413	0.010874881198896
1509	SERPINA3	3.30249738693237	28.8372459411621	0.001176317044467	0.011091658246519
1526	MFI2-AS1	3.280686378479	4.72668504714966	0.001253153994537	0.011711418010398
1533	H19	3.27125716209412	2.97809433937073	0.001255432446328	0.01172562023806
1540	UNC13C	3.26356077194214	3.56865262985229	0.001312987430924	0.012181519893799
1539	SLC7A2	3.26370143890381	3.61159801483154	0.001322789734163	0.012244014204678
1547	NXPH3	3.25181770324707	2.72874283790588	0.001328216789512	0.012274733857345
1542	CCDC173	3.26009273529053	3.93797969818115	0.001336306906919	0.012344682292233
1558	CCDC8	3.24360156059265	2.00461101531982	0.001337362349174	0.012349615829449
1555	EFNB2	3.24434757232666	2.13896727561951	0.001354520585147	0.012483725517433
1551	LFNG	3.24586033821106	3.31397581100464	0.001389264347672	0.012759253718094
1581	ZNF833P	3.22284197807312	2.44739460945129	0.001439022623066	0.013139818754794
1590	MFAP3L	3.2092649936676	2.77645802497864	0.001530416095485	0.013819838214895
1599	PLD5	3.20087933540344	2.48421931266785	0.001571883235423	0.014145754678659
1600	HIST1H2AM	3.19956302642822	2.67396640777588	0.001577500889539	0.014180146515989
1608	EPB41L4B	3.19273447990417	2.34989094734192	0.001605404087756	0.014376408779806
1616	CCDC78	3.18439030647278	2.74432492256165	0.001673452250162	0.014901274435093
1606	HAS2-AS1	3.19364380836487	27.145565032959	0.001684708244558	0.01499023271247
1629	FRZB	3.16339898109436	2.31255793571472	0.001757901353876	0.015501731745309
1637	TCEB3CL2	3.15729665756226	2.36241149902344	0.001800596119872	0.015817123110727
1635	CNTNAP3B	3.15744590759277	2.1089882850647	0.001806693365049	0.015849384831317
1631	CYP2J2	3.16221332550049	4.42366552352905	0.001842748621217	0.016100089945457
1650	C6orf118	3.13790011405945	2.44849944114685	0.001910366482108	0.016599024392962
1661	ADHFE1	3.12971472740173	2.18326234817505	0.001965455698053	0.016999077904462
1662	LIMS2	3.12893629074097	27.0729217529297	0.002076847359368	0.017805207663618
1668	PCDH20	3.12230110168457	3.63640952110291	0.002076998597255	0.017805207663618
1669	ACADL	3.12193989753723	4.02712345123291	0.00208365126775	0.017855775661333
1677	C1S	3.11292910575867	2.33910322189331	0.002089768322059	0.017894499023722
1675	FGF2	3.11387658119202	2.6913366317749	0.002124372141659	0.01813256884589
1684	MB21D1	3.10361862182617	2.14527130126953	0.002138288057845	0.018231638206666
1681	SLCO2A1	3.10637736320496	2.66160726547241	0.002162437489841	0.018384599563664
1688	MSH5-SAPCD1	3.10165596008301	2.58365106582642	0.002174460562045	0.018466931829542
1698	MCM8	3.08959221839905	2.11754941940308	0.002242556738805	0.018943366232286
1702	LPAR4	3.08646726608276	2.84294438362122	0.002333126627329	0.019582720515565
1712	VANGL1	3.07320046424866	2.13250875473022	0.002352090129792	0.019700002409565
1714	FLJ45513	3.07132363319397	2.42977643013	0.002401679195554	0.02004445857149
1715	DOCK6	3.07012534141541	3.04316091537476	0.002422760102307	0.020184838474588
1730	DCBLD1	3.05581641197205	2.04206514358521	0.002482179881405	0.020578548362254
1723	RRAGD	3.06127309799194	2.23687410354614	0.002483977278192	0.020579043655561
1719	SLPI	3.06480431556702	27.7906837463379	0.002547432906721	0.021016543304975
1734	LOC100130776	3.05013704299927	2.3650918006897	0.002548325131982	0.021016583940156
1724	CHI3L2	3.06093382835388	3.96776127815247	0.002561476139187	0.021117690161081
1736	PCOLCE2	3.04918622970581	3.78801679611206	0.002636441018945	0.021615348554773
1737	AQP4	3.04546308517456	3.59500026702881	0.002657045330566	0.021734477414405
1750	OMD	3.03407669067383	2.17425322532654	0.002669504025629	0.021810925267693
1738	GALR1	3.043869972229	27.5117206573486	0.0027211916516	0.022095112314102
1739	ALDH1L1	3.04178762435913	6.44292068481445	0.002737591597745	0.0221835766624
1770	RAB23	3.00769400596619	2.46632266044617	0.002931156736964	0.023459857942747
1783	FN1	2.99947595596313	2.00466537475586	0.002940757037777	0.02348441375482
1788	GSX1	2.99750852584839	2.51684403419495	0.002998167080566	0.023854412317867
1777	ZFPM2	3.00339126586914	3.13137340545654	0.003029839232048	0.024067545715156
1771	PRSS35	3.00732493400574	28.063102722168	0.003050931708862	0.024208814517671
1772	SLITRK5	3.00606203079224	27.0849113464355	0.003062957856297	0.024272070854553
1794	NPPA	2.99212956428528	2.20176911354065	0.003068613185527	0.02430875314796
1778	FLJ46906	3.00241613388062	27.6467437744141	0.003097921339278	0.024516326375592
1802	CAHM	2.98474335670471	2.26305794715881	0.003132265104238	0.024697347289938
1803	MAP3K5	2.98384213447571	2.62235569953918	0.003184829771131	0.025003605554858
1810	ARSE	2.97810387611389	4.1100172996521	0.003296902580185	0.025718110783543
1821	C8orf4	2.96684885025024	3.07369351387024	0.003373809179428	0.026243692684375
1832	PDGFRL	2.94891953468323	5.66408061981201	0.003650077072733	0.02792212670641
1844	RDM1	2.9388964176178	3.38009452819824	0.003700138100596	0.028216829056892
1845	CDH6	2.9366557598114	2.49529027938843	0.003775340975644	0.028670319445046
1860	MT1G	2.91618990898132	3.29823279380798	0.003973457844104	0.029973032641859
1873	FAM135B	2.90448474884033	2.84174180030823	0.004075760843683	0.030559819988436
1874	COL4A4	2.9039294719696	3.11561417579651	0.004099685209437	0.030729475908456
1879	KCNH1	2.90132331848145	2.24136209487915	0.004104926990986	0.030739582898674
1888	BMP2	2.89529061317444	2.67951130867004	0.004177044033459	0.031143201445677
1907	ST7-OT4	2.88184285163879	2.87774538993835	0.004322880441753	0.032034729338102
1895	SRPX2	2.89214158058167	26.2501697540283	0.004345643324596	0.032165908683244
1899	KCNIP4-IT1	2.88875126838684	3.6388463973999	0.004352371232356	0.032205643551883
1916	INHBB	2.87268567085266	2.70267629623413	0.004500542475877	0.032931680285333
1912	ITGB4	2.87548303604126	3.71044754981995	0.00453281728218	0.033082992304581
1911	IGFBP7	2.87551712989807	4.81019306182861	0.004550114712209	0.03317144262031
1940	MTMR11	2.85482263565063	2.28290510177612	0.004674558176268	0.033849460398372
1936	HS6ST2	2.85756826400757	2.97845411300659	0.004678845144795	0.033870148563453
1944	MSTN	2.85144352912903	2.59174871444702	0.00474674213802	0.034256957428747
1943	MYRIP	2.85307812690735	2.63543272018433	0.00476847810316	0.034403342172232
1951	LAMA1	2.8479905128479	2.68832182884216	0.004850903726919	0.034902340727763
1955	SLC38A5	2.84046626091003	3.96881556510925	0.005042292577506	0.035984254893283
1965	LHFPL3-AS2	2.83269333839417	4.04696702957153	0.005159924956762	0.0365703119467
1983	HOXD1	2.81732678413391	3.21839356422424	0.005325886258215	0.037622708592924
1986	ARHGAP42	2.81396436691284	2.34675741195679	0.005368351459578	0.037888788042776
1987	KCNK1	2.81227660179138	5.58840036392212	0.005513459514038	0.038716810569079
1992	CPS1	2.80245590209961	3.92252063751221	0.0056576766453	0.039516692628822
1997	ITPKB	2.79713869094849	2.4352502822876	0.005662294886138	0.039527591120855
2007	VWA1	2.78922748565674	2.16029834747314	0.005749363952374	0.040040998111121
2017	CHAC2	2.78381323814392	2.09648847579956	0.00576535052003	0.040105166642417
2013	LOC100130370	2.78655433654785	2.61350464820862	0.005801090190766	0.04027099128326
2010	ENTPD2	2.78793144226074	3.78604030609131	0.005887594115657	0.040811692778299
2031	HIST2H2AC	2.76630258560181	2.74376821517944	0.006165807128642	0.042257901518813
2036	LOC400680	2.76381969451904	2.80728888511658	0.006224609461689	0.042605982137501
2027	FXYD3	2.77037024497986	27.4190540313721	0.006245634039913	0.042669191770803
2038	KCNS1	2.76225185394287	5.85250997543335	0.006391243829869	0.043463394015006
2059	NID1	2.74485874176025	2.28080534934998	0.006509835807619	0.044105254845328
2063	SPATA17	2.74222230911255	2.48775362968445	0.006583119144757	0.044487235395921
2071	LOC100130275	2.73366737365723	2.47626090049744	0.006802808099076	0.045646264202471
2067	TNNT1	2.7365665435791	26.8293285369873	0.006893010125254	0.046107833331479
2088	NEBL	2.71802282333374	2.20752143859863	0.007097740142022	0.047210635496751
2087	COL4A1	2.71942234039307	26.7588672637939	0.007244071371959	0.048089426714187
2099	SATB2	2.70442223548889	2.12193894386292	0.007292708852502	0.048331030184767
2104	FBLN7	2.70033717155457	2.83837795257568	0.007443706455154	0.049112903718042
2103	DEPDC4	2.70150566101074	3.53755402565002	0.00754024695818	0.049618706358959
2100	TMEM132E	2.70432186126709	5.50228834152222	0.007559459729148	0.049695632291037
