# Supplementary material for: Quantitative Evaluation of Stem-like Markers of Human Glioblastoma Using Single-Cell RNA Sequencing Datasets
Source: Cancers (Basel). 2023 Mar 2;15(5):1557. doi: 10.3390/cancers15051557 (PMC10001303; doi:10.3390/cancers15051557)
Supplement: Supplementary file 1 [file cancers-15-01557-s001.zip › cancers-2177473-supplementary/28 marker gene lists/sce.MGH124.total2.csv]

index	names	scores	logfoldchanges	pvals	pvals_adj
1	STMN2	23.6880073547363	8.41022205352783	3.09867965999115E-66	7.33953264265505E-62
3	SOX4	20.7976131439209	5.52316331863403	1.04801005682618E-55	1.24115831029925E-51
4	DLX5	19.2446899414062	8.42993640899658	6.11084089546481E-54	4.82471258166599E-50
7	NREP	18.4824542999268	5.61336374282837	2.1122721233713E-51	1.25078193785432E-47
2	MYT1L	20.8756828308105	7.31951808929443	1.14399381617479E-50	5.41932750598323E-47
5	MIAT	18.9787197113037	5.73373699188232	1.43161503534302E-50	5.65153895452245E-47
9	SOX11	18.0851135253906	4.25729131698608	3.36567128301518E-50	1.13884700013568E-46
8	DCX	18.420467376709	4.55941390991211	1.22263697069992E-49	3.61992241099979E-46
11	STMN4	17.6929531097412	5.00274515151978	1.22171007044429E-48	3.21526941428261E-45
10	CD24	17.8079280853271	6.86064004898071	4.39710149285514E-48	1.04149745959767E-44
6	DLX6-AS1	18.8351745605469	8.52873134613037	6.64052326343828E-46	1.42988576379817E-42
12	MEIS2	17.5252437591553	6.06932926177979	5.63381201422259E-45	1.11202059474063E-41
16	ELAVL4	16.5970077514648	5.43020009994507	9.64403628101172E-45	1.63163316680031E-41
13	MAP1B	17.063850402832	4.26603412628174	4.48104035126691E-43	7.07586145067387E-40
14	TCF4	16.9457054138184	3.93120503425598	2.06381070013555E-42	3.05521376521316E-39
17	IGFBPL1	15.6174926757812	4.98458051681519	4.57396002228726E-41	6.37287159340565E-38
18	NFIB	15.2732954025269	3.82276272773743	2.23291366927399E-39	2.64443965852119E-36
20	DPYSL5	15.0384216308594	4.25722885131836	5.59648692552513E-39	6.02538133263583E-36
15	DLX1	16.6767673492432	7.44451522827148	7.19238061757273E-39	7.40690118729685E-36
22	HMP19	14.8977565765381	5.31586408615112	1.92602789177707E-38	1.90082902685965E-35
26	FNBP1L	14.5722036361694	5.04815292358398	7.12262272095327E-37	6.74825767073997E-34
19	TUBB3	15.1913900375366	5.4429144859314	2.09927950811813E-36	1.91244363189562E-33
23	PLXNA4	14.8330783843994	5.48992252349854	9.78312328293273E-35	8.58233548442758E-32
29	TMEM161B-AS1	13.8888816833496	5.40436124801636	1.54100414642387E-34	1.2586284211102E-31
25	TUBB2A	14.6391315460205	4.82849502563477	1.6946521891449E-34	1.3379843917362E-31
24	NNAT	14.6551609039307	5.88684272766113	3.97910683139758E-34	3.04029433575752E-31
21	DLX2	14.9155073165894	7.15494871139526	4.5209762237893E-33	3.34637008864604E-30
28	NEDD4L	13.9111928939819	4.3420672416687	6.57511801816808E-33	4.71934076904028E-30
32	RBFOX2	13.3862419128418	3.59234690666199	1.54173552509665E-32	1.04335850421255E-29
30	DYNC1I1	13.542628288269	4.93680000305176	1.67350465470009E-32	1.10107309031184E-29
33	NSG1	13.3011484146118	4.77638149261475	3.63990165654986E-32	2.33012731451459E-29
31	CELF3	13.3873357772827	3.46859407424927	3.95267361213539E-32	2.46376387307997E-29
27	CELF4	14.2139987945557	5.73091602325439	9.5966440522776E-32	5.82836182108326E-29
34	DPYSL3	13.1349601745605	3.89185619354248	1.12801166137642E-31	6.67952105284048E-29
38	PTPRS	12.8568382263184	3.11913657188416	9.65636571946815E-30	5.44573043884102E-27
37	DBN1	12.9152536392212	3.70995545387268	1.07679112715508E-29	5.93136619483609E-27
35	INA	13.1304950714111	5.47227954864502	1.80359099564711E-29	9.70905825520396E-27
39	CELSR3	12.5361080169678	3.1150496006012	2.41550998792737E-29	1.2714171016455E-26
42	LBH	12.4498529434204	4.6208348274231	9.68287717566826E-29	4.77809643297664E-26
45	TAGLN3	12.3110427856445	4.27036142349243	1.3497248826274E-28	6.52440481018622E-26
41	DCLK1	12.4654788970947	4.20343112945557	3.79993533174954E-28	1.76480918172195E-25
40	GAD1	12.4668254852295	4.8483304977417	4.20333612449364E-28	1.91461960470685E-25
47	THSD7A	12.1766929626465	3.71801924705505	8.67650346106359E-28	3.87757850903306E-25
36	STMN1	13.0315370559692	5.02387142181396	1.00384425816754E-27	4.40315835165858E-25
44	DLX6	12.3263254165649	5.31394147872925	1.19284623065519E-27	5.13704651259978E-25
48	DCHS1	11.985559463501	2.97311425209045	2.03336714579273E-27	8.60041682415119E-25
43	TOX	12.3877563476562	4.64951848983765	2.67167724493412E-27	1.11019907409666E-24
46	MYCBP2	12.2103366851807	3.18229913711548	2.74897023410187E-27	1.12262256836098E-24
49	LOC150622	11.6427669525146	3.285564661026	7.2744703712167E-26	2.82464106905965E-23
53	ATAT1	11.3748121261597	3.68430495262146	2.7800304681287E-25	1.04520320108089E-22
52	ACTL6B	11.427285194397	4.50334692001343	5.0834727345443E-25	1.88136148735026E-22
50	SYT1	11.5654010772705	4.36481618881226	5.37771678375679E-25	1.95963999600097E-22
55	MARCH6	11.3537263870239	2.53884720802307	6.04168047766287E-25	2.16823096657459E-22
57	YWHAG	11.1113586425781	2.60674071311951	1.90660646664192E-24	6.74028071177322E-22
51	NRXN3	11.5009469985962	3.42886018753052	2.39921462893976E-24	8.23591271029957E-22
54	RND3	11.3653478622437	5.34309577941895	2.53413349699514E-24	8.57478371568955E-22
56	ANK3	11.1764335632324	3.03739047050476	2.83226087824514E-24	9.44858185381893E-22
59	NDRG4	10.9352445602417	3.63915061950684	7.7716146772556E-24	2.55664535063161E-21
58	KIF21B	11.042010307312	2.89450907707214	8.25560250575187E-24	2.67866028700327E-21
61	TERF2IP	10.8575286865234	3.34453201293945	1.61246149007818E-23	5.02536353341996E-21
60	GSE1	10.8684377670288	3.06304001808167	3.66879959583304E-23	1.08623984033627E-20
65	RASA4	10.7703723907471	2.91962170600891	6.23321143945577E-23	1.80048592871889E-20
67	HN1	10.7205982208252	3.80928778648376	6.49809180771184E-23	1.85438316334292E-20
69	SCN3B	10.672456741333	3.35251998901367	8.43502732223557E-23	2.37847687088657E-20
71	MLLT11	10.6021947860718	4.03855037689209	4.06653906072781E-22	1.09454595673181E-19
75	CRMP1	10.4008588790894	3.53728532791138	5.35384107018935E-22	1.42484359088208E-19
73	C20orf112	10.4247779846191	2.92063212394714	5.51238578554094E-22	1.4465527149189E-19
68	SPOCK1	10.7103986740112	4.54708814620972	7.89821463937156E-22	2.03344686900168E-19
70	ERBB4	10.635913848877	3.86528158187866	1.22033671471116E-21	3.04262057101564E-19
72	KDM5B	10.4599504470825	3.27778315544128	1.28476297970577E-21	3.13720576673307E-19
62	TUBB2B	10.8335056304932	4.13185548782349	1.31279947322571E-21	3.14090589119437E-19
66	SH2D3C	10.761134147644	4.78119421005249	1.30419520760135E-21	3.14090589119437E-19
79	FAM115A	10.238561630249	2.7675883769989	2.31210489648637E-21	5.36907025276237E-19
64	TUBA1A	10.8129081726074	3.56884503364563	3.01982738799201E-21	6.94443024388143E-19
82	EIF4G2	10.2165985107422	2.22390246391296	3.57940036527444E-21	8.15208433191254E-19
83	RUSC2	10.1822328567505	2.99246716499329	4.21197872687746E-21	9.50142172617329E-19
85	PGAP1	10.1108341217041	2.84266352653503	5.13769441812922E-21	1.13730308399821E-18
86	NCAN	10.1034355163574	2.84832429885864	5.4514508856947E-21	1.19558394146819E-18
81	UCHL1	10.2219800949097	3.70273160934448	8.92046088583125E-21	1.93844070221834E-18
87	CDCA7	10.0859537124634	4.08541536331177	9.84114876905105E-21	2.11906772494312E-18
78	MAP2	10.3202066421509	3.03804802894592	1.0046017316233E-20	2.14369338875941E-18
88	CLASP2	9.99285221099854	2.51488637924194	1.72296537863498E-20	3.64376410342394E-18
80	INADL	10.232105255127	3.13716506958008	2.77475914122771E-20	5.66577112233789E-18
90	KLHDC8A	9.87497520446777	3.61945986747742	3.38585849350956E-20	6.85448241686046E-18
94	SLAIN1	9.82188510894775	3.48509240150452	5.38002128675141E-20	1.05315028262805E-17
74	SLC32A1	10.4169235229492	8.50440406799316	9.87811598502717E-20	1.85692900969328E-17
96	CEP170	9.68946361541748	2.50271105766296	1.32584208645333E-19	2.47274768974281E-17
97	LINC00461	9.66269969940186	3.41091704368591	1.55327761921984E-19	2.85201036347606E-17
95	PAK3	9.79903697967529	4.08698844909668	2.04493706680228E-19	3.72587533571375E-17
98	SETBP1	9.64538288116455	2.9781813621521	3.01534325364223E-19	5.35881345546838E-17
100	KIF5C	9.55916690826416	2.86243224143982	4.18044630532955E-19	7.2807390579438E-17
101	CXADR	9.53600311279297	3.54939150810242	5.53503022098496E-19	9.56954203023721E-17
104	SLC38A1	9.48067092895508	2.85897493362427	7.90794769971357E-19	1.32842304408096E-16
105	TTC3	9.47952938079834	2.15290927886963	1.65792741707584E-18	2.70825302074885E-16
103	KALRN	9.48359107971191	3.51431965827942	1.86023036559465E-18	3.01790523558047E-16
110	ARL4C	9.29097270965576	3.21091103553772	4.78881299268489E-18	7.61260567414324E-16
108	ARL4D	9.312912940979	4.16016244888306	4.94972128927537E-18	7.8159398971851E-16
111	CDK5R1	9.25155639648438	3.43021988868713	5.40822250601457E-18	8.48338796539477E-16
115	GSTA4	9.18355178833008	3.89180326461792	5.64006783824569E-18	8.7314148246201E-16
106	STX1A	9.45966625213623	3.98580718040466	6.05004638883191E-18	9.30528563414758E-16
114	PIK3R3	9.20309066772461	3.04260349273682	7.05340379637238E-18	1.07785111174759E-15
109	RAB3A	9.30330657958984	3.60657930374146	1.49099180189726E-17	2.19351750433158E-15
118	LINC00478	8.90866947174072	2.90799617767334	4.91902812648613E-17	6.93524405975895E-15
117	KCNH7	8.92118263244629	3.33257222175598	5.52713884193673E-17	7.74649766923748E-15
120	TRO	8.86172771453857	2.97245860099792	5.99375849915399E-17	8.35106845946832E-15
119	KIF3C	8.88120746612549	2.70645213127136	6.31157992442442E-17	8.7424609409308E-15
113	PLS3	9.20357418060303	5.27110910415649	6.48030478981183E-17	8.9239825146211E-15
124	KIDINS220	8.82388019561768	2.60199761390686	7.50538238363927E-17	1.02168096056827E-14
122	MAST2	8.84975528717041	2.84219241142273	1.09125267829324E-16	1.45210173809291E-14
121	SCG2	8.85269260406494	4.32519865036011	1.2260754598177E-16	1.62239236543251E-14
112	KLHL35	9.21947765350342	5.9870662689209	1.29856930165029E-16	1.70877291549382E-14
132	FZD3	8.67800235748291	2.27013826370239	2.12450008655483E-16	2.7497764508272E-14
133	TUBB4A	8.6693058013916	2.80102467536926	2.2689114113729E-16	2.92073020053144E-14
123	YWHAQ	8.84969615936279	2.55406761169434	2.29452501469113E-16	2.93773618907968E-14
135	ST7	8.64749431610107	3.19511938095093	2.8965555341257E-16	3.64935182879262E-14
128	STOX2	8.77870273590088	3.14714002609253	3.48244054722847E-16	4.36429030696579E-14
140	BLCAP	8.57740020751953	3.01197052001953	4.33639356559861E-16	5.3495738538942E-14
136	KLF7	8.6117639541626	2.62300896644592	4.85699338778234E-16	5.89962796835962E-14
129	PDZRN4	8.77033042907715	4.39849662780762	5.47573996710843E-16	6.58367395233149E-14
148	RNF44	8.50745868682861	2.42603182792664	8.73874513780442E-16	1.04538342087897E-13
146	CD200	8.52768421173096	3.91855764389038	9.70616865808445E-16	1.15527794389642E-13
142	PROX1	8.55093574523926	3.12983202934265	1.07587531768538E-15	1.27415913873479E-13
147	LINC00599	8.52029323577881	3.55287098884583	1.14210511483508E-15	1.33920305692988E-13
131	JUP	8.71433353424072	4.35161638259888	1.21562842727938E-15	1.41143994747742E-13
130	AMER3	8.76130867004395	4.4515061378479	1.36505174656115E-15	1.57720076434378E-13
149	ENC1	8.50416946411133	3.40468263626099	1.50913658996739E-15	1.72683136569892E-13
134	SHANK2	8.6648645401001	4.12156867980957	2.24613224232735E-15	2.48606954634419E-13
157	AKAP9	8.34318256378174	2.06138205528259	2.40458833206614E-15	2.64907345271249E-13
145	PTPN5	8.54380989074707	4.07474088668823	2.43988256967469E-15	2.66751447854382E-13
153	CERS6	8.43280601501465	2.98396372795105	2.44385139679139E-15	2.66751447854382E-13
161	ERV3-1	8.31116962432861	2.87392377853394	2.80944092877545E-15	3.03855789219065E-13
137	GPM6A	8.59128475189209	3.46910691261292	2.89818394066824E-15	3.12029021903036E-13
155	HID1	8.41082096099854	3.20798778533936	3.57251073738027E-15	3.81164366331482E-13
144	CDH4	8.54592418670654	4.24320936203003	3.60397684742768E-15	3.82797289722744E-13
159	OCIAD2	8.32514190673828	3.63369607925415	3.6888591148866E-15	3.90063915157161E-13
163	ROBO1	8.2592134475708	2.72137260437012	4.68811118026738E-15	4.91338944317757E-13
150	KITLG	8.45617294311523	4.06780433654785	4.952134299594E-15	5.16723581586711E-13
162	CTIF	8.29180240631104	2.39944648742676	5.90455758500696E-15	6.10722056587226E-13
168	NFIX	8.19981384277344	2.12248015403748	6.18246907700137E-15	6.33930573843526E-13
160	SMPD3	8.31702327728271	2.76838755607605	6.40491671656997E-15	6.53908867882225E-13
166	CSRNP3	8.22812557220459	2.49748682975769	6.55806997755209E-15	6.66671439863944E-13
170	DLGAP4	8.18766212463379	2.21871566772461	6.61256991308372E-15	6.69339021202141E-13
172	STXBP1	8.15492534637451	2.73401784896851	8.16994691611871E-15	8.19971875657576E-13
173	MTSS1	8.14485549926758	2.27625274658203	8.86050042444654E-15	8.74457554389336E-13
171	LOC150568	8.18098831176758	3.38679099082947	9.18468048687946E-15	9.02690215818369E-13
175	CHD7	8.13266086578369	2.07218027114868	9.57303765494527E-15	9.33115102448699E-13
176	PKIA	8.10635852813721	2.99480152130127	1.18128996358304E-14	1.13739975924504E-12
174	TRIM36	8.14192676544189	2.9134202003479	1.3005329479789E-14	1.24211384700921E-12
158	ZNF536	8.32624244689941	4.12894725799561	1.43602879365529E-14	1.36055112026077E-12
178	ZC2HC1A	8.07917881011963	2.84223818778992	1.48136775237871E-14	1.39791540170686E-12
180	NRXN1	8.04736328125	2.22441697120667	1.72009772436793E-14	1.61675534521344E-12
179	MEX3A	8.0768346786499	2.2984721660614	1.85034677915485E-14	1.72548479571109E-12
182	BRD3	8.02490997314453	2.04368829727173	2.01872997155079E-14	1.87512306298636E-12
156	SYT4	8.35879135131836	6.40724658966064	2.2508359351022E-14	2.06640697514847E-12
185	MAPK10	8.00024223327637	2.92619752883911	2.53694234037653E-14	2.3200778484231E-12
165	LINC00340	8.2286205291748	4.55999040603638	2.61157284498516E-14	2.37914286178148E-12
177	DUSP8	8.09625339508057	2.75638294219971	2.63952522049072E-14	2.39539442040396E-12
184	CELF5	8.00086688995361	2.3799901008606	2.73364051737771E-14	2.47133623261864E-12
186	KIAA1549	7.97090005874634	2.27041554450989	3.71460266202573E-14	3.34540223014226E-12
181	SORBS2	8.03149032592773	3.28953504562378	4.43187921261344E-14	3.96126381245139E-12
187	TUBB	7.96676158905029	2.34220099449158	4.90188534880822E-14	4.34854143714875E-12
192	NFIA	7.85014533996582	2.24326229095459	6.46460139221826E-14	5.69221370171308E-12
190	GDAP1L1	7.91534233093262	3.03163528442383	7.09035647809542E-14	6.22008087185808E-12
195	C14orf132	7.8089075088501	2.45463848114014	1.00802082062227E-13	8.65071781060113E-12
196	GPC2	7.80025005340576	2.36849808692932	1.05956389911843E-13	9.06022762257006E-12
200	ING4	7.77618312835693	3.03356790542603	1.12240699135827E-13	9.52879283057779E-12
199	SEPT3	7.77990293502808	2.4893753528595	1.19496131728283E-13	1.01085192004147E-11
193	HECW1	7.83195972442627	2.76393342018127	1.32480631268393E-13	1.11274334475998E-11
188	TMEM130	7.95871019363403	3.22263765335083	1.40572351239044E-13	1.17653594044099E-11
198	KIAA0408	7.79286813735962	2.44125819206238	1.41922343691681E-13	1.18365233545112E-11
197	NMNAT2	7.79962587356567	2.89272785186768	1.7056301089605E-13	1.4175282372224E-11
202	BSN	7.75034999847412	2.28126120567322	1.83098579345178E-13	1.51638914348598E-11
207	ATP1A3	7.69426345825195	2.37448072433472	1.97000347062448E-13	1.62019104879206E-11
209	ZNF704	7.6809720993042	2.04414367675781	2.11516411929675E-13	1.72757852860906E-11
203	CCDC136	7.74621915817261	2.84808254241943	2.59248666789232E-13	2.10293284985265E-11
210	MEIS3	7.68092918395996	2.61366271972656	2.62085535480255E-13	2.114731876968E-11
214	MAGI1	7.6344747543335	2.17693948745728	2.67431145861824E-13	2.14724546470616E-11
215	GDAP1	7.63326025009155	2.75434923171997	2.82105107985484E-13	2.24981198240544E-11
217	MAP1LC3A	7.62390375137329	2.71625900268555	3.24193424308648E-13	2.54266405568697E-11
206	SBK1	7.70158815383911	2.76043438911438	3.32448251094691E-13	2.59880174106563E-11
218	KLHL24	7.62067365646362	2.4541711807251	3.73200816894626E-13	2.88876946044644E-11
194	RPRM	7.81141424179077	4.79937648773193	4.41828933266514E-13	3.3867832082041E-11
222	WDR47	7.56625556945801	2.79304170608521	4.5438259276611E-13	3.44952118341605E-11
204	WNK2	7.72678804397583	3.53785729408264	4.69997790612191E-13	3.55666698672216E-11
212	DAPK1	7.66282558441162	3.56188726425171	5.76219082924791E-13	4.29192616294233E-11
228	KLHL7	7.49245405197144	2.76911211013794	6.83045233044652E-13	5.04006523049708E-11
232	ZNF292	7.46482563018799	2.09253239631653	8.07980263894172E-13	5.87049709527527E-11
208	BCL11A	7.69348621368408	4.14738082885742	8.5747675836363E-13	6.15460439351544E-11
227	PFN2	7.5064582824707	3.17548871040344	9.10306687999857E-13	6.4944350036038E-11
230	HDAC9	7.46840953826904	2.74522137641907	9.99191699681283E-13	7.08588461037451E-11
239	EPB41L1	7.41361379623413	2.24982237815857	1.34518431170417E-12	9.39883056254424E-11
235	RBP1	7.44494199752808	2.83101320266724	1.47008840159107E-12	1.01222424070018E-10
238	KLC1	7.41376686096191	2.74395632743835	1.49855838124396E-12	1.02883634255491E-10
240	EFR3B	7.39478635787964	2.33304119110107	1.51832715095431E-12	1.0393958640897E-10
242	KIF5A	7.37386131286621	2.55788373947144	1.77434467303418E-12	1.20077508358536E-10
244	MAPT	7.34162759780884	2.05738997459412	1.90448510402034E-12	1.27428345123802E-10
221	MIR7-3HG	7.5783371925354	5.65326404571533	1.9460247943319E-12	1.29550156628995E-10
225	CACNA1E	7.51080560684204	3.35137701034546	1.94713568183409E-12	1.29550156628995E-10
226	TIAM2	7.50784826278687	4.12826490402222	2.03035655981253E-12	1.34708754833948E-10
234	ARAP3	7.44902610778809	2.65749740600586	2.06917714409599E-12	1.36900921326977E-10
249	ZNF91	7.31126356124878	2.62470316886902	2.36946249633105E-12	1.56331723365173E-10
250	APC	7.29877710342407	2.0739963054657	2.47043750132775E-12	1.62541062934581E-10
229	SVOP	7.47716951370239	3.04973101615906	2.54369268823972E-12	1.66897243805113E-10
243	ARHGEF12	7.35237884521484	2.49004435539246	2.64530630551206E-12	1.72608058270961E-10
241	L1CAM	7.38642024993896	3.18137669563293	3.36276401061019E-12	2.14449934226544E-10
245	TRIOBP	7.34031105041504	2.02334022521973	3.5391656676155E-12	2.24741764083487E-10
256	TSPYL4	7.22628307342529	2.13805556297302	3.73585576569663E-12	2.35339041665666E-10
257	RAB11B	7.22525072097778	2.02298259735107	3.76805496280103E-12	2.36737798007706E-10
252	BCL9L	7.26780843734741	2.05860829353333	4.78231940921063E-12	2.94218227341722E-10
260	GNG2	7.19243335723877	2.70122575759888	4.83038235824033E-12	2.96405276003318E-10
251	CPLX2	7.29341459274292	3.1436665058136	5.45426321085368E-12	3.32107142448021E-10
258	SPINT2	7.21379709243774	3.35355186462402	6.52861355148E-12	3.93477711400395E-10
248	GRIP2	7.32932329177856	6.39674377441406	1.02601518483654E-11	6.07554891700956E-10
262	STARD4-AS1	7.13446521759033	2.7645251750946	1.10627929043063E-11	6.50206731343421E-10
267	ZAK	7.04531002044678	2.51341319084167	1.31686373549002E-11	7.68257005882183E-10
263	ARX	7.12857818603516	4.10798168182373	1.90691594851417E-11	1.09629153292492E-09
266	KIAA1211	7.05940866470337	3.23037552833557	2.19921960493256E-11	1.25218066255848E-09
274	FOXG1	6.96070909500122	2.68665051460266	2.51439627069115E-11	1.41799976351406E-09
280	MAST1	6.90480661392212	2.10477542877197	2.89078766756205E-11	1.61767506193825E-09
271	PAK7	7.02041530609131	3.18411898612976	2.92050863821915E-11	1.62765100246726E-09
272	LOC400940	6.96592664718628	2.71769070625305	3.13818059211848E-11	1.73670433422706E-09
273	CDC42EP3	6.96099185943604	2.94601964950562	3.22480938970046E-11	1.77587849703423E-09
282	PDE4D	6.88048887252808	2.02038621902466	3.23895765734522E-11	1.77587849703423E-09
283	TSPAN13	6.87902355194092	2.73708820343018	3.23471386893035E-11	1.77587849703423E-09
286	LPPR2	6.84802579879761	2.03212809562683	3.90032403400586E-11	2.13355831569198E-09
289	SPIN1	6.83195161819458	2.15907573699951	4.28893357472665E-11	2.3140701742819E-09
284	HOXC9	6.87818908691406	2.8404426574707	4.46608122888401E-11	2.39872108814845E-09
288	MICAL1	6.8379487991333	2.13625335693359	4.50941613855996E-11	2.41359404608345E-09
292	ZBTB20	6.79988861083984	2.11518859863281	5.23309316018538E-11	2.77917140341146E-09
290	SMAD9	6.82352495193481	2.43621563911438	5.40030684516681E-11	2.84881220344367E-09
291	SNN	6.81334829330444	2.38710117340088	5.39342325972893E-11	2.84881220344367E-09
285	PDZRN3	6.86709356307983	3.15046572685242	5.99494571465152E-11	3.13457581009351E-09
296	FTX	6.78565073013306	2.04243326187134	6.58507526424684E-11	3.39812838145862E-09
276	SRRM4	6.94393396377563	4.10149526596069	6.9531669640878E-11	3.56477733141523E-09
279	BCL11B	6.91455936431885	3.85994338989258	7.35132759108745E-11	3.76076771754854E-09
299	FXYD6	6.76246690750122	2.60063815116882	8.95992225406961E-11	4.53471620747634E-09
302	GFOD2	6.70111513137817	2.0120313167572	1.00168693575311E-10	5.04807590643577E-09
301	KIAA1107	6.71185922622681	2.53430318832397	1.08577063432912E-10	5.46020451055618E-09
303	ATP1B1	6.6796407699585	2.48291349411011	1.12765034029313E-10	5.64683424105351E-09
306	NDUFA5	6.66724395751953	2.41757607460022	1.24795002452456E-10	6.19684366475653E-09
294	KIAA1522	6.7940731048584	3.67015433311462	1.33176085868705E-10	6.57168493726279E-09
308	KIAA0895L	6.62282657623291	2.15462279319763	1.65512859711652E-10	8.04997452798805E-09
317	DNAJB6	6.5566258430481	2.02644562721252	2.23056444027278E-10	1.06114564056032E-08
312	MPP2	6.60399770736694	2.68341851234436	2.34005911292505E-10	1.10411633762436E-08
310	SVEP1	6.6187858581543	2.95494937896729	2.81704217482441E-10	1.31089314249295E-08
323	TMEM35	6.50383377075195	2.89724469184875	3.55153221846089E-10	1.62711009915792E-08
328	TPGS2	6.43916034698486	2.29659223556519	4.48307909797902E-10	2.04204252912944E-08
331	DLGAP1	6.43429565429688	2.19468426704407	4.71754431071315E-10	2.1365153832419E-08
329	GPR161	6.43880271911621	2.02744460105896	5.10238341786984E-10	2.29326477487031E-08
327	AFF3	6.44267177581787	2.11135959625244	5.31365639352004E-10	2.37919216137837E-08
335	DDAH2	6.3981499671936	2.24603366851807	5.62357296127042E-10	2.48507367837036E-08
334	SNAP25	6.39949607849121	2.87303328514099	5.88231338643811E-10	2.58494387516091E-08
333	REEP1	6.40576553344727	2.70158123970032	6.15717303142382E-10	2.69572644033835E-08
341	SPSB3	6.37973594665527	2.43059611320496	6.48635062994727E-10	2.80357118651334E-08
319	ID4	6.53671264648438	4.90126991271973	6.68804352826667E-10	2.88548267778733E-08
324	RIMS3	6.48090839385986	3.30166625976562	6.84080086518742E-10	2.93534799443531E-08
342	TMEM59L	6.36848783493042	2.24906039237976	6.83836874698722E-10	2.93534799443531E-08
330	SYT13	6.43437194824219	2.75283408164978	7.13281700061372E-10	3.04960114578586E-08
320	CACNA2D3	6.52422714233398	5.24659013748169	7.57643042898557E-10	3.22181923053774E-08
340	IGSF3	6.38028287887573	2.41446900367737	8.55437851646456E-10	3.61174705064135E-08
345	ABCC5	6.32392263412476	2.10622644424438	8.79761236341554E-10	3.6946852205649E-08
350	BSDC1	6.29938840866089	2.14774370193481	1.01567293295606E-09	4.2279840228466E-08
343	MAP6	6.35271406173706	2.63417840003967	1.02932582852331E-09	4.26980938255748E-08
352	UBE2E3	6.28848457336426	2.77947592735291	1.06085210193015E-09	4.37758586869641E-08
347	PRKAR2B	6.30986547470093	2.25380730628967	1.10068690371763E-09	4.51834835380517E-08
355	MARCKSL1	6.27200555801392	2.11615705490112	1.26012460617697E-09	5.10210451656543E-08
354	ATXN7L2	6.27961492538452	2.32008981704712	1.43441371812897E-09	5.75856327586488E-08
357	PDP1	6.25906801223755	2.37379121780396	1.48604806732842E-09	5.95575880249424E-08
362	BASP1	6.23164367675781	2.16104340553284	1.51847032174335E-09	6.07542027716438E-08
366	TRIM2	6.22240304946899	2.05876994132996	1.55120730313992E-09	6.18550440777309E-08
348	CLVS1	6.30797672271729	3.46339154243469	1.65619998804131E-09	6.54904055371394E-08
368	AP1S2	6.21418714523315	2.76178407669067	1.66125176353545E-09	6.55806821185011E-08
356	ELAVL2	6.26672410964966	2.76866030693054	1.67450227400838E-09	6.5884154256084E-08
339	TRH	6.383131980896	30.2360591888428	1.81612297079215E-09	7.06349567917615E-08
364	CASP6	6.22753381729126	2.46961450576782	1.89771672431955E-09	7.36874071020213E-08
363	FLJ22184	6.23076629638672	2.1964590549469	2.08389302454021E-09	8.01283931481482E-08
374	FBXO11	6.17203664779663	2.1538074016571	2.0916168624267E-09	8.02950356619752E-08
365	SEZ6L2	6.22600412368774	2.43430733680725	2.16788731340806E-09	8.282028855707E-08
361	SRRM3	6.2337703704834	2.75079798698425	2.45624838266784E-09	9.32350948587667E-08
378	GRIA4	6.13965225219727	2.21072387695312	2.53530805873884E-09	9.54710758017301E-08
372	ONECUT2	6.18278360366821	2.41642999649048	2.5841781182622E-09	9.71568935066006E-08
376	FOXO3B	6.14565086364746	2.0620710849762	2.64003563390764E-09	9.90996577254142E-08
383	CDH2	6.12604761123657	2.17108488082886	2.69839810925187E-09	1.01076882989635E-07
377	SGIP1	6.14310503005981	2.22185254096985	2.86019889110884E-09	1.06352701624496E-07
382	BEND5	6.1289005279541	2.61113309860229	3.04648951779107E-09	1.12222629422083E-07
358	ST18	6.24783372879028	4.48551416397095	3.21631887739681E-09	1.18111207643443E-07
360	MLK7-AS1	6.23986434936523	4.52231216430664	3.35884951856985E-09	1.22851947881421E-07
359	RAI2	6.24499654769897	5.82494401931763	3.4490564886416E-09	1.256836184461E-07
384	UNC79	6.10488748550415	2.39644050598145	3.97633976803475E-09	1.42918943468393E-07
394	GAP43	6.05467987060547	2.60684561729431	4.06289907739973E-09	1.45808829617106E-07
390	DUOX1	6.08101367950439	2.26262068748474	4.49879379003952E-09	1.60238240166731E-07
389	PTCHD2	6.08562278747559	2.64839220046997	4.57462444315969E-09	1.62450606537752E-07
385	NAPB	6.09957599639893	3.11436414718628	4.70510687260708E-09	1.6658469564211E-07
396	INSM1	6.05290174484253	2.56251001358032	4.76390726510295E-09	1.67913552799447E-07
397	CLSTN3	6.04763603210449	2.0037956237793	4.76339958895541E-09	1.67913552799447E-07
393	HIVEP3	6.05935382843018	2.16315388679504	5.04659396801132E-09	1.75526614869774E-07
391	BEX5	6.07968664169312	3.37167453765869	5.15728939411799E-09	1.78851473776103E-07
381	CAMSAP3	6.13103103637695	3.62004208564758	5.25355680194138E-09	1.81923605863719E-07
405	HOXA7	6.01987791061401	2.35276818275452	5.3841158828507E-09	1.85630522272492E-07
379	REM2	6.13534307479858	4.76956510543823	5.68730924040046E-09	1.94386156808262E-07
406	TMEM2	6.01206922531128	2.15679621696472	5.83763488179215E-09	1.98949956561336E-07
395	SEMA6C	6.05388641357422	2.55490708351135	6.01589377285257E-09	2.0443681478305E-07
413	PCDHB3	5.97280645370483	2.30056428909302	6.60555422651588E-09	2.21646885270369E-07
415	HSDL1	5.95446300506592	2.36389350891113	6.96081070024656E-09	2.32544093435882E-07
402	FLRT2	6.03037929534912	4.09781503677368	8.96396437513788E-09	2.92855807157953E-07
418	DAAM1	5.93158388137817	2.4175078868866	9.76953475351447E-09	3.1655430940047E-07
428	ZSCAN18	5.90502166748047	2.01425075531006	9.75952785367632E-09	3.1655430940047E-07
422	CERS6-AS1	5.92079591751099	2.50851130485535	1.03110094260559E-08	3.31829577806468E-07
427	YJEFN3	5.91140365600586	2.36174726486206	1.05655584193163E-08	3.39100022655725E-07
425	DDX3Y	5.91525888442993	2.31770324707031	1.16208077108278E-08	3.66511919359078E-07
431	TCEAL5	5.88187408447266	2.53813481330872	1.20114146510743E-08	3.78236207464888E-07
430	ANKRD13B	5.89266872406006	2.28391671180725	1.25115512496133E-08	3.91995506479288E-07
438	SEZ6L	5.85245656967163	2.14191842079163	1.27169728907405E-08	3.97380237322004E-07
439	PCDHB2	5.85037231445312	2.20782732963562	1.3029801449217E-08	4.06084048850202E-07
434	FGF9	5.86886692047119	2.44827222824097	1.31720169352092E-08	4.09976863505079E-07
411	SLC8A2	5.9834885597229	7.79354095458984	1.3945821452893E-08	4.30665876053746E-07
435	LOC440297	5.86420965194702	2.15848875045776	1.39749770124916E-08	4.31004304059734E-07
446	APBB1	5.81119108200073	2.10977387428284	1.50743842722684E-08	4.61307320249289E-07
454	ZNF253	5.7822151184082	2.34967827796936	1.86595081538419E-08	5.57338096004916E-07
458	IP6K2	5.76961135864258	2.02380514144897	1.88770854866795E-08	5.63126759241173E-07
457	TSPAN5	5.77541303634644	2.32772874832153	2.21275787590453E-08	6.49851695752018E-07
469	PAR-SN	5.72162199020386	2.06302261352539	2.44097456712749E-08	7.06808356931317E-07
473	CBLB	5.70851039886475	2.19091510772705	2.81000628266724E-08	8.04810263739496E-07
447	SAMD5	5.80548715591431	2.89642930030823	2.83383116082013E-08	8.10653682067459E-07
477	ANKS1B	5.69321298599243	2.00226354598999	2.85522150916186E-08	8.15787414547743E-07
467	LZTS1	5.73547840118408	2.61516189575195	2.86586051269001E-08	8.16856463340261E-07
450	SCRT2	5.79177713394165	4.12645673751831	3.16104933660099E-08	8.92403034406807E-07
453	NDST4	5.78397750854492	4.02249145507812	3.21942712721462E-08	9.07801796847684E-07
476	AUTS2	5.69965553283691	2.20885276794434	3.48893802388883E-08	9.73368504520976E-07
480	CA8	5.66753482818604	2.68245553970337	3.80372892282473E-08	1.0451870448495E-06
464	SYT5	5.74782037734985	5.52853059768677	4.34468009253904E-08	1.17474991634566E-06
484	DOK4	5.64138031005859	2.76805853843689	4.73977675940775E-08	1.26568604648627E-06
488	DCC	5.63272476196289	2.490074634552	4.87509923819122E-08	1.29743371411008E-06
505	ENO2	5.58098602294922	2.1968138217926	5.12627972644353E-08	1.35130093168476E-06
495	CCNG2	5.60795879364014	2.22628331184387	5.17253858346392E-08	1.36129720986585E-06
503	MIR100HG	5.58233118057251	2.42333817481995	5.31995862211117E-08	1.3954434100036E-06
492	RMST	5.61201333999634	3.30493092536926	6.01851234937075E-08	1.55119133304892E-06
508	LPPR4	5.57170486450195	2.34593081474304	6.19019800482061E-08	1.59197643802585E-06
514	PLK2	5.54418754577637	2.5973744392395	6.64660154630416E-08	1.70012315578575E-06
511	ST8SIA5	5.55964851379395	2.51231956481934	6.77352679317527E-08	1.72143514617113E-06
515	TSC22D1	5.53617334365845	2.04533433914185	6.94373589799273E-08	1.75903025112145E-06
494	CALB2	5.608323097229	5.10523891448975	8.21731630535484E-08	2.05095209703514E-06
518	GPR173	5.51268243789673	2.17136240005493	8.53149682340077E-08	2.11820790103848E-06
525	BEX1	5.4880199432373	2.20439577102661	8.66985148038186E-08	2.14581088990935E-06
526	TCEAL7	5.48135662078857	2.6807816028595	8.6871362590151E-08	2.14784456608592E-06
522	PCYT1B	5.49234914779663	2.29175567626953	1.03451757880309E-07	2.50291964979876E-06
532	ACVR2A	5.46065235137939	2.02100133895874	1.05783776609277E-07	2.53859628446539E-06
524	GLYCTK	5.48946857452393	2.66259479522705	1.0717320742809E-07	2.56155861871012E-06
521	ZSWIM5	5.49460601806641	2.55486178398132	1.08316994979053E-07	2.58628663616315E-06
520	ADAMTS7	5.49490404129028	2.99892735481262	1.17706975048786E-07	2.78800741100555E-06
530	RCAN2	5.46407794952393	3.57719993591309	1.37235717484363E-07	3.1868286317006E-06
553	ARRB1	5.38409948348999	2.03547525405884	1.63145940044129E-07	3.70496139586313E-06
564	RAB3C	5.34505987167358	2.26619958877563	1.81521163343685E-07	4.06177242342965E-06
563	C10orf35	5.34526348114014	2.86395573616028	2.10892517011037E-07	4.62090671408271E-06
560	LMO3	5.36193799972534	3.57762742042542	2.2854579817989E-07	4.9754924408905E-06
570	TRIM46	5.32070112228394	2.35853385925293	2.35058681149969E-07	5.09814215394394E-06
567	LRCH2	5.33081531524658	2.83114218711853	2.42380030128569E-07	5.21436275533631E-06
558	NPAS4	5.36829471588135	3.8828980922699	2.45201448809727E-07	5.26072601132897E-06
577	CHRNB2	5.28814458847046	2.39160943031311	2.73962248740529E-07	5.82501779503426E-06
586	SEZ6	5.24849700927734	2.08864545822144	3.06313953330766E-07	6.42635278883305E-06
590	RAB30	5.23732900619507	2.10859489440918	3.2005803970255E-07	6.69690347031326E-06
571	CAMK2B	5.3070387840271	4.11968898773193	3.21013226409552E-07	6.70993099846808E-06
609	GNG3	5.20038604736328	2.32236576080322	3.69353169104667E-07	7.52235525658912E-06
606	ZFP69B	5.20577239990234	2.39988160133362	3.79293567839481E-07	7.69173582863522E-06
618	CCDC109B	5.18622016906738	2.59174180030823	4.2130336911159E-07	8.39982457977872E-06
615	C2orf66	5.19085168838501	2.51161861419678	4.38535554885704E-07	8.67041164693054E-06
627	HSF2	5.16027212142944	2.08215951919556	4.43449202511498E-07	8.74566012546822E-06
592	GALNT18	5.23392820358276	4.52951049804688	4.55753244708764E-07	8.97107552765425E-06
605	DOCK9	5.20584154129028	2.79915833473206	4.56015153900858E-07	8.97107552765425E-06
593	SRCIN1	5.23040390014648	3.3491063117981	4.71004978521373E-07	9.23528470302751E-06
628	LRGUK	5.147873878479	2.61670112609863	5.86907953614858E-07	1.12108885397754E-05
635	ROBO2	5.11254739761353	2.07696008682251	5.97747455492244E-07	1.13812268736248E-05
641	LRRC40	5.09773731231689	2.09939789772034	6.06414105361385E-07	1.153696746955E-05
656	BEX2	5.04153251647949	2.2547652721405	7.92385647534524E-07	1.46514023790029E-05
630	SP8	5.1366753578186	6.64294958114624	8.00165012459989E-07	1.47606763902861E-05
649	RAPGEF5	5.0600757598877	2.50819087028503	7.99869892873995E-07	1.47606763902861E-05
673	KIFAP3	4.98755073547363	2.15726637840271	1.02320595465297E-06	1.83603456378108E-05
671	RIT2	4.98839044570923	2.38252973556519	1.03796067033344E-06	1.85969262008456E-05
675	RUNDC3A	4.98300647735596	2.10088324546814	1.12925102855204E-06	1.99756832429303E-05
672	BACH2	4.98793888092041	2.09504437446594	1.13614807421586E-06	2.00677131140022E-05
674	MLLT3	4.98705244064331	2.03988981246948	1.13793941637626E-06	2.00843763161611E-05
696	ZCCHC12	4.93612766265869	2.39659762382507	1.43655113225924E-06	2.47103486700743E-05
692	SYN3	4.94413709640503	2.72281455993652	1.47956422159953E-06	2.53765084379483E-05
711	RP1-177G6.2	4.89947366714478	2.01910090446472	1.53815210397314E-06	2.62294245750236E-05
702	FABP6	4.92029333114624	2.60375928878784	1.59906001551495E-06	2.70925146834672E-05
701	RORB	4.92394065856934	3.27848529815674	1.77998137380276E-06	2.97324674329282E-05
721	PTPRN	4.88168716430664	2.25537991523743	1.80183954702076E-06	3.0055191204742E-05
729	CNTNAP4	4.87230491638184	2.34743285179138	1.97914529915545E-06	3.24865111266778E-05
744	LY6H	4.82780170440674	2.09842658042908	2.25163835291817E-06	3.64291707836201E-05
714	LEMD1	4.89564037322998	6.34961175918579	2.35315598391704E-06	3.79678832663889E-05
747	MTUS1	4.82430553436279	2.09038138389587	2.35867785046967E-06	3.80310711819091E-05
750	ACRV1	4.80615139007568	2.71885442733765	2.80387244865283E-06	4.43933976061436E-05
748	OBSCN	4.81796073913574	2.44898343086243	2.89079304513783E-06	4.55564365050796E-05
781	CMIP	4.7236328125	2.03223633766174	3.94176948988392E-06	5.9926028329519E-05
784	SLC17A6	4.71548223495483	3.07800531387329	4.30341673429228E-06	6.47179230275854E-05
774	TSPAN18	4.73387384414673	5.6754355430603	4.80342867479471E-06	7.13316687092084E-05
805	MSANTD3-TMEFF1	4.66375494003296	2.18374180793762	4.85004662496593E-06	7.19788247863052E-05
808	TCEAL2	4.65265035629272	2.0311758518219	4.86969937829181E-06	7.22252344860487E-05
785	TMEM44	4.71120452880859	3.67527437210083	4.9054088261351E-06	7.2709332575617E-05
801	SMCR5	4.66758871078491	2.22886538505554	4.95351977048326E-06	7.31934306198793E-05
803	TMEM169	4.6658730506897	2.08805680274963	4.95226066843568E-06	7.31934306198793E-05
797	TMTC2	4.67127323150635	2.37979531288147	5.2272479752067E-06	7.67592036830414E-05
816	ARMCX1	4.62390565872192	2.09405279159546	5.58498715444349E-06	8.14569000862983E-05
822	MTX2	4.61049461364746	2.03706026077271	5.86131961115152E-06	8.48309629760078E-05
804	MDGA1	4.66416358947754	3.46671676635742	5.9035255750151E-06	8.53668539498215E-05
814	LPAR2	4.62819862365723	2.37606167793274	6.12079458511789E-06	8.7918217430626E-05
827	KIAA1549L	4.60649156570435	2.01012325286865	6.66851597005702E-06	9.4411517792451E-05
842	TMSB15A	4.57952356338501	2.07250475883484	6.70311399048209E-06	9.47880346140649E-05
809	IQSEC3	4.65044355392456	4.81738758087158	6.74577948875009E-06	9.5334446879794E-05
829	SCML4	4.60062408447266	2.03682160377502	6.7827874169293E-06	9.5800299795699E-05
839	HOXA2	4.58774042129517	2.14704203605652	6.98259132154571E-06	9.83876609411848E-05
846	FAM110A	4.57119607925415	2.27062344551086	7.78331624813838E-06	0.000108063088308
849	PCDHB5	4.56571960449219	2.20864176750183	8.22617687896256E-06	0.000113348007885
862	EFNB3	4.53750514984131	2.05454730987549	8.94169719983481E-06	0.000122211794504
840	LOC285084	4.58559894561768	28.6793689727783	9.11964328982055E-06	0.000124357606012
856	TSSK3	4.55192279815674	3.09463834762573	9.35639284032764E-06	0.000127365241848
865	YPEL4	4.53026580810547	2.65807747840881	9.88448011180382E-06	0.000133793169331
890	SEPT5	4.47386360168457	2.12872409820557	1.16988270987345E-05	0.000155467096479
896	DLG3	4.46987390518188	2.03417325019836	1.19532092302075E-05	0.000158169672529
917	EPHA7	4.43403148651123	3.53852796554565	1.53609771211265E-05	0.000196752377331
920	ANKRD53	4.42709302902222	2.87180542945862	1.61756639192035E-05	0.000205435268413
926	CAMKV	4.39895868301392	2.68687081336975	1.66881616905989E-05	0.000211264456335
930	BCORL1	4.39557218551636	2.29286479949951	1.74744384761094E-05	0.000219808576604
935	ZNF679	4.39057207107544	2.79824781417847	1.78690564757459E-05	0.000224533937233
943	SAMD14	4.3700156211853	2.05783939361572	1.83433427769963E-05	0.000229319058306
939	GRIN2B	4.37552881240845	2.78794860839844	1.88112925535907E-05	0.000233825561436
942	CDKL5	4.37209320068359	2.51273083686829	1.9044450211947E-05	0.000235677558892
948	HOXA5	4.36070728302002	2.24241709709167	1.93967617527136E-05	0.000239786899204
944	ASGR1	4.36689949035645	3.22520303726196	2.09550159306719E-05	0.000256708510161
961	ULBP1	4.33116245269775	2.35522866249084	2.22593423984851E-05	0.000270515538251
958	CSDC2	4.33804130554199	3.39502000808716	2.29317264454436E-05	0.000277831648382
966	NPM2	4.32252788543701	2.57815289497375	2.31706031715228E-05	0.00028058226315
970	TSHZ3	4.31907033920288	2.52349042892456	2.38563912149723E-05	0.00028712524508
968	KIAA1024	4.31976318359375	3.99343156814575	2.66320079211853E-05	0.000315876684838
1008	TET1	4.2323579788208	2.19914174079895	3.36153304814127E-05	0.00038651102805
1020	DKFZP434H168	4.20351076126099	2.34839749336243	3.87327354056044E-05	0.000437911012323
1024	MPP3	4.19586706161499	2.43778014183044	4.04356838832786E-05	0.000455208939382
1044	FJX1	4.16454410552979	2.81922268867493	4.54978527092171E-05	0.000504759784202
1027	SP9	4.19115591049194	27.8296718597412	4.59167716190341E-05	0.000508692540958
1046	NOX4	4.16157722473145	2.49314308166504	4.97673263748803E-05	0.00054624137744
1057	CCDC64	4.14037466049194	2.61986231803894	5.05946466319991E-05	0.000554038280224
1078	LAMP5	4.11586475372314	2.13893818855286	5.15883652719237E-05	0.00056232030365
1062	GOLGA7B	4.1363353729248	3.83458828926086	5.40580264110388E-05	0.000586272167386
1069	TBC1D30	4.12381935119629	2.75665688514709	5.50533670981227E-05	0.000596247852348
1076	CPEB3	4.1168532371521	2.46408319473267	5.62366322338667E-05	0.000607560343872
1084	ARL9	4.10082387924194	2.82508563995361	5.69993442170907E-05	0.000614234061477
1074	LOC338651	4.12283706665039	6.14759588241577	5.9789666301359E-05	0.000642549018155
1087	ZNF461	4.08682680130005	2.13680648803711	6.12919906755019E-05	0.000657203300652
1092	EEF1DP3	4.07714128494263	2.13888239860535	6.19107874640266E-05	0.000663537969173
1091	SLC16A9	4.08135318756104	2.38248419761658	6.20264510190907E-05	0.000664476942034
1124	ABTB2	4.02138042449951	2.13983631134033	7.77289158100316E-05	0.000805022780882
1133	KCNJ3	4.00924634933472	2.3273983001709	8.6076582506615E-05	0.000878418756248
1138	CELF6	3.99922680854797	2.8183913230896	8.83473048580885E-05	0.000896954248979
1137	DPF3	4.00352811813354	2.9837486743927	9.01037545531283E-05	0.000912050226643
1141	FAM65B	3.99058413505554	2.73300409317017	9.06349866573713E-05	0.000916337913708
1168	MGAT5B	3.94667863845825	2.7126157283783	0.000108860419965	0.001073467072141
1178	DNAH2	3.92829084396362	2.15545558929443	0.000116232351964	0.001136696733537
1167	CLEC2L	3.94734907150269	28.3196678161621	0.000118383506001	0.001154472109915
1182	VWDE	3.92302203178406	3.09158658981323	0.000121504693256	0.001179491870681
1192	AKR1C1	3.90470051765442	7.97833013534546	0.000139079616456	0.00132351940353
1231	ADCY5	3.85115933418274	2.02537322044373	0.000148523856644	0.001400452256556
1236	EFNB1	3.83967757225037	2.37943625450134	0.000163139854396	0.001523110205447
1237	PPP1R13B	3.83962607383728	2.26664876937866	0.00016425740528	0.001531732638371
1239	LOC647859	3.83159136772156	2.84274339675903	0.000168222743831	0.001562077820072
1242	ZNF540	3.8235137462616	2.42999958992004	0.000168746800442	0.001566197772443
1254	C8orf42	3.80848217010498	2.05853199958801	0.000181098927108	0.001667771845834
1257	ST7-AS2	3.80228805541992	3.94842791557312	0.000199998490257	0.00182198624624
1277	TNFRSF25	3.76714587211609	2.50179982185364	0.000210991612075	0.00191257073234
1264	MARCH4	3.78573679924011	6.96496105194092	0.000216700152371	0.001959816651037
1271	CUX2	3.77613735198975	4.28955221176147	0.000218347494715	0.001973208225802
1301	LOC730811	3.73128819465637	3.36776900291443	0.000249825230226	0.002210444678043
1323	SERPINI1	3.70549297332764	2.62821102142334	0.000262448059954	0.00230320294482
1330	PLCXD2	3.69820070266724	2.17709589004517	0.00027312467498	0.002389815682152
1341	RGAG4	3.68299984931946	2.08127474784851	0.000286577606509	0.002491878556447
1357	SNAP91	3.66214394569397	2.00707721710205	0.000301989717578	0.002596359254009
1366	GUSBP9	3.6519558429718	2.05576181411743	0.000320942332881	0.002729903668346
1361	HECW2	3.65660953521729	2.46177220344543	0.000327413493943	0.002776625856618
1384	SHANK1	3.63015246391296	2.40738296508789	0.000360050297836	0.003016678936873
1395	CMPK2	3.61608099937439	2.58909010887146	0.000371181788386	0.003098102112804
1405	CAMK4	3.60610032081604	2.01729583740234	0.000373004796456	0.003112008315907
1390	BBC3	3.62207365036011	3.00404834747314	0.000374478316377	0.003122102570122
1388	PPP2R2C	3.62409949302673	3.65380954742432	0.000377906963946	0.003149215747553
1407	KCNA5	3.60419869422913	3.85190963745117	0.000399763408082	0.003313084703925
1408	HCG9	3.60374188423157	3.291348695755	0.00040066112996	0.003317042825665
1403	C7orf76	3.60769295692444	7.53574562072754	0.000413152786386	0.00340262061834
1410	TAC3	3.59837007522583	4.12567377090454	0.00041767892695	0.003432735275416
1415	CACNA2D2	3.58834385871887	2.64269638061523	0.000420952068252	0.003458148978953
1425	AMER2	3.56742405891418	2.22732734680176	0.00043717487336	0.00357066346566
1430	LPPR3	3.56391048431396	4.58143186569214	0.00047819253714	0.003852540283913
1440	WNT4	3.5543851852417	4.11154460906982	0.000493005054214	0.003954391369491
1460	PRICKLE2-AS1	3.52510476112366	2.69554758071899	0.000523494458868	0.004169297159636
1479	FLJ39051	3.49453330039978	2.68119120597839	0.000579217602637	0.004562470281367
1469	CCDC88C	3.5066921710968	5.95754384994507	0.000589140708365	0.004626786080352
1499	EFNA3	3.47239303588867	2.43460416793823	0.000616356624162	0.004816569778916
1505	CRIM1	3.46526503562927	2.30973529815674	0.000639558445351	0.004981135695532
1495	SYNPR	3.47581052780151	29.1384449005127	0.000656708451519	0.005093253563418
1512	SMCR7	3.44959044456482	2.04802632331848	0.000661696839039	0.00512690589777
1507	FAM229A	3.45693469047546	3.74165463447571	0.000685131816348	0.00527978693552
1548	TEKT2	3.40019488334656	2.40411901473999	0.000797080238281	0.005995440623665
1564	ARHGEF28	3.37808728218079	2.02019190788269	0.000860224403977	0.006397260669575
1569	HOXA9	3.37433767318726	2.41340804100037	0.000873631915653	0.006486785440178
1563	CDK5R2	3.37831997871399	2.8800163269043	0.000883672269558	0.006544762090847
1556	LRTM1	3.3872218132019	28.1659622192383	0.000889920940446	0.006579442397093
1592	PDZD7	3.34349870681763	3.08942651748657	0.001007587267468	0.007285015878282
1612	TMEM151B	3.32723593711853	2.10108208656311	0.001020721557466	0.007366487145077
1617	FP588	3.32342100143433	2.47112441062927	0.001032600454378	0.007440880548342
1595	HRK	3.33927845954895	4.43447542190552	0.001036880565484	0.007467179408348
1628	CLSTN2	3.31089782714844	2.07813906669617	0.0010893668547	0.007774160256675
1636	LOC729609	3.30651211738586	3.11648869514465	0.001134162179559	0.008064774957981
1649	HSF4	3.29235792160034	2.16394400596619	0.001156253056915	0.008173758982182
1657	SYT7	3.28445100784302	2.27376627922058	0.001199147714048	0.008418201764953
1669	KIRREL3	3.27383375167847	2.8778612613678	0.001265700584444	0.008800781602626
1680	RHBDL1	3.26350331306458	2.07455205917358	0.00126590656591	0.008800781602626
1679	FAM57B	3.26452708244324	2.17990803718567	0.001276204032422	0.0088541794704
1678	RIMS2	3.26559138298035	3.44654607772827	0.00129868796702	0.00898112060179
1684	TNK1	3.25904130935669	2.45578169822693	0.001313675874705	0.009061073607531
1683	SLIT3	3.25977563858032	4.11067199707031	0.001353627750224	0.009274523254788
1702	CXADRP3	3.24323129653931	5.7514009475708	0.001437444513969	0.009766870555901
1713	DBC1	3.23539900779724	3.63452982902527	0.001440420242253	0.009781477596908
1762	EPX	3.18158221244812	2.11093735694885	0.001675480984605	0.011131957187724
1764	GALNT8	3.18074297904968	3.05673265457153	0.001725684198971	0.011420663854938
1771	ENKD1	3.17244958877563	2.13450884819031	0.001729153747796	0.011437234200025
1781	DNAJC12	3.1649067401886	2.05889797210693	0.001749019603031	0.011549283054751
1769	MYO15A	3.17312550544739	2.53391146659851	0.001750962820744	0.011556960047922
1777	LRRC7	3.16767001152039	5.74958801269531	0.001840563915152	0.012046310277503
1835	KNDC1	3.11461091041565	2.09989070892334	0.002064576016888	0.013263235024682
1838	PCDP1	3.11256146430969	2.21831965446472	0.002093716442228	0.013417686052658
1832	SPON2	3.11628818511963	2.85459780693054	0.002105934429134	0.013487016052894
1840	GRK6	3.11108636856079	2.11460471153259	0.002146528623412	0.013682113384832
1861	STC1	3.09645438194275	2.35345840454102	0.002172952850835	0.01382077369089
1841	GIPR	3.11095690727234	27.4473094940186	0.002210967972348	0.014040743393061
1845	PRRG3	3.10674166679382	3.6210298538208	0.00221109401571	0.014040743393061
1854	RASD2	3.10178780555725	4.56887102127075	0.002256407461075	0.014278724852529
1864	TCAP	3.09041404724121	2.56074738502502	0.002284983088607	0.014409507304778
1887	PDIA2	3.06788563728333	3.93326282501221	0.002482566484466	0.015441719997652
1905	DACH2	3.05477356910706	2.04384756088257	0.002488863465686	0.015472761167514
1907	ZNF300P1	3.054044008255	2.03628635406494	0.002511824396483	0.015595038703827
1902	EBF1	3.05705499649048	4.38583993911743	0.002606987961131	0.016093071891409
1937	LOC100506136	3.02488350868225	2.47349143028259	0.002827805221803	0.017276088337276
1946	ZNF777	3.011479139328	2.11856007575989	0.00289662309655	0.01761474060716
1951	ENTPD3	3.00661063194275	2.28472924232483	0.002938568206513	0.017809528515194
1959	LOC100506585	3.00318026542664	2.09285521507263	0.002978067573971	0.018003703051835
1952	EFNA5	3.00611329078674	2.92162561416626	0.002990210849409	0.018050815401269
1964	CHD5	2.99878430366516	4.95873069763184	0.003142320219137	0.01881420543743
2005	PCDHA7	2.97351145744324	2.50270962715149	0.003305140947325	0.019615527055459
2007	NKX2-1	2.9720504283905	3.25612020492554	0.003340976843171	0.019793491122396
2040	HAPLN4	2.94396328926086	2.30175113677979	0.003594246513014	0.021024056644341
2032	FAM27L	2.94769477844238	2.72618293762207	0.003604550030286	0.021075628737931
2035	CCNJL	2.94606494903564	4.17701148986816	0.003663745846877	0.021368993875676
2049	SCGN	2.93775820732117	28.3882713317871	0.003797753911604	0.022042048309302
2063	FAM19A2	2.92556762695312	2.23333406448364	0.003801907028568	0.022060747153027
2058	VPS37D	2.92769289016724	2.93167066574097	0.003851285144733	0.022303554997102
2059	VIP	2.92723321914673	28.6582260131836	0.0039217586543	0.02263420455306
2073	LHX9	2.9182813167572	3.12610936164856	0.00394187073819	0.02272812811703
2071	DUOXA1	2.91861200332642	4.28433084487915	0.004012341211447	0.023061469044973
2084	PNCK	2.90994310379028	2.75540351867676	0.00404983302327	0.023243117273851
2075	LINC00535	2.91523718833923	5.29376077651978	0.004058680206348	0.023288250815787
2086	GOLGA6L6	2.90930485725403	2.39222145080566	0.00406885568168	0.02333446102675
2077	LRRC55	2.91446614265442	6.20318603515625	0.004074537795747	0.023350956261809
2085	WDR86	2.90977311134338	4.0484299659729	0.004114801844322	0.02354752270708
2089	RTP1	2.90617489814758	5.46638536453247	0.004173174797822	0.023829753679172
2101	MYH7	2.88994240760803	2.13980913162231	0.004199579248188	0.023963197801154
2106	ZNF425	2.88673853874207	2.37644004821777	0.004295431613426	0.024433619883673
2109	LRFN2	2.8801257610321	2.99265360832214	0.004397121963928	0.024946163074876
2129	CD8A	2.86611723899841	3.65048217773438	0.004678452632316	0.026203317344299
2151	CATSPERG	2.8509578704834	2.42168378829956	0.004799464796358	0.026741106768071
2148	METTL11B	2.85133767127991	4.53923845291138	0.004900231341059	0.027226572729139
2147	MIR548F2	2.8523964881897	27.8680820465088	0.004916150317732	0.02729581257051
2153	PGLYRP1	2.84879922866821	4.38714599609375	0.004934620174002	0.027366287389701
2161	PRRT4	2.84244298934937	2.8845911026001	0.004965438339135	0.027492139434489
2180	LGI1	2.82832551002502	3.24757075309753	0.005165246638531	0.028438873054452
2179	PRKCG	2.82973098754883	26.667121887207	0.005259891044248	0.028879411051008
2189	C6orf10	2.81812310218811	2.48152208328247	0.005267475942114	0.028907654116061
2195	MAPT-IT1	2.81488800048828	2.01682996749878	0.005296400115338	0.029046198919168
2194	EPB49	2.81502294540405	2.55501008033752	0.005374751779597	0.029368021250666
2197	OTOP1	2.81455993652344	26.5252265930176	0.005502072694686	0.029952216466636
2215	ACRBP	2.80159592628479	2.86755585670471	0.005574259348892	0.030296444914604
2202	RIMBP2	2.8093855381012	27.15895652771	0.005586966216146	0.030349800880003
2217	NKAPP1	2.80084085464478	2.11352443695068	0.005587920359609	0.030349800880003
2235	RTN2	2.7860152721405	2.76346659660339	0.00581724082363	0.031415222560076
2252	DMRTC1	2.77056217193604	2.95667195320129	0.006162565865003	0.032994243914662
2253	DMRTC1B	2.77056217193604	2.95667195320129	0.006162565865003	0.032994243914662
2260	TRIM71	2.76293611526489	3.30582189559937	0.006318420950002	0.033646159762086
2281	ADCYAP1	2.74842953681946	2.11396622657776	0.006457947146935	0.03425054548193
2275	ATP2B3	2.75094842910767	3.51639461517334	0.006500918274672	0.034439890461614
2283	GLRA2	2.7477490901947	3.24071836471558	0.006580395317843	0.034783138473205
2289	GHRLOS	2.74373388290405	2.05216765403748	0.006620800204427	0.034934344763211
2285	SNORD116-13	2.74471306800842	27.958288192749	0.006753424102968	0.035499690036151
2318	GJD4	2.72736716270447	2.14549350738525	0.006948243557172	0.036346311151761
2330	SLC6A17	2.71496486663818	4.62026691436768	0.007356502342916	0.03810323955703
2365	ARSF	2.68552231788635	3.11355090141296	0.007846126325682	0.040164976907307
2359	SLC45A2	2.69226288795471	6.47952032089233	0.007855055383424	0.040201996934266
2382	EBF3	2.67654728889465	2.39304351806641	0.008034125063791	0.040915133575778
2377	CCKAR	2.67847633361816	3.49685859680176	0.008082693124721	0.041111697477887
2396	SCAND3	2.66696524620056	2.23380184173584	0.008141029026039	0.041335136872617
2386	COMTD1	2.67193007469177	3.7594747543335	0.008254732266221	0.04181385552988
2427	CAMK2A	2.65035724639893	2.35078310966492	0.008640271116857	0.043315449739809
2432	KLHL34	2.64558219909668	3.74167394638062	0.008937383894777	0.044585272732032
2445	GRIP1	2.63601994514465	2.62241339683533	0.009037938198799	0.045001598523596
2473	PRSS12	2.61490869522095	2.63010048866272	0.009600504011741	0.047236713340694
2489	DCHS2	2.60492277145386	2.56573843955994	0.00977177256168	0.047890379659828
2500	DNAJC5G	2.60054779052734	2.28344535827637	0.010042822028491	0.048975557456629
2510	FRMPD1	2.59627676010132	2.18313431739807	0.010071788590645	0.049066306984372
