# Supplementary material for: Quantitative Evaluation of Stem-like Markers of Human Glioblastoma Using Single-Cell RNA Sequencing Datasets
Source: Cancers (Basel). 2023 Mar 2;15(5):1557. doi: 10.3390/cancers15051557 (PMC10001303; doi:10.3390/cancers15051557)
Supplement: Supplementary file 1 [file cancers-15-01557-s001.zip › cancers-2177473-supplementary/28 marker gene lists/sce.MGH125.total2.csv]

index	names	scores	logfoldchanges	pvals	pvals_adj
1	BCAN	35.4274940490723	9.78048324584961	6.62569942679945E-137	1.56936316623172E-132
2	PTPRZ1	33.0804252624512	8.94470119476318	6.14745982860514E-110	7.28043667501707E-106
3	LHFPL3	27.1137256622314	7.71244812011719	6.9311463196963E-100	5.47237105761089E-96
5	ETV1	25.6165580749512	7.32244253158569	6.13824258122382E-93	3.63476034447168E-89
4	DSEL	25.6239223480225	5.76761436462402	8.15253899629235E-93	3.86202077332361E-89
6	PCDHGC3	21.6537570953369	5.77097129821777	1.1091727068161E-73	4.37864412227438E-70
7	OLIG1	19.322229385376	5.74134683609009	4.19138755688271E-61	1.41824579531891E-57
10	PDGFRA	19.0038223266602	6.39133739471436	7.51258046192635E-61	2.22428726026484E-57
8	SCD5	19.2272777557373	4.12545585632324	2.06361549160898E-60	5.43097739269449E-57
9	ITGB8	19.1988925933838	4.15404176712036	2.70048525824191E-59	6.3963693826718E-56
11	C1orf61	18.9100704193115	5.54486083984375	1.16955832136795E-56	2.51837803635647E-53
12	PMP2	18.2213344573975	6.48704671859741	2.73612929547083E-56	5.40066320771016E-53
15	ASCL1	17.7351722717285	4.96181392669678	7.98962813767933E-55	1.45571024668517E-51
13	NKAIN4	18.0907154083252	5.86021661758423	1.93022813898057E-54	3.26567026427813E-51
17	REV3L	17.0491943359375	4.02914428710938	1.12914208534043E-51	1.78299062889156E-48
16	SOX9	17.0843200683594	4.62524366378784	5.827954610735E-51	8.62755830686683E-48
18	LRRN1	16.6249256134033	4.59171772003174	1.88372514336673E-49	2.62458316151673E-46
14	CSPG4	18.0751647949219	6.39553308486938	6.44879203447027E-49	8.48589378491461E-46
20	NOVA1	15.9420537948608	4.07928371429443	1.63522157378566E-46	2.03851885245722E-43
22	EGFR	15.7359666824341	4.49508714675903	1.91338486215468E-45	2.26602169224979E-42
19	SRI	16.0914916992188	4.5762996673584	2.71073625457864E-45	3.05745232980713E-42
24	SCRG1	15.4665231704712	5.02140235900879	2.58722023877862E-44	2.78549538980501E-41
21	HES6	15.7802362442017	5.28372001647949	2.59195209924852E-43	2.66925988794785E-40
26	LIMA1	15.0048179626465	4.4592981338501	3.57252112483981E-42	3.52578064012316E-39
25	NXPH1	15.2780122756958	5.75208711624146	1.5256204302707E-41	1.44543382045567E-38
27	DLL1	15.0026569366455	4.81908226013184	3.24889199330408E-41	2.95974060590002E-38
29	ABAT	14.6522779464722	3.62052965164185	1.14229521577496E-40	1.00208905484614E-37
23	CSPG5	15.7208452224731	6.62611055374146	5.708536050552E-40	4.82901374619196E-37
28	DLL3	14.8483915328979	4.5245475769043	9.93819298342736E-40	8.11710479329174E-37
30	DSCAM	14.4742841720581	3.76109766960144	2.05758466994225E-39	1.62453168307507E-36
31	CCND2	14.3521699905396	4.09420108795166	2.7592047826893E-39	2.10821046718641E-36
34	MYO10	14.2345418930054	3.26565527915955	1.42269924405668E-38	1.0530641967102E-35
35	FABP7	14.1092462539673	4.64270210266113	4.15211672479485E-38	2.98021323465123E-35
33	LRP4	14.240273475647	3.9542338848114	2.70020788302852E-37	1.82734639764039E-34
39	LPPR1	13.9240217208862	4.94773721694946	2.65129682906642E-37	1.82734639764039E-34
36	MEST	14.0762758255005	4.94233417510986	8.00782007252649E-37	5.26870072882951E-34
40	FAM110B	13.8340396881104	4.00162982940674	1.07675602893737E-36	6.89298467605693E-34
42	MCM7	13.7407302856445	4.22338962554932	1.20662232282581E-36	7.52106745748743E-34
43	GLCCI1	13.7178831100464	3.9369695186615	2.36265301493495E-36	1.43491793107049E-33
45	NRXN1	13.651927947998	3.22549557685852	2.90520150454852E-36	1.72031507091841E-33
37	GRIK3	13.9542560577393	4.17299032211304	1.0624883815694E-35	6.13807312337876E-33
32	CA10	14.2416152954102	6.3234076499939	2.22259679128213E-35	1.25343875234068E-32
48	MAML2	13.4744844436646	2.88488602638245	2.68414662523428E-35	1.47852783640231E-32
46	SOX2	13.6402215957642	3.78043580055237	3.37545873321721E-35	1.81707080806779E-32
51	SUB1	13.3719997406006	3.62614345550537	1.51836981766706E-34	7.99202388916932E-32
44	NUP107	13.6744804382324	4.80432224273682	3.93684097934912E-34	2.02713077036659E-31
50	CSMD1	13.3758029937744	3.30576634407043	4.02530382242155E-34	2.0285818369761E-31
38	PCDH15	13.9491748809814	5.78737115859985	5.25105779147027E-34	2.59117822601593E-31
41	GPM6A	13.7769088745117	4.71542835235596	5.8600359095623E-34	2.83266960314067E-31
49	SOX6	13.425461769104	4.07523059844971	7.63542810261378E-34	3.6170550007702E-31
54	DPP6	13.0599355697632	3.62418508529663	1.05200956248109E-33	4.88586245037787E-31
55	RFTN2	13.0306968688965	3.97529315948486	1.41569603967756E-33	6.44849546073129E-31
47	CDK4	13.591724395752	4.84132766723633	3.85844227555521E-33	1.72435969318492E-30
53	GPM6B	13.1378955841064	4.93379545211792	4.58989472012265E-33	2.01326382112639E-30
57	ZNF462	12.9126319885254	2.86755776405334	4.82529823167338E-33	2.07803661664392E-30
56	FAM212B	12.9916086196899	3.58633160591125	8.14640471029109E-33	3.44563824942776E-30
60	DBI	12.8089656829834	4.06434297561646	1.37846761788763E-32	5.72813754338358E-30
52	OLIG2	13.1561594009399	3.97415137290955	2.57837337116173E-32	1.0529543391265E-29
58	GRIA3	12.826756477356	3.82462930679321	3.58462450941688E-32	1.43907484966183E-29
62	NOTCH1	12.7568044662476	3.06602644920349	3.83522268324061E-32	1.51401807458729E-29
61	SEMA5A	12.7685346603394	3.55092334747314	3.17600355828806E-31	1.23322656199362E-28
65	QKI	12.5394487380981	2.45741701126099	4.48350777970376E-31	1.71284460113005E-28
63	MLC1	12.7460498809814	4.59750366210938	7.95299893759694E-31	2.9900751243797E-28
67	TRIM9	12.4118309020996	3.69496488571167	1.05780177693579E-30	3.91485826382831E-28
59	STRIP2	12.8099193572998	3.75253248214722	1.29374289002148E-30	4.71439909123826E-28
70	GRIA2	12.2047119140625	3.23000478744507	4.12709613440795E-30	1.48112725817556E-27
68	VIPR2	12.2684717178345	3.49982619285583	4.38637082782865E-30	1.55068028996939E-27
64	DGKB	12.6266431808472	3.67038345336914	6.09482202759901E-30	2.0922022397929E-27
66	MAP2	12.4615659713745	3.49745225906372	8.44809124393497E-30	2.85859270291205E-27
69	TSPAN12	12.2321891784668	4.79824209213257	2.13354705599695E-29	7.11763317863998E-27
71	TSPAN3	12.076563835144	3.25275278091431	3.0871998896959E-29	1.01560300815746E-26
75	PAICS	11.9760341644287	3.73917841911316	3.20889049354564E-29	1.04117507164551E-26
73	NLGN3	12.0469398498535	3.59894871711731	3.94719213449209E-29	1.26342152564297E-26
77	TANC1	11.9136810302734	3.07511353492737	6.54307979874743E-29	2.06639184150842E-26
72	LDHB	12.0651350021362	3.50463891029358	1.21784765372856E-28	3.79551835871245E-26
74	FXYD6	11.9934148788452	4.02683210372925	2.39161595415487E-28	7.35685915456002E-26
78	BCHE	11.8561429977417	4.33231782913208	3.61052940915037E-28	1.09639743057866E-25
76	MMP16	11.9411811828613	3.82905793190002	5.00050386032647E-28	1.49926499285687E-25
79	MAGED1	11.4999494552612	3.30283164978027	3.89953095966581E-27	1.15455362888305E-24
83	HEPN1	11.3310041427612	3.99534487724304	1.32285212687801E-26	3.82110676551615E-24
81	SERPINE2	11.3638219833374	4.01196908950806	2.08253857506019E-26	5.94301309504527E-24
80	EPHA4	11.4979572296143	3.76681542396545	2.88030895761677E-26	8.12178547263223E-24
89	ZEB1	11.1026744842529	3.13719272613525	9.65694176201671E-26	2.65970142529218E-23
84	RAMP1	11.2654399871826	4.46324825286865	9.95124817408705E-26	2.70925591093593E-23
90	RAB31	11.0840835571289	3.23063206672668	1.4730113451739E-25	3.96474394565783E-23
82	EDNRB	11.3429079055786	4.56940507888794	1.54312757635472E-25	4.10679997455482E-23
88	GPR56	11.1176071166992	2.80745768547058	1.86829029826328E-25	4.91692488940711E-23
86	TSC22D1	11.1573095321655	3.62231612205505	2.57188463687131E-25	6.69424829768505E-23
85	MDM2	11.249361038208	2.99656844139099	3.4943316371686E-25	8.99638469108429E-23
87	WSCD1	11.1313467025757	3.65292763710022	5.56778774408168E-25	1.41804968286364E-22
95	TCF12	10.8930530548096	2.75126194953918	9.45428080998964E-25	2.38227760920654E-22
92	SALL3	10.9676990509033	3.07129049301147	1.26712156868556E-24	3.1592675237775E-22
91	UHRF1	10.9912204742432	4.03201055526733	1.30767310193179E-24	3.22641094712047E-22
97	TRIB2	10.7646322250366	3.22681975364685	2.03742492440992E-24	4.97509760407973E-22
96	NCOR2	10.8098268508911	2.32101798057556	2.40884699474963E-24	5.8220357058816E-22
101	S100B	10.6992254257202	4.14313364028931	4.09514543647784E-24	9.69976148084142E-22
103	DDR1	10.6790285110474	2.67906260490417	5.45772190964716E-24	1.27991684308815E-21
102	CTDSP2	10.6818294525146	3.09232878684998	1.3117429502405E-23	3.01649937081519E-21
98	CDH10	10.7423582077026	3.87153434753418	1.37140481147829E-23	3.12337445814181E-21
100	TNK2	10.7003564834595	2.94142198562622	1.42024156700915E-23	3.20379445296939E-21
94	SULF2	10.8956165313721	4.93970441818237	2.50534994400202E-23	5.59827535600301E-21
107	TSPAN7	10.4399099349976	3.98521018028259	3.96330255818886E-23	8.77334433581881E-21
106	TRAF4	10.4779615402222	2.72120070457458	4.65405475786108E-23	1.02070315735831E-20
110	C3orf70	10.3785552978516	2.65655255317688	6.20848627948685E-23	1.34912115610941E-20
93	COL20A1	10.9128131866455	8.30104732513428	6.30561775184309E-23	1.35777147336505E-20
112	METTL1	10.3541107177734	3.94421410560608	7.24804963822611E-23	1.54664237595517E-20
99	SPARCL1	10.7165422439575	5.49902629852295	7.69791964927584E-23	1.62797254297096E-20
104	CPSF6	10.5302772521973	3.10247492790222	8.30202634674245E-23	1.74019288538886E-20
105	TM4SF1	10.5149831771851	4.51241970062256	9.84978071455012E-23	2.04414517790421E-20
108	JAG1	10.4344387054443	3.34172940254211	9.92471060791117E-23	2.04414517790421E-20
109	CREB5	10.4152011871338	3.16074872016907	1.04615346899409E-22	2.13613716091328E-20
111	KLRC3	10.3586225509644	3.83375525474548	2.83639539941201E-22	5.74212490858742E-20
113	ADAM22	10.2138195037842	2.70273780822754	3.05495784062662E-22	6.1321806282273E-20
117	MAGI1	10.1836042404175	2.53739809989929	3.13734242277699E-22	6.24462963242821E-20
114	SETD5	10.2022066116333	2.53580093383789	3.61528343832999E-22	7.13596696002369E-20
116	ANGEL1	10.1985197067261	3.00525140762329	3.76840557371163E-22	7.37673177015981E-20
120	MTSS1	10.1041269302368	2.23836302757263	5.98683748129641E-22	1.15287993969095E-19
119	CD82	10.1295976638794	3.11522841453552	8.27841479267533E-22	1.58131074822023E-19
122	CDCA7L	10.0446624755859	3.3828866481781	1.21890594291883E-21	2.29134969555361E-19
118	LHFPL3-AS1	10.1817188262939	3.86802244186401	1.4347937162595E-21	2.67594676876556E-19
115	CNTN1	10.1999540328979	3.90713357925415	1.48541418143038E-21	2.74871252354375E-19
125	AASS	9.91890335083008	2.4200439453125	2.78063861144827E-21	5.10559737602819E-19
123	TSPAN31	9.99447059631348	3.27753281593323	3.61148264108929E-21	6.58012137206468E-19
121	PID1	10.0860261917114	4.02389430999756	3.94762640871164E-21	7.13767016158351E-19
124	NRCAM	9.92145729064941	3.0035924911499	5.05942162990797E-21	9.07859550954547E-19
129	POLR2F	9.78435707092285	2.43510627746582	9.44288789763393E-21	1.6691361398758E-18
127	TSFM	9.86842727661133	3.42975926399231	1.04042629777808E-20	1.82335065285436E-18
126	MAP3K1	9.89932155609131	3.28134226799011	1.61479269357499E-20	2.73199855285838E-18
130	SOX8	9.73044967651367	2.99846172332764	1.65531436613426E-20	2.78069333874157E-18
134	CALU	9.67965698242188	2.84361624717712	2.07423224964251E-20	3.38829414241603E-18
132	FAM3C	9.68854808807373	3.22258377075195	2.29249748008555E-20	3.71918461050043E-18
131	LPHN3	9.72921371459961	2.66988301277161	2.35074740965115E-20	3.78774171054402E-18
133	MDK	9.6799373626709	3.15308284759521	2.69793354826919E-20	4.3177874340746E-18
128	TNR	9.82394409179688	4.82219743728638	9.95311689083106E-20	1.54084657958317E-17
143	FYN	9.47041511535645	2.64419269561768	1.17315004409601E-19	1.78123281695243E-17
141	CCND1	9.48979473114014	3.33841300010681	1.69450717942187E-19	2.54025930707509E-17
146	PON2	9.4135274887085	3.48247456550598	1.77435157410791E-19	2.64322587322767E-17
145	HIP1	9.4165210723877	2.19197154045105	1.86108862096445E-19	2.75510906726025E-17
136	SYNE1	9.57626056671143	2.61100244522095	2.07838303369947E-19	3.05161807467588E-17
135	AEBP1	9.58468627929688	3.39911961555481	2.35975277651281E-19	3.38746086451409E-17
148	CBX5	9.38482284545898	2.04383778572083	2.51298923991332E-19	3.56423132554412E-17
150	LMF1	9.36618232727051	2.76700258255005	2.68116317199969E-19	3.78012088642766E-17
137	PLEKHH2	9.53334522247314	3.17187213897705	3.21823816635645E-19	4.45773036305958E-17
139	IGFBP5	9.51744365692139	3.8224561214447	3.49301044231345E-19	4.78239568419863E-17
152	PTN	9.3161096572876	3.36094403266907	3.90299925224905E-19	5.31301380969949E-17
140	CXCR7	9.49413108825684	4.41999769210815	5.47236329086924E-19	7.36468164247323E-17
153	MBD6	9.2981538772583	2.01482009887695	6.50328453838771E-19	8.65375267282311E-17
142	OS9	9.48033428192139	2.93802666664124	6.6805451271451E-19	8.83996602690272E-17
147	PTPRS	9.38673496246338	2.14389586448669	8.53705095775593E-19	1.11717452478125E-16
157	NIN	9.16987419128418	2.36332845687866	1.44629998431952E-18	1.81254293272974E-16
144	LUZP2	9.44138813018799	3.95664381980896	1.49686424508798E-18	1.86603823732389E-16
154	PROM1	9.29487800598145	4.02708864212036	1.88875477277507E-18	2.31798163460882E-16
151	PGM5	9.34112358093262	3.85248494148254	2.18929166339538E-18	2.67296713088572E-16
160	SPARC	9.13686656951904	3.30805850028992	2.42720254591403E-18	2.94824202577024E-16
165	LRRTM2	9.0714864730835	2.83464384078979	2.83065597440365E-18	3.4207610923329E-16
159	SNX22	9.13809776306152	2.45798540115356	3.29129205383607E-18	3.9174645018674E-16
162	SOX5	9.10096740722656	2.67692470550537	3.45534605112556E-18	4.08076716083251E-16
167	GRIK2	9.03785228729248	2.31636881828308	3.58244918574731E-18	4.2006876937431E-16
169	SEZ6L	9.01793670654297	2.57637786865234	4.34675035497632E-18	5.04691808372398E-16
168	TAOK3	9.02623081207275	2.69839572906494	4.57317238133621E-18	5.28391029386972E-16
170	MARCH9	9.00916481018066	2.69651103019714	5.2896663167265E-18	6.05270707140018E-16
161	MASP1	9.11477470397949	3.80122661590576	5.46102427025707E-18	6.21874138775523E-16
158	DCTN2	9.16576290130615	3.58517408370972	8.5363032747886E-18	9.62813711269728E-16
164	FERMT1	9.07704544067383	4.54458999633789	1.35407217280394E-17	1.49174667372252E-15
166	AKAP7	9.05563068389893	4.43114471435547	1.55882761009191E-17	1.70149266233351E-15
176	THY1	8.89673709869385	3.27115488052368	1.68538580440303E-17	1.82283324945618E-15
171	TMEM100	8.9718599319458	3.91409301757812	1.80140832064426E-17	1.93946170376272E-15
172	EFEMP1	8.94479656219482	3.93942356109619	1.81153339997634E-17	1.94153756162171E-15
175	NES	8.90737724304199	2.76283264160156	2.23106762509306E-17	2.35915481106939E-15
173	RARRES2	8.91099643707275	3.54266881942749	2.44499172730332E-17	2.57386995790695E-15
177	SOX4	8.86394882202148	2.7367570400238	2.71043100870605E-17	2.82816162432649E-15
184	TENM3	8.75905513763428	2.38139200210571	3.28542921862407E-17	3.36877387326103E-15
178	MCM4	8.86034870147705	3.34423160552979	3.49257081991485E-17	3.56573415691824E-15
185	BMP7	8.75552368164062	2.29507637023926	3.95307857485418E-17	4.01856734437752E-15
187	FIP1L1	8.72682476043701	3.16570281982422	3.97284020936873E-17	4.02139714526102E-15
174	KCND2	8.90889358520508	3.76689529418945	4.07947956811412E-17	4.0995511960381E-15
181	ACTN2	8.7886905670166	2.81540298461914	4.08466639476902E-17	4.0995511960381E-15
182	ST6GAL2	8.77114200592041	2.79994916915894	4.56463700825087E-17	4.5619405982038E-15
189	MAGI2	8.70999050140381	2.23587489128113	5.0202526831975E-17	4.9753014667036E-15
190	PDPN	8.69728183746338	2.95759201049805	5.11831793791812E-17	5.05135327823036E-15
186	LMO1	8.75244331359863	3.24696683883667	5.25499106690899E-17	5.16471860625752E-15
192	CTTNBP2	8.68032550811768	2.24845623970032	5.78610785685164E-17	5.6399074361065E-15
191	ZNF680	8.69198608398438	3.03856134414673	6.04629302917837E-17	5.86936461840651E-15
188	KLRC2	8.71632289886475	3.50564503669739	7.76989320184078E-17	7.45091863881784E-15
196	EYA1	8.64193439483643	2.83677220344543	8.42001013262943E-17	8.04178870973631E-15
193	DTX3	8.66772937774658	2.34550070762634	9.16311674128546E-17	8.71636880056576E-15
194	SLC35E3	8.66757011413574	2.64620852470398	1.06894651742413E-16	1.01276268846832E-14
195	CRISPLD1	8.6439037322998	3.44228768348694	1.32185585671935E-16	1.2473895546715E-14
179	CALCRL	8.85844802856445	6.46282911300659	1.4589992280328E-16	1.36592315079782E-14
199	NASP	8.55677318572998	2.50023365020752	1.45467505872243E-16	1.36592315079782E-14
183	DDX11	8.76376438140869	3.56459164619446	1.53533161267766E-16	1.43172695188516E-14
198	HEY1	8.56811141967773	3.34596490859985	2.05696288525417E-16	1.89576742802064E-14
201	NMT2	8.47597980499268	2.06229662895203	2.97224551056286E-16	2.66668966527242E-14
200	PCDH17	8.51653575897217	2.74449825286865	3.69639857327076E-16	3.30388289081099E-14
197	TUBB2B	8.5942268371582	3.5685498714447	5.56061011407247E-16	4.77205112905509E-14
202	LINC00673	8.47479438781738	3.40693545341492	6.97628657825234E-16	5.94389654289514E-14
204	POU3F2	8.38653469085693	3.03923535346985	8.58111646540567E-16	7.20752924112052E-14
208	CADM2	8.29866981506348	2.1211986541748	1.00117353034955E-15	8.34992825347163E-14
209	DDX1	8.27167224884033	2.52000308036804	1.21659209062329E-15	1.01109474591239E-13
205	NCALD	8.3663387298584	3.29337310791016	1.26082073589381E-15	1.04418880945387E-13
207	ILDR2	8.33389091491699	3.47281217575073	2.316176199016E-15	1.86601868877187E-13
211	CKB	8.25473117828369	2.68715691566467	2.33375968934696E-15	1.87381125430075E-13
214	LDLRAD3	8.17397308349609	2.61894965171814	2.70746910534909E-15	2.1519836654127E-13
206	GINS2	8.34110164642334	5.0431866645813	3.5159642884586E-15	2.73046328316165E-13
212	RFX4	8.25087928771973	3.61684012413025	5.16722711223488E-15	3.96087188933318E-13
218	CXXC4	8.10296535491943	2.45347714424133	5.34412883615176E-15	4.0701297624788E-13
219	SGCE	8.05715465545654	2.5164635181427	6.35459413717059E-15	4.79346868576505E-13
221	PCDHB16	8.03607368469238	2.26645827293396	6.83424188813676E-15	5.12265358741795E-13
220	SNTG1	8.05580139160156	2.93138837814331	1.01452498746654E-14	7.53292754016689E-13
222	FREM2	8.01294708251953	2.43136858940125	1.19775224939291E-14	8.81054651525481E-13
227	PTPRD	7.92732906341553	2.11404538154602	1.51927751409587E-14	1.10385298156058E-12
224	MCM6	7.98337936401367	3.04632759094238	1.55359546074538E-14	1.1253352319026E-12
225	RNF180	7.96250247955322	2.80782771110535	1.57593051364932E-14	1.13803323616761E-12
226	LHFP	7.95140981674194	3.08442616462708	1.71988467901118E-14	1.23446025778966E-12
217	FIBIN	8.1299467086792	30.7621040344238	2.0273021069027E-14	1.43768496120052E-12
230	SDC3	7.91828346252441	2.32407569885254	2.06546563287886E-14	1.46037668598116E-12
235	CPXM1	7.86016702651978	2.50513291358948	2.40980068048491E-14	1.68871416917058E-12
234	TENM1	7.86540937423706	2.09568166732788	2.53781951464824E-14	1.76277985407502E-12
223	AFAP1L2	7.99013090133667	4.66740846633911	3.25196039354206E-14	2.22618306015714E-12
229	MEGF11	7.91863059997559	3.60653376579285	3.69844084274892E-14	2.51006503728799E-12
238	ZFP36L1	7.78620100021362	2.41996288299561	4.17854650960259E-14	2.81974508907256E-12
231	IL17RB	7.8832483291626	3.60831499099731	4.39101141943394E-14	2.93800837516136E-12
239	ANKRD20A12P	7.76877307891846	2.46631455421448	4.73635322361237E-14	3.12493767282681E-12
236	CCT6A	7.81307363510132	2.34100580215454	4.79133773320219E-14	3.15243404301742E-12
233	COL9A1	7.87549543380737	5.17532014846802	8.02791994435904E-14	5.13917058924563E-12
237	MCM2	7.78764581680298	3.15718173980713	8.19293908111344E-14	5.23067264353782E-12
243	PEAK1	7.68511390686035	2.08284568786621	1.02091709608169E-13	6.50038772521259E-12
244	CBX3	7.64541053771973	2.28139281272888	1.25104972391798E-13	7.90196366952569E-12
241	NT5E	7.69803905487061	3.47386264801025	1.50778980073815E-13	9.4480183122444E-12
251	NME1	7.58260202407837	2.59594440460205	1.67620710105218E-13	1.03392295300838E-11
249	CHRDL1	7.58925914764404	2.89169859886169	2.05484097877637E-13	1.24160620977799E-11
254	KDELR2	7.54743814468384	2.34102559089661	2.16501861990019E-13	1.2982438235685E-11
248	STON2	7.59525537490845	2.31681847572327	2.21055757796497E-13	1.32220370686056E-11
253	EGR1	7.55410003662109	2.28381776809692	2.31532214631905E-13	1.38137834654189E-11
255	MFF	7.50377130508423	2.30644702911377	2.87620599754553E-13	1.68211889525589E-11
257	SEPT2	7.48830699920654	2.18617630004883	3.51190059583877E-13	2.0239142947211E-11
256	JAM2	7.49691438674927	2.01203083992004	3.53991630380002E-13	2.03510819349047E-11
260	METTL21B	7.46903610229492	2.48503637313843	3.8288224489858E-13	2.19056735571685E-11
252	KCTD16	7.57328844070435	3.67824387550354	4.18744702497851E-13	2.38422764984714E-11
261	NTRK3	7.46032285690308	2.60847353935242	5.25156818967324E-13	2.95459962329217E-11
265	KAT7	7.41057014465332	2.35776519775391	5.43825079309939E-13	3.03798132748472E-11
264	SCFD2	7.42369604110718	2.66057729721069	5.50146260033002E-13	3.06606219179804E-11
268	CHIC2	7.38762617111206	2.80022358894348	6.34943203171674E-13	3.48938856388034E-11
258	CSMD2	7.4741644859314	2.5878849029541	6.36907306964849E-13	3.48974860092785E-11
263	PARVA	7.44378566741943	2.46200776100159	6.51684909797693E-13	3.5566379662369E-11
266	NOTCH2	7.39907026290894	2.26190304756165	6.55247426057E-13	3.55967672788672E-11
271	SGCB	7.37251949310303	2.55553126335144	7.2581333949213E-13	3.91608536656278E-11
269	TRAF3IP2-AS1	7.38188743591309	2.08266472816467	7.31346784337467E-13	3.93697271223119E-11
262	GSX1	7.45347213745117	3.60312509536743	7.78365603308107E-13	4.18058224035279E-11
272	ANXA6	7.37158632278442	2.47081255912781	8.17462666275605E-13	4.38063817045339E-11
277	BEST3	7.33387804031372	2.80897355079651	1.07446440336058E-12	5.64296316141879E-11
281	GRIA4	7.30359220504761	2.08299684524536	1.13071828555904E-12	5.89916152241223E-11
274	MLF1IP	7.35295152664185	3.06299567222595	1.2218889103355E-12	6.31913989742501E-11
286	RAB3IP	7.27780342102051	2.46327805519104	1.33169165463877E-12	6.85705402864648E-11
270	CHEK1	7.37631368637085	2.64633750915527	1.37795725532236E-12	7.06456613626957E-11
288	ZNF92	7.26583909988403	2.56262254714966	1.44852268839876E-12	7.394333706339E-11
287	C16orf45	7.26727962493896	2.39751863479614	1.47113596758779E-12	7.4936186082332E-11
278	LINC00689	7.3206033706665	3.03329873085022	1.60201398203646E-12	8.12533258640589E-11
280	SEMA5B	7.30382823944092	2.73534417152405	1.72777920617579E-12	8.70727197393186E-11
285	CDH11	7.28008460998535	2.73472428321838	1.72436077699347E-12	8.70727197393186E-11
284	LRRC4C	7.28114748001099	2.48500776290894	1.82278362524868E-12	9.14712986178819E-11
273	NEU4	7.35493612289429	4.78703927993774	2.16555619160947E-12	1.07533257766168E-10
293	MMP2	7.20342683792114	2.43345189094543	2.38143137243564E-12	1.17026106820561E-10
290	SPRY4	7.23870515823364	2.71339845657349	2.69756966760317E-12	1.31200482847739E-10
282	FKBP10	7.2935962677002	4.16989994049072	2.7057045309727E-12	1.31326470329138E-10
296	PCDHGC4	7.14585208892822	2.27955317497253	3.25902454038667E-12	1.55631563031449E-10
297	TRIL	7.13891458511353	2.59685897827148	3.70223796052799E-12	1.76086763721016E-10
291	SMOC1	7.21440505981445	3.19009017944336	3.75810900886405E-12	1.78385911791491E-10
283	MYO5C	7.28640699386597	3.18606734275818	3.78650474370402E-12	1.79374302718747E-10
298	SOX2-OT	7.11988830566406	2.51637411117554	3.96053365063197E-12	1.8687091643201E-10
295	DHFR	7.18789529800415	2.82543516159058	4.16073565015051E-12	1.95538064701319E-10
301	RBM4	7.03873586654663	2.13693594932556	6.7743846686346E-12	3.146236769829E-10
299	PIPOX	7.09086608886719	2.78367018699646	8.0964794950467E-12	3.74557057264993E-10
300	ZNF85	7.04216337203979	2.61203360557556	8.94204057831721E-12	4.1206453917903E-10
307	NLGN1	6.9621753692627	2.196204662323	1.15144306464809E-11	5.24482315947207E-10
306	TSPAN11	6.96663522720337	2.23567581176758	1.23340228337864E-11	5.57526077940961E-10
302	DOK5	7.03312730789185	5.46730136871338	1.63852755240791E-11	7.32267237855355E-10
316	OMG	6.83898162841797	2.89090538024902	2.45311650287247E-11	1.06790326225984E-09
318	PSMA2	6.82667970657349	2.08238577842712	2.59085482178738E-11	1.12393749649919E-09
315	LRRC17	6.84518575668335	2.81702899932861	2.6633846485402E-11	1.15118483184896E-09
322	DANCR	6.81918048858643	2.86483526229858	2.67658692458366E-11	1.15478393252621E-09
321	LNX1	6.8195652961731	2.55293154716492	2.75673743274095E-11	1.18720150603458E-09
313	SULT1C4	6.86630725860596	3.09352803230286	2.77884887695015E-11	1.19455198728568E-09
319	ZDHHC22	6.82166528701782	2.21618056297302	2.79174848479681E-11	1.19643802348172E-09
310	DTL	6.88627243041992	3.31357097625732	2.80470796130768E-11	1.19913921970277E-09
320	TP53	6.81963777542114	2.24522423744202	2.81364285929207E-11	1.20079179757103E-09
317	PTGFRN	6.83101272583008	2.2812922000885	3.14770877547626E-11	1.34094658373976E-09
323	PFN2	6.80606889724731	2.39402484893799	3.1614564586327E-11	1.34438523660995E-09
326	NTM	6.7801194190979	2.20304107666016	3.90360382262975E-11	1.63070123708656E-09
330	LAPTM4B	6.75068044662476	2.07895970344543	4.19283160761728E-11	1.74230542908812E-09
331	MAPK10	6.74633455276489	2.22172570228577	4.40066349738512E-11	1.82099345280779E-09
335	MCM3	6.71884250640869	2.72332215309143	5.88768333482004E-11	2.38793951144773E-09
328	DIRAS2	6.76737117767334	3.35742497444153	6.01756869708464E-11	2.42814535194458E-09
336	SLITRK2	6.71146154403687	2.25025057792664	6.01223622935241E-11	2.42814535194458E-09
334	GFPT2	6.72263097763062	2.68774509429932	6.65484872620991E-11	2.67617566942289E-09
337	FAM5B	6.70893430709839	2.667640209198	7.8058755296857E-11	3.10952665147932E-09
344	RGMA	6.65540027618408	2.28961634635925	9.90460857890152E-11	3.90350347420734E-09
339	KLRC4	6.68304443359375	3.95929336547852	1.0761606246934E-10	4.19933122841646E-09
346	ARHGEF26	6.6129469871521	2.08572149276733	1.13805935548227E-10	4.4190285072054E-09
351	SPSB4	6.57867193222046	2.15575456619263	1.40915811874101E-10	5.39213557358634E-09
342	ATP1A2	6.66851949691772	3.16861057281494	1.56326418383496E-10	5.9529703309188E-09
353	SHD	6.54631042480469	2.11774897575378	1.58216894490292E-10	6.01528950705789E-09
352	NETO2	6.57425928115845	2.76272654533386	1.75267354844815E-10	6.59997228434705E-09
355	MARCKSL1	6.51597595214844	2.04025745391846	1.86662248311103E-10	7.00678607527224E-09
358	WDR6	6.50303268432617	2.04153227806091	1.91748295933566E-10	7.18631350867475E-09
350	METRN	6.57902669906616	3.34490275382996	2.08725172260833E-10	7.79789342298121E-09
359	BZW1	6.49161863327026	2.057856798172	2.10165555038427E-10	7.83934068762234E-09
357	ATAD5	6.50622701644897	2.26856923103333	2.30795033341499E-10	8.50486599842487E-09
362	CRB1	6.47879886627197	2.16781163215637	2.35455437544596E-10	8.65993399639954E-09
364	POLD2	6.46383237838745	2.22510957717896	2.46600809549968E-10	9.01386847993911E-09
366	F2R	6.45779991149902	2.0557074546814	2.63344395245297E-10	9.56683335242346E-09
368	GART	6.45406007766724	2.20114040374756	2.67632212375855E-10	9.70771298979249E-09
369	H2AFZ	6.44429206848145	2.42889451980591	2.75387665652542E-10	9.94334184244836E-09
376	TROVE2	6.4014196395874	2.28150582313538	3.61165971777415E-10	1.28447105218016E-08
371	C2orf80	6.43161964416504	2.75333309173584	3.62821213493028E-10	1.28842327778049E-08
354	OR4N2	6.52765464782715	30.0122146606445	3.71817955296715E-10	1.31642452752735E-08
373	LOC254559	6.41879224777222	2.40412449836731	4.07628062064288E-10	1.43890883428535E-08
380	CST3	6.3626184463501	2.43275737762451	4.54573719157176E-10	1.59748265756037E-08
381	PCDHB7	6.3552131652832	2.00821661949158	4.74365715966176E-10	1.66210448940456E-08
378	ATP10B	6.38038921356201	2.28994488716125	5.00229288457229E-10	1.75013750759201E-08
386	C7orf50	6.33371019363403	2.02390766143799	5.39206280693359E-10	1.86993264487597E-08
384	RHOJ	6.33920049667358	2.23503351211548	5.7685406203913E-10	1.99756802828346E-08
389	UGDH	6.32194519042969	2.0252513885498	6.35044780252622E-10	2.17679749132614E-08
395	TSPAN13	6.28158617019653	2.38256144523621	7.38849526727818E-10	2.50005569858216E-08
391	GBE1	6.30004596710205	2.68941855430603	8.08641737902739E-10	2.70912138669933E-08
379	C1QL1	6.37369632720947	4.89172267913818	8.29575779594261E-10	2.76361911609981E-08
397	REST	6.27391910552979	2.07475996017456	8.60408369548504E-10	2.85829349805412E-08
402	TXNIP	6.25426769256592	2.09119892120361	8.77776099960426E-10	2.91190542068105E-08
401	NLGN4X	6.2572455406189	2.04640793800354	9.06266187817151E-10	2.99383834374296E-08
404	EID1	6.24517726898193	2.04901742935181	9.3283566307015E-10	3.07731831691916E-08
405	FANCL	6.23875379562378	2.36169743537903	9.90944752803845E-10	3.25541156933591E-08
392	NR0B1	6.29223108291626	4.733558177948	1.19955167218654E-09	3.90282704772121E-08
396	CDC6	6.28158378601074	2.57234716415405	1.21446852784941E-09	3.94593985605503E-08
403	SLC38A3	6.2512378692627	2.91481447219849	1.24830519410406E-09	4.03925639720612E-08
412	LOC100506844	6.19847011566162	2.38364791870117	1.27464048765053E-09	4.11884510102189E-08
411	ZNF519	6.20622062683105	2.16650795936584	1.29409003843333E-09	4.17031519052134E-08
419	RCN1	6.15253400802612	2.29128432273865	1.64964828118811E-09	5.25182381562117E-08
428	IGF2BP3	6.13706398010254	2.04436230659485	1.78482980893771E-09	5.63673051393315E-08
425	MCM5	6.14203262329102	2.3310341835022	1.83490866665934E-09	5.78716999713624E-08
422	KANK1	6.14520597457886	2.15839862823486	1.87714020764749E-09	5.90464049911533E-08
429	CD320	6.1324667930603	2.33251619338989	1.89038048939589E-09	5.93666022066407E-08
426	WDR76	6.1402382850647	2.0534975528717	1.93805297137887E-09	6.06403205813473E-08
414	LOC100506474	6.18132400512695	3.39304566383362	2.10443344683539E-09	6.55001453636572E-08
427	FIGN	6.14021396636963	2.75746536254883	2.18070423838608E-09	6.75191641704741E-08
437	KLHL7	6.09475088119507	2.04984855651855	2.20840875784438E-09	6.82876890839451E-08
438	KIAA0226L	6.09308671951294	2.2035505771637	2.38363501238718E-09	7.31331332945631E-08
444	CCT2	6.07109212875366	3.21721911430359	2.57180065128295E-09	7.84995750338762E-08
434	LYPD1	6.10545444488525	2.92937064170837	2.64802447810109E-09	8.04116766516697E-08
447	SLC37A3	6.0578989982605	2.13331580162048	2.7661205770123E-09	8.37830332316027E-08
436	GFAP	6.09970283508301	2.93697285652161	2.9103755499544E-09	8.74811615180457E-08
442	CAPN5	6.08034896850586	2.29994082450867	2.90794451419856E-09	8.74811615180457E-08
450	IDH1	6.04917049407959	2.17733263969421	2.93081250892397E-09	8.79838087279761E-08
446	CDC7	6.0625376701355	2.46202158927917	3.25902538887421E-09	9.6854799699968E-08
430	C1orf106	6.12306594848633	2.92644023895264	3.32899087930167E-09	9.85630974589243E-08
443	FRMD6	6.0737361907959	3.37267541885376	3.49843979927582E-09	1.03064732693591E-07
449	THBS4	6.05111837387085	3.94903206825256	4.35992201942601E-09	1.26866232127917E-07
464	MTHFD1	5.97856283187866	2.09472751617432	4.52453001303274E-09	1.31012246807694E-07
465	C19orf48	5.97702407836914	2.13850855827332	4.59467841306703E-09	1.32557311683198E-07
461	KIAA0101	5.99184560775757	2.09973645210266	5.16736607235223E-09	1.47997863107297E-07
470	FABP5	5.94291877746582	2.31975769996643	5.5651903426443E-09	1.5862466721525E-07
469	CENPH	5.95331335067749	2.32811498641968	5.7616301930276E-09	1.63841003607126E-07
474	PIP4K2C	5.93877410888672	2.21615290641785	5.7632239718778E-09	1.63841003607126E-07
484	TMEM165	5.8989315032959	2.20631647109985	6.82763934488844E-09	1.90482291546558E-07
473	NPPA	5.93948364257812	2.94927573204041	6.86866451975937E-09	1.91401397429436E-07
467	CDC45	5.95870494842529	3.81965613365173	7.08256810419834E-09	1.96667887592077E-07
476	COL4A3	5.92681932449341	3.25183129310608	7.77539690051534E-09	2.14398196723639E-07
487	LOC202781	5.8898811340332	2.05226802825928	7.8961514430818E-09	2.16970119583336E-07
478	EGFR-AS1	5.92595100402832	3.07779169082642	8.02527585409576E-09	2.19753391768916E-07
471	E2F1	5.94139528274536	4.18638610839844	8.16924699184978E-09	2.23383727125757E-07
479	TMEM132B	5.92595052719116	3.09444689750671	8.17671584134222E-09	2.23383727125757E-07
486	CD24	5.89072418212891	2.32787919044495	8.27311275204233E-09	2.25756853277505E-07
488	TUB	5.88039445877075	2.07246828079224	8.46182797026058E-09	2.30111202415146E-07
496	PPAT	5.85456609725952	2.16634583473206	8.99893957106175E-09	2.43043195758459E-07
500	WNT5A	5.83750629425049	2.00950360298157	1.05245509092136E-08	2.8199605524393E-07
506	TYMS	5.80229473114014	2.47784042358398	1.25244889044899E-08	3.31828908491887E-07
495	GULP1	5.86202239990234	4.34885549545288	1.330780094727E-08	3.50231748041152E-07
509	TNFRSF19	5.79712581634521	2.41763639450073	1.36126798160818E-08	3.5746112430567E-07
511	ZFP3	5.78297519683838	2.05292177200317	1.38684319095711E-08	3.63371325453652E-07
505	CTSK	5.80307912826538	2.84569144248962	1.42299120506528E-08	3.7201953292689E-07
522	ZNF138	5.76352834701538	2.11374378204346	1.4670645982414E-08	3.82276040417445E-07
525	FHL1	5.76012659072876	2.08869051933289	1.47705428122134E-08	3.84034113117548E-07
503	GLI3	5.80803489685059	2.99590516090393	1.48747406215012E-08	3.86319195571136E-07
516	PPAP2B	5.77302169799805	2.30124664306641	1.49265252813851E-08	3.86894959245201E-07
518	FANCI	5.77112674713135	2.1661422252655	1.61790654865972E-08	4.15740300048332E-07
510	DGKG	5.78752183914185	3.01259732246399	1.66271906962157E-08	4.26224717349095E-07
524	RFC4	5.76054668426514	2.40889978408813	1.68118728086047E-08	4.30028098644287E-07
517	NPAS3	5.77208375930786	2.24167966842651	1.68923315852771E-08	4.31620027970738E-07
512	SLC44A5	5.7793140411377	2.99214601516724	1.71237722118463E-08	4.37062142898483E-07
519	VSIG10	5.77085113525391	2.47121119499207	1.73395072498626E-08	4.41142393899298E-07
530	CSRP2	5.74441289901733	2.44148087501526	1.76804325049319E-08	4.49333395184353E-07
513	GRB14	5.77654695510864	2.77359414100647	1.77976673602548E-08	4.51828026897101E-07
529	B4GALNT1	5.74665832519531	2.45757484436035	1.82743314215522E-08	4.62442109028723E-07
520	ARHGAP42	5.76904010772705	3.51686668395996	1.98231312188455E-08	4.98146977903416E-07
533	CXorf28	5.7358193397522	2.81464385986328	2.0229063592464E-08	5.07032381218097E-07
537	AHCYL2	5.72171688079834	2.05491137504578	2.03294750361879E-08	5.09010513432503E-07
543	PHGDH	5.70514154434204	2.27314114570618	2.03578576144917E-08	5.09182909669325E-07
535	TMEM255A	5.72986555099487	2.66652417182922	2.09225380643985E-08	5.22754468980319E-07
547	C8orf46	5.68195104598999	2.03467559814453	2.28556312522616E-08	5.67461721007408E-07
542	MTSS1L	5.70884847640991	2.00449323654175	2.32305777942479E-08	5.73961619252844E-07
536	LRRTM3	5.72206020355225	2.60185933113098	2.36503406516524E-08	5.83522884036499E-07
534	TIMP4	5.73238039016724	4.12489938735962	2.50162900760751E-08	6.14663741433521E-07
541	UST	5.71710300445557	2.40381908416748	2.55924110484823E-08	6.2816771823249E-07
550	PRCP	5.65939712524414	2.21319127082825	2.57927616294202E-08	6.32429970967336E-07
532	FLJ16779	5.73955631256104	6.2752947807312	2.72469882668589E-08	6.65332127926618E-07
551	TOMM5	5.64501667022705	2.22459197044373	2.86648000536273E-08	6.95650055399811E-07
545	COL4A4	5.68646478652954	2.83788084983826	3.01018460153437E-08	7.25829481839189E-07
563	C8orf4	5.59250736236572	2.69046759605408	4.28480862084558E-08	1.01085634455526E-06
560	GRIA1	5.60271978378296	2.89763879776001	4.4852066622599E-08	1.05184757428008E-06
559	LINC00643	5.60618734359741	2.35106587409973	4.84750524728478E-08	1.13009851660617E-06
569	HELLS	5.57071399688721	2.48678922653198	4.88885624049964E-08	1.13861798340683E-06
567	ST5	5.57557487487793	2.66579222679138	5.21586428580646E-08	1.20883523946783E-06
566	SYT17	5.57816171646118	3.1751549243927	5.28568338028226E-08	1.22381912556565E-06
575	TMEM243	5.54012441635132	2.27337598800659	5.34262518596902E-08	1.23338616135343E-06
573	COL11A1	5.55373001098633	2.50261950492859	5.38443502864079E-08	1.24182792685867E-06
581	TMEM97	5.51078748703003	2.26344871520996	6.28662893373885E-08	1.4345384674811E-06
576	NID1	5.53920602798462	4.4585132598877	7.44354498274913E-08	1.67592971921479E-06
582	DSN1	5.5055456161499	2.72703051567078	7.4628372748733E-08	1.67867771787891E-06
587	PSMC3IP	5.47762203216553	2.65509080886841	8.36435810138926E-08	1.86551964208574E-06
593	NDUFA5	5.44173336029053	2.00348782539368	8.37493014746884E-08	1.86612037133534E-06
588	DCLRE1B	5.47590303421021	2.51527452468872	8.38591183584273E-08	1.86681116300537E-06
585	RHCG	5.48156833648682	3.50206589698792	9.53675515368063E-08	2.09932697555836E-06
599	DDIT3	5.41847658157349	2.13211750984192	9.65828683951478E-08	2.12213526976574E-06
589	COL6A1	5.47167491912842	4.05478715896606	1.02623765610854E-07	2.24238608141946E-06
595	PIN4P1	5.42840576171875	2.1600399017334	1.0561580105502E-07	2.29716791899835E-06
610	G0S2	5.36813831329346	2.23209261894226	1.2897715340263E-07	2.75469148376437E-06
615	PCNA	5.35689878463745	2.31892514228821	1.35295257749487E-07	2.87666380166459E-06
606	PCDH7	5.37531328201294	2.56746196746826	1.41769185308597E-07	3.00351790269457E-06
616	SMARCD3	5.3530912399292	2.19466400146484	1.45141457793198E-07	3.06401120257547E-06
623	CDC14B	5.33360433578491	2.04592490196228	1.61878884615033E-07	3.37820551629221E-06
627	SLC16A14	5.32170248031616	2.13055610656738	1.67419963627864E-07	3.48769503824943E-06
638	XRCC6BP1	5.27626609802246	2.09521198272705	1.9723750756905E-07	4.05887715402304E-06
625	GUCY1A2	5.32690858840942	2.95622038841248	1.98947638556061E-07	4.09051542260317E-06
629	MN1	5.31789016723633	3.60783433914185	2.06471325024666E-07	4.22686240668473E-06
622	FLRT3	5.33560276031494	4.46048450469971	2.07457635853632E-07	4.23972524834265E-06
632	THEGL	5.30126285552979	3.65824317932129	2.31181725501962E-07	4.67215900191081E-06
641	MEOX2	5.26784420013428	2.49097943305969	2.34100473650904E-07	4.72711323008978E-06
640	PDZD2	5.26908779144287	2.65741229057312	2.49884515336933E-07	5.01165506373462E-06
648	FN1	5.24587631225586	2.3493754863739	2.71679610487638E-07	5.41666940573249E-06
639	HILS1	5.27537488937378	6.52208232879639	2.8672415237165E-07	5.69266410148776E-06
658	VRK1	5.20876026153564	2.14350533485413	2.9334222242913E-07	5.8143128706748E-06
657	MFAP4	5.21390533447266	2.43598222732544	2.96092840892503E-07	5.85902675804497E-06
654	FAM111B	5.22258329391479	2.12313485145569	3.05193105313117E-07	6.01397994379909E-06
664	TSPAN6	5.19393110275269	2.01280760765076	3.05094618531149E-07	6.01397994379909E-06
650	TUBA1A	5.24141216278076	2.11856651306152	3.17837841036064E-07	6.232042303626E-06
661	C2orf27A	5.20219564437866	3.32537436485291	3.77156317784416E-07	7.31041288301284E-06
672	PLAT	5.1623387336731	2.64883613586426	4.12731404103134E-07	7.94147525392919E-06
675	ULBP1	5.1459813117981	2.2765634059906	4.14620499180653E-07	7.97134833083843E-06
674	NEB	5.15150785446167	2.3598530292511	4.24923420565767E-07	8.142990404143E-06
676	HMGN5	5.14499568939209	2.43253827095032	4.3237079769646E-07	8.27900946987741E-06
679	PELI2	5.1394419670105	2.51198267936707	4.53602003954978E-07	8.66452989167549E-06
693	YEATS4	5.0956711769104	2.47355198860168	4.94231317356157E-07	9.37258845708401E-06
684	BLM	5.12144136428833	2.73456287384033	5.15414162857457E-07	9.71982473044723E-06
697	PKMYT1	5.08941030502319	2.52925395965576	5.71579657773112E-07	1.06854268145335E-05
702	POLD1	5.07601070404053	2.20694351196289	6.04886125287595E-07	1.12547782903079E-05
686	SCN1A	5.11504936218262	5.18435478210449	6.13825720418939E-07	1.13853375206288E-05
701	NAV2-AS5	5.07891368865967	2.88107228279114	6.1596962950396E-07	1.1416163258553E-05
707	GPR123	5.06441354751587	2.40399146080017	6.65115472722636E-07	1.22123450286111E-05
723	KCND3	5.03144502639771	4.29973983764648	8.98459153326611E-07	1.60127189659098E-05
726	AGMO	5.00974273681641	2.27917623519897	9.13630941525182E-07	1.62586494973444E-05
732	NTNG1	4.99197244644165	2.84505605697632	9.57447567445854E-07	1.68987355309408E-05
749	GMNN	4.96071863174438	2.08883190155029	1.01250642649528E-06	1.77646127540498E-05
734	NAV2-AS4	4.99175453186035	5.21278858184814	1.11592715803386E-06	1.939240694438E-05
738	GPR17	4.98372793197632	4.89440965652466	1.13882873874595E-06	1.9732478058476E-05
755	TCF7L1	4.94552707672119	2.84996509552002	1.23473116480723E-06	2.12851836751267E-05
756	DNAH11	4.93883037567139	2.47942352294922	1.2769431822548E-06	2.19330501920864E-05
771	TMEM45A	4.9018406867981	2.29866909980774	1.39292925218851E-06	2.37701169073033E-05
777	PABPC1L	4.89371871948242	2.05032086372375	1.43004907738066E-06	2.42637123544687E-05
774	PUS7	4.8975625038147	2.26827907562256	1.43690028436995E-06	2.43276770089969E-05
775	GABRA3	4.89568758010864	2.07902526855469	1.43804812450502E-06	2.4329672539838E-05
779	CENPK	4.89035034179688	2.17673587799072	1.43907249971768E-06	2.4329672539838E-05
782	PLCE1	4.88795900344849	2.55678224563599	1.53493042193645E-06	2.56753968742844E-05
781	RAD51	4.8903226852417	2.50894665718079	1.54080794967032E-06	2.57555237091681E-05
787	GRID2	4.88383913040161	2.35332584381104	1.58809589536382E-06	2.64462600307947E-05
791	TOMM40	4.87670040130615	2.14516425132751	1.5888300271815E-06	2.64462600307947E-05
800	MIR17HG	4.8575553894043	2.40906739234924	1.78405932110366E-06	2.93249334348794E-05
810	PDLIM3	4.83902978897095	2.36598205566406	1.88051421643498E-06	3.07185239520544E-05
816	BRCA2	4.83164215087891	2.01760721206665	1.96745488078194E-06	3.20062749355776E-05
819	CPNE4	4.82822418212891	2.27446866035461	1.99176555195113E-06	3.23351328742388E-05
802	LINC00173	4.85363435745239	4.24186038970947	2.0142040098208E-06	3.26323092863307E-05
806	KCNIP4-IT1	4.8458137512207	3.64159893989563	2.08762154577967E-06	3.3683517665761E-05
814	CDH6	4.83497142791748	2.45220184326172	2.09991952026236E-06	3.38588793444073E-05
804	SNX33	4.84852266311646	4.20561933517456	2.12294397106082E-06	3.41371696527811E-05
822	LAMA4	4.82356739044189	2.65237212181091	2.14141639538417E-06	3.43642200142747E-05
831	LOC642846	4.80639362335205	2.10939264297485	2.22911762385715E-06	3.55069805236586E-05
832	KCNT2	4.80550241470337	2.32971024513245	2.2496639301907E-06	3.57381219654574E-05
815	FGF14	4.83196973800659	4.42467308044434	2.25472432215937E-06	3.57945042189456E-05
844	EXO1	4.79400062561035	2.46966171264648	2.38802890352175E-06	3.77337242220254E-05
850	NIM1	4.78160905838013	2.09691953659058	2.50527423339778E-06	3.9402340964316E-05
855	CDK2	4.77366018295288	2.13116908073425	2.51461916264854E-06	3.94968630547037E-05
851	LOC283761	4.77992916107178	3.79010677337646	2.69282750337787E-06	4.1742350945686E-05
842	RAB27B	4.79556465148926	4.9639310836792	2.74183362264668E-06	4.23193800495242E-05
846	FAM198A	4.78671884536743	3.94868755340576	2.76208603627308E-06	4.25929491244559E-05
865	TSKU	4.75901699066162	2.07596182823181	2.76798729995881E-06	4.26561790415253E-05
859	LAMC1	4.76718330383301	2.56717300415039	2.86168851710303E-06	4.39286806326004E-05
878	ATAD2	4.74169826507568	2.17148208618164	2.92838585513816E-06	4.48943348639498E-05
876	C6orf147	4.74493885040283	2.3430552482605	3.11323793855799E-06	4.75129857040493E-05
872	IGFBP7	4.74887704849243	3.42833065986633	3.15659851365566E-06	4.81127364185636E-05
881	COL28A1	4.73532199859619	3.1954972743988	3.33363015590844E-06	5.05831927436562E-05
887	DNALI1	4.72789764404297	2.88197135925293	3.34698570740584E-06	5.07533312840043E-05
867	PPIC	4.7527322769165	28.7334537506104	3.3957362057193E-06	5.13938707787011E-05
884	ZNF367	4.73286485671997	5.47897481918335	3.70143410142333E-06	5.55238556848087E-05
890	OSR1	4.71286201477051	7.31732130050659	4.06365469793202E-06	6.0308098480713E-05
903	ZFHX4-AS1	4.66587066650391	2.55852246284485	4.4190881614334E-06	6.48516246540964E-05
905	EPHB3	4.65919923782349	2.31242251396179	4.46723689735683E-06	6.53961515147058E-05
909	LINC00266-1	4.64997625350952	2.60709166526794	4.91650885893891E-06	7.13994045572207E-05
929	TMEM106C	4.61872434616089	2.05558013916016	5.19635010446855E-06	7.50492369356354E-05
936	LRRN2	4.60907697677612	3.53990912437439	5.89780369915705E-06	8.42045680640349E-05
931	VWA2	4.6175651550293	2.75980281829834	6.09071532052515E-06	8.66975258906002E-05
935	SLIT2	4.61034774780273	3.84140753746033	6.17129188431905E-06	8.75813178981312E-05
960	PRSS48	4.56293964385986	2.03273320198059	6.76301834640255E-06	9.48424230626944E-05
971	MATN2	4.54285526275635	2.06629014015198	7.38742231012548E-06	0.000102868009899
965	CDH20	4.55468273162842	3.06551837921143	7.74654088037527E-06	0.000107361189999
987	TIMP1	4.51394653320312	2.05696296691895	8.33915839757825E-06	0.000114240200003
1000	SYBU	4.49518203735352	2.55022501945496	9.5303596172445E-06	0.000128405061373
986	CHRM1	4.51482200622559	27.9003047943115	9.78386608351836E-06	0.00013152136893
996	CX3CL1	4.49903392791748	3.42282629013062	9.94925379396677E-06	0.000133668760842
1011	VSTM2A	4.46670579910278	28.158899307251	1.20573495679123E-05	0.000158837809714
1026	TMEM132C	4.43219470977783	2.83721828460693	1.25199949314515E-05	0.000164657745667
1033	ADAMTS1	4.42308664321899	2.01256990432739	1.28197336027701E-05	0.000168226155188
1034	CENPM	4.41804075241089	2.28531551361084	1.33168621277464E-05	0.000173978596998
1025	MYRIP	4.43252325057983	3.38187670707703	1.34962015850685E-05	0.000175933423635
1032	ELFN2	4.42380332946777	2.93728065490723	1.37319626402731E-05	0.000178319773628
1058	CYR61	4.35550308227539	2.0706000328064	1.66974809533422E-05	0.0002133206763
1061	MYBL2	4.35135841369629	3.69930768013	1.84974844915198E-05	0.000233794779971
1065	SLC2A10	4.34685373306274	3.30547785758972	1.94702706316872E-05	0.000244783880139
1098	FAM69B	4.27500486373901	2.22336912155151	2.4764582294579E-05	0.000305507237619
1099	EFNB2	4.27454471588135	2.14743566513062	2.48153811329735E-05	0.000305974553626
1094	TTTY14	4.28773212432861	4.18697786331177	2.53451738481737E-05	0.000312181896915
1105	CYP2U1	4.25667667388916	2.21697282791138	2.62986653735091E-05	0.000323253859905
1109	FAM86FP	4.24681568145752	2.48360586166382	2.70682154403648E-05	0.000331337338977
1112	GFRA1	4.24100065231323	2.26055574417114	2.8420500712943E-05	0.000345746265992
1124	LAMA1	4.22320175170898	2.03045105934143	2.94814958808329E-05	0.000357368839014
1116	LRP4-AS1	4.23955154418945	2.26895880699158	3.02932198274263E-05	0.00036608428818
1122	KCNK2	4.22527742385864	2.87508749961853	3.17411278320476E-05	0.00038280058749
1123	ACADL	4.22459745407104	3.58742666244507	3.2288680879156E-05	0.000388218119443
1134	SATB2	4.19667863845825	2.44389247894287	3.52090441976135E-05	0.000419920151493
1155	DDX11-AS1	4.15934085845947	2.12145233154297	3.91553098064582E-05	0.000461398077204
1151	TMEM257	4.16426801681519	4.28626251220703	4.25537122900248E-05	0.000496760586152
1169	LRRTM4	4.13859844207764	2.16386914253235	4.27253791375653E-05	0.000498028213707
1168	BMPR1B	4.1389594078064	2.24726510047913	4.32208979404823E-05	0.000503556413487
1156	PRTG	4.15812110900879	6.90953969955444	4.41593745105039E-05	0.00051147136658
1182	PCDH20	4.10776424407959	2.53383564949036	4.98354550295525E-05	0.000570242796053
1187	CNTN6	4.09776496887207	28.0326805114746	5.6475859271179E-05	0.000639429829205
1205	GRIK1	4.05524349212646	2.43399691581726	6.2149248438511E-05	0.000696012812536
1217	CHAF1B	4.03813743591309	2.06288313865662	6.50891243222903E-05	0.000726532044627
1211	PHLDB2	4.04724264144897	4.64805841445923	6.8713066962949E-05	0.000761955853972
1218	LOC728819	4.03690242767334	4.18563508987427	7.03140338259236E-05	0.000777162018293
1231	KLRK1	4.01424169540405	2.24920797348022	7.15216459188035E-05	0.000789404336082
1232	FOXF1	4.01285362243652	2.94582200050354	7.44170335907002E-05	0.000819071495181
1233	RASSF10	4.01115942001343	3.07723379135132	7.61999439723337E-05	0.000837139087629
1237	FZD6	4.00325059890747	3.09174036979675	7.92070984881296E-05	0.000866158510983
1246	PRKD1	3.97767972946167	2.17950010299683	8.38368359768975E-05	0.000912154017891
1250	C6orf118	3.96282911300659	3.12595105171204	9.2042188477751E-05	0.00098961020258
1258	ENHO	3.95264935493469	2.56955194473267	9.42572183719482E-05	0.001008778178348
1266	LPAR4	3.94279456138611	2.27386450767517	9.51173847973281E-05	0.001014695130146
1267	C12orf61	3.94221878051758	2.19668984413147	9.65098486042475E-05	0.001027385291703
1255	SFRP4	3.95771408081055	4.32240152359009	9.71229559934507E-05	0.001032983536444
1273	HOXD13	3.93741226196289	2.42576742172241	9.92754164543678E-05	0.001053039639112
1262	RAET1K	3.94828104972839	3.49487233161926	0.000100105667833	0.001059947629992
1281	KCNAB3	3.92975497245789	2.37594509124756	0.000101448299112	0.001073204293332
1264	ZNF205	3.94629454612732	3.91216707229614	0.000101826777718	0.001076246790281
1280	C14orf80	3.93087482452393	2.47839903831482	0.000105108678391	0.001105999180973
1304	MCM10	3.89075422286987	2.7234034538269	0.000120058931365	0.001246150678484
1326	ELFN1	3.85610604286194	3.33996319770813	0.000143078175011	0.001451370301208
1339	SLC24A3	3.83802151679993	2.22544074058533	0.000148087382347	0.001495139700887
1354	DLGAP1-AS1	3.81511354446411	2.33995175361633	0.000161451776089	0.001617659377512
1372	BMP2	3.78573322296143	3.50849175453186	0.000184950450956	0.001825306825559
1374	NXPH3	3.78435349464417	3.99328136444092	0.000189706469381	0.001863702792936
1380	PHKA1	3.77840733528137	3.81787705421448	0.000192951127872	0.00188852909701
1397	PXMP2	3.7581729888916	2.19058442115784	0.000201930934715	0.001966667812355
1387	SLC17A8	3.76928281784058	4.97487163543701	0.000203883490796	0.001983237931417
1410	GPC4	3.73602771759033	2.18338775634766	0.000214801515981	0.002076850104189
1405	HRASLS	3.74694347381592	3.35843133926392	0.000216394128784	0.002088635425581
1414	C1orf173	3.73357629776001	27.5301055908203	0.000233993255771	0.00223753098756
1442	ZNF229	3.69440126419067	2.08246874809265	0.000252239345306	0.002391309529851
1426	ARSE	3.71309781074524	27.7517948150635	0.000252681931288	0.002393052468809
1436	LHFPL3-AS2	3.70381689071655	4.08689403533936	0.000260098455022	0.002449072651782
1458	ZNF826P	3.66118693351746	2.26041221618652	0.000288545744716	0.002686515137325
1451	ULBP3	3.67311120033264	27.8512058258057	0.000293304213407	0.002724393568138
1464	CTH	3.65564298629761	2.06057095527649	0.00029885171611	0.002767087932516
1475	TMEM47	3.64350843429565	2.01686215400696	0.000306994381137	0.002837092825446
1473	TRPC4	3.64759254455566	2.70692253112793	0.000309338264609	0.002854299234719
1469	FBLN5	3.65145540237427	27.7314643859863	0.000317798389392	0.002922116712395
1485	FAM86C1	3.62668085098267	2.10343766212463	0.000329610481094	0.003013181727204
1498	LIMS2	3.61512231826782	5.53164672851562	0.000362690794072	0.003276389835391
1503	GPR98	3.60710024833679	2.91891479492188	0.000363192758591	0.003279673534113
1518	MSX1	3.58945250511169	2.0306556224823	0.000374672242631	0.003371765478332
1511	NR2E1	3.6028950214386	5.41889953613281	0.000379172292489	0.003406759195412
1522	IL33	3.58595061302185	5.29505825042725	0.000403662164298	0.003593063518811
1543	MDGA2	3.55967664718628	2.66570591926575	0.000426097875953	0.003765878466351
1570	PPAPDC2	3.52418637275696	2.1373450756073	0.000480965019363	0.004182135627251
1565	PALMD	3.52834844589233	2.91104364395142	0.000485310923418	0.004210650011755
1593	C1orf213	3.50269103050232	2.42839097976685	0.000524358632836	0.004498355152974
1597	ACTC1	3.49839782714844	27.5999488830566	0.000554259870136	0.004727475435376
1602	DIRAS3	3.49404358863831	4.67063331604004	0.000560285741321	0.004771998586452
1601	SORCS3	3.49446797370911	26.6410942077637	0.000562093160775	0.004784470223825
1606	ARHGAP28	3.48697257041931	7.20846509933472	0.000577251028386	0.004890117259785
1628	COQ10A	3.46219086647034	2.65950655937195	0.000609028926426	0.005120858768663
1635	TEAD2	3.45581340789795	2.67464637756348	0.000628343067386	0.005257129598768
1639	HEY2	3.45436596870422	2.51454615592957	0.000629671500061	0.005262667307851
1633	PLCD3	3.45621013641357	2.19122457504272	0.000631724561551	0.005277964008783
1641	HAS2	3.44902896881104	4.46238851547241	0.000656906880965	0.005457557482472
1662	HS6ST2	3.43292927742004	2.28958415985107	0.000663115101112	0.005493719581998
1659	EMILIN3	3.43660116195679	2.5234682559967	0.000663538924079	0.005495139950856
1660	P2RY1	3.4350118637085	2.57312417030334	0.000669474014211	0.005534785864086
1668	KCNJ16	3.4290988445282	2.38634443283081	0.00067636165712	0.005576158096258
1664	FAM5C	3.43015670776367	2.9570586681366	0.000689339617589	0.005662641779089
1696	FAM181A	3.40167903900146	27.8434715270996	0.000780098196669	0.006286970359411
1713	SHC3	3.38778614997864	2.12530946731567	0.00077994041662	0.006286970359411
1704	RMI2	3.39401316642761	3.84686636924744	0.000791130410392	0.006360193679197
1716	IRX3	3.38406944274902	5.42724323272705	0.000828508646851	0.006607426198418
1725	ATP13A4	3.37587976455688	2.69170379638672	0.000828471626082	0.006607426198418
1717	TPTE2P6	3.38305687904358	5.96895885467529	0.000831976436641	0.006630617051914
1740	GALNT10	3.36423492431641	2.08832097053528	0.000847077697804	0.006734793762485
1743	PGM5-AS1	3.35978007316589	3.13242173194885	0.000879664499799	0.00693564407557
1741	COL22A1	3.3641676902771	27.3214015960693	0.000888866703912	0.006994583637494
1756	GRIK4	3.34632015228271	2.58305287361145	0.000907177411473	0.007107851696249
1758	PCDHGB4	3.34362602233887	2.00468468666077	0.000918623034727	0.007178655625387
1762	CNIH3	3.34219789505005	27.5544700622559	0.000958975588047	0.007437555919611
1786	LRRC45	3.32067799568176	2.6770179271698	0.001004284625836	0.007750891380762
1791	FANCB	3.31282877922058	2.16632103919983	0.001024921026472	0.00788190890682
1787	USP43	3.31952357292175	27.1742877960205	0.001036711105559	0.007954499269932
1803	PPP1R1C	3.30091333389282	2.18394255638123	0.001060246536067	0.008095744504606
1800	CREB3L1	3.30287170410156	2.22868585586548	0.001060788872774	0.008097275295044
1814	SMIM13	3.2952024936676	2.07140159606934	0.001081013448277	0.008209324955395
1824	SLCO2A1	3.29024982452393	3.94701480865479	0.001138195309229	0.008572112589633
1848	PODN	3.26807522773743	4.51466035842896	0.001230808036528	0.009175697505866
1857	LOC339529	3.25889492034912	3.30033254623413	0.001246619845141	0.009270781052439
1869	MECOM	3.24447274208069	2.7609076499939	0.001305876618908	0.009632822670649
1871	FZD7	3.24338936805725	26.7552165985107	0.001342736965154	0.009873973224666
1887	LINC00472	3.23050332069397	2.21861910820007	0.001347794035482	0.009905010711895
1872	TOM1L1	3.24149227142334	4.66397142410278	0.00134964239832	0.009912443363292
1901	TMEM158	3.21792769432068	2.22116303443909	0.001414059283425	0.010287584676833
1898	ZNF833P	3.2205867767334	2.74441933631897	0.001430477055686	0.010383781655222
1932	CCDC157	3.19844055175781	3.35389590263367	0.001548503441088	0.011094329251547
1962	VWA5A	3.16758036613464	2.03996896743774	0.001667898133221	0.011806884394345
1972	RNF157-AS1	3.15850615501404	2.02351498603821	0.001720288268898	0.012121735789877
1963	C10orf25	3.16424298286438	5.43713569641113	0.001746671708811	0.012265539903619
1981	LOC152578	3.15074777603149	2.40703678131104	0.001773176374611	0.012418526200191
1990	NCR3LG1	3.14559555053711	2.01129579544067	0.001806829351319	0.012590926747673
1979	ST6GALNAC5	3.15225315093994	4.51630926132202	0.001814504663363	0.012633262038922
1985	MTMR9LP	3.14917898178101	2.94845342636108	0.001824291114209	0.012682758829223
2013	AR	3.13122820854187	2.01944422721863	0.001899511886954	0.013109510068298
2009	CPNE5	3.13614583015442	26.3533115386963	0.001917538997484	0.013203147876284
2019	DCAF4L2	3.12787508964539	26.6252098083496	0.001970195980036	0.013479509527192
2023	SLC7A2	3.12368226051331	4.04725360870361	0.001993013522621	0.013608105591469
2031	FGF14-IT1	3.12146425247192	27.146541595459	0.002011925865276	0.013717465758474
2050	TNFRSF11B	3.1025013923645	2.41091775894165	0.002079084215356	0.014116296126387
2054	CCDC169	3.09944653511047	2.1923999786377	0.002079361529383	0.014116296126387
2046	LOC100144602	3.10847496986389	25.8813762664795	0.002098989729444	0.014229155904867
2068	C7orf29	3.08444428443909	26.5983009338379	0.002269289557909	0.015153761620706
2084	BGN	3.07544493675232	3.39457106590271	0.002326697824015	0.015471691369911
2107	SLC8A3	3.05146837234497	2.92748832702637	0.002496712968505	0.016449831257858
2105	ZNF768	3.05366659164429	5.18790531158447	0.002503623758163	0.016490776511639
2113	CN5H6.4	3.04598665237427	27.4328441619873	0.002568508274011	0.016815281088508
2143	BAI1	3.02249693870544	2.53224945068359	0.002732012608411	0.017753210052903
2141	HLF	3.02325916290283	2.94694757461548	0.00274685181822	0.017815117857066
2152	ZNF732	3.01703000068665	2.35622072219849	0.002785215262925	0.018024756480228
2155	LOC255130	3.01508450508118	5.37316083908081	0.002832808089154	0.018252963111998
2194	ABCD2	2.99195384979248	2.21821331977844	0.002967792435885	0.018942369074743
2200	SNPH	2.98730993270874	2.3545036315918	0.00299626030933	0.01909613452924
2202	DES	2.98586773872375	27.164234161377	0.003109651416657	0.019688640324764
2204	GPR45	2.98486280441284	27.1466426849365	0.003119527101064	0.019740614190706
2224	LOC643355	2.96426224708557	26.5665664672852	0.00332839893988	0.020839666214647
2231	WFIKKN1	2.96071267127991	26.0908622741699	0.003365658654553	0.021024229167682
2237	LOC100128176	2.95849704742432	26.9717044830322	0.003389107527255	0.021124842339622
2254	STOX1	2.94719409942627	26.9361839294434	0.003511080030053	0.021742076233157
2267	LCA5L	2.93706798553467	26.3603935241699	0.003623753022953	0.022323072588208
2281	GNG12-AS1	2.93008518218994	4.39236307144165	0.003695072476386	0.022697480984359
2298	PARS2	2.91777515411377	2.32687878608704	0.0037655392741	0.023064536655372
2290	KIAA1217	2.92336773872375	3.88070702552795	0.003769050669052	0.023080076046322
2302	LOC729506	2.91367793083191	2.25117254257202	0.003819422923006	0.023346284220467
2314	CD101	2.90513372421265	2.04075598716736	0.003916875464092	0.023812913819941
2323	CHST9	2.90091156959534	2.1894633769989	0.003956413292928	0.023997850257692
2338	COL5A2	2.89380407333374	2.02227330207825	0.004022108924734	0.024327801836379
2318	YBX2	2.90314507484436	25.6294441223145	0.004025740633696	0.024342452460063
2340	STK33	2.89361476898193	2.20121693611145	0.004028641967552	0.024342452460063
2330	COL5A3	2.89833402633667	26.2537803649902	0.004085940349306	0.024604995444774
2333	CACNG5	2.89586544036865	4.31777048110962	0.004106655113366	0.024706688599235
2339	CKMT2	2.89379835128784	3.68901681900024	0.004119799681473	0.024760612853431
2346	TBX5-AS1	2.88926315307617	4.14412021636963	0.004188301236049	0.025102252802899
2351	ANGPTL1	2.88638114929199	3.14072871208191	0.004204682904083	0.025174954313978
2359	FREM1	2.88265156745911	4.52333784103394	0.004284011566209	0.025562044232363
2367	TIMP3	2.87681126594543	2.88002943992615	0.004309650241941	0.025673635721986
2385	KCNIP3	2.86576294898987	2.37741756439209	0.00442778583715	0.0262453792139
2380	PDGFD	2.86894941329956	4.5533595085144	0.004464212364121	0.026414673811617
2389	SLC25A18	2.86380743980408	2.25112152099609	0.004467173457711	0.026419343450523
2383	SLC18A1	2.86647033691406	3.19115471839905	0.004475444896675	0.026461654473951
2398	LOC100128239	2.85668301582336	2.05034041404724	0.004516125947808	0.026631518576805
2418	ZNF225	2.84070992469788	2.43637633323669	0.004784419491207	0.027919132808261
2416	ALK	2.84164428710938	3.01988577842712	0.004836583374686	0.028161089924484
2426	PLSCR4	2.83887219429016	27.2380924224854	0.004900892989458	0.02847254141484
2439	DLGAP1-AS5	2.83197236061096	5.48371744155884	0.005002480879016	0.028906748499728
2463	OGN	2.82019686698914	2.43235349655151	0.005088050135054	0.029279775388457
2470	ZNF813	2.81794905662537	2.02769637107849	0.005118883053832	0.029429353083784
2492	BMPER	2.80032587051392	2.13931179046631	0.005366073574404	0.03058146445489
2498	TGFB3	2.79817914962769	2.11762952804565	0.005429847703677	0.030871668917257
2509	RASL10B	2.79431319236755	2.0061936378479	0.005495724855947	0.031178859625862
2494	NMB	2.79949831962585	27.1774044036865	0.005519196570349	0.031282050721531
2544	TM4SF20	2.77204275131226	2.5701756477356	0.005950078842988	0.033246890180469
2543	ENKD1	2.77229571342468	26.7077655792236	0.005986867837113	0.033421661046213
2550	FOXD1	2.76888871192932	3.16636776924133	0.006012598755393	0.033540841761712
2556	LINC00612	2.7657299041748	2.69855117797852	0.006023807387143	0.033587547498088
2564	LDB2	2.7604832649231	2.326016664505	0.006076126366396	0.033831483101661
2561	UBAC2-AS1	2.76154971122742	2.87057137489319	0.00613806310783	0.03412820722349
2567	TMEM51-AS1	2.75741648674011	2.9380567073822	0.006234683769888	0.034592344758391
2572	GDPD2	2.75084137916565	2.4771888256073	0.006286953039751	0.034833396420948
2571	MGST1	2.75333547592163	27.3381023406982	0.006333773282	0.035024325232104
2577	RPL19P12	2.74644136428833	2.56748628616333	0.006425043199579	0.035449236716804
2579	GPR158-AS1	2.7447452545166	2.8657648563385	0.00643947243987	0.035512303657918
2589	SLC23A1	2.74141073226929	2.06996011734009	0.006462557829399	0.035623026471293
2592	FGF12	2.73894548416138	2.26236987113953	0.006487523298021	0.035752321274297
2580	MYO7B	2.74473595619202	26.3362121582031	0.006497034129436	0.035788081486004
2588	LOC339666	2.74188113212585	3.65767025947571	0.006536659429196	0.035947832653803
2609	CASQ1	2.72742795944214	26.9919967651367	0.006837219523729	0.037271894508413
2629	RGR	2.71612119674683	2.00601363182068	0.006943943752394	0.037737507576726
2625	B3GALT5	2.71946334838867	26.5758533477783	0.006999102543903	0.037988254549699
2632	SMOC2	2.71481084823608	2.76516199111938	0.007040883874689	0.038145099601074
2628	TCEB3CL	2.71689772605896	5.09176397323608	0.007048128167392	0.038166887007964
2639	HMX1	2.71106004714966	3.08870673179626	0.007147632002758	0.038573436230881
2659	HSP90B2P	2.70139646530151	2.62148380279541	0.00731221393971	0.039271998624755
2668	HSPG2	2.69516253471375	2.35840439796448	0.007413975180981	0.039721197949945
2665	LOC100133920	2.69739007949829	3.05148005485535	0.007442630339347	0.039829830552476
2702	THSD1	2.67655253410339	26.7568092346191	0.007932377826053	0.041892151881358
2712	CABP7	2.67088627815247	2.13089990615845	0.007932272739883	0.041892151881358
2705	ASB18	2.67576503753662	25.2981624603271	0.007950505396194	0.041969171119732
2715	ARHGAP5-AS1	2.66916799545288	2.43296074867249	0.007960513874251	0.041996282132017
2723	GAN	2.66604256629944	2.50493550300598	0.008124543977171	0.042707045859579
2736	NOTCH3	2.65413284301758	5.45360708236694	0.008460882837844	0.044239397549045
2735	LINC00158	2.6541473865509	26.5978469848633	0.008462969666245	0.044240542819395
2742	CNTNAP3B	2.64917516708374	2.40254592895508	0.008470745133549	0.044271418630457
2745	LOC100130264	2.64826607704163	2.44022536277771	0.008497418905737	0.044352107580718
2739	ENKUR	2.65150427818298	3.20873022079468	0.0085062860009	0.044378830444342
2743	TLCD1	2.6491584777832	4.00818061828613	0.008565151100033	0.044608194364568
2771	HIST1H2BF	2.62790822982788	2.41583514213562	0.009004344823865	0.046495947568795
2775	MTUS2	2.62420415878296	4.76375389099121	0.009214865795035	0.047304575470568
2787	CCDC178	2.61858439445496	2.18404865264893	0.009221958256904	0.047330726603042
2796	ST7-AS1	2.61564421653748	25.2399120330811	0.009449775790337	0.048395111215118
2808	ADH6	2.6053638458252	3.28138613700867	0.009672498901026	0.049207182926126
