# Supplementary material for: Quantitative Evaluation of Stem-like Markers of Human Glioblastoma Using Single-Cell RNA Sequencing Datasets
Source: Cancers (Basel). 2023 Mar 2;15(5):1557. doi: 10.3390/cancers15051557 (PMC10001303; doi:10.3390/cancers15051557)
Supplement: Supplementary file 1 [file cancers-15-01557-s001.zip › cancers-2177473-supplementary/28 marker gene lists/sce.MGH125.total4.csv]

index	names	scores	logfoldchanges	pvals	pvals_adj
1	STMN2	19.8544673919678	9.28829193115234	5.96895816156033E-42	1.41380743014718E-37
2	MAP1B	14.4717149734497	5.10433530807495	1.40052079118833E-25	1.65863677300433E-21
3	IGFBPL1	12.8563385009766	5.99054002761841	3.00280746814177E-25	2.3708165896802E-21
4	TUBB3	12.7516717910767	7.19877815246582	7.59286304082072E-22	3.59689107969759E-18
5	THSD7A	11.5129318237305	4.93093919754028	6.73527119719416E-22	3.59689107969759E-18
8	AUTS2	10.5536937713623	4.08240222930908	1.87727148081335E-19	6.35215032779213E-16
6	SOX11	11.2784605026245	3.85742998123169	7.18553634845891E-19	1.89107348832886E-15
11	DCC	10.0533828735352	4.51498889923096	4.61186663226801E-18	9.93060664108183E-15
13	DPYSL3	9.88916301727295	4.57590103149414	9.52637841251186E-18	1.8803483256563E-14
12	RBFOX2	10.0404720306396	3.88254451751709	1.29215033814061E-17	2.3542979160922E-14
14	TMEM161B-AS1	9.79660129547119	5.82185649871826	1.67511250965636E-17	2.83405106455147E-14
9	NFIB	10.4135189056396	3.69674968719482	2.04647518372171E-17	3.2315207467755E-14
10	HMP19	10.2176246643066	6.72470331192017	3.27572426193949E-17	4.84930030426867E-14
15	DCX	9.65443992614746	4.23361539840698	7.48854673981017E-17	1.04337481223026E-13
17	MIAT	9.61505508422852	4.12540912628174	1.52513011507373E-16	2.00690177253536E-13
18	SEPT3	9.3972635269165	4.37206745147705	1.88380005682664E-16	2.34840463926293E-13
7	MYT1L	10.6585330963135	9.70104598999023	2.46525477253031E-16	2.78057259724538E-13
20	KIF5A	9.21676921844482	4.95765972137451	8.07093854355713E-16	8.68946592466792E-13
16	MEG3	9.62245655059814	4.14683294296265	9.92323505503799E-16	1.02192063266796E-12
22	ROBO1	8.9413013458252	3.73073577880859	2.53312476636981E-15	2.22220715615686E-12
21	CNR1	9.13469123840332	5.18299388885498	3.45175197380039E-15	2.91993561612272E-12
23	DLX5	8.91355037689209	6.50738525390625	7.48305688476949E-15	6.11185121974656E-12
19	DLX6-AS1	9.39582347869873	7.33983612060547	1.27711281379715E-14	1.00832313691997E-11
25	MEIS2	8.66163921356201	4.77418231964111	2.16431929060154E-14	1.61400874761901E-11
26	RND3	8.54298973083496	5.79419422149658	2.18054040039721E-14	1.61400874761901E-11
27	STMN4	8.5317325592041	4.29477643966675	2.70168091954495E-14	1.93915194728308E-11
24	TMSB10	8.6743278503418	3.55870246887207	7.89401788356957E-14	5.19382521083969E-11
28	NREP	8.50775718688965	4.07550573348999	9.61976771729974E-14	6.15821130140437E-11
31	KIF5C	7.95513391494751	3.51043605804443	5.81767947365612E-13	3.53327066700048E-10
29	TCF4	8.19932556152344	3.01026725769043	6.85319927908901E-13	4.05812195311256E-10
30	TUBB2A	8.09286975860596	4.89554214477539	8.52799487069893E-13	4.92668503676524E-10
32	RBP1	7.84935331344604	4.41195011138916	1.61196493328113E-12	8.87930265341787E-10
35	KCNH7	7.71550607681274	4.30666208267212	2.96073226786515E-12	1.59381601128759E-09
37	NCAN	7.56711292266846	3.50133872032166	4.90807418825941E-12	2.58339211606916E-09
33	DLX2	7.7357006072998	4.53412246704102	7.70250882532185E-12	3.96612226166464E-09
34	ONECUT2	7.72593402862549	4.25116062164307	1.22902598320343E-11	6.06473113294928E-09
40	ASIC4	7.39675045013428	4.18893527984619	1.50941190943693E-11	7.15038609738461E-09
36	CD24	7.63953304290771	4.19039535522461	2.00106264960004E-11	9.1148403689282E-09
42	SCG3	7.31751012802124	4.06225061416626	1.96389245241525E-11	9.1148403689282E-09
38	NFIA	7.40802240371704	2.72605228424072	2.13487294141506E-11	9.54086801704851E-09
45	DYNC1I1	7.29198026657104	4.28826999664307	2.72811619289861E-11	1.19663259527771E-08
41	NSG1	7.38675165176392	5.16553735733032	5.34021700011981E-11	2.25872106901496E-08
50	PROX1	7.128662109375	3.53292107582092	5.44246548400064E-11	2.26158311322876E-08
51	FNBP1L	7.09995746612549	3.96815800666809	6.10215393483278E-11	2.49199341552499E-08
47	CELSR3	7.2012243270874	3.38429141044617	6.24177860600411E-11	2.50580962816633E-08
48	DLX1	7.14885330200195	4.64827966690063	6.92824106607556E-11	2.73503863151776E-08
49	NRXN3	7.14878940582275	3.67847490310669	1.52046928407388E-10	5.62716179102716E-08
54	GSE1	6.9560751914978	3.2484667301178	1.51729113952955E-10	5.62716179102716E-08
39	TUBB2B	7.39963483810425	4.08338642120361	1.64929825510122E-10	6.01004284158886E-08
46	KLHL35	7.28201293945312	5.06308698654175	1.71883407487421E-10	6.07646326827917E-08
57	DPYSL5	6.84688377380371	3.24498534202576	2.42405572803123E-10	8.44355646678642E-08
53	B4GALNT1	7.00455951690674	4.30426740646362	2.62332353368423E-10	9.00522336504996E-08
43	NHLH1	7.31491756439209	7.99283838272095	3.03644701314372E-10	1.02744691361889E-07
52	TOX	7.04033422470093	5.12894916534424	4.88634496189936E-10	1.58545159955545E-07
58	MLLT11	6.76425886154175	4.05887794494629	5.7112170864529E-10	1.82805253932059E-07
55	STC1	6.90824222564697	5.17052793502808	6.25172463307426E-10	1.97437799545329E-07
60	DLX6	6.6875581741333	4.34124612808228	6.61925268835953E-10	2.0361508983959E-07
59	DBN1	6.72845935821533	3.04823231697083	9.87220365444515E-10	2.99785917639984E-07
56	TUBA1A	6.86101961135864	3.55627226829529	1.3478170667536E-09	4.04106266368681E-07
61	YWHAG	6.54421329498291	2.31874799728394	1.69103245860488E-09	4.88460912372137E-07
64	KLHDC8A	6.4507007598877	3.93639445304871	1.75194458104358E-09	4.94006658888074E-07
66	SLC38A1	6.44564437866211	2.92097663879395	1.97416371942099E-09	5.37471745496616E-07
68	KIAA1211	6.38883495330811	3.20283436775208	2.39827718491729E-09	6.38265094403942E-07
65	CELF3	6.4499249458313	3.56086277961731	4.00393570649391E-09	1.03142336438234E-06
72	ENO2	6.30140161514282	3.97629117965698	4.00620406667125E-09	1.03142336438234E-06
74	CRMP1	6.23712348937988	3.31688189506531	5.19519877751238E-09	1.28180706504331E-06
62	ROBO3	6.51005125045776	5.457359790802	6.75392130959451E-09	1.63238142999036E-06
75	PTCHD2	6.23273420333862	3.18458819389343	7.49836398959378E-09	1.79074663156386E-06
77	HOXA9	6.14334774017334	4.00793743133545	8.5374239559232E-09	2.00215271108908E-06
80	DCLK2	6.11501216888428	2.52621507644653	9.37611803881994E-09	2.17728168497538E-06
67	ACTL6B	6.39969491958618	5.72940635681152	1.02001339526286E-08	2.34563468739767E-06
63	SLC32A1	6.49739503860474	31.1815338134766	1.069787625622E-08	2.41049116411827E-06
69	ADCYAP1	6.35667133331299	5.24219465255737	1.07560886452942E-08	2.41049116411827E-06
71	ST18	6.31818437576294	4.69528388977051	1.11346540831488E-08	2.46481697769591E-06
79	KIF21B	6.12794542312622	3.02907276153564	1.2095351941418E-08	2.65268987115211E-06
73	STMN1	6.28191900253296	3.24234771728516	1.3591848525851E-08	2.9266956743937E-06
83	SYT1	6.07219982147217	3.55208301544189	1.38993245846657E-08	2.96594055957109E-06
85	RGMB	6.04475116729736	3.83211755752563	1.50017901076778E-08	3.17261071866478E-06
76	NPTXR	6.1440896987915	2.96732425689697	1.52620724739657E-08	3.19909246564914E-06
78	WIPF3	6.12949323654175	3.62276315689087	1.59902869302517E-08	3.29344292373863E-06
87	NFIX	5.97527122497559	2.40776062011719	1.88788548416206E-08	3.85486686016056E-06
81	HOXB5	6.10029220581055	4.47294044494629	2.26257236985757E-08	4.54163467393613E-06
88	POU4F1	5.94236707687378	3.04020977020264	2.47859241653549E-08	4.89232833150496E-06
82	LZTS1	6.09067010879517	3.95427179336548	2.67127754962175E-08	5.22908099506949E-06
89	IGSF3	5.93787574768066	3.0055570602417	3.30350127432081E-08	6.31022025673892E-06
92	KLF7	5.86451435089111	2.89050340652466	3.58220100171013E-08	6.78784103412049E-06
86	PDZRN4	6.026526927948	4.97467756271362	3.68278005135525E-08	6.92304192828575E-06
93	SPTAN1	5.83476781845093	2.30621266365051	3.83915869704654E-08	7.160182117972E-06
84	CLVS1	6.04819631576538	4.92422103881836	4.33717471131184E-08	7.96359071411877E-06
90	ARL4D	5.91110706329346	4.58238935470581	4.82563825447785E-08	8.75850070393008E-06
96	GPC2	5.7797966003418	2.60045170783997	4.84405806052031E-08	8.75850070393008E-06
100	TTC3	5.73847913742065	2.18963241577148	6.23558274324442E-08	1.09404453967768E-05
104	NEDD4L	5.69997358322144	2.59696006774902	7.16652866700972E-08	1.24813527946171E-05
99	EBF1	5.74079704284668	3.35106205940247	7.39898118303235E-08	1.26994397319786E-05
91	TUBB	5.90216398239136	2.68490672111511	7.77232552326425E-08	1.29644579115519E-05
97	ADRA1A	5.77537250518799	2.14643454551697	7.76492392096547E-08	1.29644579115519E-05
106	LBH	5.6483941078186	3.3106951713562	9.28995419044531E-08	1.51753003417164E-05
105	FZD3	5.65410804748535	2.19913554191589	9.44434548985992E-08	1.53218333748508E-05
101	PLXNA4	5.73553991317749	3.29877090454102	9.83682631361006E-08	1.58500046302155E-05
98	RAB3A	5.7464394569397	4.03369188308716	1.13119905220237E-07	1.78218000651841E-05
95	SH2D3C	5.79930400848389	4.45628929138184	1.23616258439263E-07	1.9262991430213E-05
102	CNTNAP5	5.72956371307373	4.14371252059937	1.28299101278114E-07	1.98620425678E-05
94	KIF26A	5.80545568466187	4.6315803527832	1.31418937161352E-07	2.02129152311934E-05
108	HN1	5.55182981491089	3.30668234825134	1.53128215541875E-07	2.31018784288207E-05
103	SOX4	5.70910453796387	2.57581543922424	1.64261720905626E-07	2.46247032998142E-05
107	NYAP2	5.61468601226807	2.32252836227417	1.65915262032838E-07	2.46462971392117E-05
109	AFAP1	5.53910493850708	2.70433664321899	1.66486850556188E-07	2.46462971392117E-05
112	SLC26A10	5.50082921981812	2.45065093040466	1.85121264135972E-07	2.72346724367989E-05
114	FAM115A	5.46573257446289	2.60190105438232	2.12143652261147E-07	3.06392350454727E-05
111	GAP43	5.50997161865234	3.64810371398926	2.16290906629871E-07	3.10488873602129E-05
115	KIDINS220	5.45497179031372	2.5236120223999	2.29982073796416E-07	3.28153939755537E-05
113	CNTN2	5.47474193572998	3.99213314056396	2.69944764642077E-07	3.82868963791152E-05
118	SETBP1	5.40590620040894	2.59361338615417	2.89350182938227E-07	4.0794931149255E-05
117	NDRG4	5.42534971237183	3.18722009658813	3.08626376347824E-07	4.32551736696719E-05
110	CPLX2	5.53636360168457	4.15467500686646	3.45673665795451E-07	4.78808564212342E-05
124	KIAA0895L	5.35923528671265	2.71774053573608	3.49297401517747E-07	4.81015014671474E-05
121	KIF3C	5.36197710037231	2.82288479804993	3.53709451078716E-07	4.84275263482686E-05
122	CAMK2N1	5.36130142211914	3.00982594490051	3.69207727348282E-07	4.99717384569795E-05
123	SEMA6A	5.35975503921509	2.66169357299805	3.93174231147277E-07	5.2913209312241E-05
125	ELAVL4	5.30589389801025	3.13046598434448	4.45560305955201E-07	5.89583318818709E-05
119	DCTN2	5.39983320236206	3.00609493255615	6.11207603133224E-07	7.91096354525331E-05
116	CRABP1	5.42742729187012	6.33788108825684	6.67243051695073E-07	8.54287509321594E-05
130	ZNF286A	5.20442676544189	2.29536724090576	6.89834820501671E-07	8.73766179593721E-05
129	MEIS3	5.21022844314575	2.85748291015625	7.62206049487335E-07	9.5521759196598E-05
131	DAAM1	5.18215799331665	2.45469880104065	7.67380070835737E-07	9.56640229358698E-05
126	CDC42EP3	5.2740740776062	3.50018334388733	8.04985540344425E-07	9.87980601382467E-05
132	LANCL2	5.17113828659058	3.02573657035828	8.55399560751168E-07	0.000103902533313
133	MLLT4	5.14111280441284	2.43699383735657	9.87477054606062E-07	0.000118727824951
137	HDAC9	5.09909391403198	2.87523508071899	1.11757021075759E-06	0.000133018934734
138	SRGAP3	5.07794094085693	2.36820411682129	1.23546966746831E-06	0.000145588729073
128	ST8SIA3	5.24973487854004	5.23290967941284	1.34625313032862E-06	0.000157080549975
135	FAM65B	5.10773658752441	3.448734998703	1.43077787167515E-06	0.000165314169115
142	PTMS	5.01208066940308	2.37434053421021	1.68674887017772E-06	0.000190249208281
134	JUP	5.11767578125	4.0414834022522	1.72196122240483E-06	0.000193300348407
136	ZNF804A	5.10032415390015	3.47633361816406	1.80160658027964E-06	0.000201287044625
139	FNDC5	5.0679726600647	3.64456272125244	1.90091440092856E-06	0.000211385251176
145	CRIP2	4.96402835845947	3.31435585021973	2.00800867874667E-06	0.000222250904508
146	LOC150568	4.96208095550537	3.15800023078918	2.14579021020072E-06	0.000236396218227
144	LOC440297	4.9681453704834	2.73544311523438	2.31034484413958E-06	0.000252178930776
141	TSPAN18	5.03950548171997	3.70197319984436	2.32158065995614E-06	0.00025224293354
140	RIMS3	5.04224491119385	3.81530165672302	2.4758732440659E-06	0.000267778692507
143	YWHAQ	5.00332593917847	2.25962424278259	2.59330176295215E-06	0.000279204297988
149	AGAP2	4.90745115280151	2.17022347450256	2.61735298678215E-06	0.000280518655407
148	ZNF286B	4.92585039138794	2.20666551589966	2.66143105475411E-06	0.000283957909743
150	PPFIA2	4.89921712875366	2.56816458702087	2.71956973659526E-06	0.000288859770318
147	ARHGAP18	4.92939519882202	3.32212543487549	2.96349307890344E-06	0.000310589810031
156	BASP1	4.86473608016968	2.73529958724976	3.17364919830508E-06	0.000331150021635
155	PLXNA3	4.86483383178711	2.51460480690002	3.64472264216884E-06	0.000373718183993
159	STXBP1	4.83349275588989	2.78370308876038	3.61849993117001E-06	0.000373718183993
153	STX1A	4.88655996322632	3.26189541816711	3.69853774388495E-06	0.000377601573283
164	DDAH2	4.79621267318726	2.70653510093689	4.19174548489216E-06	0.000420702048963
161	LOC100130776	4.80072641372681	2.69301128387451	4.3145316465543E-06	0.000429386540253
167	FLNC	4.7777795791626	2.50757312774658	4.69638578012156E-06	0.000465433445975
169	ZC2HC1A	4.76581478118896	2.70563006401062	4.88375174242208E-06	0.000479985658801
171	REC8	4.75782585144043	2.64679932594299	4.8747986531167E-06	0.000479985658801
165	RALGAPA2	4.79382276535034	2.43370270729065	4.93609773601242E-06	0.000481137493725
172	KIF1A	4.75624847412109	2.29400110244751	4.92442930922636E-06	0.000481137493725
160	CERK	4.80491876602173	2.78030467033386	4.98718013243573E-06	0.000484124379577
163	SOGA3	4.79648494720459	2.53440546989441	5.0992208933456E-06	0.000492980188081
162	PPFIBP1	4.79727220535278	2.15778636932373	5.17403243969523E-06	0.000496217064348
166	GDAP1L1	4.77865123748779	2.86394286155701	5.17460165895104E-06	0.000496217064348
151	L1CAM	4.89649963378906	5.09645462036133	5.22221299699977E-06	0.000498763455834
174	RNF122	4.73854207992554	2.39111852645874	5.30901886170628E-06	0.00050501775405
175	PIK3R3	4.72456932067871	2.37251687049866	5.61762204882032E-06	0.000525924884776
170	SLC37A1	4.76295185089111	3.07694911956787	5.72492804630639E-06	0.000532522122695
173	C1orf21	4.75166511535645	2.45008277893066	5.73305502352556E-06	0.000532522122695
154	RBFOX1	4.87469148635864	5.49938631057739	5.91302097225203E-06	0.000544964259723
168	SCN3B	4.77435731887817	2.99723839759827	6.33791071978012E-06	0.000581859508948
176	APC2	4.71395349502563	2.1447389125824	6.49483047711407E-06	0.000593963531587
177	ASNS	4.67771673202515	3.16226577758789	6.97238596714496E-06	0.000630335626022
157	NXPH4	4.84284019470215	6.33624076843262	7.3380106773949E-06	0.000653413988364
180	MEX3A	4.66049766540527	2.12271571159363	7.59507629194589E-06	0.000671452104028
178	BSN	4.67506551742554	2.3781270980835	7.87431433115705E-06	0.000685702239882
182	LINC00461	4.61519575119019	2.69547986984253	8.89603402398404E-06	0.000769019933913
184	RMST	4.61167049407959	2.79348373413086	9.57463742784821E-06	0.000821684283029
187	BCL11A	4.58568668365479	2.27909994125366	1.01711718189254E-05	0.000860408484654
183	MAST2	4.61212015151978	2.37802720069885	1.07505930097465E-05	0.000896614598693
181	SCRT2	4.61876630783081	3.0680558681488	1.10238646723914E-05	0.000912976428777
190	ERV3-1	4.56116914749146	2.6473286151886	1.120841526849E-05	0.0009250262162
192	ARL4C	4.54343748092651	2.25762724876404	1.19718348546627E-05	0.000977809932302
191	GLCE	4.55083608627319	3.05317163467407	1.36972563683155E-05	0.001107280595017
189	DOK4	4.58021259307861	3.54852914810181	1.37690603637955E-05	0.00110929919652
197	C14orf132	4.50104904174805	2.20425128936768	1.4429704811782E-05	0.001150781104956
199	MAPT	4.48037958145142	2.20548892021179	1.60746816318967E-05	0.001264933252934
193	SPEG	4.53283071517944	3.17327451705933	1.6299486685423E-05	0.001274157233105
194	PRDX2	4.52357769012451	2.03025650978088	1.65419860896866E-05	0.001284634368919
198	KIAA1456	4.5001368522644	2.2272675037384	1.88331754900586E-05	0.001448320112524
201	ACOT7	4.43505764007568	3.02646899223328	1.92530410729436E-05	0.001475264673742
188	DACH1	4.5830192565918	10.8737411499023	1.98092279683544E-05	0.001503850556598
202	SLC25A29	4.42537975311279	2.27839183807373	2.0390265621978E-05	0.001538101374274
196	CCDC109B	4.50195932388306	4.42523241043091	2.16075489162651E-05	0.001624750487716
205	C1orf198	4.37337398529053	2.65028023719788	2.41118583615186E-05	0.001773644338978
200	SRRM3	4.4478063583374	3.56380105018616	2.52084391941742E-05	0.001846182915242
207	CXADR	4.3610520362854	2.48941206932068	2.52538742100192E-05	0.001846182915242
210	ADD2	4.3409161567688	2.39402151107788	2.77934359178729E-05	0.002013196706883
209	MAST1	4.34111404418945	2.2295937538147	2.81417948045671E-05	0.002026038151188
211	PDE4DIP	4.32757711410522	2.15722894668579	2.89177060264486E-05	0.002069319591971
212	TTTY15	4.32036876678467	2.20630145072937	3.04605030127877E-05	0.002140912386828
214	OSBPL5	4.29675054550171	2.5319561958313	3.57114810020523E-05	0.00247328110823
219	STARD4-AS1	4.27929496765137	2.22757053375244	3.60457036225655E-05	0.002481914348849
213	TFAP2A	4.30557107925415	2.39766907691956	3.70428798716968E-05	0.002543181601858
220	NACAD	4.25910568237305	2.05170512199402	3.8507515579379E-05	0.002632417607914
221	RUSC2	4.25812816619873	2.12997078895569	3.8564929069746E-05	0.002632417607914
217	HOXB3	4.28971815109253	2.71065354347229	3.93435594020445E-05	0.002671936415942
224	DCTN1	4.24291038513184	2.18588972091675	4.02354332519441E-05	0.00271514664389
223	WDR47	4.24572134017944	2.58303332328796	4.0498868852493E-05	0.002725159680796
215	SLCO5A1	4.29346990585327	3.06584024429321	4.25636179519516E-05	0.00285598259153
206	LINC00707	4.36258029937744	29.9771499633789	4.40314537180631E-05	0.002940708818714
222	CELF4	4.25611114501953	3.01217603683472	4.67022545337837E-05	0.003098570310608
229	DCLK1	4.20068073272705	2.24941205978394	4.96919558998328E-05	0.003278561747753
226	CERS6	4.21814012527466	2.4934389591217	4.99444184005502E-05	0.003286065261765
227	SLC4A3	4.21733951568604	2.63688540458679	5.0429255546274E-05	0.003308773814042
230	C20orf112	4.17134714126587	2.01514148712158	5.32606719856828E-05	0.003475295527969
216	SCGN	4.29173994064331	6.65196084976196	5.417859644568E-05	0.003525478668715
218	PDE2A	4.27969980239868	4.91489124298096	5.44397085207167E-05	0.003528033349795
228	SMPD3	4.21134662628174	2.74117755889893	5.45157563972349E-05	0.003528033349795
233	BZW2	4.16112947463989	2.7474889755249	5.54211652086077E-05	0.003576854820521
231	UCHL1	4.17023992538452	2.61483311653137	5.5591321256006E-05	0.003578087052363
235	IP6K2	4.15028810501099	2.50958776473999	5.88453830425749E-05	0.00376705876418
234	LYPD6	4.15625762939453	3.14756751060486	6.80044091885283E-05	0.004295339829439
232	SAMD11	4.16575956344604	3.49843430519104	7.58667401223483E-05	0.004704135095649
247	GNG2	4.07412767410278	2.40931010246277	7.75333214692184E-05	0.004777784326373
244	LINC00599	4.08734703063965	2.86777591705322	7.87159625173937E-05	0.004830223544526
242	CA14	4.09516716003418	3.12224578857422	8.06174335873862E-05	0.004921403432863
248	RAI1	4.07147121429443	2.11809587478638	8.10515962863967E-05	0.004935187942518
249	SEPT5	4.0697865486145	2.57971286773682	8.243437610851E-05	0.004993710057561
240	MAP6	4.10663414001465	3.12350273132324	8.41589007603222E-05	0.005072233392898
241	C11orf95	4.10425138473511	3.27191138267517	8.67131348970294E-05	0.005199714716889
252	PTPRN2	4.04440593719482	2.08575010299683	8.69422297943139E-05	0.005200287007344
251	PLK2	4.05576229095459	3.14830732345581	8.91747029959146E-05	0.00530701511347
253	ZAK	4.04130983352661	2.44207692146301	9.52274331990083E-05	0.005569276500622
250	TNFRSF25	4.06483221054077	3.26696753501892	9.57260344852845E-05	0.005584647420735
239	ZCCHC12	4.11167430877686	4.736741065979	9.61397376575567E-05	0.00559500202987
238	ARX	4.11877107620239	5.44672822952271	9.80639451313206E-05	0.005679077272324
259	ARL9	4.00767135620117	2.69852232933044	0.000102780187823	0.005923239729402
257	HPCAL1	4.0266227722168	2.92096829414368	0.000103556116168	0.005953471280471
256	WNK2	4.03117370605469	2.17799425125122	0.000104547050321	0.005989803155532
258	GRIN2B	4.01202583312988	2.27647089958191	0.000104693848957	0.005989803155532
254	PDZRN3	4.03668928146362	3.33934545516968	0.000111502594642	0.00633345433261
265	PIP4K2C	3.96075844764709	2.57319283485413	0.000119751091272	0.006721384710573
263	MAML3	3.96884369850159	2.43734335899353	0.000129425801494	0.007179343171407
268	PSD2	3.9505672454834	2.55776619911194	0.000134595588373	0.007431307939844
267	BACH2	3.95096921920776	2.54449868202209	0.000137556053752	0.00754202011383
255	LYPD6B	4.03385829925537	30.6649284362793	0.000139681939013	0.007588317448308
261	SCML4	3.9730122089386	2.71207642555237	0.000140532372063	0.007599656996972
269	NKAIN1	3.94907975196838	2.99604082107544	0.000150595155156	0.00797985871372
275	NARF	3.89986824989319	2.446368932724	0.000149967514849	0.00797985871372
273	CERS6-AS1	3.91061806678772	2.54886937141418	0.000155799016822	0.008210476518893
274	LOC388152	3.90065026283264	2.09606838226318	0.000163167217328	0.008531520330288
276	SLC10A4	3.8963508605957	2.82822012901306	0.00016440517072	0.008566953683968
266	CACNA2D3	3.95619535446167	4.36031436920166	0.000167096863742	0.008679509461822
283	ST7	3.86874413490295	2.24212336540222	0.000168520615429	0.008715917002887
279	ADCY1	3.88952422142029	2.11537265777588	0.000171063518947	0.008808283716923
281	SAMD14	3.87991428375244	2.52594208717346	0.000174642577239	0.00897306742838
286	LINC00340	3.85245585441589	2.15659880638123	0.000178415409254	0.009127316163266
285	BEND5	3.85674238204956	2.54311490058899	0.000179388604151	0.00915732430584
278	PRR24	3.89476943016052	4.1991286277771	0.000197220455951	0.009896957033183
290	EZR	3.81695938110352	2.42906308174133	0.000203596240472	0.010152380109072
277	SLC8A2	3.89595651626587	5.2518744468689	0.000217284644228	0.010766954148903
289	NPRL2	3.82064270973206	2.9074022769928	0.000221730465782	0.010918727260965
292	PRKAR2B	3.80083227157593	2.12018847465515	0.000221674270655	0.010918727260965
297	ATAT1	3.79009389877319	2.22241234779358	0.000224444446001	0.01100660693165
288	ST8SIA2	3.82251238822937	3.2693133354187	0.000238714034862	0.011539144142309
295	CDK5R1	3.79137063026428	2.5641553401947	0.000238697266423	0.011539144142309
300	KLC1	3.77534461021423	2.18077492713928	0.000238489166667	0.011539144142309
302	CHRNB2	3.7702419757843	2.70138263702393	0.000265416807938	0.012598522069769
306	HOTAIRM1	3.72893643379211	2.07593846321106	0.000279879487933	0.013258451102377
305	EBF3	3.74225044250488	2.65292358398438	0.000297796815613	0.013939951333221
309	TMEM198	3.70787453651428	2.26224493980408	0.000314068677082	0.014529356807337
311	LRRC16A	3.70142579078674	2.53370475769043	0.000336042007605	0.0154553223148
312	RYR3	3.68992137908936	2.27670884132385	0.000343562276885	0.015649261712105
315	TAGLN3	3.66717100143433	2.31870031356812	0.000349137458029	0.015872686815507
313	CAMK4	3.68639469146729	2.96034359931946	0.000356967977324	0.016125020446726
318	TERF2IP	3.66093230247498	2.22607564926147	0.000357410948853	0.016125020446726
316	HOXB2	3.66547226905823	2.66894769668579	0.000386788721619	0.017220822669697
319	HOXC9	3.65745615959167	2.53552412986755	0.000388686433539	0.017240499746806
325	MYL6B	3.62491869926453	2.04570055007935	0.000406341225067	0.017922901782007
328	ZDBF2	3.60918498039246	2.00483059883118	0.000443729845083	0.019320193218063
324	FGD6	3.62873458862305	2.53397178649902	0.00044609934377	0.019387723039534
321	SVOP	3.64654564857483	2.38426685333252	0.000456407070858	0.019799373407214
327	KCNMB2	3.61371064186096	3.00628089904785	0.000475657045828	0.020484386886339
329	TSFM	3.60432839393616	2.01650762557983	0.000483273322496	0.020690529755154
331	DUSP8	3.59565782546997	2.05583524703979	0.000484261939866	0.020690529755154
333	CACNA2D1	3.58117437362671	2.00759172439575	0.000485850710354	0.020690529755154
334	LRP8	3.57838034629822	2.12909603118896	0.000504100049595	0.021245754047541
338	ABTB2	3.56460189819336	2.41416096687317	0.000529600658985	0.022137138076004
337	UNC13A	3.56886982917786	2.31082940101624	0.000533183539255	0.022195053270301
344	TPGS2	3.53312397003174	2.08105134963989	0.000560443397585	0.023086369243817
345	HID1	3.52943539619446	2.34766721725464	0.000602816028318	0.024575388032253
351	APLP1	3.51193976402283	2.36439871788025	0.000602321587173	0.024575388032253
342	GPRIN1	3.53707242012024	2.3537962436676	0.000607650221474	0.024659276116686
352	REEP1	3.50384306907654	2.41420459747314	0.000635501220421	0.025555996446322
349	STK32A	3.51440715789795	2.65411114692688	0.000642768239522	0.025760758919303
354	PRDM8	3.4941611289978	2.00666260719299	0.000677710208958	0.026753740015627
359	CBLB	3.48349142074585	2.02821946144104	0.000679113434867	0.026764527151843
339	RASD2	3.55603837966919	9.70536708831787	0.000685215822363	0.02696016938289
350	DACT1	3.5119903087616	3.17435836791992	0.000688338171253	0.027038106010439
346	SYT7	3.52381086349487	4.40584325790405	0.000721478589374	0.028060659881616
357	FGF13	3.48871231079102	3.10781216621399	0.000735540081027	0.028467324116359
362	PLEKHG5	3.46911263465881	2.51919865608215	0.0007449710103	0.028691680243828
361	PLEKHA6	3.47574043273926	2.61898517608643	0.000760474758918	0.029241242109972
366	CDCA7	3.44050335884094	2.35404562950134	0.000777115914961	0.029784413530384
356	SYT13	3.49039149284363	2.459388256073	0.000779642724469	0.029832984768625
364	KCNH8	3.4529128074646	2.2783579826355	0.000787908187978	0.030100634420086
365	PAK7	3.44443130493164	2.20826697349548	0.00079096422717	0.030168725740329
367	CACNB3	3.43604755401611	2.13486552238464	0.000824041860607	0.031279255625538
371	ST7-OT3	3.41643357276917	2.01811337471008	0.000853340986217	0.032236418819048
374	NIPSNAP1	3.40697765350342	2.25829744338989	0.000876710408348	0.032963554380194
378	PPAPDC1B	3.40259718894958	2.16127920150757	0.000878155991468	0.032963554380194
379	CADPS	3.39896559715271	2.24255847930908	0.000927984621307	0.034344130844179
372	GABRB3	3.41408777236938	2.86018872261047	0.000947637145357	0.034745717376047
375	GPD1	3.40691328048706	3.15483546257019	0.000964708230386	0.035262467816234
390	CBX1	3.36555004119873	2.06115794181824	0.001001175080097	0.036094114074846
392	PAFAH1B3	3.36162948608398	2.2889199256897	0.001002914686507	0.036101880341342
368	SH2D5	3.42707896232605	5.84879207611084	0.001009977623215	0.036245954520399
369	LRRC55	3.42177176475525	5.70768690109253	0.001026775623496	0.036626818400794
387	TMTC2	3.37567949295044	2.6807975769043	0.001046875382	0.037194495516026
394	DYNC1LI1	3.34809064865112	2.26766061782837	0.001055738975505	0.037434481098512
377	NGB	3.40533971786499	5.39780855178833	0.001084764868194	0.038234733136982
382	LRTM1	3.38460755348206	4.45509624481201	0.001117175528636	0.03920210306856
396	SNAP25	3.33629512786865	2.54902124404907	0.001126740404022	0.039479250310156
397	SGIP1	3.33558177947998	2.11002564430237	0.001132039772211	0.039547926319464
403	RASL11B	3.32210421562195	2.7216591835022	0.001147600389586	0.039973621805503
385	SLC17A6	3.37691688537598	4.66261005401611	0.001151509276805	0.040050879192947
404	SMIM18	3.3141872882843	2.40594100952148	0.00119411037022	0.041290070407327
410	PAK3	3.29336380958557	2.18520641326904	0.0012687577911	0.042992556566515
412	KALRN	3.28838777542114	2.16903042793274	0.001296053084909	0.043608908161895
414	TSPAN13	3.28751373291016	2.18675827980042	0.001293455076973	0.043608908161895
398	SYT4	3.33479404449463	5.91263151168823	0.001353495051731	0.044963371381925
402	RADIL	3.32242488861084	3.97248125076294	0.001372331527335	0.045334790176375
419	DYNLT1	3.26499009132385	2.33685684204102	0.001380669045145	0.045420176393472
408	CMPK2	3.30135083198547	3.55583930015564	0.001402805567198	0.046020571557697
421	C14orf37	3.25918936729431	2.19263172149658	0.001428458012128	0.046797311860668
422	CCT2	3.25854325294495	2.94769024848938	0.001441006302984	0.047020684652544
420	CDH4	3.2600245475769	2.3079662322998	0.001478044362649	0.048023263064068
424	IGDCC3	3.2529501914978	2.06232786178589	0.001490823322854	0.048305938748468
407	LOC730811	3.30549907684326	28.3959007263184	0.001506553073545	0.048682423055915
417	SPOCK2	3.26805305480957	3.37657403945923	0.001554652494175	0.049436023833261
427	TMTC4	3.23593497276306	2.41454529762268	0.001570072751415	0.049784127429754
