# Supplementary material for: Quantitative Evaluation of Stem-like Markers of Human Glioblastoma Using Single-Cell RNA Sequencing Datasets
Source: Cancers (Basel). 2023 Mar 2;15(5):1557. doi: 10.3390/cancers15051557 (PMC10001303; doi:10.3390/cancers15051557)
Supplement: Supplementary file 1 [file cancers-15-01557-s001.zip › cancers-2177473-supplementary/28 marker gene lists/sce.MGH129.total3.csv]

index	names	scores	logfoldchanges	pvals	pvals_adj
3	NFIX	10.4836959838867	4.7091269493103	8.5114498834516E-15	6.72007339798115E-11
1	PTPRS	11.1622714996338	3.91398048400879	6.15652383842641E-14	3.6455855909242E-10
2	SOX4	11.0507564544678	6.77249383926392	4.54779987290681E-13	1.79531979649451E-09
5	CHD7	8.79211235046387	4.09492444992065	1.6844661665231E-11	4.98728320253326E-08
4	CD24	9.2651891708374	7.30252456665039	2.7425075365935E-11	7.21767039019483E-08
6	TUBB3	8.1426305770874	6.57295656204224	1.18926496171987E-10	2.81689298832968E-07
8	MLLT11	7.05057382583618	6.23180246353149	3.9691420586929E-09	5.22294993345556E-06
9	BRD3	6.7914776802063	3.85131573677063	9.44760624147747E-09	1.11888000717818E-05
10	GRIK2	6.68393898010254	4.2419056892395	1.18425151674881E-08	1.33572292503392E-05
7	MIAT	7.43188667297363	8.09355068206787	1.6950633416672E-08	1.67288626294706E-05
11	STMN1	6.51722383499146	5.26217460632324	6.29594084004671E-08	5.26744032112681E-05
18	RBPJ	6.04987239837646	4.13963031768799	1.269614167169E-07	9.11275186774692E-05
19	CRB1	6.03911018371582	4.76044797897339	1.41063108776662E-07	9.46739097560633E-05
17	MSI1	6.08555841445923	3.69922637939453	2.07219481999626E-07	0.000125851298734
12	ATCAY	6.49409961700439	3.92602109909058	2.25954385268002E-07	0.000130535501694
26	CEP170	5.85928869247437	4.7035026550293	2.57268324970109E-07	0.000145087084411
16	ELAVL4	6.24269247055054	6.47744464874268	3.40042565265272E-07	0.000161084964017
21	MARCH6	5.98778057098389	2.20539450645447	3.31336864450445E-07	0.000161084964017
22	CBFA2T2	5.94897317886353	3.70422315597534	3.22318094298447E-07	0.000161084964017
23	NREP	5.91901016235352	3.6725754737854	3.13134055373127E-07	0.000161084964017
13	DCX	6.44351959228516	7.49678611755371	4.04423160605075E-07	0.000184214749656
25	DLL3	5.86887216567993	5.36937618255615	6.02007204026219E-07	0.000254627547046
30	RBP1	5.63142395019531	5.25076246261597	6.01575395430384E-07	0.000254627547046
32	DBN1	5.54457712173462	4.15351915359497	8.2654807018747E-07	0.000320944550663
28	RND3	5.68458843231201	6.13239765167236	1.00989657889008E-06	0.000373756411994
27	SOX11	5.78854990005493	5.04057836532593	1.35644112348477E-06	0.000465632818128
24	CRABP1	5.8789267539978	10.7230987548828	2.19500857946126E-06	0.000693212976175
31	LINC00340	5.59991407394409	5.6211986541748	2.17250078450752E-06	0.000693212976175
35	SETBP1	5.33217239379883	3.97187948226929	2.66307188379362E-06	0.000819188579734
37	SMA5	5.20490217208862	3.59747982025146	2.91331616674002E-06	0.000862560084068
39	NFIB	5.11942768096924	2.80727434158325	4.00576559729929E-06	0.001078188226564
41	TCF4	5.07956647872925	2.3891921043396	4.82686649529605E-06	0.00125636439349
42	PROX1	5.05844163894653	3.14709806442261	5.14045490253703E-06	0.001323443639364
44	BAZ2B	4.8564715385437	2.99262475967407	1.01308546016852E-05	0.00240160405422
36	BCL11A	5.23709154129028	6.36679649353027	1.14612369210454E-05	0.002615065325877
45	CLASP2	4.82137393951416	2.89007830619812	1.19674350265842E-05	0.002674157226789
50	ZBTB20	4.71096277236938	2.56702923774719	1.97516080085001E-05	0.003834726125322
49	MICAL1	4.75060272216797	4.01598882675171	2.05934651089855E-05	0.003965665159117
53	AKT3	4.65886306762695	3.86186695098877	2.19592680378043E-05	0.00418941488057
48	PAK3	4.75293731689453	5.29948949813843	3.13909352171989E-05	0.005548699190706
55	SRSF6	4.61710357666016	2.11800718307495	3.25015654181573E-05	0.00566052998893
58	MARCKSL1	4.53022003173828	3.68959522247314	3.24728361356532E-05	0.00566052998893
56	TUBA1A	4.59361743927002	2.45351886749268	3.42568886437353E-05	0.005837472405867
51	MEX3A	4.68470096588135	3.98520445823669	3.79867513888193E-05	0.006248293009691
54	GSE1	4.63520383834839	4.92406749725342	5.3546400487186E-05	0.008449053773964
63	MAP2	4.37728500366211	2.26985144615173	5.38633420530477E-05	0.008449053773964
57	KITLG	4.58467626571655	5.14575672149658	5.51579848770847E-05	0.008539032874501
64	ZNF286A	4.36599111557007	3.56793642044067	6.78270673494764E-05	0.009978583336893
71	MAP4K4	4.24741268157959	2.73977494239807	8.26249771407433E-05	0.011580208334649
65	SMARCC1	4.30085420608521	3.10423445701599	8.43031610508403E-05	0.011669514926027
59	AKNAD1	4.44594192504883	5.52143001556396	9.31469618669015E-05	0.012679764015974
67	KIAA0408	4.29582214355469	3.24142909049988	9.56042103606294E-05	0.012939893294868
73	DDX6	4.23587465286255	2.00383424758911	0.00010153933345	0.013511576697215
72	MIRLET7BHG	4.24287462234497	2.9388370513916	0.000104417687446	0.013609924049786
80	LANCL2	4.09464836120605	2.12622666358948	0.000145590680544	0.017346807135037
82	TTC3	4.07680511474609	2.09887433052063	0.000145972684623	0.017346807135037
70	SCRT2	4.27037048339844	6.56378841400146	0.000169963852501	0.019542542768581
86	MKRN3	4.01575088500977	3.57125878334045	0.00018670527389	0.021058576749363
84	ERV3-1	4.02925491333008	3.73164701461792	0.000204246246585	0.022501286495891
75	GPC2	4.1737813949585	4.25220155715942	0.000220086034315	0.023174259355833
85	GLCCI1	4.02654075622559	3.91728711128235	0.000219404276036	0.023174259355833
89	CSNK1E	3.96531224250793	2.35426831245422	0.000215145612662	0.023174259355833
83	YJEFN3	4.03084659576416	3.75136756896973	0.000221261740327	0.023189405227365
81	CDON	4.07720470428467	4.05941486358643	0.00023434995759	0.023999202979467
78	ATP1A3	4.11263179779053	5.45883941650391	0.000265530555808	0.026454840086825
88	ZBTB18	3.96714544296265	3.09717583656311	0.000265821664302	0.026454840086825
96	ZNF506	3.89483737945557	3.14703512191772	0.000268361409931	0.026595850860386
98	RBFOX2	3.88993906974792	2.67425227165222	0.00028225820089	0.027288031617458
95	DKFZp434L192	3.89626789093018	2.62382793426514	0.000303781061747	0.029131004973888
92	TMEM2	3.94951891899109	3.56855177879333	0.000310609499408	0.029665712108815
102	MARCKS	3.84164547920227	2.07042288780212	0.000315987005199	0.030058054777816
100	MOB3B	3.87785482406616	3.14698672294617	0.000326841877435	0.030599117426541
103	ARHGEF7	3.83839535713196	2.24971723556519	0.000341163939249	0.031320965368433
105	SLC35E2	3.8082640171051	2.25725317001343	0.000360178249688	0.032938926726301
106	ZKSCAN1	3.79675388336182	2.26166415214539	0.000377695879285	0.034189917008313
107	KHDRBS1	3.78512024879456	2.3963577747345	0.00037818788551	0.034189917008313
101	KIAA1324L	3.86033773422241	3.50663304328918	0.000405216385933	0.035813266108987
113	PUM1	3.7571485042572	2.55554986000061	0.000413505540919	0.036141299786721
109	IGF1R	3.78310465812683	2.39705014228821	0.000419496703992	0.036530143127767
114	C11orf58	3.74157118797302	2.0244677066803	0.000437156214394	0.037654412157958
120	HDAC2	3.70910406112671	2.78907084465027	0.000479518106859	0.040563806710922
119	ELAVL3	3.70961570739746	2.00981783866882	0.000495177306237	0.041298484772962
110	MFNG	3.7788143157959	4.45726442337036	0.000506273904289	0.041782591278744
108	BCL7A	3.78351140022278	3.1686692237854	0.000514609083076	0.041940403486692
122	SMA4	3.69569158554077	2.99810361862183	0.000511586673005	0.041940403486692
112	SHD	3.75838494300842	3.59282755851746	0.000518126788805	0.042028599724769
123	HNRNPU-AS1	3.69105672836304	3.75534248352051	0.000528590501013	0.042357003280458
117	C20orf112	3.71763825416565	3.14159846305847	0.000540460723594	0.042813888625553
104	NUAK2	3.81717300415039	3.2569432258606	0.000562377693588	0.04412052418452
127	ZNF292	3.65839099884033	2.51169872283936	0.000567100037473	0.044331127021763
124	MAML2	3.67051863670349	2.47312951087952	0.000598565533578	0.046031244247853
130	LOC100506421	3.63765168190002	2.43962526321411	0.00061434361015	0.04693981532261
134	USP3	3.62290811538696	2.37633347511292	0.000630848989957	0.047738943054727
129	STARD4-AS1	3.64681029319763	2.78543376922607	0.000642824808607	0.048490281581718
126	SLC6A8	3.66198396682739	3.06966710090637	0.000666608876894	0.04949623153016
