# Supplementary material for: Quantitative Evaluation of Stem-like Markers of Human Glioblastoma Using Single-Cell RNA Sequencing Datasets
Source: Cancers (Basel). 2023 Mar 2;15(5):1557. doi: 10.3390/cancers15051557 (PMC10001303; doi:10.3390/cancers15051557)
Supplement: Supplementary file 1 [file cancers-15-01557-s001.zip › cancers-2177473-supplementary/28 marker gene lists/sce.MGH136.total1.csv]

index	names	scores	logfoldchanges	pvals	pvals_adj
1	TNR	10.2817487716675	3.98173236846924	4.73359489806198E-21	3.73733095851654E-17
2	TSC22D4	9.88046073913574	2.71893286705017	9.03030085439295E-20	3.62463489064978E-16
3	EPHB1	8.54635810852051	3.36072683334351	1.43336566862033E-15	1.69753496134706E-12
4	APOD	8.49497699737549	4.46514844894409	1.50861979227939E-15	1.7015794476157E-12
5	GPR17	8.13046455383301	4.15819501876831	3.10100777502159E-14	1.9851478421395E-11
6	PLXNB3	7.59199237823486	2.65138101577759	6.77844557076689E-13	2.72125867439296E-10
7	SCRG1	7.51959419250488	3.58061361312866	1.13032021536011E-12	4.05647948803327E-10
8	BCAN	7.27946519851685	3.95210266113281	4.22882400397186E-12	1.37210856654901E-09
9	PMP2	7.09335947036743	3.49145483970642	1.23196634608892E-11	3.51570540644123E-09
11	ATP2B4	6.90007734298706	2.78349375724792	3.96483050719231E-11	9.39109753933569E-09
10	HEPN1	6.90559005737305	3.1297869682312	4.45344480746212E-11	1.02411935640338E-08
12	SNX22	6.78908681869507	2.22479820251465	8.86487995511473E-11	1.90885042378952E-08
13	RTKN	6.58540010452271	2.55682373046875	2.62094317720146E-10	5.08297844745039E-08
15	SEMA5A	6.49616670608521	2.24845242500305	4.18638599167819E-10	7.56936935869387E-08
14	TNS1	6.57069301605225	2.4798150062561	4.66262062767209E-10	8.2417038945553E-08
16	FIBIN	6.47162961959839	3.04589772224426	4.75533039444074E-10	8.34331523872026E-08
17	TTYH1	6.44927215576172	2.89312124252319	5.67525837073368E-10	9.60172641208558E-08
18	NTRK2	6.41143178939819	2.64990377426147	7.1752618659716E-10	1.17209139694761E-07
20	ALCAM	6.2828254699707	2.52024936676025	1.6216945591788E-09	2.49425047589021E-07
19	PLP1	6.29237842559814	4.22749137878418	2.43744794602364E-09	3.60833700309475E-07
21	SEMA5B	6.18867158889771	2.33036851882935	2.47759142490117E-09	3.62248336359316E-07
23	RAB31	6.10880279541016	2.30006289482117	3.61360351251433E-09	5.15613330104906E-07
22	SIRT2	6.11056041717529	2.85222506523132	3.73057558941377E-09	5.2911624796919E-07
25	KANK1	6.08698272705078	2.29014444351196	4.31476653084369E-09	6.04731124553631E-07
24	LRRTM3	6.1035213470459	2.61075448989868	4.58366664543358E-09	6.35454690688943E-07
27	SERINC5	5.9854040145874	2.326504945755	7.16981332914148E-09	9.33099991835412E-07
28	ATP1A2	5.96513843536377	3.11480450630188	1.35682034614236E-08	1.58313530634127E-06
30	BCL6	5.85733079910278	2.07248401641846	1.50792307204411E-08	1.74227638460667E-06
32	ZNF488	5.75461196899414	2.97570657730103	2.7828624061118E-08	2.96913869149388E-06
33	PDE4B	5.72837829589844	2.07651329040527	2.81022817432918E-08	2.98489078641978E-06
34	TNS3	5.72678565979004	2.31506633758545	2.99569646757663E-08	3.16768154156339E-06
35	COL11A1	5.68097591400146	2.11791396141052	3.92979647163572E-08	4.08250698364753E-06
37	NKAIN4	5.63254404067993	2.38142967224121	4.5840297310686E-08	4.65997116781506E-06
36	KCNJ10	5.6432409286499	2.16726660728455	4.77904758235388E-08	4.7964627557472E-06
39	BCAS1	5.4802622795105	3.01859951019287	1.5873804400424E-07	1.37221507674614E-05
43	MOB3B	5.33376836776733	2.1297550201416	2.25280359539867E-07	1.8657309776438E-05
42	TENC1	5.35194969177246	2.11326193809509	2.28761548308583E-07	1.88140487265177E-05
44	RIN2	5.33263349533081	2.13423585891724	2.47692118702456E-07	2.0160946816448E-05
47	CD9	5.2450795173645	2.75940370559692	3.2587741261109E-07	2.59017865607593E-05
49	OLIG1	5.21193885803223	2.17696666717529	3.79213632181993E-07	2.94493576782383E-05
50	LINC00260	5.20646858215332	2.43603849411011	4.00903585046516E-07	3.09309521674651E-05
48	INPPL1	5.22143983840942	2.45600247383118	4.71840967019072E-07	3.57061506224081E-05
51	PLEKHB1	5.16510438919067	2.55185985565186	5.24069415161272E-07	3.87909630234684E-05
56	IGSF11	5.07101202011108	2.04960823059082	8.54284675828011E-07	6.07645250200068E-05
57	LUZP2	5.05557680130005	2.00099444389343	8.86536705166878E-07	6.2869785624499E-05
61	NEU4	5.02063035964966	2.34172558784485	9.59458008643389E-07	6.74353780199623E-05
58	ITPR2	5.04051065444946	2.05977082252502	1.02626608710383E-06	7.14945251151217E-05
59	UST	5.0326623916626	2.49592566490173	1.18242740028466E-06	8.14156261719261E-05
63	CMTM5	4.98109531402588	2.2413637638092	1.233224411838E-06	8.44224087248407E-05
65	PHYHIPL	4.91800975799561	2.28802800178528	1.5481427142507E-06	0.000103293826281
64	MYRF	4.94648742675781	2.65496253967285	1.75041013894362E-06	0.000115167262642
68	SLC6A1	4.82216358184814	2.34284710884094	2.90539974241826E-06	0.000177364170874
72	MTMR9LP	4.74817180633545	2.40521287918091	3.95862607981462E-06	0.000229813767957
77	LHFPL3	4.64684104919434	2.04048180580139	5.35129901758063E-06	0.000298940727666
79	FGFBP3	4.61999845504761	2.10120368003845	6.73762769088002E-06	0.000366867699968
78	ENPP6	4.64087533950806	3.22408246994019	7.03292748638904E-06	0.000379457677546
90	MLC1	4.48596429824829	2.66772818565369	1.24658662724691E-05	0.000603816990858
98	LAMA4	4.3429594039917	2.14259934425354	2.16146063758748E-05	0.000977029707288
102	EPAS1	4.31073904037476	2.13747453689575	2.4672980062953E-05	0.001090306354051
100	USP2	4.33987379074097	2.49617576599121	2.47285824639871E-05	0.00109072849952
106	EXTL1	4.27671051025391	2.77919173240662	3.16787421394891E-05	0.001351968804173
113	SYNGR2	4.19425916671753	2.22197532653809	4.04379503930965E-05	0.00163728768036
119	GLIPR2	4.15766000747681	2.11150097846985	4.58941513784038E-05	0.001826972889998
117	CAHM	4.17382955551147	2.70291590690613	4.72955123180668E-05	0.001876451431768
120	HEPACAM	4.15139150619507	2.2708694934845	5.13253399711218E-05	0.002019421931156
122	ARHGAP22	4.13655853271484	2.94714617729187	5.58625585830514E-05	0.002154984629639
128	GSN	4.09967231750488	2.26627254486084	5.84233711222395E-05	0.002231961239357
129	RGR	4.09890699386597	2.24203085899353	5.91643367618597E-05	0.002245779616252
124	CHST15	4.12013149261475	3.77455711364746	6.247513630142E-05	0.002341433668411
127	PPP1R16B	4.10197687149048	3.03504467010498	6.63333463980269E-05	0.002451125807775
131	ZNF469	4.09214067459106	3.85730481147766	7.22176873351955E-05	0.002639734787379
141	GATM	4.01390647888184	2.10187554359436	7.92553704992176E-05	0.002852952440189
144	CTSO	3.99270915985107	2.18711376190186	8.86511377486064E-05	0.0031387008202
149	AMZ1	3.96427989006042	2.12048721313477	9.98946648025647E-05	0.003434114703213
150	ARHGEF17	3.96112632751465	2.59173536300659	0.000110209391155	0.003734505921178
157	GFAP	3.8754141330719	2.34275960922241	0.000142466921999	0.004686765992318
158	GALT	3.87126088142395	2.26323962211609	0.00014924656652	0.004862522936157
164	CHADL	3.81894969940186	2.26624631881714	0.000179950381694	0.005637969233868
170	NOV	3.79752230644226	6.15833044052124	0.000221981340164	0.006766859746632
179	ATP6V0A4	3.73642730712891	4.80938386917114	0.000273297989616	0.00798191884347
188	ZFP36	3.69033026695251	2.07068967819214	0.000285469630436	0.008306675265984
191	MBP	3.66072940826416	2.42319750785828	0.000329903052794	0.009403229492768
194	S100A13	3.6444730758667	2.09935665130615	0.000339754371754	0.00963322024989
192	KCNJ16	3.65472912788391	3.22646284103394	0.000357507909667	0.010062394502831
198	EPHB3	3.6268424987793	2.20585131645203	0.000363806876627	0.010197786603312
195	TTYH2	3.64085745811462	3.58648157119751	0.000379917120128	0.010574285437539
199	LINC00173	3.6226761341095	2.93538427352905	0.000381848342979	0.010603118231878
207	PTGDS	3.5909116268158	2.0683388710022	0.000405037352744	0.011090999696051
203	LOC100130370	3.61421203613281	3.53514313697815	0.000416343279666	0.011322051575385
211	MDFI	3.56844067573547	2.3868362903595	0.000457755006957	0.012155140240788
228	RYR1	3.50964999198914	2.43579792976379	0.000583842568703	0.014727257808628
236	ADAM33	3.47012305259705	5.03629446029663	0.000703136179746	0.016942506158156
244	BMP4	3.44564199447632	3.71076083183289	0.000728843030116	0.017367581500331
248	FXYD6-FXYD2	3.43746662139893	2.20322346687317	0.000731217453917	0.017406649862803
258	LOC100128239	3.37809443473816	2.47208833694458	0.000888784274983	0.020578440212357
264	TRIM62	3.35239577293396	2.53758931159973	0.000986457743235	0.022343196190936
261	DCT	3.36226415634155	6.33293485641479	0.00101276330517	0.022759308962295
284	GLRA3	3.28068542480469	4.08015727996826	0.001300415513563	0.02752604276519
287	EVI2A	3.27451753616333	3.44361400604248	0.001310958556904	0.027675012815352
300	SLC4A4	3.22807765007019	2.47125697135925	0.001455317711443	0.030032115205218
304	TMEM150A	3.22483515739441	2.52608919143677	0.001488891238644	0.030639337861437
301	CDK18	3.22793817520142	2.37861776351929	0.001492927810118	0.030651479150052
319	LOC441204	3.18346261978149	2.33604550361633	0.001726368137107	0.033878008032749
320	LEPREL1	3.1828887462616	6.06282806396484	0.001820055369327	0.035364915076193
327	PBXIP1	3.16205883026123	4.7229905128479	0.00193474765826	0.037098141060728
334	DBC1	3.13493967056274	2.33634209632874	0.00200664485392	0.038114987979106
330	ENO3	3.14988946914673	28.1576633453369	0.002023810432453	0.038379482708635
337	PAPSS2	3.12456655502319	6.14788007736206	0.002191320548053	0.040590366427419
350	NPC2	3.09702277183533	2.16341590881348	0.00223381060141	0.041175126774312
351	KCNS3	3.0963146686554	2.61380934715271	0.002259517963996	0.041461975044256
353	TF	3.08864736557007	2.04305148124695	0.002317711327943	0.042261209017437
347	FLJ44635	3.1014289855957	4.0908989906311	0.002332873187156	0.042374566189397
359	ELF1	3.07453441619873	2.01793551445007	0.00239553315179	0.043208888389047
373	EEPD1	3.04958558082581	2.09806251525879	0.002631561755683	0.046308448547627
383	PRRT3-AS1	3.02336645126343	2.34264850616455	0.002864850516818	0.049100469856265
