# Supplementary material for: Quantitative Evaluation of Stem-like Markers of Human Glioblastoma Using Single-Cell RNA Sequencing Datasets
Source: Cancers (Basel). 2023 Mar 2;15(5):1557. doi: 10.3390/cancers15051557 (PMC10001303; doi:10.3390/cancers15051557)
Supplement: Supplementary file 1 [file cancers-15-01557-s001.zip › cancers-2177473-supplementary/28 marker gene lists/sce.MGH136.total3.csv]

index	names	scores	logfoldchanges	pvals	pvals_adj
3	RND3	13.277569770813	8.01815509796143	5.16929869512809E-21	1.22440008892804E-16
2	DYNC1I1	13.4538593292236	8.17253494262695	2.05803887061098E-20	2.43733543446458E-16
4	ROBO2	12.5973949432373	6.82278108596802	1.22261842433248E-19	9.65297999957973E-16
5	CNR1	11.9335613250732	8.03000736236572	1.08394529062109E-18	6.41858203841279E-15
1	STMN2	13.6404256820679	7.58851194381714	1.48136490475148E-17	7.0175218267887E-14
6	CALM1	11.1275253295898	3.55964517593384	2.04138304226646E-17	8.05869978985389E-14
7	MAP1B	11.0576829910278	3.61527562141418	1.56450796799023E-15	4.63211696622708E-12
8	MYT1L	9.79630756378174	6.23147296905518	1.73010898610803E-13	4.55326238277276E-10
10	KIF5C	8.98493385314941	3.96817469596863	2.23760079453759E-13	4.81816476540158E-10
11	TMEM161B-AS1	8.89965343475342	5.63535451889038	3.52272913901644E-13	6.95328019889528E-10
9	TCF4	9.12595367431641	3.34088015556335	8.33897199721579E-13	1.38790925140226E-09
12	THSD7A	8.39433574676514	4.57324028015137	2.70659637417701E-12	3.37412851151351E-09
13	HMP19	8.20568752288818	5.95894432067871	4.61116954776828E-12	5.46100809542198E-09
14	RBFOX2	8.09880256652832	3.69817781448364	8.45230464680136E-12	9.533394660197E-09
18	EZR	7.65850687026978	5.92362928390503	4.95696939354743E-11	4.69643108222258E-08
15	CACNA2D1	7.87386512756348	5.16451644897461	7.44803784226772E-11	6.78516247430589E-08
19	PLEKHA6	7.52324056625366	4.4357328414917	9.21497440773572E-11	8.08392162302327E-08
20	FNBP1L	7.51572895050049	4.67501640319824	1.16235872889797E-10	9.8327245902419E-08
21	ELAVL4	7.48305702209473	5.4238486289978	1.23135195288274E-10	1.00571732262002E-07
17	SOX11	7.68628549575806	3.05494475364685	1.34268030636728E-10	1.06009085788718E-07
24	KLHDC8A	7.32109642028809	5.11953258514404	2.23551854688787E-10	1.70808039682536E-07
25	ACTL6B	7.28306865692139	5.26469898223877	3.41728475638241E-10	2.38064137469629E-07
26	DCC	7.13801431655884	3.91036367416382	4.93262856489713E-10	3.33812114823296E-07
16	SYT4	7.87356185913086	7.93713092803955	5.61146794835828E-10	3.69203416180039E-07
23	TMSB10	7.32421350479126	2.3822181224823	6.60159529373627E-10	4.11487858230098E-07
27	SEZ6L	7.06778430938721	4.22300434112549	7.53822808121477E-10	4.46376175829133E-07
30	NSG1	6.98305892944336	4.78855514526367	1.22008732835348E-09	7.04853377058065E-07
28	SLC38A1	7.05949401855469	3.21835970878601	1.3070058270892E-09	7.37089048105591E-07
31	RPH3A	6.90099096298218	4.76007270812988	1.94278721074693E-09	1.04583767894891E-06
29	GNG3	7.00322914123535	6.30437135696411	2.06407250591202E-09	1.08643603055627E-06
32	DCX	6.81060123443604	3.25674867630005	2.56089651786988E-09	1.31863902004926E-06
22	MGP	7.38708829879761	8.95973682403564	4.2243771355736E-09	1.96633982653302E-06
35	LBH	6.71509265899658	4.93097591400146	4.23386520109701E-09	1.96633982653302E-06
39	OCIAD2	6.63692569732666	4.94774293899536	4.35032568626731E-09	1.98157335009476E-06
34	SEZ6	6.71714878082275	4.82355165481567	4.43904522266405E-09	1.98383443667964E-06
41	CDK6	6.6229681968689	3.51911616325378	4.77235920932914E-09	2.09329815244759E-06
33	RALGAPA2	6.76415967941284	3.66437649726868	5.00447518091522E-09	2.1551999842756E-06
36	NEDD4L	6.69338130950928	4.01830720901489	6.2337348722866E-09	2.5457283480169E-06
38	NFIA	6.64332294464111	2.8248929977417	8.66560995405237E-09	3.42089395619474E-06
40	ENO2	6.62614250183105	4.14026069641113	1.02169361500556E-08	3.90319918790672E-06
44	MIAT	6.33196926116943	4.6203441619873	1.59119988306987E-08	5.88893131724891E-06
45	EYA1	6.33079481124878	4.7074728012085	2.01390288058419E-08	7.33866209684879E-06
46	ST8SIA3	6.30827856063843	3.70947265625	2.30985197788841E-08	8.28956878004014E-06
37	MLLT11	6.65827035903931	2.8921229839325	2.6793825520396E-08	9.47221718322538E-06
47	DPYSL5	6.17926025390625	3.58309435844421	2.9481188358299E-08	1.02689915802157E-05
48	LOC100506421	6.14612722396851	3.28668308258057	3.44132202066059E-08	1.18132106349807E-05
43	TUBB2A	6.39818334579468	4.02252578735352	4.84115017954469E-08	1.61503497398163E-05
42	PTPRN	6.49372625350952	5.82367324829102	5.28705842104448E-08	1.73929535778971E-05
51	NFIX	6.03086423873901	2.43707823753357	5.85409775035774E-08	1.87378593668883E-05
55	SRGAP3	5.9950704574585	3.19887256622314	6.65540694566094E-08	2.04727232357046E-05
52	PTPRO	6.00872802734375	4.06887817382812	7.03362735727354E-08	2.10884174157444E-05
57	NREP	5.97861337661743	3.86596655845642	7.14780157373243E-08	2.11628535094283E-05
56	MYCBP2	5.98212051391602	2.74448084831238	8.56179586432454E-08	2.43447741545672E-05
53	CAMK2N1	6.00832796096802	4.07683372497559	9.31461208364185E-08	2.59559884486048E-05
59	BSCL2	5.88805866241455	4.82926845550537	9.96751411530124E-08	2.74523882947704E-05
54	APP	6.00312471389771	2.99576663970947	1.16140570789443E-07	3.09090512327949E-05
61	CELF3	5.83628797531128	3.26171016693115	1.41414596034202E-07	3.64081100181099E-05
50	CD24	6.09778165817261	3.62208437919617	2.03016211737732E-07	4.9573628775463E-05
58	STMN1	5.94831371307373	2.23342108726501	2.41541833506946E-07	5.77894936206618E-05
62	PTCHD2	5.8148307800293	4.23800659179688	3.43192076450331E-07	8.0483638839629E-05
60	ID4	5.86293649673462	5.39020299911499	3.79348367478512E-07	8.80906414911376E-05
68	ROBO1	5.52840280532837	3.16715598106384	4.36901328797789E-07	9.67144380738733E-05
63	TAGLN3	5.67947387695312	3.75745034217834	4.46086637871864E-07	9.78334083762312E-05
64	SPOCK1	5.65790748596191	4.65228843688965	4.63770831885595E-07	0.000100778678202
65	IGSF3	5.61911010742188	3.80542755126953	4.7260100453472E-07	0.000101763885395
69	DDAH2	5.51655197143555	3.69520330429077	4.96350270582929E-07	0.000105914887469
70	PKIA	5.46374559402466	3.58770322799683	5.82009472559225E-07	0.00012199536608
66	GAS2	5.58879232406616	4.66786241531372	6.34295703641576E-07	0.000128991732417
71	XPR1	5.43694305419922	2.22664666175842	6.37171016332205E-07	0.000128991732417
67	SCN3B	5.57324028015137	4.12008762359619	9.25757175849209E-07	0.00017827223144
72	NAPB	5.4273042678833	4.45621967315674	1.03753956207505E-06	0.000195040968788
73	SCG2	5.40775918960571	5.59237384796143	1.1447489907713E-06	0.000209550701078
76	BLCAP	5.28835582733154	3.7433614730835	1.15011361733449E-06	0.000209550701078
78	STMN4	5.27957439422607	3.55748653411865	1.23028425260587E-06	0.000220761460661
77	SATB1	5.28061819076538	3.31178402900696	1.28793622618367E-06	0.000227657145175
82	PAM	5.26810741424561	4.00587320327759	1.46655766824693E-06	0.000255418271545
79	SOX4	5.27805233001709	2.17723798751831	1.6517290198796E-06	0.000283498938876
75	CNTNAP2	5.31560325622559	3.92230200767517	1.95629518035763E-06	0.000333358328359
86	CNTN2	5.15089702606201	3.40130090713501	2.0055745591239E-06	0.000339314564339
85	PROX1	5.16139602661133	3.25839900970459	2.28406537700676E-06	0.000380903879231
74	DLX5	5.35892629623413	6.4317364692688	2.76574088239318E-06	0.000451788541658
83	TUBB3	5.23888444900513	3.05548739433289	2.92398493237564E-06	0.00046795612911
89	KLC1	5.03336811065674	3.65903544425964	3.21708583907222E-06	0.000501315099896
80	SERPINI1	5.2758092880249	5.55131387710571	3.50544787194906E-06	0.000539156092825
84	SRRM4	5.18262815475464	4.10466909408569	3.58347786089384E-06	0.000547601655569
92	TULP4	4.99516248703003	2.42517924308777	3.65365192907867E-06	0.000554746151232
90	UCHL1	5.01624774932861	2.58142566680908	4.06303233146391E-06	0.000609094834197
91	CLSTN3	5.01378965377808	3.0778386592865	4.43817069314023E-06	0.000648904389122
95	MLLT4	4.93761491775513	2.77143931388855	4.96554820586147E-06	0.000717158382951
97	MIR100HG	4.91240072250366	3.58818960189819	5.04275538142433E-06	0.000723895175542
98	KIAA0408	4.91012859344482	2.65494179725647	5.25028972877372E-06	0.000747631762602
101	ASIC4	4.89912033081055	2.95317697525024	5.30618047714683E-06	0.000748108278462
96	GSE1	4.91467714309692	2.93181753158569	5.45389852236933E-06	0.000764384854443
87	RASD2	5.13371706008911	5.49706697463989	5.66850303058367E-06	0.000785170542587
102	CELSR3	4.88145303726196	2.15108180046082	5.74173449413866E-06	0.000790690251327
93	KALRN	4.95675420761108	3.55948114395142	6.11720331002464E-06	0.000832713089662
103	BASP1	4.86566686630249	3.07810592651367	6.22667245389712E-06	0.000842771221389
105	NRCAM	4.82453346252441	2.27558493614197	8.10558982558283E-06	0.001066605558938
110	ARL4C	4.79180765151978	3.06816124916077	8.20948898825701E-06	0.001074309150143
107	CD200	4.80306816101074	4.21363639831543	8.37130192809543E-06	0.001089465150928
104	NMNAT2	4.83644151687622	3.19091272354126	8.57097574511516E-06	0.00110935590983
100	STX1A	4.90771102905273	4.20708608627319	9.12203911381788E-06	0.001161637733602
108	FAT3	4.80078125	2.8999228477478	1.09695536645263E-05	0.001360339518838
112	RPS6KL1	4.73063373565674	2.3338794708252	1.10719793459608E-05	0.00136589011869
114	KIF21B	4.72038555145264	2.33524060249329	1.12820221403353E-05	0.001384590551378
99	TSPAN18	4.90906667709351	4.69981622695923	1.15317082068619E-05	0.001390531760767
111	ARL4D	4.76711940765381	4.0411581993103	1.15008004858589E-05	0.001390531760767
115	RAB3A	4.71727275848389	2.9855592250824	1.15652603593293E-05	0.001390531760767
106	ADAM19	4.81516647338867	3.46203804016113	1.17149857888853E-05	0.001401419966644
113	ZNF292	4.72858715057373	2.05793333053589	1.19445389549222E-05	0.00142170024968
118	ATP1A3	4.65112781524658	2.7363018989563	1.37945369552743E-05	0.001601653932954
116	LOC150568	4.66480541229248	3.99409127235413	1.68110642593343E-05	0.001914359942532
120	TSPYL4	4.60076522827148	2.36564612388611	1.68063595811132E-05	0.001914359942532
117	DUSP8	4.66277503967285	3.16271924972534	1.77154710654292E-05	0.00198029977478
119	GSTA4	4.63316822052002	3.07254981994629	1.78023804707705E-05	0.00198029977478
109	SLC17A6	4.79404544830322	5.89379405975342	1.90858272367304E-05	0.002102636762461
123	DCLK1	4.57808971405029	3.0602011680603	1.98016661421912E-05	0.002162948678879
124	BTBD17	4.56230449676514	3.85804176330566	2.25913075002184E-05	0.002432570843993
126	BAI3	4.52012205123901	2.5957236289978	2.25941731688973E-05	0.002432570843993
131	SERINC1	4.47300386428833	2.69348001480103	2.73133607272399E-05	0.002862585230909
130	PLK2	4.47374486923218	4.13140249252319	3.03855583026246E-05	0.003129184060678
133	ATP9A	4.4499979019165	2.52412796020508	3.20373886220663E-05	0.003201846358237
128	HECW1	4.50088405609131	3.17471385002136	3.25529541781079E-05	0.003239702826314
138	NDRG4	4.39315176010132	3.06272053718567	3.57225385046061E-05	0.003540267979164
121	TMEM130	4.6004581451416	3.93733263015747	3.77904940926852E-05	0.003698783649088
122	SLC17A8	4.59497499465942	6.56512498855591	4.09748283880105E-05	0.003961346062034
132	NPTXR	4.45939683914185	2.92017364501953	4.17859391426439E-05	0.003984546583855
140	CAMK2D	4.36319971084595	2.76216506958008	4.18877015696956E-05	0.003984546583855
141	TRIB2	4.35587024688721	3.15598726272583	4.20593775787269E-05	0.003984873669319
137	LMO1	4.40501832962036	3.94672417640686	4.23472981271713E-05	0.00399616774279
127	SFMBT2	4.51455974578857	3.37556767463684	4.3117599751342E-05	0.004052712173454
143	CPE	4.34382200241089	3.2329535484314	4.50903968112094E-05	0.004188278975962
125	GPRC5C	4.55592250823975	6.57098960876465	4.67341991873371E-05	0.004324008757622
136	HN1	4.42662477493286	2.37614607810974	4.85408528154406E-05	0.004456351317002
146	IRF2BP2	4.28623485565186	2.60841917991638	5.50304443029762E-05	0.005032629744248
135	CAMK2B	4.43539762496948	4.26227283477783	5.76057622758465E-05	0.005188023137892
129	GRIP2	4.49909543991089	6.78493928909302	5.97798521491936E-05	0.005323103676714
148	KIAA0895L	4.26089525222778	2.91422033309937	6.11825457337247E-05	0.005367295474996
152	SNURF	4.2526683807373	2.36994409561157	6.09695824674498E-05	0.005367295474996
153	BAZ2B	4.2466516494751	2.43971562385559	6.10802508445564E-05	0.005367295474996
154	ATP6V0A1	4.23352861404419	2.4896764755249	6.47656791910327E-05	0.005639852490143
150	KIAA1467	4.25282669067383	2.54327487945557	6.55609081436243E-05	0.005688189268461
145	ENC1	4.3239426612854	3.97657680511475	6.62298813746528E-05	0.005725259015475
147	TPD52	4.27148151397705	3.64290857315063	6.87136218961027E-05	0.005875634831159
156	SEPT3	4.21594858169556	2.47266745567322	6.85938667104484E-05	0.005875634831159
155	SLC4A8	4.21994638442993	2.74857044219971	7.3684567718283E-05	0.00625552928665
149	ZCCHC12	4.25637578964233	4.16951704025269	8.78058960550555E-05	0.007349012204806
158	ANK2	4.1684889793396	2.8309850692749	9.42572110806513E-05	0.007779011504029
160	ZNF451	4.11721086502075	2.34501123428345	9.84502222447682E-05	0.008052094714514
159	SEZ6L2	4.12241315841675	2.98530077934265	0.000106656256534	0.008534662473856
163	SNRPN	4.09345769882202	2.37525296211243	0.00010642867259	0.008534662473856
164	SNAP25	4.09171962738037	3.66518688201904	0.000113695870894	0.009028790250217
165	DYNLT1	4.08472967147827	2.7786500453949	0.000113974849481	0.009028790250217
166	GLYCTK	4.07870244979858	3.01569652557373	0.000117284288738	0.009206109379323
168	MAPT	4.06216478347778	2.14518356323242	0.000117379254942	0.009206109379323
157	KIAA1211	4.17737245559692	3.89914393424988	0.00011973544556	0.009359913410986
169	PRMT2	4.04443359375	2.68019485473633	0.0001247653534	0.009689154625035
161	MCF2L	4.11483001708984	3.00244998931885	0.000131866393847	0.010173900340928
170	MMADHC	4.0239462852478	3.01677060127258	0.000135703638358	0.010435962266685
171	KIAA1715	4.0189037322998	2.2988920211792	0.000138122054518	0.010553416075234
172	ABR	4.01872682571411	3.02634525299072	0.000158891829863	0.012023999623472
175	RNF219	3.98179888725281	3.01296210289001	0.000159606655837	0.012039628185223
167	LRRC16A	4.07452201843262	3.90333962440491	0.000162558446784	0.012184681552286
177	CELF5	3.98019123077393	2.15351128578186	0.000162364000858	0.012184681552286
178	MAPRE3	3.97364568710327	2.28093481063843	0.000163210535613	0.012194967654653
179	VAMP2	3.9673011302948	2.17214155197144	0.000163971014308	0.012213262405351
173	CACNA1A	4.01855754852295	2.48907351493835	0.000177750740548	0.01311590043806
182	SSBP2	3.92398548126221	2.72155237197876	0.000190747388666	0.013987748136064
183	TLE2	3.91231179237366	2.90771150588989	0.000212900957191	0.015327574687045
180	IGSF21	3.92667651176453	3.22253155708313	0.000234654507131	0.016690770738428
186	BTG1	3.86554265022278	2.44489479064941	0.000240544350162	0.017030387910198
188	ZNF532	3.85449600219727	2.03476905822754	0.00024086717681	0.017030387910198
191	GAP43	3.832839012146	2.92111134529114	0.000259442431473	0.018073980681945
185	NRSN1	3.87172245979309	3.47033619880676	0.000267354165279	0.018516230288881
193	PTBP2	3.82106399536133	2.34699606895447	0.000269930872481	0.018640182640199
192	RFX7	3.8320951461792	2.1655867099762	0.000274206685241	0.018825679845237
176	CSDC2	3.98150157928467	5.60542058944702	0.000276725479657	0.018889105795807
181	SH2D3C	3.924649477005	4.14116287231445	0.000292127492116	0.019657192551856
195	QSOX1	3.80864763259888	2.47472953796387	0.000297702470574	0.019895408295887
197	ZNF91	3.79992032051086	2.30011343955994	0.000298187534621	0.019895408295887
198	DPYSL3	3.79803895950317	2.06007313728333	0.000310659026783	0.020611399743348
187	DUOX1	3.85706639289856	2.64847993850708	0.000319286214849	0.021007259124771
184	NGFR	3.87800025939941	4.55450487136841	0.00033509752411	0.021751648061337
199	SIPA1L1	3.79076647758484	2.72761154174805	0.000335191739525	0.021751648061337
202	TMTC4	3.77356243133545	3.19322800636292	0.000338093187584	0.021820368504399
212	ADD2	3.72995495796204	2.24303150177002	0.000367570558689	0.023154990034846
207	GPC2	3.74431777000427	2.33780789375305	0.000368797367677	0.023170648410614
215	STXBP1	3.72770309448242	2.39411520957947	0.000369851795035	0.023175422267713
214	DRAXIN	3.72780990600586	2.83681225776672	0.000382475203902	0.02390318648979
208	DOCK7	3.74200367927551	2.82504296302795	0.000386542853108	0.024047085346944
213	KIF5A	3.72878837585449	2.53661465644836	0.000386808220771	0.024047085346944
211	MPPED2	3.73201060295105	2.84641814231873	0.000388365088389	0.024080668805219
203	RAPGEF5	3.76604557037354	3.20275712013245	0.00039092491077	0.024113144365861
206	MLLT4-AS1	3.74536633491516	2.84289026260376	0.000390553280875	0.024113144365861
201	FRMD3	3.78161931037903	3.88426637649536	0.000410445781288	0.02512097874827
219	PREP	3.69568920135498	2.81285119056702	0.000422510512784	0.02566047180975
220	PTPRN2	3.69190430641174	2.6049976348877	0.000429977764292	0.025914639503863
210	SEPT5	3.73723387718201	3.13576126098633	0.000431564285921	0.025944242833295
222	NAA40	3.68238377571106	2.54693412780762	0.000448263532404	0.026879924122828
216	CDC42EP3	3.71155524253845	3.07175517082214	0.000450949991072	0.026904789643637
205	PAK7	3.74580025672913	3.3621461391449	0.000462789672475	0.027541799452842
227	PAK3	3.66505265235901	2.92326164245605	0.000464316697111	0.027563421773885
223	ACTN1	3.68050122261047	3.13751292228699	0.000481259929383	0.028497806718432
228	NPPA	3.65537762641907	3.76848888397217	0.000498116119098	0.029152490158632
229	DUSP6	3.64706444740295	3.05974173545837	0.000497719555341	0.029152490158632
209	KIRREL3	3.73797798156738	4.25575304031372	0.00052207071667	0.030087024318872
226	RPRM	3.67143797874451	3.2130298614502	0.000520846332572	0.030087024318872
217	PDZRN4	3.70401382446289	4.05672264099121	0.00052794932163	0.030351960272184
230	LOC150622	3.63101744651794	2.13619613647461	0.000545136915152	0.031188678677011
225	FOXP2	3.67204260826111	3.51076674461365	0.000557303563792	0.03160119481263
236	NAV2	3.60161662101746	2.05286598205566	0.000574325984932	0.032056730420934
235	TSPAN5	3.61092925071716	2.60214710235596	0.000593410809657	0.032994198210197
238	CXADR	3.57925343513489	2.21319103240967	0.000607001504657	0.033592144017057
239	TERF2IP	3.57587337493896	2.32671546936035	0.00061341661565	0.03383530996899
240	PCDHB2	3.57581543922424	2.63683032989502	0.000621893719997	0.03417673933143
218	CRABP1	3.69693470001221	5.89934873580933	0.000624492889142	0.034240135583823
234	PLXNA4	3.61393880844116	3.0002715587616	0.000626141362838	0.034251233995795
237	AP2A2	3.59529113769531	2.09251499176025	0.000631759489824	0.034399667301095
243	ATP1B1	3.56723761558533	2.68476867675781	0.000644258192851	0.034999769623576
241	SOGA3	3.57132983207703	2.47467565536499	0.000719361186479	0.038033011301218
249	PAIP2	3.48922753334045	2.43125867843628	0.000822249597605	0.042710096422967
246	SHOX2	3.5188844203949	2.67756652832031	0.000825550858378	0.042787740988079
245	SEPT6	3.51982045173645	3.28606915473938	0.000832640675481	0.042967161305978
250	DAAM1	3.48646306991577	2.20371508598328	0.000832403362484	0.042967161305978
232	VAV3	3.61501932144165	6.51693248748779	0.000856295313558	0.043996118865385
254	ATAT1	3.46082735061646	2.28183555603027	0.000887199954378	0.045191866923414
247	LOC284998	3.51094698905945	3.55914568901062	0.000903039508838	0.045703832919525
253	PTPRK	3.46245265007019	2.16091084480286	0.000908085621555	0.045861228213521
260	ACOT7	3.436194896698	2.62213921546936	0.000966834379395	0.04835842996959
256	CACNB1	3.45614290237427	2.44119739532471	0.000983924797351	0.048865751676408
259	FAM171B	3.43690633773804	2.57457637786865	0.000998749112862	0.049241197899789
263	TMEM66	3.43257665634155	2.05300521850586	0.000998207751936	0.049241197899789
262	UNC79	3.43397045135498	2.20553183555603	0.001023225559962	0.04986856093261
