# Supplementary material for: Quantitative Evaluation of Stem-like Markers of Human Glioblastoma Using Single-Cell RNA Sequencing Datasets
Source: Cancers (Basel). 2023 Mar 2;15(5):1557. doi: 10.3390/cancers15051557 (PMC10001303; doi:10.3390/cancers15051557)
Supplement: Supplementary file 1 [file cancers-15-01557-s001.zip › cancers-2177473-supplementary/28 marker gene lists/sce.MGH143.total2.csv]

index	names	scores	logfoldchanges	pvals	pvals_adj
9	RASA4	5.65684604644775	3.37869882583618	2.10743780552418E-07	6.9701922042901E-05
11	ABCA1	5.36726522445679	3.00263142585754	5.19012569475165E-07	0.000142945717681
12	ATCAY	5.30658674240112	2.4971067905426	8.15140208756388E-07	0.000202647970991
13	NFIX	5.2880654335022	2.77386617660522	9.2306388576622E-07	0.000218636911983
17	CBFA2T2	5.14772272109985	2.68140864372253	1.54160348308211E-06	0.000314779483623
33	ID2	4.72693967819214	3.82613015174866	6.69925620452494E-06	0.000917217239655
29	CD24	4.81369686126709	4.38658046722412	7.82855812341938E-06	0.000996920579093
39	OXSR1	4.65504026412964	3.56696081161499	1.24186230357792E-05	0.001368446957892
42	ADAMTS4	4.59886074066162	2.02308821678162	1.53333362464463E-05	0.001577208592556
54	SMA5	4.35709476470947	2.10449576377869	2.80831322126748E-05	0.002367178183592
53	RND3	4.35724449157715	3.27509546279907	3.20382010103932E-05	0.002589955048233
49	SSTR2	4.41824293136597	4.42743682861328	3.24879794973778E-05	0.00261738191284
58	ARL4D	4.34508085250854	3.24326944351196	3.49322253662852E-05	0.002721725954032
59	NEUROD1	4.34246444702148	3.47866129875183	3.51680372420241E-05	0.002731115180704
68	NUMA1	4.28375911712646	2.01235890388489	3.99588629494484E-05	0.003006063867116
64	NEDD4L	4.32356405258179	3.1202392578125	4.26727052155124E-05	0.003156320464992
71	SOX4	4.24550676345825	2.46549296379089	4.60681596709868E-05	0.003347148558181
77	DLL3	4.17814302444458	2.90387034416199	6.62259624117578E-05	0.004393916374468
73	CELF3	4.20467042922974	3.93827033042908	7.78735003614974E-05	0.004869990505872
76	ELAVL4	4.18365478515625	5.62744092941284	8.53322734328659E-05	0.005182513406489
83	NHLH1	4.11469841003418	4.52191162109375	0.000104945224797	0.006018722989178
105	CLK1	3.92143273353577	2.54767537117004	0.00014616567272	0.007688918603365
99	SOX11	3.93734979629517	2.1629626750946	0.00016111872667	0.008107581773126
103	MAML3	3.92333030700684	3.34885406494141	0.00019485301881	0.009476978652038
119	BCL11A	3.79726648330688	2.72607421875	0.000266587123819	0.011913929461855
127	RASD1	3.74853205680847	2.87793827056885	0.000306905863351	0.013004243791302
123	CCNG2	3.76094603538513	2.8825318813324	0.000309545007045	0.013092648280124
121	LOC286186	3.76916241645813	2.13110256195068	0.000327062988127	0.013544780363797
124	SCRT2	3.76063179969788	4.69811630249023	0.000349202862977	0.014260722435316
131	SNAP25	3.72148704528809	4.30946683883667	0.000386888889888	0.015121865092221
132	KIAA1324	3.72026300430298	2.54017972946167	0.000414858549118	0.015848934829695
144	HES6	3.62857556343079	2.92910575866699	0.000475884636018	0.017526050377246
151	ST18	3.58643746376038	5.57518196105957	0.000634717917315	0.021507766222482
157	DUOX1	3.53746247291565	3.38009285926819	0.000740610220374	0.023857981682204
161	FAM110A	3.52393984794617	3.85783863067627	0.000747508821117	0.023992933473728
169	SETBP1	3.4650354385376	2.02442741394043	0.000795645817926	0.02511549656649
164	PTCHD2	3.49628758430481	3.52427387237549	0.000809473975898	0.025318284793809
174	HSPA1B	3.45187664031982	2.5482816696167	0.000812630730787	0.025359646231113
168	GSE1	3.47341418266296	2.95107269287109	0.000825633073367	0.025706656780867
172	STAG3	3.46271824836731	2.83534407615662	0.000876319428872	0.026679308473334
171	LHX1	3.46431803703308	4.15761995315552	0.000935932077645	0.027849858280281
189	CALCOCO1	3.39559602737427	2.0307776927948	0.000956573027271	0.028145824501801
179	STMN2	3.42331886291504	4.45958375930786	0.001009896125828	0.029171219068728
185	MIAT	3.39938139915466	3.6504499912262	0.001112274247351	0.031067603564562
186	LOC150622	3.39906716346741	3.54900979995728	0.001135540618528	0.03150308182534
194	MDGA1	3.37258434295654	2.80495524406433	0.00117445070013	0.032101155885285
191	SPOCK1	3.37910628318787	5.23707580566406	0.001226313819713	0.032857996757591
201	MS4A7	3.34423327445984	2.51641178131104	0.001282864881324	0.034064952442879
206	GATS	3.32876539230347	2.65274024009705	0.001305796258838	0.034403882299042
217	RNF165	3.26141142845154	2.68464040756226	0.001589623015424	0.039408200561914
219	MYT1	3.25028109550476	3.01727175712585	0.001697490162033	0.041450259771052
220	CDON	3.2461371421814	2.97832250595093	0.001770861131366	0.042756999752838
223	IGFBPL1	3.2341194152832	3.03803157806396	0.001779428057615	0.042832858712068
226	LINC00478	3.20836234092712	2.88921093940735	0.001896447139497	0.044653433017128
236	ZBTB16	3.16375017166138	2.08223700523376	0.002017938503536	0.046813801561956
232	MFNG	3.18217730522156	3.51424884796143	0.00210909559927	0.048232174100553
