# Supplementary material for: Quantitative Evaluation of Stem-like Markers of Human Glioblastoma Using Single-Cell RNA Sequencing Datasets
Source: Cancers (Basel). 2023 Mar 2;15(5):1557. doi: 10.3390/cancers15051557 (PMC10001303; doi:10.3390/cancers15051557)
Supplement: Supplementary file 1 [file cancers-15-01557-s001.zip › cancers-2177473-supplementary/28 marker gene lists/sce.MGH151.total2.csv]

index	names	scores	logfoldchanges	pvals	pvals_adj
2	GPM6A	61.6788749694824	13.9173593521118	5.00497729264919E-116	6.58599400853826E-113
5	BCAN	44.3163795471191	12.6515607833862	2.75101441046628E-115	3.25802636631522E-112
4	GPR56	49.8368301391602	11.7260208129883	3.97570050912748E-111	4.09428009822581E-108
1	PTPRZ1	86.5433120727539	18.5502586364746	2.08401657392074E-110	2.05675069041194E-107
8	SLC35E3	36.5165100097656	8.84700870513916	2.12738852470047E-99	1.57466639362673E-96
7	TUBB2B	37.0365409851074	11.4397583007812	1.20427138880978E-98	8.38952121039661E-96
6	CDK4	42.2234878540039	12.7711181640625	2.56598387035632E-95	1.55840753726307E-92
9	MDM2	35.5730895996094	9.03052520751953	6.39386807285175E-88	3.5219804458969E-85
10	FXYD6	35.2868614196777	11.7401695251465	9.26513389521056E-87	4.87675469871016E-84
3	MAP2	50.4236030578613	37.4586906433105	1.27174322100542E-82	6.1474510066805E-80
16	C1orf61	27.4319038391113	8.24919605255127	1.67081415846912E-75	6.94296564166658E-73
12	TSPAN31	30.1263446807861	9.91943359375	2.28629537390957E-73	9.33675728041759E-71
21	OS9	25.2982311248779	10.7290592193604	1.38694437244777E-69	5.21447054060283E-67
22	TSFM	25.0565795898438	9.90895557403564	2.42054260742855E-68	8.82045726146963E-66
11	AGAP2	33.3266906738281	36.8068504333496	1.68170960867974E-62	5.24118076199845E-60
17	PCDHGC3	27.2280616760254	10.6672258377075	4.516063577009E-60	1.30448148640287E-57
14	METTL1	27.7041301727295	12.5845851898193	4.60438098413398E-59	1.31396828903852E-56
13	CCND2	29.8755683898926	15.0455827713013	1.86017125662873E-57	5.12325771912885E-55
15	FABP7	27.5848350524902	38.3896675109863	8.85681468831661E-54	2.20823697586808E-51
24	FIGNL1	23.4807872772217	10.7283401489258	6.9312556156404E-53	1.65832040921271E-50
19	MARCKS	25.8970203399658	10.0958881378174	6.02213410134039E-52	1.3848569740228E-49
18	ETV1	26.2772579193115	14.3457469940186	1.28045853270746E-51	2.88847055292466E-49
20	CST3	25.5949954986572	39.539924621582	1.93465620725558E-50	4.1283123355906E-48
31	LRP1	19.2672595977783	5.98403978347778	5.2525198245915E-49	1.08183638752412E-46
23	NREP	24.6248836517334	35.7646331787109	9.56793920039412E-49	1.92056108390284E-46
29	RAB31	20.8269481658936	8.68999767303467	8.35922059720298E-48	1.63633470301942E-45
25	TRIB2	23.314115524292	13.1907892227173	1.98214403080406E-46	3.66789558700195E-44
26	MLC1	23.2698917388916	36.3596076965332	2.65270794670994E-46	4.83323387890551E-44
27	PDGFRA	22.6179122924805	15.7772665023804	4.14452603933262E-45	7.06239163795918E-43
28	MARCH9	21.0675849914551	10.1891269683838	2.7025059962156E-43	4.32510520448396E-41
36	CRIP2	18.3195629119873	9.08873271942139	6.16431201767127E-43	9.66939698348091E-41
46	DSEL	16.8965263366699	5.01351594924927	1.24420541945279E-42	1.87708595956426E-40
47	MAGED1	16.7205352783203	6.13529634475708	5.35323090426532E-42	7.68464407263202E-40
44	CHIC2	17.4587459564209	9.44873523712158	1.97382997982168E-39	2.6715506801175E-37
35	METTL21B	18.3544235229492	8.73352813720703	4.69775185917101E-39	6.32221309865481E-37
30	ZFP36L1	19.4223098754883	34.605770111084	7.54976792174829E-39	9.93465572191833E-37
32	NKAIN4	19.1674098968506	36.2154502868652	2.5116659223334E-38	3.26875379320818E-36
33	COL20A1	18.9302787780762	10.5348386764526	4.75080651112389E-38	6.08257313635029E-36
56	SUB1	15.4645853042603	5.15110921859741	7.77534691440026E-38	9.8484955622719E-36
34	EGFR	18.7110004425049	35.3948173522949	2.20599996941791E-37	2.75006922503329E-35
41	SOX11	17.8059310913086	7.68431758880615	1.66389085422582E-36	2.031490658412E-34
55	SEMA5A	15.9283227920532	5.03945159912109	1.77658137647848E-36	2.1579541786292E-34
37	SEZ6L	18.2606449127197	11.6737079620361	1.82973697666311E-36	2.21118112394094E-34
45	MEST	17.3492031097412	9.81334495544434	2.45236023497621E-36	2.94855860536276E-34
49	CDKN2A	16.4124145507812	7.48485803604126	2.51119331086676E-36	3.00404670511061E-34
38	NEU4	18.1518630981445	35.735595703125	3.27538878773327E-36	3.87904294131251E-34
39	CSPG4	18.1435546875	34.6670074462891	3.41035600055957E-36	4.01879065817184E-34
40	SOX4	18.1423835754395	34.865837097168	3.42984944962551E-36	4.02175317147673E-34
42	ASIC4	17.7745227813721	11.2063789367676	1.96348690431578E-35	2.2359207122896E-33
43	DSCAM	17.6414852142334	12.2420978546143	3.92411329263022E-35	4.4260260690114E-33
52	SDC3	16.2193870544434	6.63509511947632	4.9113718549392E-35	5.51330586521753E-33
48	MDK	16.5119571685791	35.3710136413574	1.12196626096882E-32	1.19706724582466E-30
50	SCG3	16.3039627075195	11.3387031555176	3.05466580720454E-32	3.20145196059499E-30
51	LRRN1	16.2837390899658	34.4759941101074	3.57525521588708E-32	3.73055044244499E-30
53	TLK1	16.0610427856445	8.63762187957764	4.10655820377307E-32	4.26613761467408E-30
63	NUP107	14.0635013580322	6.0363941192627	6.2298455123609E-32	6.38788401756624E-30
54	ASCL1	16.0508422851562	34.4762115478516	1.17422952267643E-31	1.18352342443038E-29
74	HMGN1	13.5290880203247	5.83433771133423	2.28512448194414E-31	2.26466353469996E-29
76	TRIM9	13.3975391387939	4.93265628814697	6.59194004028591E-31	6.37292619568213E-29
57	NHSL1	15.3878288269043	33.3196449279785	3.5904156114459E-30	3.36136696334812E-28
77	NFIB	13.2922887802124	4.0379524230957	5.21629130196562E-30	4.8262920225921E-28
78	MAPK1IP1L	13.1704711914062	4.052086353302	5.36357232718253E-30	4.94325191212628E-28
58	SPRED2	14.9114723205566	33.7447853088379	4.32276369422127E-29	3.86373512684245E-27
62	C3orf70	14.4939746856689	6.13100099563599	6.81208636153766E-29	6.06582998343538E-27
59	DUSP6	14.6826982498169	35.083065032959	1.44065990412655E-28	1.2732638242217E-26
60	DBN1	14.6528415679932	34.1964454650879	1.68643270720596E-28	1.48493847966098E-26
71	GRB10	13.7023849487305	6.15265321731567	1.74912959221738E-28	1.53444013041707E-26
61	CPXM1	14.6037464141846	34.3519020080566	2.18546860439089E-28	1.91014794699641E-26
84	SRI	12.7238779067993	4.51919364929199	8.68066900109795E-28	7.36954573333355E-26
87	DBI	12.6281185150146	4.88318967819214	9.33429089943292E-28	7.89614336585601E-26
72	NRXN1	13.5365419387817	6.62645530700684	1.59223151896049E-27	1.3326358925123E-25
79	SERPINE2	13.1481733322144	6.64118003845215	2.04101375332132E-27	1.69626146530417E-25
91	PMP2	12.4564218521118	6.31030225753784	2.05213274605175E-27	1.69953902877559E-25
64	CYP27B1	14.045934677124	33.9377708435059	4.22780142658754E-27	3.41773735802569E-25
65	NOTCH2	13.9726705551147	32.8609771728516	6.25297183380996E-27	4.98679767190649E-25
66	PID1	13.9343242645264	34.3831901550293	7.67608209690142E-27	6.10119733379889E-25
67	SPTAN1	13.9291038513184	32.5457572937012	7.89346583806008E-27	6.25299772041107E-25
68	NCAN	13.8513622283936	33.5153541564941	1.19676220567263E-26	9.41744505101723E-25
69	ATP1A2	13.7690782546997	9.418044090271	1.71189942931312E-26	1.33821946807626E-24
70	HN1	13.7104206085205	9.81021118164062	1.99046170098834E-26	1.54577297867573E-24
94	LIMA1	12.2147369384766	5.18348503112793	4.36841531915769E-26	3.37036759770583E-24
73	PDPN	13.5355358123779	9.87693500518799	5.72141693978425E-26	4.3715316656687E-24
100	DTNA	12.0226783752441	4.50058937072754	6.40596522100152E-26	4.84765789855086E-24
99	ITM2C	12.0945053100586	5.53582286834717	7.14197081781853E-26	5.38741149015445E-24
97	TSPAN3	12.1134243011475	4.31489992141724	7.18951565280465E-26	5.40605929372479E-24
75	TSPAN13	13.4468078613281	34.7392654418945	1.05295050310085E-25	7.89246380267302E-24
105	NOVA1	11.8524351119995	3.94427371025085	1.11901022052719E-25	8.36115964776247E-24
80	TNK2	12.988166809082	5.6645975112915	1.1339045518975E-25	8.44580604284406E-24
104	RPS19	11.8544368743896	4.24475336074829	1.32526725633197E-25	9.84021323933509E-24
109	SNRNP200	11.6837425231934	3.75547647476196	2.9568136390198E-25	2.1817784378138E-23
82	RPL21P44	12.8062353134155	7.69636821746826	3.27643718314838E-25	2.40265297585302E-23
106	EEF1G	11.8384914398193	4.57783937454224	3.94525268086828E-25	2.86648021469466E-23
113	PDLIM5	11.5112562179565	3.5445408821106	1.0563714902261E-24	7.51387841366225E-23
114	CBX3	11.4987688064575	4.79442405700684	1.21974167397197E-24	8.62411978797015E-23
112	ABI2	11.5204124450684	4.03112506866455	1.35490034982734E-24	9.49472475917467E-23
108	RPLP0	11.7215614318848	4.38561582565308	1.42035965973935E-24	9.92408227155939E-23
81	MMP2	12.92116355896	33.8333892822266	1.81318714345864E-24	1.2631514905871E-22
110	TCF4	11.6622400283813	3.53001427650452	2.33145692734975E-24	1.61943955370106E-22
101	LHFPL3	12.022500038147	6.44656038284302	3.41591420674901E-24	2.35887300003082E-22
86	LUZP2	12.6913042068481	7.34145355224609	5.20177925583704E-24	3.53035368062339E-22
90	ATP1B2	12.5386915206909	5.86911964416504	5.6503262800876E-24	3.81292388234059E-22
85	SOX6	12.7105770111084	32.1964073181152	5.70414342736945E-24	3.82743176262529E-22
123	ZBTB20	11.279842376709	3.81512427330017	6.16712613931944E-24	4.12639971005425E-22
88	LNX1	12.5635223388672	8.63845252990723	7.0359654960149E-24	4.6944754574256E-22
89	MEG3	12.5405902862549	9.23204040527344	1.3997898283143E-23	9.28723301777383E-22
98	PRCP	12.1120748519897	7.43623781204224	3.12832660118162E-23	2.04125465222005E-21
95	ARHGEF6	12.1909475326538	7.26715421676636	3.65819479196435E-23	2.37391785869774E-21
122	NME1	11.3111000061035	5.62166690826416	3.7528593758152E-23	2.42869473157265E-21
92	GRIK3	12.3091297149658	32.4363555908203	5.11227827665593E-23	3.2815561859315E-21
93	SLC1A2	12.2251167297363	7.61775732040405	7.23320336269405E-23	4.60552835614976E-21
96	KLF12	12.1783657073975	31.7508907318115	1.04653179083454E-22	6.59259361641142E-21
107	BTBD17	11.8281879425049	7.78684091567993	3.48562278519211E-22	2.15001201276199E-20
102	NRCAM	11.9333610534668	32.9780883789062	4.01564727919273E-22	2.47050964818075E-20
137	TTC3	10.7028179168701	3.49595165252686	4.25689066597492E-22	2.61214280606948E-20
103	GRIK2	11.9112405776978	32.8244514465332	4.5346460819285E-22	2.77539088104802E-20
143	PTPRS	10.6133213043213	3.10284876823425	8.74088647153974E-22	5.24143384721241E-20
119	VCAN	11.4084377288818	6.72413492202759	1.33604576608585E-21	7.99130808472461E-20
142	ITGB8	10.6296377182007	2.54801964759827	1.40450437334185E-21	8.37961979520783E-20
144	TMSB10	10.5822334289551	4.55047750473022	2.02021380306403E-21	1.19031801341728E-19
115	DLL3	11.4949445724487	32.848030090332	4.48324257460512E-21	2.55264624091579E-19
126	FAM212B	11.1396398544312	5.69428539276123	4.63665168766042E-21	2.6336626348663E-19
116	FHL1	11.4825401306152	33.91943359375	4.80047367190572E-21	2.72019185150141E-19
117	VIM	11.4609832763672	10.8986721038818	5.26520596988237E-21	2.96227241336422E-19
125	HSPB1	11.2249946594238	6.7776837348938	5.28033553667663E-21	2.9637447280029E-19
151	RPL13	10.4482126235962	2.75634479522705	5.4933878168868E-21	3.07603744280805E-19
154	FUBP1	10.3920679092407	3.85031819343567	5.82096936302139E-21	3.23651362282922E-19
132	FZD3	10.8470182418823	4.17186689376831	5.83637858588555E-21	3.23748157342588E-19
118	LAMA5	11.428050994873	31.5796661376953	6.48224000437439E-21	3.58734431643953E-19
150	ABAT	10.4499959945679	3.95750904083252	6.74180612263388E-21	3.71363767024898E-19
121	TUBB3	11.3487730026245	8.57462215423584	8.47386931467083E-21	4.60348781163517E-19
120	TENM1	11.3497171401978	31.6405086517334	9.98413167433921E-21	5.38688252479268E-19
148	RPL10A	10.4938478469849	4.13241052627563	1.36631745863321E-20	7.33845698983812E-19
124	ZEB1	11.2747402191162	10.3982181549072	1.49973039294097E-20	8.01864877814894E-19
129	ZDHHC22	10.9843492507935	6.65387058258057	1.72342281694593E-20	9.17325681846771E-19
149	NCOR2	10.4926271438599	3.18460035324097	1.97375082533794E-20	1.04586715993186E-18
128	KLHDC8A	11.0403728485107	7.26845693588257	2.00420743508217E-20	1.05963520775349E-18
156	RPL5	10.2570095062256	2.86987400054932	2.10034395481851E-20	1.10798990899401E-18
133	NOTCH2NL	10.8270597457886	6.29873609542847	2.7965209618118E-20	1.46545122790873E-18
127	DPYSL3	11.1378793716431	32.6766548156738	3.21290836500337E-20	1.66888042836557E-18
139	REV3L	10.6500244140625	4.2355055809021	4.88184849628939E-20	2.51372746702414E-18
131	HES6	10.8941793441772	7.71286296844482	7.66047771175565E-20	3.90206613076654E-18
140	MLLT11	10.6336030960083	6.66818714141846	9.04289877111155E-20	4.58651178356634E-18
130	DCX	10.9025650024414	8.0133056640625	1.15416844643858E-19	5.82891979154462E-18
135	SEPT11	10.8123817443848	5.89351749420166	1.20870283805209E-19	6.09134796214933E-18
163	TUBB	9.9125804901123	4.80395889282227	1.40755120480419E-19	7.07839869150574E-18
134	CSMD1	10.8233232498169	7.87983179092407	1.74803833975164E-19	8.75349600747511E-18
162	ILF3	9.95075702667236	3.19382882118225	1.88111857966794E-19	9.40003685190189E-18
136	FAT3	10.7491111755371	6.05632495880127	2.64085612157477E-19	1.30587302913612E-17
141	ASTN1	10.631142616272	7.07534885406494	3.26622264115083E-19	1.60839396004779E-17
169	LAPTM4A	9.76622200012207	4.51150751113892	3.56868855054714E-19	1.75006122170309E-17
167	RPS3A	9.78962135314941	3.03382802009583	3.71986047167306E-19	1.81667247694945E-17
165	RPL41	9.82961559295654	2.88746905326843	4.2010912886909E-19	2.03907885786747E-17
138	PXDN	10.6603212356567	31.9988899230957	4.48785363053517E-19	2.17380983829971E-17
161	DPP6	9.95510673522949	4.19483089447021	5.24648705531275E-19	2.51555247757364E-17
145	ETV5	10.5725421905518	7.17446327209473	5.78401845401788E-19	2.75654448897118E-17
146	ROBO2	10.5646457672119	31.8157062530518	7.61137177519943E-19	3.59129386189987E-17
174	CAPZA2	9.66005516052246	4.78348064422607	8.8342620585556E-19	4.16000658288167E-17
147	CCND1	10.4953851699829	7.56228160858154	9.30887945672975E-19	4.37480394468454E-17
173	JUN	9.66481685638428	3.85278463363647	9.37258226066585E-19	4.39601947378478E-17
152	LMO1	10.4428224563599	32.7674026489258	1.49117464978834E-18	6.8984302255638E-17
153	MPPED2	10.3995752334595	8.42323207855225	1.85679722887678E-18	8.57311874525837E-17
185	RPN2	9.52903747558594	4.66550588607788	2.04799386776471E-18	9.41918111686891E-17
157	RNF180	10.1963043212891	6.14423036575317	2.09807619875209E-18	9.61219203938919E-17
177	RPS7	9.60574436187744	3.85652637481689	2.17991916561844E-18	9.96786976000742E-17
166	NAV2	9.80616474151611	3.39716935157776	2.68312602486188E-18	1.21748128400151E-16
155	ARC	10.2917537689209	32.8694114685059	3.43209144205769E-18	1.54842891231578E-16
168	RHOC	9.78614330291748	5.60856771469116	5.71018075480365E-18	2.51396545275612E-16
190	SRGAP2C	9.40450286865234	3.68788647651672	5.96526623443605E-18	2.61170602641132E-16
158	SNTG1	10.1769952774048	32.0185432434082	6.46277796587376E-18	2.82430551475435E-16
159	KCND2	10.1656093597412	32.3100242614746	6.88146453337222E-18	3.00173791781684E-16
192	RPS20	9.32530307769775	3.29833340644836	8.08378383478803E-18	3.50041140604734E-16
198	RPL36A	9.29440116882324	3.74023151397705	1.13465718819483E-17	4.87758442097689E-16
200	RPL32	9.280442237854	2.98796939849854	1.15622452692894E-17	4.95232082185153E-16
160	RHOJ	10.0558185577393	9.30228900909424	1.24216728993798E-17	5.30125665395872E-16
175	JAM2	9.63913726806641	4.14821481704712	1.62941742751086E-17	6.92897328330742E-16
179	PHF14	9.58108806610107	4.37083959579468	2.14643467110518E-17	9.07865207496379E-16
189	MAML2	9.41837406158447	4.23761463165283	2.30952416835849E-17	9.73369919070094E-16
178	SKA2	9.60515975952148	4.2464394569397	2.78537941367577E-17	1.16769020871371E-15
194	PCDHB5	9.32067394256592	4.77072858810425	2.90671259612096E-17	1.21640273059578E-15
213	PKM	9.10230541229248	3.45343041419983	3.58878790871569E-17	1.49129877904982E-15
204	TTYH3	9.24768543243408	3.94712424278259	3.73808933274082E-17	1.55061968363046E-15
164	BLM	9.85397624969482	9.09600734710693	3.77453442827085E-17	1.56300039279761E-15
211	RPL23	9.11399269104004	3.73963594436646	3.8371509678203E-17	1.58615633200334E-15
186	FAM110B	9.52622890472412	5.71099185943604	5.4541903847747E-17	2.2312254482517E-15
172	LIMD1	9.67452144622803	5.08177328109741	5.57253242652743E-17	2.27570694921946E-15
216	RPL37A	9.04843616485596	2.97797226905823	5.60639957793555E-17	2.28559690882928E-15
170	PCDH15	9.7641077041626	31.9826984405518	6.2756559832701E-17	2.54529430855711E-15
188	RGS12	9.488938331604	4.63509321212769	6.27209639217216E-17	2.54529430855711E-15
171	TSPAN12	9.72799301147461	33.2366218566895	7.65327811200968E-17	3.0881694269346E-15
183	UHRF1	9.5396671295166	5.53327798843384	8.66606553382103E-17	3.48496482570603E-15
220	HNRNPA3	8.99013137817383	3.11719679832458	9.55656172036137E-17	3.83006295953434E-15
223	ATP5A1	8.9540548324585	4.5378942489624	1.01745995298704E-16	4.0571643849244E-15
184	CD151	9.53880310058594	5.88531112670898	1.06046175847429E-16	4.22152894306254E-15
208	MAGED4B	9.17035388946533	3.56865739822388	1.27769466947431E-16	5.06925895161952E-15
176	CSPG5	9.6150541305542	7.7398943901062	1.30988384009618E-16	5.18827903620704E-15
225	GPI	8.8946475982666	2.73470258712769	1.49664603856973E-16	5.88863090856524E-15
180	AKAP13	9.56662654876709	31.2530536651611	1.85591660773493E-16	7.26599021005115E-15
181	NTRK3	9.55785369873047	32.2081832885742	1.94738726225994E-16	7.61152057654933E-15
187	ANTXR1	9.49886417388916	31.9326763153076	2.69088262710988E-16	1.04485649025778E-14
219	TUBB2A	8.993483543396	5.06574869155884	2.82033034186333E-16	1.09154157642769E-14
193	THY1	9.32297134399414	6.30690240859985	3.04921332429451E-16	1.17820011091745E-14
201	DCLK2	9.26792812347412	5.50748443603516	3.59998335026408E-16	1.37976060897015E-14
191	CHST11	9.4004077911377	31.7496089935303	4.61379701133899E-16	1.75978093414775E-14
221	MAGED4	8.97195720672607	3.54852557182312	6.14009322777644E-16	2.33441810903873E-14
234	RPL31	8.68707752227783	4.01675748825073	6.76827121716829E-16	2.56501235279757E-14
215	DLGAP4	9.08040332794189	4.45874357223511	6.85644424911107E-16	2.59427697259496E-14
218	WNK3	9.02914047241211	4.63105773925781	7.48213606339811E-16	2.81751788231554E-14
195	GFAP	9.30659866333008	9.64682292938232	7.61880021950633E-16	2.86442701586075E-14
196	CXCR7	9.30104923248291	32.9821472167969	7.94411525913116E-16	2.97258000043887E-14
197	TSPAN6	9.29768466949463	33.064037322998	8.0915495909132E-16	3.02297229669353E-14
199	ELAVL4	9.29215908050537	32.6099967956543	8.33960048558238E-16	3.10584555191044E-14
232	SPDYE8P	8.72909736633301	3.32743048667908	9.240226846289E-16	3.43585577835481E-14
202	NT5E	9.26412773132324	32.6115531921387	9.71964134796522E-16	3.60280790247111E-14
242	GNAS	8.60658550262451	3.7562997341156	1.00303762368826E-15	3.71217955541875E-14
203	SLIT1	9.25757789611816	31.7394676208496	1.00736223150534E-15	3.71657037623606E-14
238	RPS11	8.64138031005859	3.17015790939331	1.00620429714399E-15	3.71657037623606E-14
241	TSPAN7	8.61679744720459	4.68602895736694	1.18938021215263E-15	4.3744813206595E-14
205	BEST3	9.22525787353516	32.2887268066406	1.2017679423309E-15	4.41318999721702E-14
206	SEMA5B	9.20278263092041	31.5872802734375	1.35860040801451E-15	4.98139462294608E-14
231	LOC100506421	8.73270511627197	3.34533929824829	1.37717369501235E-15	5.0339098981578E-14
222	NLGN4X	8.97114658355713	4.70346450805664	1.4442737933877E-15	5.26293370310477E-14
209	TIMP1	9.16935253143311	32.7478408813477	1.63037395283444E-15	5.92285850411604E-14
210	NEK6	9.13684368133545	7.3193621635437	1.64009742942899E-15	5.9399614240757E-14
235	RPS27A	8.65356731414795	3.47364377975464	1.75915504295768E-15	6.35172962614262E-14
226	LOC100130776	8.86977672576904	5.38389205932617	1.88989816017582E-15	6.81341367152578E-14
224	TACC2	8.91556549072266	4.7585015296936	1.91273406523951E-15	6.88526125672689E-14
212	CRMP1	9.10972690582275	32.2026634216309	2.25648819135672E-15	8.04927399103545E-14
214	TRIL	9.09249496459961	32.2408409118652	2.47855253292671E-15	8.82811959321837E-14
247	CHMP3	8.55666542053223	3.93900585174561	2.50735800959651E-15	8.91730958187733E-14
227	DPY19L3	8.8380298614502	4.16686534881592	3.28988101603381E-15	1.16304659322055E-13
217	TNR	9.03868389129639	32.1701927185059	3.32208516611412E-15	1.1726812107985E-13
229	SLC25A25	8.78313255310059	5.11987495422363	4.73750057575178E-15	1.64534367503309E-13
259	RBM6	8.32420825958252	3.02069401741028	7.09221358763059E-15	2.41359441144566E-13
258	NONO	8.32464408874512	2.78180694580078	7.19253556550829E-15	2.4442237791195E-13
240	ARHGEF26	8.63191890716553	4.83253717422485	7.79158719619419E-15	2.64400478981455E-13
228	MSI2	8.81027889251709	6.24425649642944	9.39110316683801E-15	3.17314792595899E-13
243	EZH2	8.595534324646	5.36914920806885	9.41086014815842E-15	3.17529392406382E-13
263	RPL6	8.28616142272949	3.52812075614929	9.7952202448101E-15	3.29559072043426E-13
248	VGLL4	8.55127143859863	3.89813280105591	9.90039593487829E-15	3.32625217182308E-13
251	RIMKLB	8.47561931610107	4.45826292037964	1.19440485053956E-14	4.00150965910609E-13
267	RPL36	8.19959354400635	3.42520141601562	1.46834444436172E-14	4.89847979002136E-13
230	SULT1C4	8.75771427154541	32.470458984375	1.52575443777678E-14	5.08284382745158E-13
233	TBX5	8.72718143463135	31.7453231811523	1.79968193840902E-14	5.96185543960225E-13
244	LINC00461	8.58794593811035	5.38920259475708	1.8263445214176E-14	6.04173133160577E-13
270	MCFD2	8.15543937683105	2.63523077964783	2.32606073424675E-14	7.64148052030075E-13
252	GABBR1	8.46801471710205	5.17749404907227	2.40774028392869E-14	7.8879303409592E-13
278	SPDYE5	8.10383415222168	2.07268404960632	2.74627366290409E-14	8.9598123938769E-13
237	MASP1	8.64228439331055	32.2033882141113	2.8465593703882E-14	9.27422355529777E-13
239	TMEM100	8.63623809814453	8.67310047149658	2.88203752932492E-14	9.37691496148215E-13
268	TCERG1	8.19209671020508	3.13264298439026	3.22786167335712E-14	1.0473305697964E-12
253	VANGL2	8.45018291473389	4.65941286087036	3.28162678874552E-14	1.06331890722608E-12
245	ATP13A4	8.58680820465088	6.41302394866943	3.42523339850129E-14	1.10833440268991E-12
279	CBX5	8.09230136871338	2.24323272705078	3.51653484847903E-14	1.13477717194924E-12
261	ZNF92	8.31057167053223	4.73483848571777	4.23800559364826E-14	1.36387772406458E-12
246	BST2	8.55953884124756	32.8582153320312	4.44641146409212E-14	1.4290054537108E-12
249	CHRDL1	8.54872798919678	31.7037353515625	4.71287440787324E-14	1.51054321007964E-12
274	FLJ31306	8.12463188171387	3.56952381134033	5.37735154240072E-14	1.71654917295557E-12
250	CLDN12	8.50651550292969	32.1582298278809	5.91442377915932E-14	1.88038982057943E-12
287	PPP1CB	8.00044345855713	2.33458232879639	6.46968827511058E-14	2.05416938986956E-12
291	RPL7	7.98237228393555	2.8415539264679	6.58527451224929E-14	2.08806977372338E-12
294	RPL37	7.94118309020996	2.7120885848999	9.39581035497902E-14	2.95943037324512E-12
276	RCN1	8.11161422729492	4.28409147262573	9.52067243259147E-14	2.99477619174451E-12
296	RPS2	7.93552494049072	2.83048963546753	9.87922699701882E-14	3.1034399290635E-12
254	TMEM178B	8.40242195129395	7.33540296554565	9.9496809497911E-14	3.12143235730797E-12
262	MTSS1L	8.29143142700195	4.624755859375	1.05772246737988E-13	3.30953954588639E-12
286	RPS5	8.00193786621094	3.28240036964417	1.26035975615735E-13	3.92284903867846E-12
298	RPS8	7.91953182220459	3.03563094139099	1.25890712712297E-13	3.92284903867846E-12
255	HMGB3	8.35444355010986	31.6967754364014	1.33752011661281E-13	4.15209717982843E-12
273	TRIM44	8.12603187561035	4.17333078384399	1.40583646188168E-13	4.35846105184941E-12
265	PNMA2	8.23914813995361	3.43899965286255	1.42874903332558E-13	4.42370583050322E-12
256	SLITRK3	8.34132957458496	31.5100555419922	1.43480156379634E-13	4.43664619322195E-12
269	SOX9	8.1621618270874	3.93738675117493	1.49641499273519E-13	4.60312798934101E-12
257	HEY1	8.32539367675781	32.5030326843262	1.56252940136159E-13	4.80026866415701E-12
285	ID2	8.02778148651123	4.70100831985474	1.58942361245493E-13	4.87656576225485E-12
260	SPRY4	8.32186985015869	31.5376319885254	1.59227049754999E-13	4.87898046636082E-12
272	PBX1	8.13668632507324	4.68261671066284	1.75491797687079E-13	5.37041178296662E-12
264	CELF2	8.26458263397217	31.0429363250732	2.16272265336118E-13	6.59282480920372E-12
302	FADS2	7.87045812606812	3.66282153129578	2.2626741871044E-13	6.8798075475937E-12
318	RPL14	7.76820611953735	3.28453922271729	2.37190201222513E-13	7.20267577712365E-12
313	KLF6	7.79081678390503	3.58372521400452	2.39171169904813E-13	7.25353179304148E-12
301	KCNA2	7.88957500457764	4.06739282608032	2.47155651361481E-13	7.48609815619955E-12
280	LCLAT1	8.09225845336914	4.63403511047363	2.64574041651033E-13	7.99324075324792E-12
266	C2orf80	8.22087478637695	32.6191902160645	2.73092351731389E-13	8.24008336701869E-12
315	H2AFV	7.78284454345703	3.64390969276428	2.85065607470153E-13	8.57949679610933E-12
322	HIF1A	7.72927808761597	3.5363495349884	3.26015242363045E-13	9.76232241543753E-12
324	EGR1	7.71982908248901	3.1306037902832	3.26747292902114E-13	9.77188936828216E-12
282	HIF3A	8.09101104736328	3.18591165542603	3.54282869818525E-13	1.05686952827728E-11
284	TCF3	8.04322528839111	4.53941488265991	3.65635522321479E-13	1.08799534946062E-11
323	PRRC2B	7.7253999710083	2.41858863830566	3.90634991803047E-13	1.15947123005601E-11
277	ZNF736	8.10900497436523	5.8782114982605	3.99242674855484E-13	1.18353717104218E-11
271	FKBP10	8.14755439758301	31.4742603302002	4.03598686621388E-13	1.19495481141428E-11
333	SET	7.67895174026489	2.50610637664795	4.33704469476081E-13	1.27929315865635E-11
325	RPS18	7.71941423416138	3.11996150016785	4.5770906955936E-13	1.34842002756008E-11
335	C7orf50	7.67188310623169	3.90668654441833	5.14088367401144E-13	1.51263317643025E-11
306	AFAP1	7.84841060638428	3.99134397506714	5.22262684058567E-13	1.53097944735287E-11
281	LRRC17	8.09121894836426	32.3188591003418	5.44532585380714E-13	1.59232084164538E-11
332	GPX1	7.68202924728394	3.98120188713074	6.49812497497295E-13	1.89084260635392E-11
299	FLNA	7.91069889068604	4.98192501068115	6.7650084976667E-13	1.96437044037143E-11
290	CMTM3	7.99112176895142	5.87446117401123	7.58476794607029E-13	2.18555734270828E-11
331	PGAP1	7.68245029449463	3.06611561775208	8.8570812915531E-13	2.54907445287639E-11
288	MEOX2	7.99288988113403	32.1922798156738	9.17231451208329E-13	2.63408634129431E-11
289	NETO2	7.99284029006958	31.0861530303955	9.17470755538211E-13	2.63408634129431E-11
293	PCDHB9	7.9466724395752	4.17417812347412	9.96201360355235E-13	2.85320742701017E-11
297	DGKB	7.93503189086914	4.1864218711853	1.06114783209161E-12	3.03188752122097E-11
356	RPL29	7.56462669372559	3.28643131256104	1.07365810410284E-12	3.06393564503373E-11
292	CD276	7.96259260177612	31.7591037750244	1.07671411421307E-12	3.06895914672092E-11
307	DCHS1	7.83929824829102	4.7957239151001	1.07957351256779E-12	3.07069319173131E-11
357	LDHA	7.54397678375244	4.04334688186646	1.09990944597358E-12	3.12379558001561E-11
349	LUZP6	7.57765817642212	3.06169056892395	1.11732763800457E-12	3.16567253992539E-11
350	MTPN	7.57765817642212	3.06169056892395	1.11732763800457E-12	3.16567253992539E-11
295	FAM84A	7.93919658660889	31.2903003692627	1.21846510841507E-12	3.4439814508257E-11
352	FIP1L1	7.57159471511841	3.76813197135925	1.25122798039942E-12	3.52816499330246E-11
344	TRAF4	7.59563446044922	3.24270749092102	1.33688763291436E-12	3.7607506500249E-11
368	RPL39	7.48111438751221	3.5581271648407	1.39075523588338E-12	3.9076427659708E-11
339	POLR1A	7.63441133499146	3.6805408000946	1.40644688349518E-12	3.94704986759085E-11
300	GGH	7.90846061706543	32.3075981140137	1.43320455455495E-12	4.01263393371022E-11
316	CEBPZ	7.77487754821777	4.43136644363403	1.43543722731512E-12	4.0141400432333E-11
311	ODC1	7.79353809356689	5.4858980178833	1.57860763102309E-12	4.40411075953038E-11
342	C7orf73	7.60093021392822	3.85809588432312	1.75395898817068E-12	4.88181816613522E-11
303	DDAH1	7.8681812286377	31.431999206543	1.77244947193684E-12	4.92749274557466E-11
366	IPO9	7.49129247665405	2.34535598754883	1.8228610260057E-12	5.05577122505515E-11
346	BRAT1	7.59114980697632	4.03221464157104	1.84054891353464E-12	5.0988586626879E-11
369	RPL11	7.47594118118286	2.10796141624451	1.84386996239301E-12	5.10209158051878E-11
373	SNRPG	7.44052028656006	3.71845936775208	1.85473636697292E-12	5.12617101378303E-11
327	CKS2	7.71437501907349	5.67559194564819	1.85882784317284E-12	5.13149140948623E-11
372	CNN3	7.44282674789429	3.7689380645752	1.86301945554644E-12	5.13707553248812E-11
304	FNBP1L	7.85458564758301	31.667594909668	1.90408473583077E-12	5.24420361080089E-11
305	PFKM	7.85377931594849	31.7076053619385	1.91218850315962E-12	5.26040614237384E-11
308	LYPD1	7.8345685005188	31.3125514984131	2.11574701290106E-12	5.80690425811987E-11
376	TSC22D1	7.42109823226929	3.49670553207397	2.14810373835506E-12	5.88207920770843E-11
309	KLHL23	7.82696056365967	31.7850131988525	2.20218459320405E-12	6.01625654840037E-11
378	NGRN	7.40715646743774	3.78458142280579	2.21931867463297E-12	6.05608089024845E-11
377	RPL7A	7.42018842697144	3.50410747528076	2.3881843775178E-12	6.50938264279478E-11
310	LOC100506474	7.80624389648438	31.1960849761963	2.455738761932E-12	6.68581934656566E-11
312	MOB1A	7.79094982147217	7.23039197921753	2.53797740592288E-12	6.89386844457446E-11
314	TFAP2A	7.78420448303223	30.133472442627	2.75735112121474E-12	7.4640707036677E-11
381	CHD9	7.38017416000366	2.48308277130127	2.86942219627578E-12	7.7585769567338E-11
317	HOPX	7.77014970779419	32.8260154724121	2.96860532348411E-12	8.01760384173828E-11
362	LAPTM4B	7.52647495269775	3.74818444252014	3.03646775770869E-12	8.1915461627663E-11
319	SCN3A	7.76464080810547	30.5946426391602	3.05572706388728E-12	8.23412414507784E-11
360	MSRA	7.53064632415771	3.97827243804932	3.14977842328003E-12	8.47791496975122E-11
389	C6orf62	7.35211420059204	2.26598715782166	3.27780001969157E-12	8.80249107328963E-11
374	ZFAND6	7.43625020980835	4.08804845809937	3.34318125621738E-12	8.9679038770968E-11
321	TSPAN11	7.73158979415894	30.9811725616455	3.63431322507822E-12	9.73782161190077E-11
326	PTPRN2	7.71910095214844	31.2772808074951	3.88019825494495E-12	1.03498171020975E-10
380	USP3	7.39145135879517	3.44723916053772	3.96468253555543E-12	1.05514011839512E-10
328	FIBIN	7.71167421340942	8.37103939056396	3.98722058986315E-12	1.05994732762625E-10
355	TEAD1	7.56562519073486	3.95746564865112	4.04403361326448E-12	1.0738450691007E-10
364	MYH10	7.51568746566772	4.49329090118408	4.10443198166297E-12	1.08866266425161E-10
338	RPS10-NUDT3	7.64149713516235	4.5828857421875	4.16092974128419E-12	1.10241366724896E-10
400	DDX39B	7.29446458816528	2.5038468837738	4.52781441591795E-12	1.19693986892224E-10
330	BCR	7.68824768066406	30.6890506744385	4.56069558991941E-12	1.20428802388887E-10
384	ZC3HAV1	7.37254524230957	2.91228818893433	4.58905458430164E-12	1.20908061049798E-10
334	SLC8A1	7.67818450927734	30.704984664917	4.80730952047222E-12	1.26377284463824E-10
336	NES	7.65898656845093	30.6474723815918	5.31504889854225E-12	1.39261336516451E-10
345	NAA16	7.59308528900146	4.08636474609375	5.3260200699458E-12	1.39394598206338E-10
402	RPL8	7.28459167480469	3.05998611450195	5.35903138184152E-12	1.40103771865671E-10
337	IGFBP2	7.65709972381592	31.2635154724121	5.36772414445822E-12	1.40176311009523E-10
393	ZYX	7.32457065582275	3.58788275718689	5.70505064636695E-12	1.48821398248731E-10
404	RPLP1	7.26659822463989	2.40150284767151	5.78941420331501E-12	1.50855956897381E-10
398	TMX1	7.29910707473755	3.11398863792419	6.17732010423249E-12	1.60408441922957E-10
340	SERPINH1	7.62636804580688	31.2679672241211	6.30255556820064E-12	1.63328589921663E-10
406	NOP58	7.24900436401367	3.33838844299316	6.63759824787367E-12	1.71823117048236E-10
341	RFX4	7.6021933555603	31.2511138916016	7.14994862235917E-12	1.84280395069858E-10
410	SLC3A2	7.22732639312744	3.83089280128479	7.43694257867151E-12	1.91053602948388E-10
392	SRPRB	7.32490682601929	3.91741728782654	8.12751689788729E-12	2.07892403070581E-10
370	IFITM3	7.473228931427	5.42896032333374	8.31080266091641E-12	2.12122491192313E-10
351	FOXG1	7.57245492935181	30.9248905181885	8.34877341118295E-12	2.1286226804874E-10
411	RPS27	7.21840047836304	2.99251747131348	8.4525667301307E-12	2.15276876956856E-10
353	PTPRG	7.56975507736206	30.7982025146484	8.46701308531508E-12	2.15413181459477E-10
354	LRRN3	7.56582069396973	8.47864818572998	8.57913455668216E-12	2.1803152479568E-10
419	SLC1A3	7.17563199996948	3.16649389266968	8.9224702057427E-12	2.26514072125639E-10
383	PMS1	7.37420272827148	4.28223562240601	9.14913241884123E-12	2.32019647187016E-10
358	EZR	7.53869342803955	9.2918062210083	9.93075391134489E-12	2.51303244812089E-10
359	SLC18B1	7.53603076934814	31.913366317749	1.00916164584153E-11	2.54829453554396E-10
397	ANP32E	7.30786800384521	4.15715408325195	1.04280346581441E-11	2.63044120247924E-10
361	SOX5	7.52840423583984	30.7023048400879	1.04998788666232E-11	2.64574607271103E-10
363	DNM1P41	7.51725339889526	30.0292472839355	1.11264713778355E-11	2.80065463395761E-10
365	PTMS	7.51147699356079	30.2072334289551	1.14654823297185E-11	2.88292372040035E-10
367	TNC	7.48761606216431	5.95602464675903	1.26390828334147E-11	3.16458050731777E-10
408	SPRY2	7.23885917663574	4.0534815788269	1.31810316138588E-11	3.28984104115764E-10
387	CD99	7.35677289962769	4.83120489120483	1.39016905250319E-11	3.46605728185163E-10
426	RPL35	7.10062122344971	3.20507669448853	1.40022818459353E-11	3.4874663281054E-10
423	SERBP1	7.10903787612915	2.83410477638245	1.44378189523042E-11	3.5921657531962E-10
371	DGKG	7.46021747589111	7.31476879119873	1.4652817615562E-11	3.64159675792266E-10
414	VMA21	7.19586849212646	3.21128249168396	1.47680520695212E-11	3.65895482550919E-10
420	GNB2L1	7.16122436523438	3.01681709289551	1.59007592359083E-11	3.93547944892084E-10
379	RGMB	7.40669107437134	5.93400001525879	1.67934557418474E-11	4.14408345024469E-10
385	LAMB2	7.37227630615234	5.4156322479248	1.67960825476438E-11	4.14408345024469E-10
407	IFI44	7.24638319015503	4.41061401367188	1.69556986221785E-11	4.17911214947887E-10
427	ABHD2	7.09459018707275	2.9169704914093	1.76402856749027E-11	4.33881418998697E-10
430	CLASP1	7.08621168136597	2.634432554245	1.83641600542792E-11	4.51217318512092E-10
382	FAM136A	7.37423467636108	7.52744579315186	2.26821370046235E-11	5.53294641700837E-10
441	KDELR2	7.01070165634155	3.36915445327759	2.40228854120485E-11	5.84795543545509E-10
386	IGFBP5	7.35970640182495	30.6866340637207	2.51583749555141E-11	6.11180788919288E-10
388	PALLD	7.35623502731323	30.4959259033203	2.56130235828229E-11	6.21588193220023E-10
448	SSR2	6.97526502609253	3.69058966636658	2.97522442397553E-11	7.19093527615146E-10
391	TLE3	7.32629442214966	30.0535430908203	2.98880508704E-11	7.21639523869821E-10
444	ENAH	7.00754928588867	2.27269721031189	3.00363552057866E-11	7.24481781470734E-10
394	MRPS6	7.31428241729736	7.23222398757935	3.06318106007241E-11	7.38092640782045E-10
395	PIK3R3	7.31344604492188	30.8229103088379	3.19327066120879E-11	7.66320252091099E-10
435	GON4L	7.0325813293457	2.96169948577881	3.23436404156625E-11	7.75396221543909E-10
396	SALL3	7.31060409545898	30.1720657348633	3.24033045509271E-11	7.76041123956783E-10
451	RPS17	6.95144557952881	2.96719455718994	3.42650152373884E-11	8.18971897994735E-10
452	RPS17L	6.95144557952881	2.96719455718994	3.42650152373884E-11	8.18971897994735E-10
399	LGALS3	7.29680252075195	32.193977355957	3.47885440201358E-11	8.28975305493899E-10
401	PTPRO	7.28625869750977	30.9998416900635	3.67271827492461E-11	8.7166337735335E-10
454	BRK1	6.9405837059021	3.4557147026062	3.75495336360432E-11	8.90288542245565E-10
403	CKAP2	7.27131223678589	7.30642938613892	3.86473110445168E-11	9.15400209400424E-10
424	LPHN3	7.10342311859131	3.70764303207397	4.12915602870038E-11	9.76079737483005E-10
453	IDH1	6.94705820083618	3.66306972503662	4.33409959941623E-11	1.02146749364948E-09
445	MSN	6.99377918243408	3.63432002067566	4.3469795914184E-11	1.02348467795563E-09
405	ADCYAP1R1	7.25302076339722	30.7385692596436	4.35663089195893E-11	1.02473842410069E-09
442	SYNE2	7.01006698608398	3.76113700866699	4.38730312048054E-11	1.03092918364784E-09
460	RPL22	6.91342735290527	2.94782137870789	4.4518227965696E-11	1.04505326818184E-09
425	ASB3	7.10291862487793	3.88052344322205	4.62959869278841E-11	1.0835639786303E-09
461	CDK2AP1	6.90557861328125	3.28592610359192	4.64050752394878E-11	1.08504502677444E-09
463	APEX1	6.89638757705688	3.54434537887573	4.90601757581215E-11	1.14599538758074E-09
409	LMO3	7.22849464416504	31.2851409912109	4.94081943046981E-11	1.15298767517348E-09
466	PRKDC	6.88726663589478	2.43434977531433	5.5264643329613E-11	1.28333170775021E-09
458	MCM7	6.92727375030518	3.18661642074585	5.5454338172709E-11	1.28647546910753E-09
446	KLHL7	6.99231576919556	3.98856067657471	5.64931858273927E-11	1.30929315020316E-09
413	FEZF1-AS1	7.19974994659424	30.632152557373	5.72482094230415E-11	1.3248725184452E-09
418	F3	7.17600202560425	4.76353931427002	5.72772717591779E-11	1.3248725184452E-09
415	ARHGAP31	7.19415283203125	7.38197755813599	5.85253099771697E-11	1.35241999231146E-09
432	CSRNP3	7.04329824447632	3.3876941204071	5.86653188691408E-11	1.35433405724607E-09
459	CSMD2	6.92555713653564	3.03536009788513	6.03029661248965E-11	1.39078486429825E-09
439	ILDR2	7.01650142669678	4.4013843536377	6.20781064947851E-11	1.42894269235712E-09
477	H2AFZ	6.850013256073	3.5173716545105	6.28351716990097E-11	1.44496492899296E-09
416	HOTAIRM1	7.17972469329834	31.0605125427246	6.34259761907197E-11	1.45713644234082E-09
478	STRAP	6.8456563949585	3.41195726394653	6.49662217079365E-11	1.4910755110215E-09
473	NBPF16	6.86747312545776	2.85337257385254	6.76295489586061E-11	1.55070038396277E-09
456	SNHG16	6.92949151992798	3.161292552948	7.55587130329614E-11	1.73083527746492E-09
421	CHD3	7.13592290878296	30.4638919830322	7.93337699368263E-11	1.81205368825812E-09
464	NLGN1	6.89538431167603	3.16640901565552	7.98101478466325E-11	1.82117838332884E-09
480	LUC7L	6.82863903045654	3.0640344619751	8.32777354384939E-11	1.89482847415578E-09
485	PTN	6.802490234375	2.65973782539368	8.35063221259253E-11	1.89820609009085E-09
483	SMARCA4	6.80546045303345	2.52249431610107	8.49648355189763E-11	1.92950823979144E-09
481	RBM12	6.8254771232605	2.36271500587463	8.5336045790515E-11	1.93608197374917E-09
431	DCC	7.04832553863525	4.86559629440308	9.25431880946971E-11	2.09558121721892E-09
429	CRISPLD1	7.08666086196899	31.30690574646	1.01976674917758E-10	2.30259249008771E-09
455	EEF2K	6.93835496902466	2.24652981758118	1.17170094191823E-10	2.63060744173224E-09
491	RPSA	6.76475620269775	2.43065714836121	1.17704331732385E-10	2.64009924376257E-09
436	ADAM9	7.03076791763306	5.15042495727539	1.22779255007955E-10	2.75132396794552E-09
493	HNRNPA1	6.76316118240356	2.5653874874115	1.25458351549718E-10	2.80870180983613E-09
443	STRIP2	7.00976419448853	3.44876885414124	1.25762332059323E-10	2.81284853367056E-09
479	WHSC1	6.83557319641113	3.23473882675171	1.27313969774465E-10	2.84486668686602E-09
447	MOB1B	6.98305797576904	3.30988144874573	1.28248856231963E-10	2.86305599312938E-09
495	WSCD1	6.75727224349976	3.14649033546448	1.29266787912095E-10	2.88306321891327E-09
433	THSD7A	7.03870820999146	30.1249656677246	1.30129064332314E-10	2.89760418934023E-09
434	LRRC16A	7.03865623474121	30.193883895874	1.30163423856202E-10	2.89760418934023E-09
475	ZBED1	6.85733461380005	3.72916793823242	1.34528944055052E-10	2.9891675130281E-09
465	LGALS1	6.8938570022583	4.69727325439453	1.4233338419995E-10	3.15961437503281E-09
437	NRN1	7.0205864906311	31.4057331085205	1.42663733662265E-10	3.16398239281312E-09
438	BOC	7.01707744598389	30.9031143188477	1.45225381429127E-10	3.21523221802529E-09
508	RPL3	6.71116352081299	2.55256009101868	1.4648905556841E-10	3.23971967338316E-09
440	SNRK	7.01422023773193	30.8931217193604	1.47344987004964E-10	3.25560947966379E-09
514	PGD	6.69885492324829	3.10771417617798	1.48123446397822E-10	3.26975950734278E-09
511	C17orf76-AS1	6.70479869842529	2.71789932250977	1.50634161164747E-10	3.32208635134841E-09
486	SLC38A1	6.79871845245361	3.50957322120667	1.5174405453341E-10	3.34345086109614E-09
507	WBSCR22	6.72311639785767	3.52165532112122	1.52476990648039E-10	3.35647769562217E-09
515	NCBP2	6.69382953643799	3.56821274757385	1.62999070360271E-10	3.58476878417213E-09
449	OSBPL6	6.97505903244019	30.7500190734863	1.79671855395963E-10	3.9477806743124E-09
520	PRDX2	6.68079233169556	2.98284554481506	1.79857871384617E-10	3.94820532123822E-09
470	DDAH2	6.87830066680908	5.07028388977051	1.80058014478689E-10	3.9489390101317E-09
468	GLCCI1	6.88157224655151	4.78624486923218	1.82184732612991E-10	3.99188489978844E-09
524	RPS21	6.66407203674316	3.21028900146484	1.8401796414285E-10	4.02460710866808E-09
498	ZNF91	6.75108480453491	3.15779662132263	1.84719024014971E-10	4.03621291772934E-09
489	MIDN	6.78166484832764	2.68693113327026	1.86131499121377E-10	4.06332782321562E-09
450	CENPJ	6.96099758148193	6.6856837272644	1.86755886165371E-10	4.07320434596038E-09
469	SLC39A10	6.87947940826416	4.63290643692017	1.88838166674414E-10	4.10727347644643E-09
518	LSM7	6.68242263793945	3.3563597202301	1.88765236509038E-10	4.10727347644643E-09
488	ZMAT3	6.79322671890259	2.3690242767334	1.90345959257326E-10	4.13247881848674E-09
457	CDKN2B-AS1	6.92919635772705	4.27163124084473	1.98791783757139E-10	4.30007505942612E-09
494	COX20	6.75817155838013	3.59200668334961	2.02913414331479E-10	4.38122801445343E-09
525	GNG5	6.66179609298706	3.39826822280884	2.10332710826881E-10	4.53728651060611E-09
532	RPS15A	6.63672065734863	3.33934187889099	2.12245856262619E-10	4.57023213766944E-09
467	CDK14	6.88369941711426	5.09097957611084	2.14385005106054E-10	4.61210102719527E-09
517	MCL1	6.68638801574707	3.30752277374268	2.22845020525751E-10	4.78975241032026E-09
530	NOTCH1	6.64281415939331	2.43095731735229	2.258939014499E-10	4.8508820940547E-09
462	LINC00689	6.90508937835693	31.2872123718262	2.55816856488333E-10	5.45389564606899E-09
513	PPP5C	6.70264482498169	3.25673031806946	2.64936646200089E-10	5.64251496786109E-09
484	WDR12	6.80269622802734	4.86389923095703	2.78859604194372E-10	5.92914594699092E-09
533	NBPF14	6.63267660140991	3.03092288970947	2.87161620657039E-10	6.08926602227629E-09
543	MKLN1	6.59526014328003	2.24633526802063	2.9384334042731E-10	6.21426192978683E-09
539	SPATA6	6.61120748519897	2.83076238632202	2.95932727489986E-10	6.25286581920412E-09
472	CLSTN3	6.87114429473877	30.1802043914795	3.03497726336068E-10	6.40699389126212E-09
496	NBPF15	6.75398111343384	3.55514097213745	3.12771986032976E-10	6.58517089882406E-09
474	CLIC1	6.86190414428711	31.5934467315674	3.17932716790324E-10	6.68194705403338E-09
536	DLD	6.62589120864868	3.53586864471436	3.2415039174903E-10	6.80055463150357E-09
531	SREK1	6.63730335235596	2.46598958969116	3.28615672747014E-10	6.88813347317326E-09
476	CCDC80	6.85300731658936	30.9428749084473	3.32471249940346E-10	6.96278870564725E-09
500	SEPT9	6.74775743484497	3.50150752067566	3.38741436433336E-10	7.08157957931155E-09
487	SLC35F1	6.79743194580078	3.34057116508484	3.41882464356675E-10	7.14094184369684E-09
555	SEC61A1	6.54249715805054	2.36461853981018	3.67973630174508E-10	7.66563184196429E-09
482	TMEM198	6.82254695892334	30.6974449157715	3.87405518385638E-10	8.04919921796686E-09
509	NBPF10	6.70949172973633	2.90564680099487	3.87202955670606E-10	8.04919921796686E-09
547	GART	6.57709503173828	3.44611024856567	3.93548347285572E-10	8.16966358791065E-09
490	RAP2B	6.76810646057129	4.7106785774231	4.13010292708403E-10	8.55867173498796E-09
519	RFX5	6.68202781677246	3.8591845035553	4.17893013380924E-10	8.65228489068231E-09
505	KIAA0408	6.73971033096313	3.62287402153015	4.43760889998773E-10	9.17984317948553E-09
554	COPS8	6.54587268829346	3.58775353431702	4.45805862577207E-10	9.21409918063153E-09
563	CCT6A	6.50366640090942	3.09474802017212	4.51610627554314E-10	9.31781300021907E-09
545	BMPR2	6.58535146713257	2.93388867378235	4.54759165626293E-10	9.37404224677999E-09
560	GBAS	6.51625823974609	3.22570729255676	4.74240486163246E-10	9.75074666255439E-09
492	DZIP1	6.7639594078064	4.92491006851196	4.94710975125107E-10	1.01540070682957E-08
565	RPL18A	6.49076366424561	2.14488506317139	4.98263848081316E-10	1.0218075762471E-08
561	PTCD3	6.51361799240112	2.75346446037292	5.08070000615236E-10	1.04011633833816E-08
506	XYLT1	6.7316370010376	4.79363346099854	5.12771262352737E-10	1.04702587242129E-08
553	ACAP3	6.55000972747803	3.40876126289368	5.14307281539846E-10	1.04925773217509E-08
542	MAP3K1	6.59622621536255	3.78877592086792	5.21064690155322E-10	1.06212893726497E-08
562	PCDHGB2	6.50815725326538	3.30762696266174	5.31881310631005E-10	1.08324511810886E-08
497	SLC43A3	6.75238704681396	31.2341442108154	5.50397197684424E-10	1.11999209831214E-08
499	HOXA7	6.75072240829468	31.0112838745117	5.54993164397959E-10	1.12547672019949E-08
567	HNRNPD	6.47801494598389	2.50939297676086	5.6615218449038E-10	1.14614364460164E-08
502	GSX1	6.74651527404785	31.2464256286621	5.66775475454849E-10	1.14642561158186E-08
503	IGSF3	6.74589824676514	30.2039222717285	5.68523744501569E-10	1.14898066657544E-08
572	TCF12	6.45257997512817	2.55598783493042	6.12067311193389E-10	1.23277434803798E-08
538	CRLF3	6.61825132369995	3.01544833183289	6.57222814252703E-10	1.32147534621303E-08
577	LSAMP	6.43575763702393	2.33670711517334	6.7670759636764E-10	1.35834712945457E-08
510	ZNF519	6.70479869842529	7.12157487869263	6.91846408695861E-10	1.38755919020916E-08
516	CDH10	6.69153547286987	30.9186248779297	7.45467900128506E-10	1.49257419124631E-08
526	TGIF1	6.66057109832764	5.88208723068237	7.4754719245395E-10	1.49547320949867E-08
586	PILRB	6.42177438735962	2.711674451828	7.49018278453933E-10	1.4971516407983E-08
585	RPS10	6.42324733734131	2.99415731430054	7.67908544947955E-10	1.5336156657367E-08
583	ZFP106	6.4284234046936	2.02992081642151	7.79561193757286E-10	1.55557594231972E-08
521	CLDN10	6.67366123199463	5.79639291763306	7.81671480029662E-10	1.5584739626248E-08
522	TFPI	6.67216873168945	8.28953647613525	8.1786213245884E-10	1.62788928314455E-08
523	ST8SIA5	6.66790676116943	6.92693519592285	8.20453540127865E-10	1.63167611683196E-08
537	NBPF9	6.62421321868896	4.49215078353882	8.66545510577339E-10	1.72045238587886E-08
527	DBF4	6.65662479400635	30.699728012085	8.86728588007036E-10	1.754641047246E-08
528	LMNB1	6.65490627288818	30.9988479614258	8.94326535871106E-10	1.76672379721793E-08
558	NRSN2	6.52538108825684	3.38954615592957	8.94146925968913E-10	1.76672379721793E-08
529	MT1X	6.6534686088562	31.7056484222412	9.0073188377499E-10	1.77641427136506E-08
576	NT5C3	6.43692779541016	3.64630460739136	9.50143944247051E-10	1.87074891632881E-08
535	ZFHX3	6.62615299224854	29.5787391662598	1.0314195106772E-09	2.02069499833747E-08
587	SOX2	6.41671562194824	2.95825958251953	1.11562479336754E-09	2.18205523168485E-08
592	SEC11A	6.40390586853027	3.53692626953125	1.1243696766936E-09	2.19553340166237E-08
602	C11orf31	6.36056804656982	2.7180323600769	1.12406110263482E-09	2.19553340166237E-08
597	ADAM17	6.39120721817017	3.24393630027771	1.1350192299302E-09	2.21268028643018E-08
540	CDCA7	6.59947204589844	31.3232917785645	1.17708600424095E-09	2.29091693479467E-08
610	RPL23A	6.33264780044556	2.04633450508118	1.18081427717896E-09	2.29628628647461E-08
556	ZNF714	6.5375714302063	2.40848183631897	1.1855080657207E-09	2.30163475775906E-08
541	UNC80	6.59696102142334	29.7112941741943	1.19179584004271E-09	2.31194727823519E-08
569	BMP7	6.47235679626465	2.73348259925842	1.19923133419157E-09	2.3244675435075E-08
544	FLJ42709	6.59523344039917	30.8259429931641	1.20202313739609E-09	2.32692182796053E-08
607	RPL18	6.33666181564331	2.32920408248901	1.20246234797926E-09	2.32692182796053E-08
546	SULF2	6.58282232284546	30.6211090087891	1.2780871028103E-09	2.46529192411166E-08
604	RHEB	6.34326791763306	3.20589327812195	1.27812990070468E-09	2.46529192411166E-08
581	LASP1	6.43024253845215	4.15608787536621	1.28586044633296E-09	2.47818474628498E-08
549	ZAK	6.5652871131897	4.24881076812744	1.34295471065736E-09	2.58401505090416E-08
578	ARHGEF9	6.431969165802	3.6626558303833	1.39768986093681E-09	2.68714951673289E-08
550	COTL1	6.55924606323242	31.0383071899414	1.43588480924883E-09	2.75387591836986E-08
579	MCM4	6.43143653869629	3.94788980484009	1.44385730347452E-09	2.76692589725708E-08
559	MEX3A	6.52095174789429	4.98356294631958	1.44846801416724E-09	2.77351765428984E-08
551	PRKAR1B	6.55651950836182	30.2001209259033	1.45533200659738E-09	2.7844098471943E-08
552	JAG1	6.55376529693604	30.453914642334	1.47523982533727E-09	2.82022037957535E-08
620	YTHDF2	6.30697536468506	3.13987827301025	1.52674937951749E-09	2.90929893831466E-08
557	TGIF2	6.52903366088867	30.4504795074463	1.66646390144682E-09	3.16280961295428E-08
617	H2AFY	6.31523418426514	2.9848575592041	1.67840141135943E-09	3.18291559883583E-08
571	STON2	6.4618501663208	4.1230263710022	1.69167297741754E-09	3.20551729144895E-08
566	ZNF117	6.48727512359619	3.5059380531311	1.82095838528347E-09	3.43784643232204E-08
611	FAM3C	6.33245658874512	3.49262809753418	1.82153899880274E-09	3.43784643232204E-08
624	DENR	6.30111598968506	2.71215724945068	1.84133104163467E-09	3.46967120542234E-08
591	MBIP	6.40832662582397	4.38743782043457	1.84367790154651E-09	3.47133185819003E-08
615	AK4	6.32353925704956	3.29783916473389	1.88737829227786E-09	3.55078969268414E-08
594	RAD18	6.39678812026978	4.14100980758667	1.92527356177238E-09	3.61920869715402E-08
580	TMEM97	6.43105125427246	5.02981328964233	1.97695316367135E-09	3.71046851305227E-08
632	ILF2	6.23565769195557	3.32043194770813	2.02130362602926E-09	3.7847112795359E-08
570	RAPH1	6.46237802505493	5.8502950668335	2.18993517395403E-09	4.09398615077152E-08
568	FGFR1	6.47301149368286	30.2832012176514	2.19472515126081E-09	4.09970504201605E-08
590	ITSN1	6.40975618362427	4.56726455688477	2.3590481110401E-09	4.3927998080264E-08
640	ATF7IP	6.20592451095581	2.39453458786011	2.40390154784901E-09	4.46929451038868E-08
622	NDRG4	6.30344867706299	3.56589865684509	2.44400025189833E-09	4.53672335160374E-08
573	ST5	6.44711780548096	7.08098220825195	2.46340658860191E-09	4.56916589331439E-08
630	MGC27345	6.2692928314209	2.18773698806763	2.48315704732003E-09	4.60219544779517E-08
574	FCGRT	6.44428253173828	30.6939582824707	2.52654908739405E-09	4.67530013156371E-08
645	DAG1	6.19650363922119	2.38630676269531	2.59935181771296E-09	4.80626441485941E-08
575	RGS16	6.43774604797363	31.0330924987793	2.60869706464978E-09	4.8197814877765E-08
643	EIF4A1	6.20383882522583	2.7177209854126	2.64736163287417E-09	4.88740511584236E-08
625	CHN1	6.29467153549194	3.85041809082031	2.65962666757435E-09	4.90622408474814E-08
584	SHD	6.42478036880493	30.7765197753906	2.77951820043212E-09	5.11543652645184E-08
636	KPNA2	6.22556066513062	3.61540269851685	2.78369899358853E-09	5.11915328898586E-08
588	NFRKB	6.41368579864502	5.9354772567749	2.85944045681264E-09	5.25436048565277E-08
639	LRP1B	6.21160459518433	2.59454250335693	2.88357237102838E-09	5.29459652559522E-08
589	CCDC102B	6.41279554367065	31.106559753418	2.94719352277511E-09	5.40303605111851E-08
626	PHLDA1	6.2902045249939	2.89218163490295	3.05098062671158E-09	5.58466206524655E-08
627	GSTM2	6.27360677719116	3.71864366531372	3.07466671602846E-09	5.62367226531661E-08
593	PARVA	6.39967775344849	6.10421085357666	3.1141720896462E-09	5.69153395951851E-08
598	FBXO17	6.38300228118896	4.86309623718262	3.1516888891553E-09	5.74679776970996E-08
595	NAV2-AS5	6.39532089233398	30.4043197631836	3.209683656121E-09	5.83906045152704E-08
658	RBBP4	6.14311599731445	2.16712999343872	3.3421073601859E-09	6.06598888378263E-08
642	PPP1R12A	6.20475149154663	2.54286503791809	3.35253753378185E-09	6.08026064511156E-08
660	RPS4Y1	6.13596963882446	3.31530070304871	3.48274434740677E-09	6.30674943521994E-08
599	WDR34	6.37045383453369	31.0922164916992	3.62337635241479E-09	6.5463991062774E-08
652	TPT1	6.17533493041992	2.31155180931091	3.74100754549031E-09	6.74862945334985E-08
623	GOLM1	6.30233907699585	3.86766767501831	3.75812279978618E-09	6.77265620290543E-08
601	TMSB15A	6.36098575592041	31.4601192474365	3.79433774792297E-09	6.82007503526448E-08
603	CNTN1	6.34374380111694	5.86179780960083	3.79500924448137E-09	6.82007503526448E-08
661	CDCA7L	6.13322782516479	3.05760049819946	3.79027542519743E-09	6.82007503526448E-08
657	DHX36	6.1448016166687	2.39890599250793	4.0092584441278E-09	7.19418905360689E-08
616	STK17B	6.32113170623779	4.03626298904419	4.11999322153951E-09	7.38729443189893E-08
621	C1orf21	6.30601644515991	4.80940961837769	4.12492156491557E-09	7.39053647402346E-08
667	SNRPB	6.11273097991943	3.14248490333557	4.16809497133674E-09	7.46224470832063E-08
608	KCNJ16	6.33565235137939	29.9624099731445	4.29182611597481E-09	7.66637959147657E-08
612	C16orf87	6.33131837844849	31.1500301361084	4.38315301087614E-09	7.82361433425864E-08
659	SACS	6.13925170898438	2.64925241470337	4.39117737669462E-09	7.83203519159555E-08
613	ATAD2	6.32790994644165	30.3540344238281	4.4563199704137E-09	7.94224189760865E-08
614	EPHA4	6.32712125778198	30.3986473083496	4.4734103681143E-09	7.96670661497409E-08
674	SFXN1	6.0953049659729	2.50354170799255	4.64198891473292E-09	8.26071746313778E-08
618	TLE2	6.31013536453247	30.3126411437988	4.85778616471146E-09	8.62530158151093E-08
619	LOC100130075	6.30941104888916	30.79221534729	4.87488040962292E-09	8.64916984137292E-08
665	XPR1	6.12277364730835	2.32609152793884	4.93184739826761E-09	8.74369292480289E-08
631	ITGA7	6.23693656921387	4.37628793716431	5.00301605699036E-09	8.8566097403493E-08
638	DIRAS2	6.21784591674805	4.68104934692383	5.06463368871635E-09	8.95899279693319E-08
671	ARL4A	6.10056161880493	3.27228951454163	5.22348197112336E-09	9.21246418228056E-08
663	FAM65A	6.12497329711914	2.97780680656433	5.37563105720052E-09	9.46670611307446E-08
690	IER2	6.04922342300415	2.9556827545166	5.60081856239091E-09	9.85594267970216E-08
651	FOXN3	6.18340063095093	3.0197114944458	5.65489023988607E-09	9.93633013515886E-08
628	CSRP2	6.27256155014038	31.6051597595215	5.82737528506816E-09	1.02318169756949E-07
629	RAB34	6.27151250839233	31.4215393066406	5.85701028970459E-09	1.02686266263466E-07
634	MICAL1	6.22889089584351	4.48764562606812	5.85329800506895E-09	1.02686266263466E-07
650	OAS3	6.18686437606812	4.70555877685547	6.54974885911645E-09	1.14323766747997E-07
676	HCG18	6.09362983703613	2.72621560096741	6.66866532094434E-09	1.16228113901315E-07
664	CMTM6	6.12453031539917	4.0337028503418	6.83085945512033E-09	1.18880041920632E-07
641	AKAP7	6.20510530471802	4.94435119628906	6.87319441173103E-09	1.19528988866565E-07
681	WDR60	6.06803035736084	2.96926641464233	6.9307248449402E-09	1.20264577785534E-07
700	FARSB	6.02128028869629	3.05413103103638	6.98428590743274E-09	1.21105267938105E-07
693	MAGI1	6.04341268539429	2.19612264633179	7.01657858852785E-09	1.21576211007952E-07
706	GPR37L1	6.0020580291748	2.66183519363403	7.22394849856477E-09	1.24895214698544E-07
635	KCNIP1	6.22680377960205	31.3482093811035	7.26819949047274E-09	1.25568616434236E-07
666	GGCT	6.11663293838501	4.15435075759888	7.35709874113293E-09	1.27011837305011E-07
637	AGSK1	6.22033452987671	29.2480335235596	7.49835833478199E-09	1.29356238541621E-07
677	CYP3A5	6.09054946899414	3.76029205322266	7.76980457709282E-09	1.33941478320976E-07
685	PTAR1	6.05984783172607	2.92239999771118	7.83014265519598E-09	1.34883461040707E-07
672	SESN3	6.09666681289673	3.67826771736145	8.01506042998E-09	1.37868352465146E-07
683	ARHGEF40	6.06585741043091	3.34879899024963	8.12183227428217E-09	1.39603569846624E-07
644	ATP1A3	6.20203685760498	30.5300254821777	8.18890001501293E-09	1.40654304391295E-07
646	SMS	6.19614601135254	6.92180395126343	8.29183710705278E-09	1.42216114205396E-07
647	FBN3	6.19532155990601	29.9338684082031	8.4577450955901E-09	1.44956693440049E-07
648	SHC3	6.19208002090454	30.1324672698975	8.59058877964708E-09	1.47014129747E-07
708	LINC00265	5.99743556976318	2.10175585746765	8.59641010299735E-09	1.47014129747E-07
649	CNTFR	6.18759489059448	30.417142868042	8.77781250042847E-09	1.49955047758979E-07
692	TIGD1	6.04536056518555	2.381760597229	8.78103737404814E-09	1.49955047758979E-07
705	ZNF800	6.00273513793945	2.6941282749176	9.01938251343667E-09	1.53582382611978E-07
653	LRRK2	6.17516946792603	30.2440814971924	9.31771338316382E-09	1.58320917642481E-07
723	FAM115A	5.95829010009766	2.59949994087219	9.7332699293159E-09	1.65263248419911E-07
655	CXorf28	6.16239261627197	31.3469429016113	9.90693606749338E-09	1.67971143661166E-07
715	AES	5.9799165725708	2.65431904792786	1.0110986412864E-08	1.71308171799067E-07
656	ZNF518B	6.1539831161499	30.3965930938721	1.03145936761118E-08	1.7440594870748E-07
728	RBMX	5.94050884246826	2.87099671363831	1.03232770450007E-08	1.7440594870748E-07
670	STK36	6.10596609115601	4.87294101715088	1.09220159255846E-08	1.8399635079189E-07
724	UBE2V1	5.95526647567749	2.37901520729065	1.10486549741942E-08	1.85865370538896E-07
662	KIAA0226L	6.13037967681885	30.8617687225342	1.15490614100553E-08	1.94007850041539E-07
737	NBPF24	5.91210174560547	2.01258444786072	1.19393388406811E-08	2.00421814160433E-07
738	NF2	5.91062545776367	2.04246211051941	1.19949671537041E-08	2.01213025497618E-07
740	HMGN2	5.90591239929199	2.26426315307617	1.20102965242196E-08	2.01327589152629E-07
711	ZDHHC21	5.986656665802	3.20716023445129	1.22139730212184E-08	2.04163842611559E-07
673	FANCI	6.09555959701538	5.17806339263916	1.25046840365628E-08	2.08875843504955E-07
668	GMNN	6.11195135116577	31.3936767578125	1.2612893576831E-08	2.1038661778931E-07
689	CD24	6.04988813400269	2.97134613990784	1.27817862549443E-08	2.12922913557921E-07
669	STARD4-AS1	6.10737991333008	7.4211540222168	1.2835483870999E-08	2.13498083545283E-07
743	RPL35A	5.8924560546875	2.61037683486938	1.28346313980195E-08	2.13498083545283E-07
741	SNRPF	5.90255451202393	2.77966904640198	1.30961046413296E-08	2.17680234761075E-07
678	UG0898H09	6.08566570281982	3.78928184509277	1.32687216814115E-08	2.20394769807793E-07
675	GNG2	6.09373092651367	30.6985168457031	1.37593250963544E-08	2.28223651423145E-07
716	ZNF578	5.97540187835693	2.41307282447815	1.39064628231698E-08	2.305027840655E-07
731	C9orf16	5.93076801300049	3.56885266304016	1.43636573102802E-08	2.37748139099438E-07
684	KIF3C	6.06503486633301	5.08965730667114	1.43879645073279E-08	2.37984167123302E-07
704	CHPF	6.00566911697388	4.00311422348022	1.4462537969008E-08	2.38884012785162E-07
679	NRG1	6.08184480667114	7.50516510009766	1.44832811867659E-08	2.39059929052082E-07
680	MSH5	6.08068656921387	30.110559463501	1.46424262271081E-08	2.41182550497415E-07
712	FSIP2	5.98452377319336	3.67483758926392	1.53916511256741E-08	2.52995592340539E-07
717	MTMR3	5.96976852416992	3.26233720779419	1.55178379513795E-08	2.54892863880981E-07
682	TRIM22	6.06733179092407	30.45871925354	1.56042533873299E-08	2.56134681727164E-07
732	COPS4	5.93055582046509	3.84218645095825	1.5721451855049E-08	2.57879715123746E-07
754	PPP2R1A	5.85172653198242	2.66805624961853	1.58832491823479E-08	2.60173333425376E-07
686	ABLIM1	6.05599737167358	30.0739479064941	1.64690788309131E-08	2.68839835416269E-07
733	C8orf4	5.92805242538452	3.91318845748901	1.64599862790905E-08	2.68839835416269E-07
687	MERTK	6.05493927001953	30.2330417633057	1.65521649292561E-08	2.6982421095276E-07
695	MIOS	6.03670215606689	5.50903272628784	1.65689243802554E-08	2.69911652593349E-07
696	PDE7B	6.03330278396606	3.48760938644409	1.6605498473375E-08	2.70321537347327E-07
688	HOXA9	6.05275058746338	30.9025897979736	1.67253670661481E-08	2.72085882093945E-07
755	RPS14	5.84704685211182	2.32455563545227	1.68857367666015E-08	2.74506218979906E-07
691	PLTP	6.04791975021362	31.0371112823486	1.7113998436046E-08	2.78026177610553E-07
744	ORC6	5.88525533676147	2.5411593914032	1.74725113700855E-08	2.83655863133546E-07
694	NOL4	6.04281616210938	30.0177783966064	1.75342121702964E-08	2.84462568127151E-07
757	PPM1G	5.84463119506836	2.95540642738342	1.75500294578285E-08	2.84524296877568E-07
697	FAM46A	6.02974891662598	30.2240829467773	1.86568986544743E-08	3.01643209235412E-07
701	GSK3B	6.01892232894897	5.24520063400269	1.88127261649966E-08	3.03747942702188E-07
709	UGDH	5.99544095993042	3.31085705757141	1.88104613792202E-08	3.03747942702188E-07
698	IFITM10	6.02446269989014	30.0830993652344	1.91308904988005E-08	3.08254607043937E-07
699	HOXA2	6.02228260040283	30.5926494598389	1.93298139533894E-08	3.11248112372523E-07
752	ASAP1	5.85560178756714	2.83668279647827	1.93756718446243E-08	3.11774567467236E-07
772	AASS	5.80786895751953	2.12825059890747	2.00768216757478E-08	3.2283747332774E-07
714	HILPDA	5.98034477233887	4.11653137207031	2.01519131806959E-08	3.23605569896924E-07
748	CRB1	5.86658573150635	3.23473572731018	2.05961699643979E-08	3.30068255599951E-07
707	LOC254559	6.00188207626343	30.3423442840576	2.12924034835864E-08	3.40764776292046E-07
751	TP53	5.85571098327637	3.12203335762024	2.14541661482329E-08	3.42890269491932E-07
721	PIPOX	5.96392202377319	3.72188210487366	2.20824769013912E-08	3.52219224165893E-07
710	ABR	5.99054431915283	30.6121959686279	2.24664701884328E-08	3.5786201269887E-07
713	BSN	5.98229551315308	29.1469058990479	2.33604248812188E-08	3.71352364923858E-07
778	RAF1	5.79408407211304	2.7816801071167	2.39518584913814E-08	3.79989095932257E-07
763	GOLIM4	5.82857942581177	3.07134485244751	2.44312649675828E-08	3.87076215399443E-07
759	IMPACT	5.84155082702637	3.10955548286438	2.46849794247319E-08	3.90735746783065E-07
719	SCN8A	5.96871089935303	7.77900457382202	2.48637868357472E-08	3.93139956603142E-07
720	ZNF300	5.96703243255615	30.8304233551025	2.51076175651987E-08	3.96466019766198E-07
742	CASK	5.90143346786499	3.68789577484131	2.58791250563461E-08	4.07832971446848E-07
722	MMP16	5.96019172668457	29.9951782226562	2.59317368840441E-08	4.08390372231029E-07
747	DDX41	5.86777544021606	4.37926006317139	2.60202253178378E-08	4.09511665699872E-07
776	MKRN3	5.80091285705566	3.25495338439941	2.63298962471949E-08	4.1356095657232E-07
769	SMARCA1	5.81351280212402	3.12381720542908	2.69543086067619E-08	4.23087974592287E-07
758	PCDHGC4	5.84426259994507	3.85976505279541	2.69808581685058E-08	4.23224242767702E-07
725	PPARGC1A	5.94929647445679	30.035177230835	2.7299573823991E-08	4.27940241955693E-07
727	LINC00673	5.94195508956909	7.21015405654907	2.80752677374411E-08	4.38937816256786E-07
753	STMN3	5.85501956939697	3.30343246459961	2.82611473100279E-08	4.41552463842561E-07
729	BCL11A	5.94035673141479	29.9464931488037	2.84746305201576E-08	4.44594659525677E-07
798	SF3B1	5.73335695266724	2.15799641609192	2.94592128237775E-08	4.59362024321259E-07
800	SSB	5.7325496673584	2.58791661262512	2.96667781445338E-08	4.62294281007518E-07
762	PCDHB16	5.8320164680481	3.47060251235962	3.03814130536827E-08	4.73119099006922E-07
801	RPS4X	5.72631072998047	2.90893721580505	3.08424211175556E-08	4.79352747106576E-07
735	SFRP4	5.92196464538574	30.9513816833496	3.1050516017387E-08	4.82270506483822E-07
791	EXTL3	5.756178855896	2.79557585716248	3.18654907212606E-08	4.94280296806666E-07
794	CHCHD3	5.73998641967773	2.98597002029419	3.22683219548157E-08	4.99874083598276E-07
736	VAV2	5.91273546218872	30.0052146911621	3.24279666843781E-08	5.0201883587332E-07
739	TIMP4	5.90932273864746	30.7490634918213	3.29523431386805E-08	5.09803526833956E-07
783	PDZD11	5.77778482437134	3.51057720184326	3.35657991627493E-08	5.18616776887723E-07
785	PRPF38A	5.77399921417236	3.07317924499512	3.46072712605607E-08	5.34011613731363E-07
806	R3HDM1	5.71400833129883	2.36049056053162	3.61821550728113E-08	5.57224008488042E-07
808	PIK3R1	5.71033096313477	2.44219183921814	3.63489410509432E-08	5.59065595930286E-07
745	PYCR1	5.88309907913208	6.35962963104248	3.65246971657869E-08	5.61404268052451E-07
746	FAM92A1	5.88166379928589	30.7017517089844	3.75212294089363E-08	5.75600932500043E-07
771	PRKD3	5.80934381484985	4.20779085159302	3.88567703271909E-08	5.94164920574463E-07
797	PLEKHG2	5.7370343208313	2.31810927391052	3.97084505190804E-08	6.06796360641896E-07
815	BRWD1	5.69319725036621	2.44401216506958	4.01427232357265E-08	6.13037100297497E-07
761	TRIP6	5.83922481536865	4.90710401535034	4.06699069146592E-08	6.20687767513285E-07
750	N4BP2	5.86014842987061	6.36625814437866	4.12430672904581E-08	6.29029808011456E-07
749	C7orf60	5.86082792282104	30.4116687774658	4.13684462821153E-08	6.30519938944218E-07
784	LRRFIP1	5.77723121643066	3.00128149986267	4.13940093328658E-08	6.30519938944218E-07
760	VIPR2	5.84037113189697	3.47961783409119	4.16344698589257E-08	6.33775098379508E-07
770	IGF2BP3	5.81010150909424	4.61868572235107	4.26673684146675E-08	6.49081109999881E-07
823	CDH2	5.67140674591064	2.62393546104431	4.3358214265154E-08	6.59167306215942E-07
792	RAB13	5.74617052078247	3.82390403747559	4.51617110882084E-08	6.84827329600067E-07
822	ALDH7A1	5.67192316055298	2.62667798995972	4.61747421126104E-08	6.99293440971413E-07
789	NSUN5P2	5.7588529586792	3.54146766662598	4.68945863493349E-08	7.09288104898049E-07
767	EGFEM1P	5.81787729263306	3.93488121032715	4.71651043912362E-08	7.1292448156402E-07
825	SYNCRIP	5.66673517227173	2.61242532730103	4.77146674467157E-08	7.20771436953385E-07
831	EIF3F	5.64022159576416	3.07317495346069	4.77796005589831E-08	7.21076789673852E-07
764	LOC374443	5.82546043395996	30.6652908325195	4.88036495507998E-08	7.35813649433637E-07
813	DTYMK	5.69441318511963	3.42285823822021	4.89506982219859E-08	7.37092331904615E-07
765	PYGL	5.82355213165283	30.5550365447998	4.92401198111494E-08	7.40508874823419E-07
766	PCDH19	5.81831455230713	29.5410766601562	5.04579236534615E-08	7.58341611456782E-07
799	PCDHGB5	5.73278045654297	3.90735697746277	5.10534393971593E-08	7.66805177908126E-07
779	IRAK1	5.7900562286377	4.25839042663574	5.19137916410071E-08	7.79233250195751E-07
780	NCAPD3	5.78628396987915	5.10875272750854	5.3184358563462E-08	7.97799060756276E-07
773	KIRREL	5.80594873428345	30.1197738647461	5.34514307962661E-08	8.01297841671113E-07
775	ANXA2R	5.80542421340942	30.5190811157227	5.35822533836179E-08	8.0275095107171E-07
836	NME2	5.62077713012695	3.01318073272705	5.38364030114864E-08	8.05539508357592E-07
782	GAL3ST4	5.77878332138062	3.54436993598938	5.50811331354385E-08	8.22605119448925E-07
787	KIAA0101	5.77055597305298	3.92548298835754	5.50792504259106E-08	8.22605119448925E-07
812	METTL8	5.69914722442627	2.06650686264038	5.57808141976504E-08	8.32005267686113E-07
841	TIMM10B	5.61262035369873	2.61515426635742	5.76158133848058E-08	8.5829443763051E-07
824	PRKCA	5.6700587272644	2.21575736999512	5.79101608092009E-08	8.62137064064571E-07
838	CHD6	5.61930465698242	2.09341812133789	5.89619573818933E-08	8.76143615149012E-07
781	ARHGAP42	5.78383016586304	30.0580043792725	5.92465522740922E-08	8.79820587563729E-07
846	SETD5	5.60273933410645	2.03775000572205	6.00873310424268E-08	8.91747194906592E-07
840	SLC31A1	5.61479568481445	2.08475375175476	6.17172932958398E-08	9.15363687542431E-07
821	ADAM22	5.67199850082397	3.10349798202515	6.27873499061407E-08	9.30651545605037E-07
843	IARS	5.61119270324707	2.64222741127014	6.36217697421813E-08	9.41840773820816E-07
810	TP53I13	5.70232343673706	4.49589681625366	6.36999665362051E-08	9.42409373751751E-07
837	UBTF	5.62040758132935	2.8751015663147	6.6381750236757E-08	9.78418255200887E-07
790	NUDT11	5.75692176818848	30.6724700927734	6.71320310857685E-08	9.88861497697457E-07
795	PAPD5	5.73912382125854	4.58304023742676	6.88341352326193E-08	1.01267411622349E-06
805	FAM117B	5.71628952026367	3.10689640045166	6.96409809165247E-08	1.02390830166903E-06
828	SHMT2	5.64790821075439	3.85551357269287	7.01886219482163E-08	1.03131991281976E-06
793	DTL	5.74295520782471	30.0519332885742	7.16218419648404E-08	1.05042411689115E-06
796	RND3	5.73807954788208	31.1125831604004	7.32573824444376E-08	1.0730824740748E-06
856	TRA2B	5.55321598052979	2.4574887752533	7.63621604980724E-08	1.11649020589959E-06
854	MOB4	5.56109428405762	2.81187129020691	7.66292550789616E-08	1.1197042170267E-06
802	TNFRSF1A	5.72596073150635	30.3900928497314	7.74832826945111E-08	1.13078806771546E-06
863	RPS28	5.5440731048584	2.52527475357056	7.90703119804376E-08	1.15252886742686E-06
803	SPSB4	5.71948909759521	29.9296951293945	7.9836992059513E-08	1.16298831114491E-06
804	ZNF516	5.71854686737061	29.5190620422363	8.01854414295643E-08	1.16734626041835E-06
866	LUC7L2	5.53951692581177	2.39545965194702	8.0851257171864E-08	1.17631626374249E-06
807	OSBPL3	5.71159267425537	29.6624584197998	8.280376487623E-08	1.20398402385413E-06
809	ZNF93	5.7088418006897	30.4911708831787	8.38624875337561E-08	1.21862998756107E-06
861	MKI67IP	5.5460000038147	3.01239013671875	8.6897789429464E-08	1.26041704863826E-06
811	EDNRB	5.70046901702881	30.3942928314209	8.71674298014141E-08	1.26355430983861E-06
873	RPS6	5.52936315536499	2.11007070541382	8.76059606495874E-08	1.26913442443188E-06
814	DIO2	5.69432973861694	7.21067094802856	8.93034291497607E-08	1.29293461053865E-06
816	PPIC	5.692307472229	30.824010848999	9.05115547958094E-08	1.30722968713021E-06
845	SMC4	5.60362482070923	3.17625641822815	9.08872422069092E-08	1.31185570927048E-06
855	CD320	5.5536642074585	3.42575883865356	9.22613449892977E-08	1.33087832972991E-06
820	LUZP1	5.67808437347412	5.50243043899536	9.30153460487582E-08	1.34093821455319E-06
817	HES1	5.68553113937378	29.1264305114746	9.33833499184638E-08	1.34542459012697E-06
849	EML4	5.59280967712402	3.27770900726318	9.34614967137935E-08	1.34573192167958E-06
818	ZNF789	5.6837682723999	30.6179599761963	9.41449754192892E-08	1.35392707211978E-06
867	LDOC1L	5.53888988494873	2.50608015060425	9.45403241741844E-08	1.35878769319765E-06
819	FANCA	5.68201065063477	10.5861835479736	9.49071298045376E-08	1.36323242968483E-06
834	ECT2	5.63268423080444	2.60885095596313	9.53127560206446E-08	1.36822905400302E-06
882	CD82	5.50060510635376	2.71759605407715	9.68985090583339E-08	1.39015026381326E-06
827	TTN	5.64882850646973	3.27125954627991	9.81954298429169E-08	1.4079037235226E-06
874	CIAPIN1	5.52706432342529	3.01060605049133	1.04289106000483E-07	1.49256299983532E-06
871	CCDC14	5.53046655654907	2.88726878166199	1.06490403385142E-07	1.52222793879328E-06
826	SLC2A13	5.65657663345337	29.4749641418457	1.0669381747568E-07	1.52421577848549E-06
872	ZNF3	5.53034162521362	2.77971696853638	1.09178219196653E-07	1.55876751048338E-06
865	RIC3	5.54118967056274	3.04460620880127	1.10641694842381E-07	1.57871035182929E-06
829	CACNB4	5.64563894271851	29.5874938964844	1.12191259382993E-07	1.59889420562309E-06
830	ETV6	5.64095211029053	7.30148077011108	1.14257454026465E-07	1.62638344715797E-06
832	LY6E	5.64002466201782	30.1871280670166	1.15120078471202E-07	1.63669518527545E-06
833	KANSL1L	5.63474702835083	5.45494985580444	1.16511047036818E-07	1.65448480822186E-06
835	PPM1F	5.62705612182617	4.86159467697144	1.16478968857153E-07	1.65448480822186E-06
885	RBM10	5.49561357498169	2.59829449653625	1.17307336320999E-07	1.66379734616718E-06
844	NOP16	5.6074538230896	5.01403379440308	1.19799659844355E-07	1.6950864653963E-06
839	FIGN	5.61695289611816	5.39829540252686	1.22104276479926E-07	1.72666381653942E-06
898	RAB1A	5.45304203033447	2.61321449279785	1.23668482634052E-07	1.74669748340498E-06
870	SNHG4	5.53159666061401	2.84395909309387	1.24822663358495E-07	1.76194851269923E-06
853	DCAF12	5.56372213363647	4.16571378707886	1.27284589618803E-07	1.7956300117397E-06
859	TAF2	5.54913520812988	3.20711660385132	1.28695589078356E-07	1.81229710042207E-06
879	TMX3	5.5125150680542	3.02898073196411	1.28677604523418E-07	1.81229710042207E-06
857	MSI1	5.55299234390259	3.29045104980469	1.28813110763798E-07	1.81287423740423E-06
847	FAM181B	5.59832620620728	5.03889894485474	1.31907215917328E-07	1.85311643903786E-06
848	NID1	5.59766435623169	29.5264339447021	1.39766129372804E-07	1.95887605936346E-06
906	RPL9	5.42977666854858	2.00691175460815	1.39950051883255E-07	1.96029386688751E-06
891	GLOD4	5.46441841125488	3.01409196853638	1.40916966947362E-07	1.97267096874421E-06
884	CCDC28B	5.49700117111206	3.96059894561768	1.4120643357571E-07	1.9755555733457E-06
892	PSME3	5.46310949325562	2.99813508987427	1.43048350955177E-07	1.99896356384915E-06
850	LOXL3	5.59006500244141	30.2580013275146	1.44704333540246E-07	2.02091205438342E-06
903	TANC2	5.43564033508301	2.12880253791809	1.46927556318534E-07	2.05075197345952E-06
852	NEB	5.56714105606079	3.98068928718567	1.4745039978195E-07	2.0568375554978E-06
888	CD302	5.48033571243286	3.45113039016724	1.50603782073633E-07	2.09835363658592E-06
890	NNT	5.46581506729126	3.09399628639221	1.50965402226434E-07	2.10215550684028E-06
916	POLR2J3	5.41096258163452	2.30134272575378	1.54465328245363E-07	2.14710432207726E-06
899	SMARCC1	5.45226573944092	2.58103156089783	1.55508299245348E-07	2.15906774673231E-06
876	SMOC1	5.52333164215088	3.61636066436768	1.55714315566366E-07	2.16066155741356E-06
905	PSIP1	5.43023300170898	2.47709321975708	1.63298631665224E-07	2.26324832628584E-06
925	RPL24	5.39188623428345	2.38835763931274	1.67608186534451E-07	2.32161842471053E-06
909	CYFIP1	5.41987371444702	2.92044591903687	1.70266277982745E-07	2.35705848059574E-06
858	PKIB	5.5500340461731	30.5953750610352	1.73672700947921E-07	2.40281051089513E-06
860	PLXNA1	5.54836511611938	29.3888835906982	1.74996555644231E-07	2.41971302801474E-06
927	SUMO2	5.38908672332764	2.20695734024048	1.75684135840067E-07	2.42780305805591E-06
908	TATDN3	5.42088747024536	2.08846807479858	1.78661915942416E-07	2.46177204247357E-06
864	KLF10	5.54349517822266	30.7691345214844	1.78915505965731E-07	2.46383295017692E-06
869	MCC	5.53269052505493	4.6384334564209	1.80297232687723E-07	2.48141792762429E-06
881	KNTC1	5.50747346878052	4.4578537940979	1.8105743665426E-07	2.48754434141114E-06
902	NUPL2	5.44125032424927	3.84493327140808	1.81194401894773E-07	2.48798295842295E-06
910	RCC2	5.41903924942017	2.61733031272888	1.81762515455616E-07	2.49433774106704E-06
913	SNHG15	5.41431760787964	3.12678623199463	1.84772299928437E-07	2.53417295663287E-06
868	GPC2	5.53592205047607	29.5939273834229	1.85181087109469E-07	2.53830973916371E-06
929	MBD5	5.3863377571106	2.37205004692078	1.88527628637772E-07	2.57821328632463E-06
936	HSPD1	5.36633586883545	2.64507031440735	1.89262835297693E-07	2.58677410090083E-06
928	ADH5	5.3884596824646	2.83084487915039	1.91511906254185E-07	2.61600404356207E-06
875	RGMA	5.52449131011963	29.4688529968262	1.95047383192456E-07	2.66276214311039E-06
878	TNS3	5.51788473129272	29.8108749389648	2.00982315884694E-07	2.74220457030234E-06
930	ETFA	5.37817573547363	2.98867011070251	2.0519400173562E-07	2.79805706684508E-06
880	ANTXR2	5.50752449035645	5.076500415802	2.0782234050582E-07	2.82958716623498E-06
933	GARS	5.37700319290161	2.81575560569763	2.07864631818326E-07	2.82958716623498E-06
938	RAMP1	5.35977125167847	3.13938403129578	2.10635197974335E-07	2.865654967961E-06
945	NPM1	5.34917974472046	2.2265260219574	2.15066076750769E-07	2.92257894085985E-06
917	BAP1	5.40429496765137	3.01760101318359	2.17672638109491E-07	2.95630396001227E-06
895	FAM5B	5.45615863800049	3.77568697929382	2.19646237088297E-07	2.98139872302201E-06
883	FAM5C	5.49706268310547	30.4107418060303	2.20866539751844E-07	2.99465460299478E-06
886	UNC13A	5.48300743103027	5.59365129470825	2.32778607338674E-07	3.15423003056284E-06
926	NSUN5P1	5.38969659805298	3.0672013759613	2.33110252825442E-07	3.15691792362688E-06
887	ADD2	5.48253870010376	29.992151260376	2.35863062652578E-07	3.18872859702566E-06
960	TAF7	5.3224778175354	2.82370805740356	2.35780088367717E-07	3.18872859702566E-06
948	LMO4	5.34356927871704	2.13075709342957	2.38339269675094E-07	3.21853132356003E-06
940	TRIM14	5.35912990570068	2.66573166847229	2.4149310116247E-07	3.25832893651047E-06
959	MT3	5.32395458221436	2.64502358436584	2.41561496770767E-07	3.25832893651047E-06
941	HSDL1	5.35872745513916	3.12019968032837	2.43916489516731E-07	3.28822195258582E-06
943	PEG10	5.3541579246521	2.72487139701843	2.44705957436099E-07	3.29698822971072E-06
920	CDC42EP4	5.40213394165039	3.41060614585876	2.48093986574134E-07	3.3388375943153E-06
932	ARMCX1	5.3776330947876	3.81307554244995	2.53248154855046E-07	3.40433359585506E-06
911	C1QTNF3	5.41867446899414	3.7466025352478	2.56356960173609E-07	3.44416957383556E-06
893	MYT1	5.46167850494385	30.1302680969238	2.59158479282771E-07	3.47983431989326E-06
956	ZNF138	5.32845067977905	2.88752174377441	2.62981191964741E-07	3.52716450332777E-06
968	NRBP1	5.30803632736206	2.69020557403564	2.65840408408963E-07	3.56147958912596E-06
896	POLE	5.45433235168457	29.5869903564453	2.6788576419498E-07	3.58685257813584E-06
971	GRIA2	5.29900550842285	2.01650428771973	2.7020527142308E-07	3.61586557001529E-06
900	LRP8	5.45125198364258	29.5493450164795	2.71630781170716E-07	3.6328891489608E-06
901	SEZ6	5.44742584228516	30.2749919891357	2.76353425492591E-07	3.69396570892636E-06
952	CCDC93	5.33326196670532	2.76940250396729	2.78865111311459E-07	3.72333654257228E-06
979	IFI6	5.28519582748413	3.15395545959473	2.82173149307205E-07	3.76326194509597E-06
944	FAM156A	5.35083818435669	3.13330292701721	2.85252819837428E-07	3.80005528159129E-06
921	UNG	5.40155935287476	4.08044195175171	2.87266335893078E-07	3.82472761774224E-06
915	TUB	5.41154384613037	4.19109535217285	2.93044546666124E-07	3.89196841179902E-06
939	GPCPD1	5.35932111740112	3.30855250358582	2.93138210193763E-07	3.89196841179902E-06
904	MLF1IP	5.43128538131714	30.4015674591064	2.97173946802548E-07	3.94113219706896E-06
986	NPIP	5.27763414382935	2.12078452110291	3.01214041171283E-07	3.99024372437528E-06
990	LUC7L3	5.26803064346313	2.03218793869019	3.08414801741023E-07	4.08334991282161E-06
907	RPH3A	5.42243003845215	30.1648139953613	3.09241005704331E-07	4.09200137492334E-06
918	RFX3	5.40419864654541	4.89798927307129	3.11378722214897E-07	4.11798794772867E-06
982	TRO	5.28019380569458	2.53911566734314	3.11759624957533E-07	4.12072459639739E-06
978	DCAF13	5.28756141662598	2.97695970535278	3.17681408662458E-07	4.19665468241996E-06
912	DLGAP1	5.41573238372803	29.3935165405273	3.18684334027735E-07	4.2061542107091E-06
914	PCDHB11	5.4125018119812	5.96912145614624	3.18755670363203E-07	4.2061542107091E-06
946	PRICKLE2	5.34622669219971	3.93376970291138	3.19584637721209E-07	4.21474483800922E-06
961	LMNB2	5.3162693977356	2.97770118713379	3.34126301868645E-07	4.39508886745409E-06
977	FBL	5.28943634033203	3.1812264919281	3.34372631054305E-07	4.39508886745409E-06
972	FLOT2	5.29754686355591	3.06959915161133	3.35608526169516E-07	4.40888716076048E-06
923	WLS	5.39743709564209	5.74718761444092	3.3677046237883E-07	4.4216990975083E-06
1000	RBP1	5.24878168106079	2.55370664596558	3.37337194154467E-07	4.42668630512062E-06
922	LOC388152	5.39986085891724	29.1989059448242	3.42201819214421E-07	4.48555190365953E-06
949	FN1	5.33679533004761	3.22020530700684	3.44558761918341E-07	4.51145319778764E-06
924	CDO1	5.3959174156189	30.7290058135986	3.48303435372185E-07	4.55544736069882E-06
1003	PPIG	5.24052619934082	2.23791599273682	3.55181470592034E-07	4.64028037090067E-06
963	MCM6	5.31429195404053	4.12922143936157	3.64312549431835E-07	4.7569498598911E-06
988	PAFAH1B3	5.2710428237915	3.12312960624695	3.64948827484877E-07	4.76000987214031E-06
1006	HNRNPC	5.23390102386475	2.02003049850464	3.78670890488585E-07	4.93084041347588E-06
998	RSBN1L-AS1	5.25055837631226	2.23578858375549	3.84573933262518E-07	5.00220658059088E-06
934	PGM2	5.37076473236084	30.5199127197266	3.89798401487794E-07	5.06293453813003E-06
973	ZNF711	5.29556846618652	3.50839161872864	3.89884007327078E-07	5.06293453813003E-06
976	POLR1B	5.29065322875977	2.96646118164062	3.90750683841195E-07	5.07140860134934E-06
935	IGSF9B	5.37001657485962	29.2071895599365	3.91103803486199E-07	5.07321176855099E-06
1016	ATP6V0E2	5.21863746643066	2.22504591941833	3.91356045757836E-07	5.07370514494806E-06
1008	CHD2	5.22956275939941	2.22907900810242	3.9601995953382E-07	5.12575342159457E-06
937	LOC100129034	5.36517429351807	29.7590637207031	3.99657037518438E-07	5.16718154512102E-06
1017	LRP6	5.21564912796021	2.09668135643005	4.16997747407389E-07	5.3855008969964E-06
991	XPO5	5.26148319244385	3.00180745124817	4.1794466566262E-07	5.39478874707619E-06
947	GINS1	5.34550189971924	4.71561145782471	4.22159228861887E-07	5.44622194707116E-06
1001	METRN	5.2423210144043	2.89387488365173	4.29947257793011E-07	5.54367487647537E-06
967	GNG4	5.30921649932861	2.18939971923828	4.40145406536004E-07	5.67208057628498E-06
951	LOC285758	5.33418464660645	4.95768642425537	4.47962431417331E-07	5.76967816778189E-06
1009	MTOR	5.22939395904541	2.281165599823	4.56706641519113E-07	5.87272177579897E-06
1032	RPL27	5.18823528289795	2.21670269966125	4.56569446781324E-07	5.87272177579897E-06
950	SLC29A4	5.33433246612549	29.6131858825684	4.58582697653388E-07	5.89364610776893E-06
953	GBP7	5.33194255828857	28.6486740112305	4.634879427285E-07	5.94812846580329E-06
954	TRIM25	5.33097553253174	29.0178394317627	4.65486806080404E-07	5.96942094684378E-06
957	CELSR3	5.32717847824097	5.89761018753052	4.67077518092045E-07	5.9865790549395E-06
955	SOX13	5.32920217514038	29.4406147003174	4.69175644222926E-07	6.01021866363669E-06
958	HSPB6	5.32500553131104	29.080451965332	4.78016734655683E-07	6.11685811834387E-06
1023	CARD8	5.20023918151855	2.15343379974365	4.87791457854847E-07	6.23520154924441E-06
966	GALNT10	5.31132888793945	4.95227432250977	4.88183411276457E-07	6.23684588969481E-06
969	NDUFAF4	5.3012638092041	4.24479627609253	4.90771651127215E-07	6.26315588825389E-06
1041	CAMTA1	5.17421054840088	2.28188490867615	4.93664166038729E-07	6.29667713343744E-06
1043	RPLP2	5.16996288299561	2.21306967735291	4.98404188801594E-07	6.35371454034152E-06
965	MT1E	5.3121919631958	30.7335834503174	5.06033199061783E-07	6.44403352310612E-06
1044	PAICS	5.16585874557495	2.3464572429657	5.1711038533259E-07	6.57802179752295E-06
1018	DCP2	5.21308708190918	2.54777526855469	5.24777613485968E-07	6.67197131134119E-06
1010	BAI2	5.22594976425171	2.93335843086243	5.27610605468019E-07	6.69720514529234E-06
970	SCMH1	5.30123901367188	29.8087024688721	5.31245851825851E-07	6.73392131809582E-06
983	F2R	5.27957344055176	2.9449725151062	5.31640330357138E-07	6.73392131809582E-06
1031	CTDSPL2	5.18863868713379	2.82508301734924	5.31593321507599E-07	6.73392131809582E-06
1049	UQCRH	5.15047073364258	2.76861977577209	5.49796405851386E-07	6.94902757150263E-06
1013	DDX55	5.22350645065308	2.93886923789978	5.50246365684338E-07	6.95100555605292E-06
1014	MPZL1	5.22302103042603	3.51520442962646	5.54018290637209E-07	6.99492389767214E-06
1050	ACIN1	5.1502890586853	2.15292882919312	5.56029178662561E-07	7.01657278945201E-06
1051	CYCS	5.14501523971558	2.06193161010742	5.56941042020292E-07	7.02433733828149E-06
1036	TNFRSF21	5.1838755607605	2.63598871231079	5.6131529946458E-07	7.075739320446E-06
1027	C12orf5	5.19431352615356	2.08253335952759	5.64768302720204E-07	7.11547979693125E-06
980	CACNG4	5.28357744216919	29.7882232666016	5.74507390237377E-07	7.23048992835415E-06
981	LOC283174	5.28244924545288	29.6074085235596	5.77384685631358E-07	7.26284315659286E-06
1004	PDHX	5.23685455322266	3.37904334068298	5.85970011286248E-07	7.3669244624873E-06
1046	STARD3NL	5.16251277923584	3.00562071800232	5.88424837094467E-07	7.39386243576634E-06
985	BCL9L	5.27788305282593	28.7503452301025	5.89174157900311E-07	7.39935265324855E-06
1007	MYD88	5.23156118392944	4.39271306991577	6.02169328480294E-07	7.55595440239813E-06
1066	CASP2	5.12699127197266	2.02764678001404	6.08818962420874E-07	7.63392585701473E-06
989	PLEKHO1	5.27016258239746	29.890193939209	6.09646249644832E-07	7.64025453390873E-06
1019	RFC3	5.21014308929443	3.67768096923828	6.12710535075051E-07	7.67054002842899E-06
1005	LHFPL3-AS1	5.23581647872925	4.70049905776978	6.39515476714353E-07	7.99343724615101E-06
1030	SORBS1	5.18877983093262	3.16039109230042	6.40243674643378E-07	7.99831839536026E-06
1026	OBSL1	5.19495153427124	3.78581142425537	6.43205959415626E-07	8.02685793188542E-06
992	CAPN5	5.25783586502075	29.8757934570312	6.43776817154612E-07	8.02975128547874E-06
993	CENPK	5.25464868545532	30.5372657775879	6.52900579223431E-07	8.13926479972957E-06
994	SIX1	5.25342226028442	30.2392311096191	6.56445951177804E-07	8.17915770625853E-06
1058	CDK6	5.13866186141968	2.03319883346558	6.57049557284532E-07	8.18237424492189E-06
1052	RP9	5.14456653594971	2.60663461685181	6.58228394602424E-07	8.19274711221914E-06
995	PKIA	5.2514123916626	29.666482925415	6.62295060628493E-07	8.23903403678912E-06
996	PTGFRN	5.25098705291748	29.8486270904541	6.63539768633898E-07	8.24944494209815E-06
1039	S100A16	5.18169116973877	3.75063872337341	6.6382850880854E-07	8.24944494209815E-06
1042	GMCL1	5.17345809936523	3.57048988342285	6.70717162995159E-07	8.33067998044223E-06
1011	PTPN14	5.2247166633606	2.25313639640808	6.95337341061823E-07	8.62291113109442E-06
1033	KLHL5	5.18726825714111	2.44617915153503	7.14880863581685E-07	8.85599797844968E-06
1015	CADM3	5.22273540496826	5.561354637146	7.38056393986398E-07	9.13354427793199E-06
1012	CDH4	5.22457790374756	29.4572887420654	7.45433686982686E-07	9.20330115809886E-06
1025	MTA1	5.19822597503662	4.30533981323242	7.49036283507525E-07	9.24045490164544E-06
1048	CDKN2C	5.15135908126831	3.69622492790222	7.62197429312741E-07	9.39792207740842E-06
1085	RPS29	5.08001708984375	2.35232210159302	7.63620478671677E-07	9.41056954100798E-06
1029	CENPH	5.1896276473999	3.99435114860535	7.80910095376145E-07	9.59866970372567E-06
1020	GAS1	5.20880746841431	29.9236240386963	7.98956011639137E-07	9.80858234662085E-06
1068	SPDYE3	5.12276887893677	2.07020139694214	7.99230090727782E-07	9.80858234662085E-06
1021	MFNG	5.20670366287231	30.5742683410645	8.06373194164397E-07	9.88349697448463E-06
1037	TMEM48	5.18356800079346	3.82861089706421	8.05781733320137E-07	9.88349697448463E-06
1022	PLCE1	5.2034797668457	29.386646270752	8.17869433765396E-07	1.00113981437556E-05
1055	AEN	5.14325571060181	3.38432693481445	8.20751107564508E-07	1.00414828170315E-05
1070	PFAS	5.12066173553467	2.67181587219238	8.25320201288375E-07	1.00921705150833E-05
1024	PLXNA2	5.19935894012451	29.3648586273193	8.32797636817489E-07	1.01783513032296E-05
1093	PRPF40A	5.05972909927368	2.01876783370972	8.41231144823386E-07	1.02588824119501E-05
1059	IFT52	5.13409852981567	3.91091513633728	8.44525943590675E-07	1.02845457582975E-05
1054	NT5DC2	5.14342021942139	4.0063533782959	8.45038594345929E-07	1.02855005887347E-05
1076	BARD1	5.1078896522522	3.17651200294495	8.61174179343406E-07	1.04711353243983E-05
1089	MTHFD1	5.06503582000732	2.65068125724792	8.79201606746529E-07	1.06793688499478E-05
1038	TMEM106C	5.18317079544067	30.7202129364014	8.94054124762515E-07	1.08542111733085E-05
1040	LBH	5.17836952209473	30.0544738769531	9.13052648805196E-07	1.10735100049154E-05
1065	NEIL2	5.12896823883057	3.57777333259583	9.28603479644532E-07	1.12563469902049E-05
1098	TRIO	5.03955841064453	2.27048897743225	9.61090555205802E-07	1.16315315218926E-05
1047	PYCRL	5.15257930755615	3.80736613273621	9.66982930861518E-07	1.16916578358274E-05
1057	RRM2	5.14125108718872	3.27913403511047	9.87251326745159E-07	1.19245461118235E-05
1107	ERH	5.02743625640869	2.53003239631653	9.96371249231465E-07	1.20285674868993E-05
1078	RFC4	5.09550476074219	3.76055598258972	1.0186994508294E-06	1.22793461538652E-05
1077	AHCYL2	5.09791469573975	3.9217643737793	1.02720098432593E-06	1.23692336119695E-05
1110	ATP5J2	5.02153253555298	2.4438099861145	1.03754821916568E-06	1.24811412489377E-05
1063	ALDH5A1	5.13013792037964	2.72116112709045	1.04011269076241E-06	1.25056391844662E-05
1113	PCMTD2	5.01830005645752	2.49467587471008	1.05835155936845E-06	1.27120258799194E-05
1053	CAPN1	5.14342641830444	30.1213893890381	1.0636782243167E-06	1.27695298637432E-05
1091	DDX52	5.06276178359985	3.06786155700684	1.07114870292921E-06	1.28526991781061E-05
1061	PACS1	5.13032674789429	4.90006160736084	1.10182790999865E-06	1.32141244942926E-05
1111	ZNF662	5.02058267593384	2.10078191757202	1.110420126875E-06	1.33104307313569E-05
1060	GCNT2	5.13057231903076	6.01010179519653	1.11851036112649E-06	1.34006253989085E-05
1062	SLC4A4	5.13031435012817	29.7694110870361	1.12623034915517E-06	1.34862952730482E-05
1064	C2orf44	5.12971925735474	30.0793437957764	1.12915357471785E-06	1.35144676961936E-05
1109	LOC100216545	5.02524900436401	2.30114197731018	1.13015653542237E-06	1.35196402515224E-05
1067	DAPK1	5.12415170669556	29.6389007568359	1.15685544727443E-06	1.38320434750843E-05
1101	MCM3	5.03711843490601	3.06632018089294	1.15861587336987E-06	1.38461027127339E-05
1104	HMGCS1	5.03531885147095	2.45498323440552	1.18327117820485E-06	1.41193758825995E-05
1129	SNRNP27	4.98520088195801	2.34437417984009	1.1874976582607E-06	1.41626734811496E-05
1130	AUP1	4.98483085632324	2.37547278404236	1.19238362502062E-06	1.42137888989625E-05
1105	ZNF678	5.03015327453613	2.74369645118713	1.19446893879007E-06	1.42314845493871E-05
1071	KLHL25	5.11650514602661	29.7734184265137	1.19598104148355E-06	1.4242336324072E-05
1087	LINC00340	5.07495355606079	3.65450692176819	1.20733388846739E-06	1.43703067749942E-05
1073	CHTF18	5.11259508132935	7.37458419799805	1.21458138513898E-06	1.44420555664668E-05
1099	LOC283299	5.03837108612061	2.17250847816467	1.21412272957313E-06	1.44420555664668E-05
1074	CHL1	5.11046695709229	29.4887981414795	1.2277871700259E-06	1.45844367649114E-05
1075	CDH6	5.10831880569458	5.72953701019287	1.23445813680669E-06	1.46563285355405E-05
1118	RFC2	5.00474309921265	2.42445278167725	1.25475526884123E-06	1.48823902342381E-05
1080	FANCD2	5.09135007858276	3.06283760070801	1.25888350423115E-06	1.49238812218313E-05
1086	NDUFAF7	5.07804536819458	2.84759664535522	1.26100565106642E-06	1.49415607059326E-05
1127	HNRPLL	4.98617458343506	2.61616897583008	1.29892242319629E-06	1.53831382579136E-05
1139	RPS16	4.96223449707031	2.1386878490448	1.33003074428252E-06	1.57358182862516E-05
1092	ZIC1	5.06016635894775	3.59776186943054	1.33152966899692E-06	1.57456873389222E-05
1135	MRPL44	4.97631978988647	2.6217725276947	1.3428329830575E-06	1.58714281620259E-05
1081	CTH	5.08778762817383	6.44745588302612	1.34719423933469E-06	1.59150337919608E-05
1128	SMC6	4.98595714569092	2.59238600730896	1.36268874095043E-06	1.60900526012721E-05
1083	KCTD12	5.08458805084229	28.8170032501221	1.3736832335233E-06	1.62077290395053E-05
1119	SATB1	4.99940919876099	2.61272573471069	1.37799498537649E-06	1.62384025988196E-05
1143	CCT2	4.95392608642578	2.57880783081055	1.37795558422304E-06	1.62384025988196E-05
1142	SCRN1	4.95718812942505	2.14539766311646	1.38398539267512E-06	1.62927823115819E-05
1141	ZNF43	4.95907115936279	2.17828106880188	1.38942602285897E-06	1.63487058010122E-05
1136	CWC22	4.97530794143677	2.57565402984619	1.40035873951118E-06	1.64609911186411E-05
1116	AP2A2	5.01598024368286	2.6419472694397	1.40494995579696E-06	1.6506768181055E-05
1121	BRE	4.99687147140503	2.84365916252136	1.42906061158669E-06	1.6773404185353E-05
1095	RFK	5.042555809021	3.96872711181641	1.43176012981834E-06	1.67967659409991E-05
1117	RASA4	5.0069146156311	2.42571353912354	1.47642946089939E-06	1.72865586806046E-05
1148	UPK3BL	4.94307899475098	2.14673948287964	1.48769844309566E-06	1.74012964558833E-05
1090	PAM	5.06300640106201	29.8128967285156	1.50814686460836E-06	1.76143819699772E-05
1096	CAMK2G	5.040931224823	4.5832691192627	1.52825844874673E-06	1.78404778792583E-05
1097	BAALC	5.03978443145752	4.28881645202637	1.54544571127341E-06	1.80322301070059E-05
1094	EYA1	5.05610466003418	29.8576202392578	1.55378890953814E-06	1.81206519504286E-05
1155	HAT1	4.9310998916626	2.84421133995056	1.62014216699553E-06	1.88573402297082E-05
1157	SRRT	4.92915439605713	2.20289516448975	1.62233835358997E-06	1.88643624168542E-05
1153	EIF4G1	4.93449640274048	2.17887187004089	1.62678180375647E-06	1.89067486770244E-05
1133	ARPC5L	4.97877216339111	3.40228271484375	1.64394744347437E-06	1.90875191892814E-05
1103	RAPGEF4	5.03580951690674	5.82085561752319	1.67511876146955E-06	1.94383563829098E-05
1170	RPL13AP5	4.90649461746216	2.27298712730408	1.71390846390832E-06	1.98608786086754E-05
1161	RBFOX2	4.92080307006836	2.45017862319946	1.76119301081084E-06	2.03988350386628E-05
1108	HOXA10	5.02682065963745	29.7894630432129	1.76286096749907E-06	2.04081744262869E-05
1175	RPS24	4.90024757385254	2.2483332157135	1.76567336158746E-06	2.04307470652469E-05
1137	DDX19B	4.96826410293579	3.1809663772583	1.76744903374599E-06	2.04413075260291E-05
1168	ZNF254	4.90918827056885	2.57471227645874	1.77077406922927E-06	2.04697679862199E-05
1159	GSTA4	4.92198133468628	2.88363003730774	1.78775117619459E-06	2.06559387118757E-05
1114	LFNG	5.01765871047974	29.6012649536133	1.83372011610722E-06	2.11767404534938E-05
1115	WDHD1	5.01687288284302	29.4784278869629	1.83992267564455E-06	2.12380158359244E-05
1172	RBM28	4.90379047393799	2.40987324714661	1.84887581096252E-06	2.13309656397751E-05
1180	ARL6IP6	4.89306306838989	2.56961870193481	1.89774736885373E-06	2.18841500383007E-05
1150	VASH1	4.94210815429688	2.42340207099915	1.93021531695246E-06	2.22152964029815E-05
1131	GALM	4.98012971878052	2.95134997367859	1.94547318185809E-06	2.23800280648328E-05
1122	EFTUD1	4.99608707427979	4.87027263641357	1.96250397345451E-06	2.25430985039979E-05
1169	MPG	4.90884971618652	3.00899529457092	1.98165070123271E-06	2.27409779599797E-05
1156	CLINT1	4.93014764785767	2.54487705230713	1.98634596828551E-06	2.2783821116131E-05
1120	ETV4	4.99691438674927	30.1293716430664	2.00454833231478E-06	2.29814771535373E-05
1186	SNRPA1	4.87852001190186	2.52396988868713	2.03526047436914E-06	2.32997484755473E-05
1164	NKIRAS2	4.91510772705078	3.21476817131042	2.04164508685404E-06	2.33615485638767E-05
1123	ADAM19	4.99001026153564	6.77675294876099	2.05886910659108E-06	2.35472591302348E-05
1124	EPHB1	4.98901653289795	29.731782913208	2.07356970968226E-06	2.36925094758968E-05
1125	AQP4	4.98828220367432	30.2687377929688	2.08010635632529E-06	2.37557372979368E-05
1126	PTK7	4.98713159561157	29.8586521148682	2.0903851916268E-06	2.38616210356012E-05
1203	ATP6V1G1	4.86452007293701	2.42432332038879	2.10015010162455E-06	2.39615391652596E-05
1132	ST6GAL2	4.97877836227417	3.73168444633484	2.11445888054311E-06	2.4113179125924E-05
1207	U2AF1	4.86074256896973	2.26311445236206	2.11640630880704E-06	2.41237727769025E-05
1138	ADAM23	4.96555614471436	4.28761577606201	2.13081299413576E-06	2.42763042708512E-05
1206	CELF1	4.86130571365356	2.01965713500977	2.14418590291623E-06	2.44169169694586E-05
1144	AHDC1	4.95165634155273	3.53400254249573	2.16087848056528E-06	2.45951790921044E-05
1134	ANKFN1	4.97720813751221	30.1632194519043	2.18110521357004E-06	2.48015641327989E-05
1158	PECAM1	4.92224025726318	2.64891600608826	2.19406173026379E-06	2.49369223335067E-05
1189	HMGN4	4.87628507614136	2.83198428153992	2.23953196648162E-06	2.54049588879711E-05
1178	WASF3	4.89428234100342	2.60819602012634	2.2599715707539E-06	2.56245508017601E-05
1197	MYL6B	4.87011098861694	2.63103580474854	2.29694004351121E-06	2.60188052944077E-05
1151	GPD2	4.94210767745972	4.10765027999878	2.30204460050805E-06	2.60641627187541E-05
1146	CKAP4	4.94649267196655	3.97820687294006	2.3361848825913E-06	2.64380674290767E-05
1190	TMEM39A	4.87584400177002	2.65066838264465	2.35539115032841E-06	2.66299736451927E-05
1176	ZNF682	4.89784002304077	2.97898769378662	2.3597209648052E-06	2.6666197887584E-05
1221	AVL9	4.84371423721313	2.14911818504333	2.41044572636308E-06	2.72134497019237E-05
1193	OSTC	4.87264823913574	3.09088659286499	2.43808968613135E-06	2.74862409832019E-05
1225	SNRPE	4.83326864242554	2.48035168647766	2.43960285903168E-06	2.74902156608108E-05
1227	PDIA4	4.83172845840454	2.30149245262146	2.44612460166927E-06	2.75505978673982E-05
1145	TMEM132A	4.94907999038696	28.837760925293	2.4595495226983E-06	2.7675482182723E-05
1217	ARL5A	4.84740400314331	2.46913313865662	2.47829316293795E-06	2.78599201980771E-05
1165	SLC15A2	4.91466474533081	3.19031572341919	2.4950239026823E-06	2.80321893481549E-05
1200	EXTL2	4.86703109741211	3.2606782913208	2.52469561084087E-06	2.83301716938911E-05
1233	PNN	4.82099866867065	2.02067399024963	2.57676262556324E-06	2.88846188116853E-05
1154	KIAA1549	4.93369960784912	5.33755111694336	2.61404105733333E-06	2.92747879356961E-05
1198	BID	4.87007093429565	3.40544629096985	2.67117129460673E-06	2.98581233053587E-05
1237	SSBP1	4.80928182601929	2.48423743247986	2.70963320601777E-06	3.02594870899278E-05
1211	INTS7	4.85624313354492	2.62100529670715	2.71776444937313E-06	3.03359890423431E-05
1238	GANAB	4.80566835403442	2.14150857925415	2.72055633715031E-06	3.03528485170712E-05
1201	B3GALNT1	4.86546182632446	3.47094941139221	2.74101815277722E-06	3.05667400973075E-05
1195	NOM1	4.87241268157959	2.03855919837952	2.74947708810413E-06	3.06466420276868E-05
1192	SAAL1	4.87532234191895	4.07612562179565	2.75464145219193E-06	3.06897636108269E-05
1160	GOLGA8A	4.9212589263916	14.7143478393555	2.76880114237723E-06	3.08211980320242E-05
1210	PHF20L1	4.85770511627197	3.09957695007324	2.769041180957E-06	3.08211980320242E-05
1219	CCDC125	4.84566116333008	2.31530165672302	2.77248295212314E-06	3.08450123081206E-05
1162	MAD2L1	4.91909313201904	30.5616436004639	2.79440415782466E-06	3.10742990057441E-05
1235	ITPA	4.81451511383057	2.66210794448853	2.79718475483511E-06	3.10906232299505E-05
1163	TGFB2	4.91673278808594	29.5638046264648	2.82256461567084E-06	3.13580044497089E-05
1166	HMGN5	4.91298055648804	29.5255241394043	2.86790023590862E-06	3.18318111470157E-05
1231	ZNF827	4.82219457626343	2.67990398406982	2.91996042974406E-06	3.2364147280729E-05
1212	DMPK	4.85337352752686	3.49590396881104	2.94326666683059E-06	3.26072096681709E-05
1171	ACHE	4.90416193008423	29.9534568786621	2.97725415495224E-06	3.29529167823358E-05
1173	GSE1	4.90113973617554	29.1605834960938	3.01565327257987E-06	3.33621596266485E-05
1174	ZWILCH	4.90103101730347	29.7965831756592	3.0170457620654E-06	3.33621596266485E-05
1183	SLC4A7	4.88461065292358	4.40672922134399	3.02038456993038E-06	3.33834945979332E-05
1214	CCDC136	4.85205459594727	3.24261045455933	3.03876194403137E-06	3.35709493499659E-05
1179	PTP4A3	4.89417695999146	29.9579448699951	3.10596349734636E-06	3.4289233105124E-05
1253	NLGN4Y	4.78475999832153	2.36469864845276	3.10667458598312E-06	3.4289233105124E-05
1248	TFRC	4.78882074356079	2.43730759620667	3.12814060681878E-06	3.45100784411316E-05
1220	ZNF780A	4.84539985656738	2.35466718673706	3.15930955112823E-06	3.4837712303549E-05
1182	AMOTL1	4.8896632194519	28.6841316223145	3.16590265496363E-06	3.48941695139453E-05
1229	PHC1	4.8293309211731	3.24246048927307	3.21502850086156E-06	3.54191465448404E-05
1236	TMEM237	4.81157875061035	2.87615084648132	3.2410918645468E-06	3.56896801039775E-05
1185	SLC2A10	4.88069295883179	29.7862319946289	3.28838293725623E-06	3.61831540797776E-05
1239	PHF6	4.80439567565918	2.78192281723022	3.28896102059281E-06	3.61831540797776E-05
1188	PAX6	4.87650012969971	4.98532438278198	3.29550232884614E-06	3.6214233861447E-05
1268	RPL12	4.76350688934326	2.27058911323547	3.29637288716034E-06	3.6214233861447E-05
1187	DKK3	4.8765697479248	29.9596309661865	3.34620998951939E-06	3.66936712091465E-05
1257	TRIM27	4.78003740310669	2.51508474349976	3.37239789603951E-06	3.6912484549719E-05
1254	AGPAT5	4.78395986557007	2.33218932151794	3.39846476635213E-06	3.71634517339873E-05
1194	HK1	4.87250089645386	29.8366928100586	3.40424415982761E-06	3.71923095801093E-05
1196	CEP112	4.87138509750366	29.7235088348389	3.42032525984928E-06	3.7350771832545E-05
1199	OLFM1	4.86951541900635	6.9932689666748	3.44010539087037E-06	3.75321677974E-05
1240	HEATR5B	4.80343818664551	2.1155960559845	3.4816484783196E-06	3.79679216655056E-05
1270	PAR-SN	4.75979900360107	2.23524045944214	3.48369349660396E-06	3.79727400646854E-05
1216	ITPR2	4.85030603408813	4.47010469436646	3.51781859451176E-06	3.83094488411979E-05
1202	ANGPTL1	4.86458158493042	29.9341926574707	3.52001092251796E-06	3.83157071281068E-05
1279	ARPC2	4.74909114837646	2.39060187339783	3.53153745110091E-06	3.8399382633614E-05
1204	CRNDE	4.86300659179688	29.4406185150146	3.54348367537641E-06	3.84651486411392E-05
1259	EPB41L5	4.77841758728027	2.45754814147949	3.54296305831788E-06	3.84651486411392E-05
1258	C18orf25	4.77873706817627	2.56268668174744	3.58118624093758E-06	3.88388174463588E-05
1209	TIMP3	4.85919189453125	29.3819904327393	3.60096785528198E-06	3.90354803753817E-05
1266	EIF4E2	4.76525068283081	2.60702395439148	3.61845228660274E-06	3.92070726717624E-05
1213	NOS1AP	4.85313320159912	29.4190998077393	3.69414360846385E-06	3.99723551896184E-05
1215	KRBOX1	4.85088396072388	30.2230091094971	3.729326293322E-06	4.03346221843036E-05
1226	FAM57A	4.83302164077759	4.47187185287476	3.74084096290039E-06	4.04406933123043E-05
1275	PGM1	4.7524266242981	2.52633905410767	3.76555718276635E-06	4.06707649024185E-05
1218	MIAT	4.84650278091431	29.6508197784424	3.79878704139765E-06	4.10109707668846E-05
1271	TTC28	4.75575590133667	2.18568181991577	3.81129492830391E-06	4.1127258164832E-05
1265	TRIM36	4.76537466049194	3.34458446502686	3.84084563033482E-06	4.14272630237298E-05
1286	TNFAIP1	4.74138164520264	2.43342876434326	3.84696629638685E-06	4.14743940356026E-05
1222	EGFR-AS1	4.84330606460571	29.9385375976562	3.8502635995086E-06	4.14910571510285E-05
1247	NXT1	4.78888416290283	3.35136008262634	3.8694178688087E-06	4.16277152434017E-05
1261	GTPBP3	4.77277421951294	2.06538438796997	3.86997504711519E-06	4.16277152434017E-05
1264	MYEF2	4.76821756362915	2.36001110076904	3.90369592128333E-06	4.19523328455159E-05
1223	ARID5A	4.83959341049194	30.1891746520996	3.91089514172758E-06	4.20106405110927E-05
1276	MGLL	4.75146484375	2.72832036018372	3.92194226505793E-06	4.21102105576437E-05
1302	WDR6	4.72706508636475	2.26762127876282	3.95752706071173E-06	4.24537979891386E-05
1232	KRBA1	4.82194852828979	4.44725322723389	3.96706174842282E-06	4.25175676801551E-05
1249	ZNF544	4.78827857971191	3.07674026489258	3.97420046243377E-06	4.25748132759865E-05
1290	LSM5	4.73856163024902	2.4707293510437	3.99102447902875E-06	4.26585766291854E-05
1252	ANKRD20A5P	4.78598642349243	3.43640804290771	4.02185340631233E-06	4.29563904184252E-05
1277	ZSCAN26	4.75005531311035	2.8268826007843	4.03380122016767E-06	4.30575104555617E-05
1294	FABP5	4.73143005371094	2.80829119682312	4.03620732183949E-06	4.30637867680587E-05
1262	DCLRE1B	4.76947546005249	3.57665610313416	4.04466197742722E-06	4.31345626282491E-05
1228	GAD1	4.83123636245728	29.8796119689941	4.05078539173696E-06	4.31804242973365E-05
1267	FOXO3B	4.76408815383911	2.51620411872864	4.1127915415618E-06	4.38019696283421E-05
1283	HMGB2	4.74423789978027	3.19394111633301	4.27846077090184E-06	4.54845699369753E-05
1250	NSMAF	4.78716564178467	3.244220495224	4.29266475379911E-06	4.56150997570596E-05
1242	AFF3	4.80106067657471	3.11547088623047	4.37812236711102E-06	4.64606659441718E-05
1241	TNFRSF19	4.80340147018433	6.21263551712036	4.52622372063387E-06	4.79249597885265E-05
1307	RSPRY1	4.71271324157715	2.38820815086365	4.52985353318554E-06	4.79293119719982E-05
1315	SF3B4	4.6994252204895	2.02732849121094	4.54759869815561E-06	4.80867958770151E-05
1304	FASTK	4.72170448303223	2.59514665603638	4.5625861264826E-06	4.82237460918638E-05
1298	SYNE1	4.72919225692749	2.2017982006073	4.64329827491421E-06	4.90112134312023E-05
1311	AKIRIN2	4.70337247848511	2.55784296989441	4.65057062776807E-06	4.90661095275343E-05
1243	PHF21B	4.79722738265991	29.436653137207	4.67183293190336E-06	4.92684927983362E-05
1244	PPP1R1C	4.79709053039551	29.9943580627441	4.67451138363583E-06	4.92748004596343E-05
1245	SLC4A3	4.79598903656006	29.2550830841064	4.69610809539488E-06	4.94584332358929E-05
1251	PLEKHH2	4.78637504577637	3.59216594696045	4.73158814574216E-06	4.98099541422439E-05
1327	BUD31	4.68219614028931	2.40094494819641	4.78473740969506E-06	5.03470858667425E-05
1292	RFC5	4.73382949829102	3.56531500816345	4.83019192519632E-06	5.08028090320604E-05
1296	BTG1	4.73054456710815	2.67637181282043	4.84214590476711E-06	5.08833486691721E-05
1256	CDC7	4.78054046630859	5.66425943374634	4.95538171440617E-06	5.20040634857884E-05
1255	PLEC	4.78187561035156	7.86403322219849	4.97957654075318E-06	5.2211708696007E-05
1305	EFEMP2	4.71956205368042	3.63791823387146	4.98681084402023E-06	5.2264425509497E-05
1329	ZNF626	4.67882299423218	2.01950407028198	5.06900000204582E-06	5.30319496680465E-05
1291	UXS1	4.73385000228882	3.92838406562805	5.1088520659634E-06	5.34252847834036E-05
1280	LOC100216479	4.74871063232422	2.68235158920288	5.1522350428321E-06	5.38076892524344E-05
1308	PCDHB4	4.71175765991211	3.29591083526611	5.20295478842862E-06	5.42895097439296E-05
1337	WDR33	4.66475248336792	2.15424370765686	5.22426711632872E-06	5.44878867976054E-05
1324	GFPT1	4.68861293792725	2.05078506469727	5.27075445978785E-06	5.49243687349472E-05
1288	SAMD4A	4.73958921432495	4.15246534347534	5.46410073393451E-06	5.68141747076263E-05
1320	DNAJB5	4.69225931167603	2.94097471237183	5.48288180282376E-06	5.6984439833999E-05
1313	ZNF724P	4.70094585418701	3.70845746994019	5.55911327045379E-06	5.77513846157756E-05
1284	ANKRD20A12P	4.74380826950073	4.20881175994873	5.5650019419358E-06	5.77872143782076E-05
1273	INHBB	4.75448989868164	28.695592880249	5.58416462005893E-06	5.79607901799807E-05
1281	AEBP1	4.74848365783691	28.9525394439697	5.7254840503542E-06	5.94015835377528E-05
1282	KCTD15	4.74718284606934	29.6142730712891	5.75654313744385E-06	5.96976710829663E-05
1336	NUP62	4.66787385940552	2.23818182945251	5.78528069416112E-06	5.99545626095758E-05
1342	GPATCH4	4.66031503677368	2.2743399143219	5.81202786789192E-06	6.01940061560507E-05
1352	PTBP1	4.64344167709351	2.00132608413696	5.83923684218502E-06	6.04493723094381E-05
1287	PKMYT1	4.73964786529541	5.11732053756714	5.85692870027581E-06	6.06060345979611E-05
1285	ARAP3	4.74153900146484	28.1328449249268	5.89319214037625E-06	6.09546502344768E-05
1343	KIF22	4.65836811065674	2.73304748535156	6.03593074662907E-06	6.2403778116393E-05
1314	NADKD1	4.69963407516479	2.91077017784119	6.05214353712045E-06	6.25440976528075E-05
1293	COL11A1	4.73351049423218	29.2054023742676	6.09302364341172E-06	6.29391007491714E-05
1339	ST3GAL3	4.66180944442749	2.46778702735901	6.15659801695454E-06	6.35680822273693E-05
1295	MRC2	4.73078966140747	28.7502021789551	6.16221812498366E-06	6.35983871496135E-05
1297	SLC16A2	4.73027515411377	29.4711532592773	6.17539112766623E-06	6.36788481714856E-05
1323	EIF4EBP2	4.68892431259155	2.33907914161682	6.22426394221912E-06	6.41548806507407E-05
1340	SGSM2	4.66180181503296	3.07524061203003	6.28313129691006E-06	6.47334701603357E-05
1303	KHDRBS3	4.72563314437866	29.7368755340576	6.2954575003221E-06	6.4832263631578E-05
1319	STX1B	4.69261646270752	2.298983335495	6.40392774203816E-06	6.58348231327759E-05
1306	HOXA3	4.71752500534058	28.5540752410889	6.51062815237491E-06	6.68157445481595E-05
1353	C14orf119	4.6433424949646	2.58910775184631	6.62718750617328E-06	6.78649214315695E-05
1333	QPRT	4.67020606994629	2.38541913032532	6.66122602967927E-06	6.81840102588518E-05
1347	TIMM9	4.65004062652588	3.29811525344849	6.71113654928678E-06	6.86355700804864E-05
1379	GRIA3	4.60419511795044	2.08524513244629	6.81060936361204E-06	6.96228283929714E-05
1372	COG5	4.61071157455444	2.06404113769531	6.86652383057589E-06	7.01641429900865E-05
1361	UBAC2	4.62434244155884	2.61449599266052	6.87460297799494E-06	7.01861405762018E-05
1364	H1F0	4.62037515640259	2.25852155685425	6.87422945787182E-06	7.01861405762018E-05
1350	PCBP1-AS1	4.64593315124512	2.59323883056641	6.9129958696117E-06	7.05477036482648E-05
1312	FERMT1	4.70256805419922	29.2274150848389	6.9263838002907E-06	7.06538874649808E-05
1376	UPF3A	4.60475730895996	2.12049031257629	6.93585811347402E-06	7.07200754523227E-05
1359	NEDD9	4.63275289535522	3.0360963344574	7.04283860372111E-06	7.17491075990272E-05
1354	TNFAIP6	4.64230012893677	3.41412949562073	7.05146573570393E-06	7.18061123885998E-05
1368	ZNF84	4.61224985122681	2.27952313423157	7.062676458124E-06	7.18893659592286E-05
1317	CACHD1	4.69371700286865	5.50725507736206	7.11380185161841E-06	7.23786557806846E-05
1325	PCDHA7	4.68518447875977	4.71878671646118	7.16100827964724E-06	7.2765183231113E-05
1318	FARP1	4.69300365447998	29.206901550293	7.20560313089399E-06	7.31555575475161E-05
1365	LRIF1	4.61762857437134	2.90086722373962	7.2144895872049E-06	7.32143960422174E-05
1321	LOC400043	4.69222164154053	29.9287986755371	7.2289075880276E-06	7.33292955588958E-05
1322	CYR61	4.68978261947632	30.1427097320557	7.30206991459065E-06	7.40397380124119E-05
1371	ERGIC1	4.61107873916626	2.36707854270935	7.386523800297E-06	7.48640148625737E-05
1326	ACP6	4.68452215194702	29.7369022369385	7.46230288289019E-06	7.5535088070144E-05
1345	GNB5	4.65623807907104	2.23433995246887	7.49291136290497E-06	7.58125153958851E-05
1360	CA5BP1	4.62886142730713	3.16829013824463	7.57535985833688E-06	7.65486235514365E-05
1373	DISC1	4.61036777496338	2.37221717834473	7.60565734765194E-06	7.68220042373065E-05
1334	GOLGA8B	4.66948318481445	3.40664458274841	7.63682720422824E-06	7.71039595734655E-05
1331	ANKRD50	4.6744532585144	29.2088222503662	7.77853911243822E-06	7.85012686055439E-05
1332	PLSCR1	4.67231225967407	29.8146991729736	7.84743099715144E-06	7.90281677714834E-05
1338	ST8SIA1	4.66291427612305	2.53357672691345	7.85769983995099E-06	7.90979508750868E-05
1404	RPAIN	4.56931591033936	2.08798360824585	7.91136754552303E-06	7.96043550056323E-05
1335	RARB	4.66946935653687	29.5421295166016	7.93983294455891E-06	7.98568505837887E-05
1406	NDUFA6	4.5655722618103	2.27054977416992	8.07986907349655E-06	8.11963423312852E-05
1363	RNF24	4.62046527862549	3.34169960021973	8.14413924034707E-06	8.18074987476085E-05
1382	IFT81	4.59926891326904	3.2763192653656	8.15126398353317E-06	8.18443572335594E-05
1411	MARCH7	4.56059455871582	2.346036195755	8.26563536201247E-06	8.29244008928905E-05
1414	PTTG1IP	4.55672407150269	2.14390921592712	8.27616496534783E-06	8.29929057448047E-05
1381	SLC19A2	4.59973382949829	2.94165420532227	8.29518893942409E-06	8.3148474489716E-05
1402	PLEKHJ1	4.57113742828369	2.68597340583801	8.43041816437011E-06	8.44325093620594E-05
1403	MRPS25	4.57078695297241	2.25212121009827	8.59289986050038E-06	8.60234260759983E-05
1349	ASPM	4.64741134643555	29.2810955047607	8.69341729192157E-06	8.69929370411721E-05
1429	ERGIC3	4.54339122772217	2.35346412658691	8.77361160564743E-06	8.77213020225264E-05
1351	COQ2	4.64440870285034	29.9345417022705	8.80119666774875E-06	8.78487755045499E-05
1415	ZNF22	4.55568552017212	2.71421957015991	8.79909951012112E-06	8.78487755045499E-05
1401	CCT6P1	4.57438182830811	2.5037248134613	8.80609215277563E-06	8.78606144610968E-05
1378	NME4	4.60435581207275	3.85485816001892	8.84844002886679E-06	8.82459581152585E-05
1356	POU3F4	4.63995885848999	29.2316017150879	8.96330502191449E-06	8.93162990109662E-05
1435	PSMD14	4.53573226928711	2.52056932449341	9.07784697448448E-06	9.04196313867281E-05
1432	RPL7L1	4.53916931152344	2.12577676773071	9.09802557845537E-06	9.05825278904135E-05
1358	FGF14	4.63297986984253	29.8442077636719	9.22341017252541E-06	9.17537561303808E-05
1427	CAMK2D	4.54417371749878	2.05049848556519	9.24175445992866E-06	9.18976474130437E-05
1377	RSBN1	4.6043815612793	3.24329710006714	9.29705760617822E-06	9.2408773168249E-05
1384	ATAD5	4.59587621688843	3.10347008705139	9.39191506123946E-06	9.33124581126333E-05
1417	KLC1	4.55448436737061	2.03101301193237	9.48437348023202E-06	9.4152083090015E-05
1383	LOC284998	4.59738540649414	3.89663410186768	9.52518168767619E-06	9.4477995583877E-05
1375	AVIL	4.60914087295532	3.37777924537659	9.54028231653295E-06	9.45881653199663E-05
1362	KIF26B	4.62412595748901	6.35160207748413	9.54954152415535E-06	9.46345145092666E-05
1369	LOC92249	4.61144781112671	3.63997006416321	9.57949518457623E-06	9.48578273168363E-05
1366	FAM60A	4.61719846725464	4.2384090423584	9.5905093546378E-06	9.48875541244574E-05
1386	WASH5P	4.59278869628906	3.30892634391785	9.58728914825022E-06	9.48875541244574E-05
1444	EEF1B2	4.52264928817749	2.33024907112122	9.60540607422425E-06	9.49952602396976E-05
1424	LOC100132832	4.5463490486145	2.11726832389832	9.70183922795144E-06	9.58689044444129E-05
1374	BTBD9	4.60992431640625	4.0833911895752	9.81417498737879E-06	9.68577286462725E-05
1367	COL4A4	4.61600399017334	28.8914985656738	9.8869088887488E-06	9.7534912094504E-05
1450	SLC39A6	4.51623582839966	2.14686560630798	1.00381580110186E-05	9.89034154113918E-05
1434	MRPL30	4.53600406646729	2.20179176330566	1.03606084752932E-05	0.000101953208287
1448	ZNF100	4.51851463317871	2.095867395401	1.04392018770255E-05	0.000102598728489
1407	RBBP8	4.56514406204224	3.76018047332764	1.05309284003381E-05	0.000103457308208
1396	DHFR	4.57778644561768	3.82123565673828	1.05732425632914E-05	0.000103786913947
1416	CIZ1	4.55502080917358	2.7988715171814	1.05802751848958E-05	0.00010381292379
1423	EIF4EBP1	4.54713201522827	3.7231559753418	1.0609708226949E-05	0.000104015541831
1443	PLGRKT	4.52681112289429	2.91323304176331	1.06085078973115E-05	0.000104015541831
1453	ZNF195	4.51411294937134	2.29803371429443	1.06691430861526E-05	0.000104554953719
1397	NRIP1	4.57601642608643	3.52348327636719	1.07104575624657E-05	0.000104916417628
1445	SPICE1	4.52095317840576	2.49884700775146	1.07536914182168E-05	0.000105296376574
1389	EPB41	4.58532047271729	2.71567130088806	1.07616153042861E-05	0.000105330421528
1391	ZNF440	4.58070611953735	2.8907196521759	1.07914413745541E-05	0.000105578719702
1454	NAA10	4.51375532150269	2.50766682624817	1.08337354030791E-05	0.0001059487435
1385	PLXNA3	4.59310054779053	28.8827457427979	1.08556054924826E-05	0.000106090248533
1436	COA6	4.53541231155396	3.25713229179382	1.08571629842028E-05	0.000106090248533
1387	SLC24A3	4.5919713973999	29.5913753509521	1.0905656502076E-05	0.000106520156663
1388	NUSAP1	4.58997344970703	30.1772708892822	1.09947857100302E-05	0.000107266263165
1430	DCPS	4.54313707351685	3.31847500801086	1.10024120090245E-05	0.000107288238306
1457	SNRPA	4.50416374206543	2.6167938709259	1.10395738044871E-05	0.000107562050651
1390	SAMD9L	4.58432388305664	29.1137504577637	1.12506214745877E-05	0.000109528245067
1408	CRAMP1L	4.56243562698364	3.36428880691528	1.14225530712394E-05	0.000111019528948
1439	DENND5B	4.5332293510437	2.50775337219238	1.14199914091902E-05	0.000111019528948
1393	TMEM35	4.58025741577148	29.9919910430908	1.14383048572618E-05	0.000111127025779
1395	FAM181A	4.57866907119751	29.6395282745361	1.15124409920884E-05	0.000111801425723
1398	RPP40	4.57555675506592	30.0315093994141	1.16590424156387E-05	0.000113086027296
1399	PDLIM7	4.57482862472534	29.6972274780273	1.16936078583303E-05	0.00011337486522
1400	SLC4A10	4.57459449768066	29.1570568084717	1.17047468322345E-05	0.000113436429406
1460	PSME2	4.4984130859375	2.79154419898987	1.19245627387864E-05	0.00011537793833
1456	MOAP1	4.50935506820679	3.0285758972168	1.19789047330033E-05	0.000115856405678
1465	ARHGAP32	4.4933066368103	2.49795985221863	1.2039591726393E-05	0.000116348335223
1405	SNAP25	4.56609153747559	30.0683479309082	1.21160957072256E-05	0.000116992190347
1474	HMGCR	4.48205137252808	2.38890862464905	1.22768658419884E-05	0.000118399773751
1438	IFI44L	4.53366613388062	3.81182956695557	1.23093490695269E-05	0.000118664730183
1409	DRP2	4.56192970275879	28.9354991912842	1.23224794115911E-05	0.000118742981018
1410	ZNF154	4.56150817871094	29.7097282409668	1.23435749146703E-05	0.000118753011953
1420	RHBG	4.55165004730225	4.30322504043579	1.23415110520276E-05	0.000118753011953
1482	IFI16	4.47111129760742	2.10464239120483	1.23368365318666E-05	0.000118753011953
1419	LOC100505795	4.5519437789917	4.7459979057312	1.23941380419039E-05	0.000119191048989
1412	SLC6A11	4.56004524230957	29.7988700866699	1.24170413794956E-05	0.000119314418708
1413	MAF	4.55681896209717	28.8559589385986	1.25805894885631E-05	0.000120836919151
1455	DHX57	4.511549949646	3.54130816459656	1.26130696269491E-05	0.000121050716039
1470	GTF2F1	4.48545455932617	2.55883431434631	1.26817029132428E-05	0.000121660111463
1418	NELL2	4.55379486083984	29.5629081726074	1.27357567875025E-05	0.000122129204562
1458	CDK10	4.50188636779785	2.67669415473938	1.27523195193053E-05	0.000122238543154
1472	DNPH1	4.4837064743042	2.71784949302673	1.27673423533223E-05	0.000122333038423
1467	CSTF2	4.48939514160156	3.09899115562439	1.28050686421022E-05	0.000122644907342
1426	TSHZ2	4.54482841491699	3.37254476547241	1.29336513203256E-05	0.000123706595563
1464	ZNF273	4.49427223205566	2.08877205848694	1.29368081233025E-05	0.000123706595563
1469	RAD54L2	4.48749828338623	2.44920706748962	1.31703176274532E-05	0.000125888677693
1428	RYR3	4.54409551620483	28.7851161956787	1.32460279917918E-05	0.000126510249602
1484	CCDC12	4.47064924240112	2.72637677192688	1.34939420504058E-05	0.000128774178649
1504	RCN2	4.45126438140869	2.3577983379364	1.35434116335849E-05	0.000129182842716
1473	PSD2	4.48286914825439	3.29982376098633	1.36770263369045E-05	0.000130363801133
1466	MTHFD2	4.48982858657837	3.64825630187988	1.37982788824588E-05	0.000131466626553
1493	SLC25A12	4.46456384658813	2.67738628387451	1.40265661006987E-05	0.000133319921614
1442	PCDHA5	4.52737283706665	29.3596534729004	1.41725053559464E-05	0.000134653013181
1512	VPS45	4.43822860717773	2.2760968208313	1.43192821524882E-05	0.000135992990002
1463	LOC155060	4.49692821502686	3.07333779335022	1.43328349682328E-05	0.000136067145915
1476	CAPRIN2	4.48067951202393	3.06113648414612	1.44032580703716E-05	0.000136626179678
1462	MEGF11	4.49701738357544	3.88991379737854	1.44670523603124E-05	0.000137176381988
1477	TCF7L1	4.47889280319214	3.44251608848572	1.47464500904343E-05	0.000139738992153
1488	LYST	4.46761894226074	2.3798565864563	1.47491125720827E-05	0.000139738992153
1461	ARMC9	4.49711799621582	2.60869264602661	1.47619525174975E-05	0.000139804721043
1451	RWDD3	4.51608514785767	29.8547306060791	1.48329180188692E-05	0.000140420661948
1511	NUP188	4.43835544586182	2.1681821346283	1.48770951931991E-05	0.000140782611565
1487	FBXW2	4.46947765350342	2.05628037452698	1.49688195032921E-05	0.000141594033049
1523	EIF4E	4.42142629623413	2.22437500953674	1.5071838093155E-05	0.000142511599631
1525	MDH2	4.41903495788574	2.33840084075928	1.50922920667618E-05	0.000142648056621
1492	LOC648987	4.46515941619873	2.14936399459839	1.51492679808481E-05	0.000143129462064
1529	RBM4	4.41589498519897	2.11908292770386	1.52251007884717E-05	0.000143788571482
1527	SUPT16H	4.41790390014648	2.07913517951965	1.5316613361583E-05	0.000144595178989
1489	SMYD3	4.46648645401001	3.7755138874054	1.55191453249764E-05	0.00014643970605
1533	PDIA6	4.41198539733887	2.21232199668884	1.55747910774622E-05	0.000146798448651
1468	TNFRSF10B	4.48806428909302	2.6467878818512	1.57788065040212E-05	0.000148603105707
1531	DPM2	4.41341352462769	2.26958537101746	1.58797554822111E-05	0.000149434997359
1541	C12orf57	4.40514898300171	2.17631816864014	1.59836676631505E-05	0.000150233790583
1516	NLGN2	4.43320417404175	2.28577637672424	1.61456897196774E-05	0.000151576221443
1508	LYPLA1	4.44471597671509	2.89598274230957	1.62119510718483E-05	0.000152077731916
1528	AQR	4.4167537689209	2.3523051738739	1.64819024183423E-05	0.000154243516666
1471	RASAL2	4.4853343963623	28.1882915496826	1.67862769595446E-05	0.000157029919456
1519	ZNF334	4.42688274383545	3.1271505355835	1.72826082876303E-05	0.000161354300316
1494	B3GNT7	4.46110534667969	3.33604764938354	1.73029093523041E-05	0.000161480185547
1480	PPP1R14B	4.47661447525024	29.1018905639648	1.73839256318105E-05	0.000162108528549
1485	AMER1	4.47055864334106	4.35225200653076	1.74652076629001E-05	0.000162802404055
1486	CSGALNACT1	4.47052431106567	29.3742332458496	1.78134447447289E-05	0.00016564887943
1551	FPGS	4.39924335479736	2.55315279960632	1.78195281933358E-05	0.00016564887943
1555	B3GALNT2	4.39530849456787	2.53125429153442	1.79065108383354E-05	0.000166392159952
1552	COG8	4.39856338500977	2.13644909858704	1.80823456577871E-05	0.000167960172255
1490	METTL7B	4.46618509292603	30.0741748809814	1.81257232159436E-05	0.000168297091373
1570	SDCBP	4.37715864181519	2.56070375442505	1.82120730317278E-05	0.000168966377528
1574	PPT1	4.37334394454956	2.49256181716919	1.82816773596715E-05	0.000169545736077
1496	SCN2A	4.46058416366577	28.9661655426025	1.85365651117376E-05	0.000171775070906
1563	MCEE	4.38411712646484	2.57982134819031	1.85930865520338E-05	0.000172231461897
1553	ALG10B	4.39776086807251	2.73416328430176	1.86290862642409E-05	0.000172430065359
1498	LIN9	4.45847988128662	29.7442417144775	1.86932349035202E-05	0.000172956235127
1500	FGF9	4.45703458786011	6.70141744613647	1.87718553342209E-05	0.00017361583969
1499	SPEG	4.45711612701416	28.8121509552002	1.87954645198865E-05	0.000173766343723
1575	RSL24D1	4.37237310409546	2.45761275291443	1.88373875329178E-05	0.000174018081554
1545	C12orf23	4.40476226806641	3.166011095047	1.88503473744202E-05	0.000174069913415
1502	GDAP1L1	4.45507669448853	29.5855255126953	1.89493350696711E-05	0.000174785738707
1538	SIN3A	4.40689182281494	2.26407885551453	1.89500032508583E-05	0.000174785738707
1503	SLC5A3	4.45454549789429	28.84938621521	1.89896111806123E-05	0.000175082884556
1582	EIF3E	4.36447429656982	2.35750246047974	1.90108587056097E-05	0.000175210583386
1576	EXOSC8	4.37038421630859	2.47131538391113	1.94060839377562E-05	0.000178644579926
1566	VPS37B	4.38013887405396	2.32398295402527	1.94836895638379E-05	0.000179219678062
1569	PRMT5	4.37718534469604	2.76940989494324	1.95797777187225E-05	0.000179963762144
1539	POU3F2	4.40679740905762	3.25677371025085	1.96037010768035E-05	0.000180113756286
1556	TIMELESS	4.39381265640259	3.06831789016724	1.99559912158864E-05	0.00018320837517
1509	SYBU	4.44191074371338	29.8029918670654	1.99723145610115E-05	0.000183235868368
1589	APLP2	4.35392665863037	2.03504681587219	1.99744579973418E-05	0.000183235868368
1513	GLI2	4.43769454956055	28.4596652984619	2.03110075019636E-05	0.000186106972415
1572	HPS4	4.37546539306641	2.16565775871277	2.0394340466442E-05	0.000186798278534
1571	HS2ST1	4.37660026550293	3.09620904922485	2.04539123844909E-05	0.000187126832267
1573	TAGLN3	4.37498950958252	3.04210472106934	2.04465336428139E-05	0.000187126832267
1594	PNRC2	4.34732055664062	2.36828422546387	2.04419452351824E-05	0.000187126832267
1514	HK2	4.43525171279907	6.91743516921997	2.0487698274262E-05	0.000187363560357
1562	MRAS	4.38628959655762	2.63434314727783	2.05179143545182E-05	0.000187567471787
1515	C7orf26	4.43384456634521	29.2197570800781	2.0625106305014E-05	0.000188329324572
1517	PCDHGA10	4.4297924041748	5.48830699920654	2.0759665071261E-05	0.000189266138136
1535	KIAA0391	4.41076421737671	3.99230861663818	2.092871307556E-05	0.000190600568814
1518	FLJ16779	4.42768526077271	6.47770166397095	2.10967493097759E-05	0.000191969882501
1520	DENND1B	4.42563486099243	29.2250022888184	2.13106662087879E-05	0.000193767539279
1521	SMAD1	4.42422437667847	6.55384159088135	2.13889094272845E-05	0.000194404339484
1522	LRRTM1	4.42372369766235	29.7490768432617	2.14733709707621E-05	0.000195097147991
1596	PGGT1B	4.3428750038147	2.06463527679443	2.17900084827426E-05	0.00019789806017
1554	ARHGAP11A	4.39694547653198	2.80334830284119	2.18091508670563E-05	0.000197920133118
1593	KATNBL1	4.3488712310791	2.29248023033142	2.18015285931226E-05	0.000197920133118
1546	MTMR1	4.40439891815186	4.03096008300781	2.20262781805953E-05	0.000199737528708
1536	GRID2	4.40955400466919	4.84130191802979	2.22575697425475E-05	0.000201757671995
1530	ABCD2	4.41399717330933	29.34743309021	2.23201480918981E-05	0.000202136037169
1532	TGFB1I1	4.41260957717896	29.9453163146973	2.24435449734199E-05	0.000202899926046
1603	ANP32B	4.3336238861084	2.23164868354797	2.24422493663966E-05	0.000202899926046
1599	SETDB1	4.34045124053955	2.05426859855652	2.24578183386311E-05	0.0002029515014
1537	ISYNA1	4.40945434570312	29.3975257873535	2.27266136981254E-05	0.000205302277671
1540	C5orf63	4.40646314620972	29.4360122680664	2.29981336291696E-05	0.000207675864712
1625	UBE2V2	4.31513833999634	2.4020881652832	2.34957749985824E-05	0.000211765953811
1607	C17orf51	4.3317403793335	2.53083896636963	2.35732803288327E-05	0.000212383688805
1549	SLC35G2	4.40013647079468	29.8965587615967	2.35827069843626E-05	0.000212387831799
1606	SAPCD2	4.33187675476074	2.30670595169067	2.3851981948934E-05	0.000214568190065
1605	HLTF	4.33197546005249	2.14813661575317	2.39217843844064E-05	0.000215032783654
1557	NXPH1	4.39362239837646	29.8868350982666	2.41995589877354E-05	0.000217364715276
1613	PCNXL4	4.32541179656982	2.20755648612976	2.42303362840519E-05	0.000217558660055
1559	LOC440297	4.39040327072144	28.9485721588135	2.45101266591247E-05	0.000219654506261
1616	YBX1	4.32217645645142	2.14778256416321	2.45589679198913E-05	0.000220008969043
1561	NCS1	4.38950824737549	28.9750118255615	2.45971114164227E-05	0.000220267365221
1564	KLHDC4	4.38222217559814	29.5803642272949	2.53167234469204E-05	0.000226369162538
1567	MTFP1	4.37890863418579	29.8436851501465	2.5650598375657E-05	0.000229267952123
1568	CD58	4.37760448455811	30.1571578979492	2.57831927307711E-05	0.000230279299782
1580	ANO6	4.36544895172119	3.06671380996704	2.60174981742234E-05	0.000232196858235
1641	ZDHHC4	4.29261159896851	2.53698682785034	2.61609812254158E-05	0.000233389454352
1623	VPS25	4.31633329391479	2.80289554595947	2.65271692803357E-05	0.000236300312739
1577	STEAP3	4.37028741836548	29.4633235931396	2.65393924439917E-05	0.000236320319334
1587	ADCY6	4.35637712478638	2.70105695724487	2.66089206244898E-05	0.000236850392301
1579	FMOD	4.36943626403809	29.6219005584717	2.66287188053428E-05	0.000236937578371
1637	PLXNB2	4.29628133773804	2.25190567970276	2.67875168186922E-05	0.000238171592856
1635	INSIG2	4.29817152023315	2.43356800079346	2.69352179267913E-05	0.000239394961281
1581	PBK	4.3646993637085	30.1713199615479	2.71312165277702E-05	0.000240865815096
1620	NUP85	4.31738567352295	2.64778614044189	2.72910775948449E-05	0.000242103544536
1584	NNAT	4.36255788803101	30.4320812225342	2.73613745930282E-05	0.000242545478522
1615	STRADA	4.32245206832886	3.08468961715698	2.73513289626941E-05	0.000242545478522
1590	MARK1	4.35309934616089	4.64917087554932	2.80188122829351E-05	0.000248094799153
1588	THBS3	4.35558223724365	28.5267772674561	2.81241944276208E-05	0.000248934853966
1601	ATL2	4.33766937255859	4.11723041534424	2.83861371687884E-05	0.000250972021269
1655	ZBED5	4.27364444732666	2.01751518249512	2.83826056708557E-05	0.000250972021269
1592	GLDC	4.35167789459229	29.2350101470947	2.85600561448426E-05	0.000252367151871
1598	LTV1	4.34108304977417	4.11882495880127	2.85652425131542E-05	0.000252367151871
1640	ZNF184	4.29323148727417	2.48439335823059	2.87641805229743E-05	0.000253935288806
1614	ARHGEF39	4.32260227203369	2.13206005096436	2.88099744306572E-05	0.00025424480416
1630	NT5C3B	4.30406999588013	2.94903469085693	2.89412516462195E-05	0.000255308188638
1629	ANKRD35	4.30678224563599	3.47173047065735	2.90503041828366E-05	0.000256079458457
1595	BASP1	4.34636640548706	28.7805194854736	2.91634072692967E-05	0.000256980827597
1665	MRPS5	4.2636923789978	2.02126407623291	2.93179792420879E-05	0.000258150801609
1648	CCS	4.28170680999756	2.80044269561768	2.94903227659612E-05	0.000259331348007
1663	UBE2E3	4.26498126983643	2.39885783195496	2.94951963499884E-05	0.000259331348007
1634	WDR46	4.30158567428589	3.27142930030823	2.98022559368722E-05	0.00026173386508
1602	FAM200A	4.33465194702148	4.50086307525635	2.99498653863552E-05	0.00026283531365
1658	C16orf58	4.27140951156616	2.34795737266541	3.04584215873083E-05	0.000267001544677
1604	GAP43	4.33340549468994	29.491662979126	3.06877002540109E-05	0.000268911900931
1678	BCHE	4.24963045120239	2.26435995101929	3.07643687536676E-05	0.000269484037833
1662	UCK1	4.26722621917725	2.49704718589783	3.10464314135049E-05	0.000271854260429
1608	HAPLN1	4.32984828948975	29.6826095581055	3.11192769542693E-05	0.00027239142422
1674	SLC38A3	4.25150775909424	2.10483694076538	3.12758176385974E-05	0.000273660515917
1610	CENPF	4.32706165313721	29.27663230896	3.14614342279915E-05	0.00027518298786
1611	CPED1	4.32639598846436	29.0186958312988	3.15436962483468E-05	0.000275800660516
1638	MGME1	4.29586267471313	3.63868999481201	3.15729569035032E-05	0.000275954633659
1612	MEIS3	4.32578325271606	29.0739040374756	3.16196341719483E-05	0.000276260662116
1627	RRP9	4.30954027175903	3.92045068740845	3.21587181304858E-05	0.000280556684213
1657	NUDT1	4.27172756195068	3.08398342132568	3.23388008970598E-05	0.000281920072892
1682	MRPL3	4.24181270599365	2.34450244903564	3.23568804698402E-05	0.000281973903903
1669	PPAPDC1B	4.2568416595459	2.52649831771851	3.24024653038235E-05	0.00028226730165
1618	REPS1	4.31788063049316	28.9692726135254	3.26145104295311E-05	0.000283905657491
1621	MTHFD1L	4.31710910797119	29.0706577301025	3.27132612677607E-05	0.000284660656278
1622	LIMD2	4.31684827804565	28.6345882415771	3.2746704624993E-05	0.000284847023778
1624	SLC40A1	4.3157639503479	29.7855281829834	3.28861018057343E-05	0.000285954554835
1628	GPR123	4.30801296234131	4.57483291625977	3.2921792456405E-05	0.000286159844449
1652	MTERF	4.27699327468872	3.69121146202087	3.29525991270502E-05	0.000286322546927
1685	PISD	4.23642063140869	2.29592323303223	3.40114695224568E-05	0.000294658254246
1698	BZW1	4.22204971313477	2.04916882514954	3.43802323118971E-05	0.000297744125243
1631	SLC25A22	4.30402803421021	29.107479095459	3.44315878426315E-05	0.000298079893874
1632	C11orf82	4.30390310287476	29.4650535583496	3.44484282198299E-05	0.000298116722987
1636	IGFBPL1	4.29744577407837	3.46460318565369	3.45111247888005E-05	0.000298550219776
1689	MRPL15	4.23236465454102	2.44148015975952	3.49639274243589E-05	0.000302246563859
1703	CCT7	4.21716690063477	2.15861463546753	3.50887832750882E-05	0.000303104639188
1695	HIGD2A	4.2238564491272	2.31535387039185	3.51917069438137E-05	0.000303772146746
1642	TMEM177	4.29150915145874	4.60261631011963	3.53904907970353E-05	0.000305265537152
1664	CEBPG	4.26421642303467	3.24951672554016	3.54647440165724E-05	0.000305794658455
1644	PXDC1	4.2888879776001	28.7697525024414	3.65288599894039E-05	0.000314512023886
1646	EGR3	4.28648138046265	29.0577068328857	3.68733066960405E-05	0.000317247054995
1647	ZNF625	4.28298854827881	5.6943793296814	3.71525228653024E-05	0.000319533281259
1676	G0S2	4.25022745132446	3.32685899734497	3.7192990059529E-05	0.000319765213267
1694	MED12L	4.22587156295776	3.02143454551697	3.78902510834771E-05	0.000325405542844
1651	BRCA2	4.2775936126709	28.5120315551758	3.81728117754049E-05	0.000327713381556
1653	E2F3	4.27648448944092	28.6823101043701	3.83380174859169E-05	0.000328893256853
1711	TAF6	4.20396709442139	2.15433216094971	3.83707583388236E-05	0.000329054953662
1654	CACNB1	4.27560663223267	28.6978435516357	3.84692337664627E-05	0.000329780047409
1693	SLC25A40	4.22810459136963	2.81779980659485	3.87352588282441E-05	0.000331940427137
1710	PRMT6	4.20480251312256	2.46375441551208	3.88992226085862E-05	0.000333224949984
1716	TMPO	4.19833421707153	2.06986951828003	3.89629842385397E-05	0.000333650486144
1659	RARA	4.27131795883179	28.4803466796875	3.91166833080176E-05	0.000334724624579
1660	UBE2T	4.26992273330688	29.9608249664307	3.93295723557209E-05	0.000336181974312
1704	PPP1R16A	4.21252679824829	3.17619848251343	4.01937352552947E-05	0.000343320884694
1667	NRSN1	4.26116704940796	4.54817581176758	4.02609402373568E-05	0.000343770955466
1666	GNG12	4.26367712020874	29.4379539489746	4.0296303117676E-05	0.000343948913746
1672	MYO5C	4.25276327133179	3.2854118347168	4.13614387813277E-05	0.000352532219854
1734	EFTUD2	4.18061923980713	2.09237480163574	4.13802238088658E-05	0.000352565460841
1690	SLC39A7	4.23156499862671	3.39210677146912	4.16020360142797E-05	0.000354327876675
1696	RAD51AP1	4.22375583648682	3.22959327697754	4.18603372630121E-05	0.000356399693893
1712	PCDHA10	4.2026538848877	2.80984735488892	4.20708800219417E-05	0.000358063551635
1673	ALDH1L1	4.25188970565796	29.4378509521484	4.21832932076117E-05	0.000358762471424
1715	SMN1	4.20014715194702	2.80112171173096	4.21796899543286E-05	0.000358762471424
1683	CLHC1	4.24085712432861	4.18673610687256	4.22368652831878E-05	0.000358960312557
1675	MB21D1	4.25135040283203	29.3471755981445	4.22716469956833E-05	0.000359127055502
1708	PDCD2	4.20878648757935	3.38820338249207	4.23882135138929E-05	0.000359730284948
1677	SORBS2	4.24969053268433	28.7223377227783	4.2544579638847E-05	0.000360927977552
1702	GINS2	4.22021341323853	3.78683018684387	4.29069097415535E-05	0.000363871487339
1679	ZNF821	4.24710369110107	29.2326602935791	4.29734128442167E-05	0.000364305031005
1681	MEF2C	4.2421236038208	5.17546415328979	4.3386717454356E-05	0.000367414297327
1687	ANKRD20A1	4.2346453666687	5.04461479187012	4.46726749022227E-05	0.000377090868758
1717	FREM2	4.19353818893433	2.80451583862305	4.47177958744738E-05	0.000377337268644
1686	PROM1	4.23479843139648	29.3982601165771	4.50707949945559E-05	0.000380045158505
1732	PAPOLG	4.18137979507446	2.05917406082153	4.50893570000976E-05	0.000380066373631
1688	GPC6	4.2326397895813	28.726993560791	4.54487042432926E-05	0.000382959092389
1727	ADK	4.18572950363159	3.07181549072266	4.55516263953384E-05	0.000383689837411
1697	PTCHD2	4.2232608795166	4.32584190368652	4.55708435335174E-05	0.000383715250599
1691	RGR	4.23008871078491	29.7737464904785	4.58992283392257E-05	0.000386205727333
1699	OCRL	4.22202825546265	4.34306859970093	4.61136016405188E-05	0.000387458945888
1722	SARM1	4.18824434280396	2.69351816177368	4.64069075310649E-05	0.000389646937888
1742	CEP63	4.17190027236938	2.22878837585449	4.66184043528956E-05	0.000391145421715
1752	DMXL2	4.15562582015991	2.24336647987366	4.67013816526756E-05	0.000391702877417
1714	ATXN7L2	4.20132112503052	3.49948382377625	4.68677961991246E-05	0.000392959511778
1738	C20orf27	4.1765661239624	2.77488112449646	4.71414279691281E-05	0.000394974129069
1750	WDR75	4.15653038024902	2.39785766601562	4.80741933419625E-05	0.00040236231219
1705	HOXC10	4.21212482452393	29.2722110748291	4.91955203741332E-05	0.000411166229916
1707	PRRX1	4.20892429351807	28.7116069793701	4.98061073924186E-05	0.00041612256074
1737	GSR	4.17817878723145	2.55730223655701	4.99059882870027E-05	0.000416810027703
1709	KLRC4	4.20520401000977	29.4302787780762	5.05250952194658E-05	0.000421683370461
1730	PCDHB10	4.1816349029541	3.23292303085327	5.10948150533951E-05	0.000425987958238
1759	SHC1	4.14678430557251	2.48870301246643	5.10837612268063E-05	0.000425987958238
1739	DDX12P	4.17543649673462	3.22835850715637	5.18488720540952E-05	0.000431212213298
1726	CDK2	4.18587207794189	3.88489842414856	5.25515943544085E-05	0.00043672758754
1782	STRIP1	4.12567615509033	2.09091472625732	5.27818910255482E-05	0.000438068843353
1720	ACSS3	4.18890523910522	6.19763612747192	5.36673550888358E-05	0.000445002002605
1719	MOXD1	4.18909883499146	29.7509956359863	5.3753913877299E-05	0.000445491673932
1725	TMEM231	4.18602418899536	4.83611392974854	5.39127922986736E-05	0.00044665211556
1791	MPDU1	4.11507654190063	2.12394714355469	5.4373579711579E-05	0.000449997417557
1783	MGC21881	4.12304925918579	2.14844441413879	5.46095440528505E-05	0.000451777425457
1780	MLLT3	4.12801694869995	2.11766266822815	5.50413779766601E-05	0.000454888373606
1771	LOC401321	4.13343524932861	2.01316022872925	5.51663512473856E-05	0.000455762188924
1729	TSKU	4.18222332000732	29.3137607574463	5.51917575765525E-05	0.000455813099706
1764	TSPAN14	4.14088535308838	2.12404870986938	5.57048484863947E-05	0.000459569850661
1735	PFKP	4.17899703979492	29.2336540222168	5.58791414559774E-05	0.000460847264807
1736	PRKD2	4.178307056427	28.8904056549072	5.60272224336266E-05	0.000461907689023
1762	ASB16-AS1	4.14504671096802	2.06017589569092	5.63844682075025E-05	0.000464529570074
1798	MRPL9	4.10966777801514	2.30362915992737	5.64132369362338E-05	0.00046460498264
1808	RHBDD2	4.10192775726318	2.02225971221924	5.66331669524607E-05	0.000466254151003
1788	ZNF770	4.11955070495605	2.11830186843872	5.68902257981363E-05	0.000468045115754
1741	LHFPL4	4.1733865737915	28.4544849395752	5.70940755010141E-05	0.000469559122332
1758	ZDHHC15	4.14838981628418	2.44304990768433	5.72501568451325E-05	0.000470679352667
1775	RND2	4.13012456893921	2.2134747505188	5.72723656484414E-05	0.000470698560982
1743	CDKN2B	4.17127513885498	28.8943023681641	5.7557839209773E-05	0.000472880672745
1753	ZFP82	4.153489112854	3.52557754516602	5.79778355648613E-05	0.000476166093339
1745	GYPC	4.16837120056152	29.1647624969482	5.82015760980466E-05	0.000477672394823
1748	VPS26B	4.1631498336792	4.7002329826355	5.83009002071113E-05	0.000478321829687
1812	ZNF107	4.10037279129028	2.37235069274902	5.89406496768628E-05	0.000483235800708
1763	ZNF709	4.14247131347656	2.16301727294922	5.91067465813519E-05	0.00048442989603
1778	ZFP64	4.1286826133728	3.18538308143616	6.00454909254459E-05	0.000491104108446
1755	CENPL	4.15278959274292	3.68548941612244	6.02090053085917E-05	0.000492271487656
1805	ZMYM4	4.10491800308228	2.11850738525391	6.05101836420323E-05	0.00049446632837
1751	C1orf51	4.15564393997192	29.3803749084473	6.11052001737289E-05	0.000498615238087
1794	ZNF140	4.11261034011841	2.51337385177612	6.11909667124412E-05	0.000499094090066
1806	CBWD2	4.10231256484985	2.28927063941956	6.13667500862238E-05	0.000500355539601
1786	UCK2	4.12044811248779	3.01479053497314	6.13932991175509E-05	0.000500399753234
1756	RPS16P5	4.15255641937256	28.962459564209	6.18301668450551E-05	0.000503440815363
1796	PCDHB2	4.1102933883667	3.02198266983032	6.27721173393483E-05	0.000510759316833
1777	SLAIN2	4.12908124923706	3.48904228210449	6.29676662899027E-05	0.000512174499912
1803	SUOX	4.10620450973511	2.66072463989258	6.3381006995207E-05	0.000515006014301
1785	TCEA2	4.12073421478271	3.67360138893127	6.34304605673575E-05	0.00051523110048
1761	MAST1	4.1454906463623	28.5141334533691	6.35205457970232E-05	0.000515785960832
1830	BPGM	4.08625459671021	2.65793752670288	6.38110356458805E-05	0.000517612393941
1767	GGA2	4.13802862167358	3.3899507522583	6.40626523347123E-05	0.000519297735524
1765	ADCY1	4.13983058929443	3.48784995079041	6.41868684614303E-05	0.000520126639199
1800	NUCB2	4.10738706588745	3.50023722648621	6.47258077002712E-05	0.000523956076961
1814	KAT2A	4.09842872619629	3.00469851493835	6.51328275776137E-05	0.000526890762979
1823	GAREML	4.09111785888672	2.33435893058777	6.51244123637058E-05	0.000526890762979
1766	NAV2-AS4	4.13846969604492	28.881383895874	6.5244134976339E-05	0.000527570478825
1768	GDPD2	4.13744735717773	29.2751941680908	6.54987335406257E-05	0.00052930842806
1769	MFAP4	4.13670825958252	29.8983688354492	6.56834397144459E-05	0.000530620038566
1851	SUMO1	4.06318855285645	2.14048385620117	6.59811326538043E-05	0.000532843200831
1840	PARP14	4.07387971878052	2.00585150718689	6.60527352415301E-05	0.000533239634264
1818	PCNXL2	4.09297847747803	2.62873435020447	6.62056871701606E-05	0.000534110322313
1828	ARHGAP12	4.08903789520264	2.6000645160675	6.61940360905001E-05	0.000534110322313
1772	SPRY1	4.13282632827759	28.79714012146	6.66617973354919E-05	0.000537423870554
1773	TLCD1	4.13220119476318	29.6123161315918	6.68207310934643E-05	0.00053852189067
1804	RNASEH2B	4.10595321655273	2.88047051429749	6.71710745732725E-05	0.000541161249096
1857	EIF3L	4.05712699890137	2.16572332382202	6.72632441078645E-05	0.000541719551152
1836	DNAJC2	4.07900381088257	2.23307609558105	6.7405291664917E-05	0.000542679040916
1776	ZBTB26	4.12909364700317	29.6846599578857	6.76157665274715E-05	0.000544003752028
1813	PHOSPHO2	4.09906768798828	2.82351422309875	6.79225559619079E-05	0.000546286472161
1825	PHF8	4.08975791931152	2.36517906188965	6.81490035364239E-05	0.000547921689669
1824	FBXW8	4.09059524536133	2.86684536933899	6.86976055305003E-05	0.000552124061174
1853	CSTF3	4.06246757507324	2.32489609718323	6.88003524820528E-05	0.000552595845673
1844	NAA60	4.0706582069397	2.16046190261841	6.93981720716417E-05	0.000556830997185
1784	GRAMD1C	4.12129402160645	28.915283203125	6.96513545230038E-05	0.000558342636563
1837	GTF2H2	4.07846927642822	2.9256591796875	6.96572866268023E-05	0.000558342636563
1802	TMEM220	4.10660457611084	2.81599140167236	7.04939820375776E-05	0.000564476152313
1797	SHCBP1	4.10988569259644	3.92964673042297	7.1593265019194E-05	0.000572697762663
1850	ZNF496	4.06571626663208	2.48572015762329	7.19908329578795E-05	0.000575683615611
1875	TMEM9	4.04045629501343	2.01848745346069	7.20259470927523E-05	0.000575770024583
1865	GALNT11	4.05179643630981	2.18677711486816	7.21227804106336E-05	0.00057615520297
1869	VPS72	4.04677295684814	2.13621020317078	7.22944297816227E-05	0.000577331714028
1795	GRIK5	4.11106491088867	28.4028072357178	7.24101071745305E-05	0.000578060599439
1859	RBMX2	4.05598831176758	2.32670950889587	7.28749907880963E-05	0.000581184185794
1848	SLC19A1	4.06756973266602	2.81278777122498	7.30630758524094E-05	0.000582323792443
1842	C20orf96	4.07228803634644	2.94270944595337	7.33144515755732E-05	0.000584098923653
1801	CX3CL1	4.10709476470947	29.035816192627	7.35087095609822E-05	0.000585449661957
1846	ZCCHC10	4.06903886795044	3.41139435768127	7.50743622868974E-05	0.000597115965456
1809	BEND5	4.1011118888855	29.5067443847656	7.51946037544369E-05	0.000597803273458
1817	RCC1	4.09716081619263	4.84055948257446	7.52112536901899E-05	0.000597803273458
1811	FEZF1	4.10054922103882	29.3635597229004	7.53550576971553E-05	0.000598745352772
1821	AMACR	4.09245681762695	4.40790891647339	7.54575396154206E-05	0.000599358579252
1852	SLA2	4.06256198883057	2.17655229568481	7.55836364990818E-05	0.000600158905168
1885	GPN1	4.03397274017334	2.48300790786743	7.58677064885531E-05	0.00060221263267
1815	ATP2B2	4.09782361984253	28.2347984313965	7.6136962055907E-05	0.000603945104908
1816	NETO1	4.09728908538818	28.9014148712158	7.6291147765657E-05	0.000604965559417
1855	MIS18A	4.06035852432251	3.37879848480225	7.69131139168817E-05	0.00060948946679
1819	PTGR1	4.09266757965088	29.7193050384521	7.76371739375093E-05	0.000614642651459
1820	COL4A3	4.09265375137329	28.7748126983643	7.76412569942191E-05	0.000614642651459
1829	CACNB2	4.08761405944824	4.33776617050171	7.84013451093802E-05	0.000620245243908
1861	ZNF551	4.0551233291626	2.72832942008972	7.95974895196171E-05	0.000628448712254
1892	TRMT61B	4.02022123336792	2.28180980682373	8.03364126750902E-05	0.000633438172644
1833	CRISPLD2	4.08266496658325	5.49299383163452	8.0413989488533E-05	0.000633838853586
1832	C5orf34	4.08287048339844	29.4495601654053	8.05662533962477E-05	0.000634405677508
1876	MRPL35	4.0392918586731	2.93888688087463	8.18835629030301E-05	0.00064413619094
1871	ZNF268	4.04586696624756	3.08348083496094	8.24638862693731E-05	0.000648270697038
1884	CROT	4.03429317474365	2.74845147132874	8.35216807286589E-05	0.0006554985188
1886	BPHL	4.03233337402344	3.13724422454834	8.35857868589258E-05	0.000655784348308
1843	TRIP10	4.07225942611694	29.0852680206299	8.38578947864062E-05	0.000657266080712
1897	NUDT22	4.01585006713867	2.28201174736023	8.42715359828853E-05	0.000660223483972
1912	YARS	4.00595903396606	2.3304009437561	8.42909657827704E-05	0.000660223483972
1880	DOT1L	4.03636026382446	2.1316065788269	8.47482962993362E-05	0.000663366869182
1847	PDE9A	4.0678243637085	28.6664772033691	8.5271505694626E-05	0.000666856206075
1911	BNIP2	4.00656986236572	2.2383861541748	8.52785378790065E-05	0.000666856206075
1849	C14orf37	4.06729221343994	29.5278949737549	8.54427144587981E-05	0.000667919516393
1910	LIG1	4.0069637298584	2.34487843513489	8.60975053799589E-05	0.000672816071405
1862	DPH2	4.05303001403809	4.35430431365967	8.73469499290167E-05	0.000681905028352
1866	ZSCAN9	4.05121564865112	3.93133854866028	8.75066586214143E-05	0.000682926759838
1877	KLHL13	4.03881931304932	3.73563027381897	8.77822153174928E-05	0.000684851631097
1856	SH2D3C	4.05993700027466	29.0250701904297	8.78420435431517E-05	0.00068509273736
1874	ACAD10	4.04227733612061	3.10446119308472	8.79121595324E-05	0.000685413894235
1887	HIST1H1C	4.03186655044556	2.82515645027161	8.8123016845632E-05	0.000686831779206
1903	SMG6	4.01261758804321	2.07384014129639	8.87062191368781E-05	0.000690922560499
1858	TBX15	4.05702781677246	29.0897884368896	8.88086719250896E-05	0.000691493163451
1909	LINC00478	4.00847101211548	2.29084348678589	8.91276575801218E-05	0.000693748832548
1860	SNX33	4.05589056015015	28.9954986572266	8.91892662339628E-05	0.00069400031538
1902	AGBL5	4.01282119750977	2.42739844322205	8.94510954113057E-05	0.000695809079117
1888	SETBP1	4.02741956710815	2.95213222503662	8.95337633729166E-05	0.000696223479728
1916	PRPF4	4.00399446487427	2.76493954658508	9.01445799113944E-05	0.000700513293891
1863	EFEMP1	4.05224609375	29.8807411193848	9.04195910473323E-05	0.000702419951967
1895	CNPY4	4.01716232299805	2.59622645378113	9.05266040667627E-05	0.000703020702926
1906	RHNO1	4.00961399078369	3.11777210235596	9.06793011976478E-05	0.000703975722113
1867	MMP14	4.05015516281128	28.2975254058838	9.11328197327903E-05	0.000707033071795
1920	TBL2	4.00185918807983	3.16798424720764	9.14392628273054E-05	0.000709077845326
1927	NR4A1	3.99469923973083	2.68755984306335	9.15514690297949E-05	0.000709583800864
1868	ACOT9	4.04876756668091	29.4994373321533	9.16090948753909E-05	0.00070979817508
1870	RNF165	4.04647922515869	28.9528751373291	9.23997450081448E-05	0.000715222339955
1924	DEPDC5	3.99946784973145	2.64032912254333	9.24606005909367E-05	0.00071522592606
1872	PAK3	4.04513359069824	29.2188453674316	9.28677560610898E-05	0.000717906550282
1873	CREB3L1	4.04504537582397	28.8767986297607	9.28985126603775E-05	0.00071791000681
1913	PTTG1	4.00461578369141	3.4054868221283	9.35597898385266E-05	0.000722784469053
1957	SELK	3.9743320941925	2.2438976764679	9.37724903597664E-05	0.000723955412862
1926	PDLIM3	3.99731612205505	3.08120822906494	9.57069410134376E-05	0.000737208001575
1879	CDCA4	4.03663158416748	29.3842830657959	9.58772368019846E-05	0.000738061498481
1921	RAD54B	4.00136852264404	2.3639612197876	9.58800654744141E-05	0.000738061498481
1938	EFHC1	3.98609447479248	2.4015007019043	9.61922514252107E-05	0.000740224063436
1881	SLC16A14	4.03562307357788	29.2159938812256	9.62403769359558E-05	0.000740353870771
1943	VPS13A	3.98566937446594	2.23025608062744	9.62986254580097E-05	0.000740561442402
1883	HIST1H3I	4.0349645614624	29.0747356414795	9.64782729897724E-05	0.000741702166191
1954	UGP2	3.97616934776306	2.42914199829102	9.68706948210646E-05	0.000744235899297
1933	FAM13A	3.99060988426208	3.07163596153259	9.7034060793277E-05	0.000744878711103
1941	LOC728554	3.98595499992371	2.8571469783783	9.92915373362183E-05	0.000760860353719
1969	RUVBL2	3.96126055717468	2.18685841560364	0.000100775839182	0.00077123635763
1952	C1orf226	3.97685837745667	3.14515447616577	0.00010202743838	0.000780562630962
1958	TSR1	3.97321248054504	2.23270845413208	0.000102264019358	0.000782119974979
1899	BCRP2	4.01494932174683	4.63288974761963	0.000102420097212	0.00078306082071
1907	C9orf91	4.00868320465088	2.54563999176025	0.000102454868206	0.00078307389749
1896	TNFRSF12A	4.01629543304443	29.6102504730225	0.000103458705667	0.000789981593305
1978	PRELID1	3.95058369636536	2.04269456863403	0.000103548148539	0.000790409747438
1940	SEC24B-AS1	3.98607230186462	2.55196905136108	0.000104177899645	0.000794448722151
1901	GADD45G	4.0131721496582	29.4831085205078	0.000104672720964	0.000797965261913
1975	PPHLN1	3.95433926582336	2.11424446105957	0.000105049786247	0.0008005821226
1970	UHRF1BP1	3.96053147315979	2.23814964294434	0.000105660941693	0.000804980722074
1915	ZNF90	4.00452375411987	4.46764469146729	0.000106019666692	0.000807453963111
1979	NFYC	3.95020151138306	2.11086392402649	0.000106323377134	0.000808986672276
1931	NUS1	3.99162936210632	3.40524077415466	0.000107002446056	0.000813108738303
1967	DAAM1	3.96539187431335	2.75317192077637	0.00010811228485	0.000820489451763
1917	TSPAN4	4.00375175476074	29.3137168884277	0.000108417267988	0.000822540489932
1923	CCDC137	4.00115299224854	5.30531692504883	0.000108742589275	0.000824216630261
1918	GSG1L	4.00252676010132	28.6683444976807	0.000108913494344	0.000825247929314
1919	FHL3	4.00211715698242	29.2566108703613	0.000109079832738	0.000826243977692
1982	EXOSC3	3.94871258735657	2.25547623634338	0.000109245578647	0.000826970525994
1987	SNN	3.94554877281189	2.25283908843994	0.000109955848621	0.000831815468038
1925	ADAMTS6	3.99925351142883	28.9047241210938	0.000110250075066	0.000833242909383
1984	PAR5	3.94780731201172	2.21671867370605	0.000110342012013	0.000833507848977
1991	VPRBP	3.94423937797546	2.12628388404846	0.000110872956813	0.000837149140922
1985	DDX11	3.94675064086914	2.38427639007568	0.000110935448686	0.000837354059142
1972	ARL4C	3.95926666259766	3.12969064712524	0.000112288523466	0.000846757709906
1968	TMEM45A	3.96366262435913	3.46356439590454	0.000112502490258	0.000847831366288
1971	COX10	3.96041536331177	2.64037847518921	0.000112756874996	0.000849478161942
2005	TUBG1	3.9358127117157	2.28241205215454	0.000113261151669	0.000853005926368
1992	MEMO1	3.94376230239868	2.61137652397156	0.000113303121713	0.000853050775875
1980	DR1	3.94928169250488	2.35331153869629	0.000114515254573	0.000861734919828
2008	MCM5	3.93229460716248	2.25001621246338	0.000114565703898	0.000861734919828
1936	CCDC169	3.98684334754944	29.2257900238037	0.000115461296862	0.000867094571172
1937	IFI27L1	3.98661732673645	29.2794952392578	0.000115558369914	0.00086754851023
1939	CPE	3.98608922958374	28.8785572052002	0.000115785408948	0.000868977565378
1942	ADAMTS10	3.98571753501892	28.3147354125977	0.00011594557363	0.000869751820617
1945	LOC100132707	3.98289155960083	4.9646463394165	0.0001161014905	0.000870522286797
1956	SLC43A2	3.97522687911987	4.10737705230713	0.000116668226099	0.000874218159876
1959	ZNF564	3.97274303436279	4.17488050460815	0.000117521368116	0.000879497985841
1946	FRMD6	3.98198628425598	29.0745334625244	0.000117564310716	0.000879541460401
1947	GNG11	3.98160696029663	29.5945491790771	0.000117730078952	0.0008805035207
2020	COA5	3.91919779777527	2.10612940788269	0.000117852569353	0.000881141400786
1949	SLC37A1	3.97916650772095	29.2660503387451	0.000118801893869	0.000887398819989
2012	WDR43	3.92678427696228	2.26930379867554	0.000119645890035	0.000893421359195
1951	SULF1	3.97692203521729	28.7885818481445	0.00011979578068	0.000894258701918
1953	ALPL	3.97626280784607	29.4034271240234	0.000120089250637	0.000896126640948
1960	HSD11B1L	3.97220706939697	5.34645557403564	0.000121199799123	0.000903600390946
1962	CTHRC1	3.96966862678528	29.5074481964111	0.000123062612818	0.000916622970823
2017	ZFP90	3.92193531990051	2.95312023162842	0.00012395160472	0.000922664270707
1995	MMD2	3.94153094291687	2.11799764633179	0.000124057012797	0.000923158782629
1965	NUDT10	3.9662036895752	29.5247783660889	0.000124652989335	0.000927302357222
1966	SNCAIP	3.96555519104004	29.1556797027588	0.000124952774554	0.000928948969899
1977	TMEM234	3.95239925384521	3.96046257019043	0.000125413338121	0.000932080428845
1976	PCDHB8	3.95368480682373	4.27703380584717	0.000127033693948	0.000943235133179
1973	CDK1	3.95870137214661	29.6119136810303	0.000128163963595	0.00095043570498
2039	SEC61G	3.90027499198914	2.44199061393738	0.000129212966669	0.000957615246719
2033	CCDC104	3.90434503555298	2.54985809326172	0.000129621690681	0.000960343874092
2026	HMGA1	3.91286945343018	2.62363266944885	0.000129703476515	0.000960649326058
1986	FBXO34	3.94662094116211	5.89085626602173	0.000133655256632	0.000988681576696
1988	TNFRSF11B	3.94481754302979	29.4535598754883	0.000134911730426	0.000997353073304
1989	PUS3	3.9444305896759	29.7598495483398	0.000135104608544	0.000997604870082
2021	RNF121	3.91886329650879	2.78250074386597	0.000135114520391	0.000997604870082
1993	SMAD3	3.94353270530701	28.7333908081055	0.000135553047963	0.001000221026182
2025	UMPS	3.91293978691101	2.98498129844666	0.000135647882284	0.001000574343902
2011	GPR1	3.92696309089661	2.14169049263	0.000136487411555	0.00100554924731
1996	LHX2	3.94143342971802	28.7631855010986	0.000136607147206	0.001006118435546
1998	AGBL3	3.9388701915741	27.8192958831787	0.000137904745206	0.001015359588106
2004	LOC727849	3.93587684631348	4.8525013923645	0.000138191007943	0.001017151092029
2001	PAXIP1	3.93750667572021	6.5803484916687	0.000138470927489	0.001018894808481
2002	AMPH	3.93692922592163	29.329475402832	0.0001388951531	0.001021698942961
2009	TIAM2	3.92943525314331	28.8173847198486	0.000142783264399	0.00104737206583
2054	TRIM24	3.87467074394226	2.17280507087708	0.000143122584823	0.001049536081769
2032	STK17A	3.90523362159729	3.08309698104858	0.000143794619946	0.001054137842168
2034	DLEU2L	3.90386843681335	3.46118831634521	0.000145535946891	0.001066573155341
2063	B3GNT1	3.86735153198242	2.29705715179443	0.000146863426099	0.001075620927326
2022	KCNT2	3.91869616508484	28.2330093383789	0.000148536259748	0.001086544116244
2045	ARNTL	3.8890597820282	3.39725089073181	0.000150053678489	0.001096966490338
2044	EXOSC2	3.89067816734314	2.58618831634521	0.000150853803508	0.001101841675934
2055	OSTM1	3.87411689758301	2.35151720046997	0.000150877216928	0.001101841675934
2060	SLBP	3.8716242313385	2.52011513710022	0.00015090662825	0.001101841675934
2080	ING3	3.85430002212524	2.06541967391968	0.000150863089648	0.001101841675934
2028	PABPC1L	3.91012263298035	4.59987020492554	0.000150965837167	0.001101934304821
2024	ARHGEF17	3.91346669197083	28.2041187286377	0.000151417104852	0.001104547442418
2035	DUSP19	3.90367555618286	3.12264275550842	0.0001529646419	0.001114806310165
2038	GPR161	3.90136814117432	2.03303933143616	0.000153343380974	0.001116879250233
2042	CNTNAP5	3.89438080787659	3.52508115768433	0.000153334598856	0.001116879250233
2067	BAZ1A	3.86482262611389	2.55383729934692	0.000153526773131	0.001117527703864
2029	GTDC2	3.90831875801086	29.1831207275391	0.000154304914432	0.001122846759827
2077	CHMP7	3.85711121559143	2.31618213653564	0.00015455188478	0.001123953313753
2058	SLC38A6	3.87308645248413	2.87821125984192	0.000155264628282	0.001128790050796
2086	RUVBL1	3.85068082809448	2.40906572341919	0.000156685650291	0.001138771498246
2036	AFAP1L2	3.9034481048584	29.0753288269043	0.000157085463818	0.001141327084661
2088	POGLUT1	3.84944939613342	2.06904315948486	0.000159086851456	0.001154805750412
2089	MRPL13	3.84731268882751	2.45019865036011	0.000159485835317	0.001157347271849
2065	EXOC6	3.86690354347229	3.17857575416565	0.000159894492857	0.001159602252848
2091	SCYL2	3.84496235847473	2.15125417709351	0.000161419151399	0.00116994309059
2050	ARID3B	3.88410234451294	3.63712024688721	0.000162841747792	0.001179171396578
2098	SNRNP40	3.83537793159485	2.1339054107666	0.000163272815193	0.00118193150998
2043	ZNF217	3.89235520362854	28.5334300994873	0.000163597544377	0.001183558777066
2081	AP4B1	3.85379385948181	2.7310938835144	0.000164792219533	0.001191837713542
2048	CTSK	3.88502430915833	4.59781074523926	0.000165065313237	0.001193448415548
2047	RGS17	3.88515305519104	29.5829067230225	0.000167962456544	0.00121291425174
2051	CEP152	3.88312101364136	28.7829322814941	0.000169213791497	0.001220090674397
2087	ZNF566	3.85039973258972	2.12594556808472	0.000169351767258	0.001220713925521
2102	USPL1	3.83242583274841	2.11746788024902	0.000170399993116	0.001227896025843
2064	WDR76	3.86723518371582	2.05125212669373	0.000171373704622	0.001233691383102
2093	PDZD2	3.84210991859436	2.15522313117981	0.000172085667308	0.001238159512716
2119	DFNA5	3.81972575187683	2.22904086112976	0.000173915710145	0.001249071928747
2057	IQGAP3	3.87344551086426	28.3034286499023	0.000175295307803	0.001257814195884
2114	ACAD8	3.82218599319458	2.35636687278748	0.000176103595998	0.001263231306726
2115	RBM12B	3.82079601287842	2.21579337120056	0.000177083490677	0.001269491392302
2121	CAAP1	3.81775140762329	2.21704697608948	0.000178382074769	0.001278027169688
2132	MED28	3.8096444606781	2.00288414955139	0.000179191407974	0.001283049482855
2096	HELLS	3.83888626098633	3.19208168983459	0.000179740503512	0.001286592192863
2066	NKAIN3	3.86632299423218	28.8800468444824	0.000179904463875	0.001287376776843
2069	ZNF558	3.86372804641724	29.2449398040771	0.000181612171486	0.001297636770379
2070	GRB14	3.86199855804443	28.4197177886963	0.000182758983041	0.001304650172487
2120	CCNB1IP1	3.81898832321167	2.49925827980042	0.000182868741733	0.001305040378632
2074	MELK	3.85897374153137	3.95698285102844	0.000183010709575	0.001305660140662
2071	CBX2	3.86101317405701	28.7299823760986	0.00018341540008	0.001308153317163
2072	SMIM18	3.8602306842804	29.2485504150391	0.000183938260546	0.001311487549458
2075	ADAMTS9	3.85821843147278	28.4072742462158	0.000185289337717	0.001320325888437
2143	MMADHC	3.79767107963562	2.1403124332428	0.000185561763348	0.001321869451626
2076	GLI3	3.85764050483704	28.1984519958496	0.000185679190556	0.001322308270446
2078	ZNF660	3.85491871833801	29.3389930725098	0.000187525543502	0.001334654454142
2116	PCNXL3	3.82029819488525	2.01507663726807	0.000187618783211	0.001334916941766
2079	RLBP1	3.85446882247925	29.5592498779297	0.000187832400927	0.0013356344186
2109	SH3GL1	3.82657551765442	3.20632195472717	0.000188472550121	0.001339382184866
2083	LIN7A	3.85226988792419	29.0326061248779	0.000189339024422	0.001344329775915
2099	PRKCE	3.83401107788086	2.55453491210938	0.000189747060236	0.001346823155151
2084	RAVER2	3.85152268409729	28.6827659606934	0.00018985362685	0.001347175855476
2112	RRS1	3.82419633865356	3.4154064655304	0.000191648414179	0.001358690313751
2094	LINC00643	3.84189176559448	3.10608339309692	0.000193500993264	0.001371003447934
2090	KIF15	3.84554266929626	29.1425819396973	0.000194020295772	0.001373450306529
2095	SOCS7	3.83891129493713	2.826655626297	0.0001942580637	0.001374311976345
2106	HSPA4L	3.83020329475403	3.71067571640015	0.000195962311728	0.001385541288233
2160	ZCCHC7	3.78407669067383	2.01155805587769	0.000199428059166	0.001409204358415
2149	RPUSD4	3.79258418083191	2.31600475311279	0.000199848532964	0.001411333438218
2170	SNRPC	3.77810716629028	2.06165671348572	0.000202196964272	0.00142621718158
2105	TMEM67	3.83033633232117	5.16992998123169	0.000203875221007	0.001437198953801
2111	KIF18A	3.82503938674927	4.39907884597778	0.000205238531711	0.001445518840949
2129	ZNF726	3.8102924823761	3.34570026397705	0.000205658425509	0.001448045620274
2157	BBS1	3.78812718391418	2.26719999313354	0.000206392407587	0.001452350138475
2107	TLE1	3.82805967330933	28.4742565155029	0.000206706708381	0.001454129817256
2108	UTRN	3.82752251625061	6.15542221069336	0.000206864702883	0.001454809190167
2141	SMARCD3	3.79913878440857	3.15177392959595	0.000207373446788	0.001457954129004
2110	RNF157-AS1	3.8264148235321	28.8356399536133	0.000207940036167	0.00146150376755
2113	B4GALT4	3.82398867607117	5.23999452590942	0.000208642926554	0.001465139744545
2165	CDK5	3.78107500076294	2.46227717399597	0.000210603396255	0.001478030235169
2176	DHX35	3.77196311950684	2.39413785934448	0.000213703772714	0.001498456945087
2122	STK33	3.81702971458435	5.65667057037354	0.000214500155863	0.001503595943108
2159	LOC646762	3.78437876701355	2.39526844024658	0.00021486073317	0.00150567790706
2178	AMMECR1L	3.77105379104614	2.18444991111755	0.000216500590557	0.001515824117039
2125	DLEU1	3.81454658508301	29.4022026062012	0.000217048607428	0.001519211972676
2138	LRBA	3.80274820327759	3.1662425994873	0.000217876352343	0.001524104926638
2130	SMIM3	3.81017279624939	5.09236526489258	0.00021890637212	0.001530858083863
2187	COPG2	3.76013541221619	2.04544758796692	0.000219479738695	0.001534414725716
2137	KCTD5	3.8031861782074	4.12508296966553	0.000220226268353	0.00153827171696
2177	DPF3	3.77180624008179	2.06562399864197	0.000220169550173	0.00153827171696
2131	SYT17	3.81001043319702	28.9934730529785	0.000220629349875	0.001540632895383
2133	ICA1	3.80912137031555	29.3813953399658	0.000221337682671	0.001544668341706
2171	TDG	3.77593541145325	2.76321339607239	0.000224018201076	0.001561994439413
2136	LOC541471	3.80385041236877	28.957498550415	0.000225581744076	0.00157243354626
2145	WISP1	3.79640221595764	4.32739114761353	0.000226970838171	0.00158072075064
2139	TOX	3.80182504653931	28.2527198791504	0.000227232971474	0.001581235229544
2191	PCDHGA7	3.75513195991516	2.54548716545105	0.000227459292782	0.001582261617865
2197	VDAC3	3.74819016456604	2.21924757957458	0.000227922175901	0.001584550824301
2140	PTPN9	3.79962754249573	28.8175640106201	0.000229037574539	0.001591371073786
2174	IL10RB	3.77359914779663	2.52890682220459	0.000229193364205	0.001591986517463
2166	LANCL2	3.78066682815552	2.43783926963806	0.000229957841844	0.001596828332428
2148	C14orf64	3.79282522201538	4.41143417358398	0.000231397320124	0.001605882485926
2194	CPSF1	3.75025343894958	2.10722422599792	0.000232967706213	0.001615833993956
2150	CELF3	3.79235076904297	28.2061252593994	0.000235110884484	0.001628790994412
2200	FKBP7	3.74613118171692	2.75370788574219	0.000235366042783	0.001630081897476
2151	ZNF670	3.79107761383057	6.31903076171875	0.000235931953017	0.001633046241717
2153	PRSS48	3.78949046134949	28.5928955078125	0.000237539738917	0.001642572665909
2154	KCNQ2	3.78930020332336	29.0158805847168	0.000237702270223	0.001642572665909
2155	BMPR1B	3.78927421569824	28.8150310516357	0.000237724356106	0.001642572665909
2193	DSN1	3.75071620941162	2.70184683799744	0.000237519243689	0.001642572665909
2156	TCF19	3.78870558738708	29.0045433044434	0.000238210546003	0.001645452024679
2158	SRC	3.78786683082581	28.9458770751953	0.000238929103809	0.001649934330269
2208	CENPO	3.74182415008545	2.17546844482422	0.000240599606787	0.001660018143419
2190	CASC5	3.75609970092773	2.87849307060242	0.000241830606133	0.001667539952509
2204	ANXA6	3.74267888069153	2.59284639358521	0.00024223370549	0.001669347555497
2218	RAE1	3.73552060127258	2.185870885849	0.000243128518673	0.001675026786881
2161	CENPV	3.78249859809875	28.9321689605713	0.000243577920541	0.001677634959564
2162	ENG	3.78169727325439	28.7166194915771	0.000244279156356	0.001681659487354
2198	VARS2	3.74746584892273	2.21382689476013	0.000244304242843	0.001681659487354
2210	GLMN	3.73930549621582	2.55756759643555	0.000244615760619	0.001682825706078
2167	ZNF45	3.78043651580811	5.85214853286743	0.000244893359085	0.001684229803967
2168	NPL	3.78005170822144	28.8128757476807	0.000245725281946	0.001688496962049
2235	DYNLT1	3.72291779518127	2.0958685874939	0.000245927056812	0.001689289525817
2224	CAD	3.73078870773315	2.0035240650177	0.000247925965206	0.001700658677056
2172	CELF5	3.77531099319458	28.1277046203613	0.000249936944018	0.001711974105263
2179	TIPIN	3.77048277854919	5.32597017288208	0.000253093502968	0.001731092322063
2185	LOC388692	3.76417398452759	2.70232725143433	0.000254102893785	0.001737494556063
2180	KIF2C	3.7702648639679	29.0231037139893	0.000254495000864	0.001739673474885
2221	HIST3H2A	3.73378372192383	3.0138566493988	0.000255521236442	0.001746184652733
2205	ZFHX2	3.74260234832764	2.15794801712036	0.000256094836603	0.001749095242151
2183	FAM64A	3.7672860622406	29.4287261962891	0.000257222819252	0.001753765024989
2246	UBE2L6	3.71325659751892	2.18974876403809	0.00025836100999	0.001760511761397
2188	LOC90784	3.75953102111816	3.01977396011353	0.000258467517305	0.001760730979259
2184	ACTN1	3.7653591632843	29.0170440673828	0.000259002024812	0.001763864853277
2245	ABCF1	3.71558260917664	2.08037781715393	0.000261914247234	0.00178318507042
2241	RALB	3.71978521347046	2.41338968276978	0.000265218642986	0.001804126587528
2251	TRMT1	3.71079540252686	2.28237724304199	0.000267890652449	0.001820211702213
2192	LINC00654	3.75478386878967	28.9530372619629	0.000268976800949	0.001826543723414
2258	AMPD2	3.7033908367157	2.16480207443237	0.000274707447371	0.001863005214294
2206	VAX2	3.74226355552673	28.7319278717041	0.000281257402453	0.001904477654235
2207	CACNB3	3.74193072319031	28.5249938964844	0.000281591171119	0.001906192763399
2209	FAM198A	3.74157333374023	29.1980457305908	0.000281949719068	0.001908074584524
2215	NUDT4	3.73706746101379	4.38790369033813	0.00028248480132	0.001911149672682
2257	PBDC1	3.70357394218445	2.72962617874146	0.000283508288334	0.001915885111979
2211	EPAS1	3.7390308380127	28.3745079040527	0.000284513805874	0.001922131775792
2280	WDR85	3.69008994102478	2.12713098526001	0.000288602057188	0.001947529437766
2274	PPFIA1	3.69356417655945	2.49780988693237	0.000289421917113	0.001952505704567
2297	CCT8	3.67761826515198	2.03764533996582	0.000292160854792	0.001968180320425
2222	BBOX1	3.73135375976562	29.1024913787842	0.000292390457307	0.001968502355426
2223	PHKG1	3.73099255561829	28.9272575378418	0.000292766217085	0.001969457715957
2265	HIVEP1	3.70051860809326	2.60484194755554	0.000293158882901	0.001971539267575
2226	GPR162	3.73050975799561	28.7398719787598	0.000293268873904	0.001971719144849
2229	KCNAB3	3.72862148284912	28.7734413146973	0.000295243438909	0.001983868395463
2298	CCNC	3.67758321762085	2.1850700378418	0.000298275682717	0.002003106838911
2283	TIMM22	3.68627738952637	2.49287986755371	0.000299597117207	0.002011410804467
2234	COL6A1	3.72390794754028	28.6264190673828	0.000300227222832	0.002015069991497
2303	RAB5A	3.66920876502991	2.00530362129211	0.000301421436135	0.002022512219912
2296	TBRG4	3.67776870727539	2.26333904266357	0.00030191255858	0.002025233889129
2273	WFS1	3.69446635246277	2.56150579452515	0.000302073194243	0.002025737734666
2243	CENPM	3.71855306625366	29.1571865081787	0.000305986028527	0.002050816375692
2271	NEDD1	3.69553017616272	2.71920990943909	0.000308664976053	0.002065848720766
2244	LINC00152	3.71567034721375	29.0121173858643	0.000309129148197	0.002067513336672
2266	ZNF790-AS1	3.70014429092407	2.8638288974762	0.000309019928122	0.002067513336672
2307	TXNDC12	3.66641545295715	2.047278881073	0.000309512376191	0.002069181524828
2248	PCDHGA9	3.71198225021362	28.4148654937744	0.000313195249986	0.002092031215784
2305	TMEM255A	3.66890239715576	2.84651851654053	0.000314571569437	0.002100632138059
2313	LMBR1	3.66421604156494	2.13250088691711	0.00031533866543	0.002104567942905
2261	KDM4B	3.70305323600769	3.30199956893921	0.000315563998202	0.002105478552511
2301	NOP2	3.67460250854492	2.74654340744019	0.000316985954363	0.002113775145004
2255	TACC3	3.70780277252197	28.7556991577148	0.000317864424259	0.002118440279404
2256	NEDD4	3.7064688205719	28.8046855926514	0.00031936864722	0.002126072450265
2264	PINK1	3.70057082176208	3.75657773017883	0.000320168325371	0.002130198582788
2262	WDR62	3.70185327529907	4.60567235946655	0.000321431197441	0.002138000377027
2259	RPUSD1	3.70336222648621	29.0347175598145	0.000322897574415	0.002147151024033
2263	PLXNA4	3.70123982429504	28.5106201171875	0.00032532972755	0.002162109968221
2306	PSMD5	3.66851878166199	2.18498420715332	0.00032625751243	0.00216766772494
2268	ITGA5	3.69855642318726	29.0309734344482	0.000328429596635	0.00218087564505
2294	LRCH4	3.67901802062988	2.49059534072876	0.000329863828472	0.002189171936448
2270	CCDC34	3.69605827331543	28.730094909668	0.000331340655874	0.002197741465983
2289	PIGW	3.68058466911316	2.02413034439087	0.000334690911163	0.002218099866204
2275	SPARCL1	3.69300985336304	29.215799331665	0.000334926199186	0.002219038308788
2276	TRERF1	3.69216775894165	28.2735958099365	0.000335922960606	0.002225019923075
2316	DUSP8	3.66316413879395	2.00631189346313	0.000336597059273	0.002228861600765
2279	ZNF229	3.69066739082336	6.00420761108398	0.000337271116072	0.002232700853908
2292	TMEM2	3.67907619476318	3.65491962432861	0.000344301125506	0.002272886415479
2286	TMSB15B	3.68446230888367	29.2380065917969	0.000345176291282	0.002278028875818
2334	SENP1	3.65179133415222	2.15811610221863	0.000345274927611	0.002278045107352
2314	VARS	3.6641800403595	3.03629541397095	0.000346580858563	0.00228475207791
2288	PPP1R26	3.68153262138367	28.5579700469971	0.000348757433911	0.002297182586099
2318	ID4	3.66212344169617	3.34595394134521	0.000348931007295	0.002297686916537
2330	RRP8	3.65353322029114	2.93835186958313	0.000350357935604	0.002306441929601
2304	TRAF5	3.6691107749939	2.23560786247253	0.000350502979952	0.002306755649665
2308	FBXO10	3.66636776924133	2.89235639572144	0.00035138936118	0.002311946780253
2293	WIBG	3.67905688285828	29.0949745178223	0.000351811126386	0.002314078961285
2295	DAGLA	3.67810344696045	28.1305274963379	0.000352994012901	0.0023205706882
2319	ING2	3.66163992881775	2.85282039642334	0.000353996002085	0.002325866658912
2299	LRR1	3.67714238166809	29.352165222168	0.000354190003866	0.002326495959944
2300	EMILIN2	3.67561674118042	28.3048095703125	0.000356096383161	0.002337073685661
2327	INPP4A	3.65424919128418	3.18339443206787	0.00035698845434	0.002342188987383
2337	ARL15	3.6505389213562	3.30960249900818	0.000357073563854	0.002342188987383
2338	GPR22	3.65051817893982	3.01018452644348	0.000359823488307	0.002358920327717
2349	TNRC18	3.63900995254517	2.06605744361877	0.000360265361999	0.002360510474223
2369	ISG15	3.6214292049408	2.28059482574463	0.000360984253092	0.002364566653414
2352	PRC1	3.6362624168396	3.02928185462952	0.000362423256248	0.002372680278468
2358	C18orf21	3.63402819633484	2.49232411384583	0.000363725847573	0.002380549993264
2368	MRPS9	3.6220588684082	2.17073655128479	0.000366314262327	0.002395839485814
2309	PRRT2	3.66629362106323	28.5870170593262	0.000367959466216	0.002404935959379
2326	RASD1	3.65534567832947	3.84162092208862	0.000368838805917	0.002409353545764
2317	DOK5	3.66226482391357	29.3635787963867	0.000373201027883	0.002436504836394
2321	RAPGEF1	3.66047310829163	4.97607326507568	0.000373779308391	0.00243960779789
2322	ZNF155	3.65913510322571	29.2165107727051	0.000377321399881	0.002459338106105
2329	TOP2A	3.65395188331604	4.28689002990723	0.000377159202158	0.002459338106105
2377	TRIM37	3.61490440368652	2.04812121391296	0.000377684584946	0.002461028082263
2355	DOCK7	3.63567447662354	2.57570934295654	0.000380488232124	0.002477252409587
2324	JRK	3.65563774108887	5.14961099624634	0.000380989424558	0.002479833885708
2325	FRAS1	3.65535068511963	28.6034889221191	0.00038236121961	0.002488017385043
2361	GSPT2	3.62819385528564	2.7824010848999	0.000382456780332	0.002488017385043
2378	TRMT5	3.61389183998108	2.41267561912537	0.000383816802857	0.002496179240108
2335	UST	3.65118050575256	4.07492065429688	0.00038504143333	0.002503456324417
2331	CERS6	3.65315294265747	28.3383388519287	0.000385317055235	0.002503873736707
2340	TPX2	3.64887928962708	29.0339965820312	0.000391127299504	0.002538843852031
2341	DIAPH3	3.64700508117676	28.7315826416016	0.000393701355343	0.002554152369939
2342	OPCML	3.64603853225708	28.7685317993164	0.00039503508887	0.00256210326259
2343	CYB5D1	3.6456356048584	28.9180011749268	0.00039559238166	0.002565015371472
2345	FOXM1	3.64321255683899	28.793041229248	0.000398959109919	0.002585429679218
2383	CCDC126	3.60849738121033	2.62634444236755	0.000399276023951	0.002586068335601
2346	OMD	3.64250183105469	29.0143089294434	0.000399951773502	0.002589522196282
2382	DENND2A	3.61025905609131	2.22249031066895	0.000403822375165	0.002611230351666
2389	CRELD1	3.59997892379761	2.22837448120117	0.000404602869426	0.002613490051006
2350	HMP19	3.63883924484253	29.0516185760498	0.000405104681119	0.0026159513296
2392	SBF2	3.59810996055603	2.07593822479248	0.000407091112983	0.002627346076873
2396	ZNF614	3.59750390052795	2.31107425689697	0.000408004702046	0.002631854094211
2356	DHRS13	3.63528394699097	29.1574840545654	0.000410166597472	0.00264431301789
2357	ESCO2	3.63519310951233	28.9777526855469	0.000410296612097	0.0026444314433
2407	MCM2	3.59047508239746	2.24028134346008	0.000411623305939	0.002650818277455
2375	PCDHGC5	3.61696577072144	3.32290601730347	0.00041211717719	0.002653277373991
2387	DRAM2	3.60172343254089	2.43589401245117	0.000416624744576	0.00268011235742
2413	OXCT1	3.5866265296936	2.19406914710999	0.000417435939139	0.002684601589587
2364	TTC23	3.62626624107361	3.52144551277161	0.000418911499426	0.002692628975685
2418	EIF4A3	3.58306479454041	2.03506398200989	0.000422333013746	0.002713148837425
2365	ETV3	3.62480354309082	28.5163154602051	0.000425438274615	0.002730135728132
2371	FGF14-IT1	3.62031626701355	4.33187484741211	0.000426384071595	0.002735464008614
2426	POLE3	3.57801294326782	2.08459377288818	0.000428066492195	0.0027432854259
2397	CCZ1B	3.59728479385376	2.78907537460327	0.000429931231233	0.002753745576794
2388	ANKRD26	3.60045456886292	2.49443483352661	0.000430221175856	0.002754760150618
2411	UCP2	3.58719921112061	3.04791069030762	0.000432696892143	0.00276771768493
[truncated: 944 more rows]
