# Supplementary material for: Quantitative Evaluation of Stem-like Markers of Human Glioblastoma Using Single-Cell RNA Sequencing Datasets
Source: Cancers (Basel). 2023 Mar 2;15(5):1557. doi: 10.3390/cancers15051557 (PMC10001303; doi:10.3390/cancers15051557)
Supplement: Supplementary file 1 [file cancers-15-01557-s001.zip › cancers-2177473-supplementary/28 marker gene lists/sce.MGH66.total4.csv]

index	names	scores	logfoldchanges	pvals	pvals_adj
1	ANKRD65	10.7732048034668	7.65385961532593	6.40E-15	1.52E-10
2	CEP170	9.42938232421875	5.59070825576782	1.37E-13	1.63E-09
3	ZBTB18	8.72640895843506	4.57697153091431	1.15E-12	8.43E-09
5	TUBB3	8.48722362518311	5.95562171936035	3.72E-12	1.76E-08
4	PTPRS	8.54099369049072	3.0571174621582	7.38E-12	2.91E-08
7	HNRNPU-AS1	8.00956439971924	5.88774681091309	1.91E-11	6.48E-08
6	AKT3	8.12104034423828	4.4299750328064	2.69E-11	7.96E-08
8	DLL3	7.27740287780762	5.80485057830811	3.90E-10	9.23E-07
9	ASCL1	7.24747037887573	4.59298992156982	5.37E-10	1.16E-06
10	SDCCAG8	7.16436243057251	4.76791000366211	6.99E-10	1.38E-06
11	SEZ6	7.15191841125488	4.53107690811157	9.21E-10	1.68E-06
12	FADS2	7.05034446716309	4.53680849075317	1.19E-09	2.01E-06
13	DLL1	6.91334867477417	5.0743670463562	2.53E-09	3.99E-06
14	MLLT11	6.7776312828064	4.14269495010376	4.80E-09	6.69E-06
16	KCNIP4	6.67720031738281	4.57067441940308	5.24E-09	6.90E-06
15	ATP1A3	6.76739454269409	5.0742506980896	1.03E-08	1.22E-05
17	BEST3	6.52053785324097	4.36005210876465	1.09E-08	1.23E-05
19	SOX11	6.32724046707153	2.99293041229248	2.06E-08	2.21E-05
18	TUBA1A	6.48614120483398	2.28482460975647	2.93E-08	2.87E-05
20	NEU4	6.23280429840088	4.65316534042358	3.49E-08	3.18E-05
21	RTN3	6.15095949172974	2.65004730224609	1.43E-07	0.000116626570873
23	SERINC5	5.81103658676147	3.49276065826416	1.69E-07	0.000128228560156
24	HES6	5.79699373245239	4.13651323318481	1.79E-07	0.000128228560156
25	HNRNPU	5.78913593292236	2.86222982406616	1.95E-07	0.000135887493118
26	PFN2	5.78111982345581	4.49771976470947	2.18E-07	0.000147581454707
27	TPPP3	5.7002158164978	5.01356601715088	3.13E-07	0.000195117445045
22	SOX4	5.82889986038208	3.16173934936523	3.24E-07	0.000196983718047
29	DESI2	5.6090726852417	4.27900552749634	4.63E-07	0.000260936552983
30	ARHGEF6	5.57909536361694	3.07894778251648	5.01E-07	0.000267913128457
31	NOTCH1	5.54084825515747	2.54844093322754	4.96E-07	0.000267913128457
28	MDK	5.65533256530762	3.17833280563354	6.47E-07	0.000319223456784
34	LAPTM4B	5.42901182174683	3.17867588996887	7.75E-07	0.00037464291466
33	EFCAB2	5.43297529220581	4.1882266998291	8.67E-07	0.00040387387615
32	DBN1	5.45029592514038	2.85779142379761	9.11E-07	0.000415009889097
35	GRIK2	5.3650336265564	2.95613241195679	1.06E-06	0.000474083251322
38	COX20	5.32986307144165	3.74177074432373	1.14E-06	0.000501633219447
37	GPR56	5.3436279296875	2.96793103218079	1.38E-06	0.000594246950184
41	MAPK8IP1	5.24420595169067	2.73109698295593	1.85E-06	0.000768985160655
39	GPR37L1	5.32510614395142	3.14191436767578	2.31E-06	0.000927875659915
36	MFNG	5.36182308197021	5.32562685012817	2.50E-06	0.000979620538253
40	NUAK2	5.28704500198364	3.67413568496704	2.97E-06	0.001130942958752
42	LANCL2	5.09817123413086	2.80201411247253	3.35E-06	0.001220594691252
45	ART3	5.01720476150513	4.29446697235107	5.83E-06	0.002000208251942
46	CHD7	4.91772079467773	2.31366729736328	5.75E-06	0.002000208251942
44	C2	5.05205392837524	4.72475624084473	6.80E-06	0.00223814526832
47	CXCR7	4.88899278640747	4.07879400253296	7.03E-06	0.002281978307858
43	KIF26B	5.06761169433594	4.24931287765503	8.01E-06	0.002562523465382
48	MOB3B	4.81378984451294	3.17795300483704	9.66E-06	0.003010631111629
49	TCF12	4.80753135681152	2.10860228538513	1.09E-05	0.003289403283456
51	HMGCS1	4.75780296325684	2.91697382926941	1.11E-05	0.003289403283456
50	CNDP2	4.76041650772095	2.22266983985901	1.19E-05	0.003437830913553
53	RPS27L	4.73197269439697	2.73315739631653	1.19E-05	0.003437830913553
54	FASN	4.71198701858521	2.14276480674744	1.23E-05	0.00343937453285
52	PTP4A3	4.74423789978027	3.85921573638916	1.31E-05	0.003595674755088
56	ANKRD10	4.67022752761841	2.40975952148438	1.41E-05	0.003846131498002
55	NUMBL	4.69393730163574	2.68278837203979	1.56E-05	0.004141483246129
57	NREP	4.66973352432251	2.2490086555481	2.06E-05	0.005287214705974
60	IGSF3	4.56719255447388	2.5667130947113	2.08E-05	0.005287214705974
59	VWA1	4.60110139846802	2.85189509391785	2.27E-05	0.005718183135164
58	FAM181A	4.60233926773071	4.34492158889771	2.86E-05	0.006910966223291
62	RGS16	4.51122379302979	3.71592330932617	2.89E-05	0.006910966223291
61	LRP8	4.54806423187256	3.38651156425476	3.42E-05	0.008014125647894
64	SHD	4.41911649703979	3.75462770462036	4.43E-05	0.010297418639866
65	TM7SF2	4.36916875839233	3.3654797077179	4.52E-05	0.010399786278972
63	FXYD6	4.42712879180908	2.27584433555603	4.98E-05	0.010927930171334
67	DUSP10	4.33149719238281	3.05463671684265	4.86E-05	0.010927930171334
68	DPYSL3	4.32247447967529	2.60018348693848	5.02E-05	0.010927930171334
70	SLC38A3	4.27935028076172	3.13268446922302	5.91E-05	0.012247994179023
71	FADS1	4.27737617492676	2.69078874588013	5.91E-05	0.012247994179023
72	APOL4	4.23197174072266	2.75028252601624	7.31E-05	0.01408458588442
77	IVNS1ABP	4.16153430938721	2.5204336643219	8.88E-05	0.016428203886787
74	SNTG1	4.17515230178833	3.00710129737854	9.05E-05	0.016622693792182
79	CDC42SE1	4.15440511703491	2.7123703956604	9.29E-05	0.016919193562882
73	DCX	4.20736265182495	3.4517343044281	9.57E-05	0.017309488438323
76	DIRAS2	4.16160202026367	3.47023797035217	0.000103436273108	0.018210042372943
78	MARCKSL1	4.15641260147095	2.4247145652771	0.00010378939966	0.018210042372943
80	DHCR24	4.13878488540649	3.23180961608887	0.00010668583075	0.018444967789348
69	CSAG2	4.3211612701416	6.42108917236328	0.000110160279925	0.018655326582102
86	ID2	4.05530738830566	3.64710187911987	0.000128886562477	0.021200049436364
83	CSMD1	4.06793403625488	2.50132179260254	0.000130828210618	0.021224636963751
88	APBA2	4.03023672103882	2.48533916473389	0.000139813991498	0.022375906774417
84	SLIT1	4.06080865859985	2.88858199119568	0.0001471677593	0.023272379794787
87	GLRX	4.03074884414673	3.65707993507385	0.000147380603277	0.023272379794787
91	PAR-SN	3.99887323379517	2.79612183570862	0.000156908833287	0.024612865067726
85	GPC2	4.0596866607666	3.01966643333435	0.000161286075781	0.025133039414081
82	ELAVL4	4.07753086090088	3.94225263595581	0.00016514421687	0.025400038446618
90	F11R	4.00109052658081	2.4525032043457	0.000177849836596	0.02666692433612
92	HN1	3.94756937026978	2.6969907283783	0.000190062103295	0.028234964245181
89	ALDH1L1-AS2	4.01789617538452	3.61516213417053	0.000191940141629	0.028237852140578
93	TAGLN3	3.92705130577087	3.60279726982117	0.000235259783106	0.033367444447055
100	ARL6IP5	3.79227423667908	2.6130998134613	0.000314818029932	0.041892021668339
102	IDI1	3.76952958106995	2.95725345611572	0.000338359925972	0.044035127508579
101	ZNF397	3.77522110939026	2.77628803253174	0.00034454082676	0.044434935895351
104	IFI16	3.74995088577271	2.62126684188843	0.000364665195732	0.046437956054347
95	SEPT4	3.84517121315002	4.12077808380127	0.000375695657881	0.047083213505623
97	SERPINF1	3.8218104839325	3.98324298858643	0.000374067949427	0.047083213505623
107	ZMIZ1	3.72355628013611	2.03720164299011	0.000400333396349	0.048627163209897
